# Supplementary material for: NANOG is repurposed after implantation to repress Sox2 and begin pluripotency extinction
Source: EMBO J. 2025 Aug 18;44(19):5337–74. doi: 10.1038/s44318-025-00527-9 (PMC12488938; doi:10.1038/s44318-025-00527-9)
Supplement: Supplementary file 2 — Dataset EV1 [file 44318_2025_527_MOESM2_ESM.xlsx]

## Sheet: About
Dataset EV1. Differentially expressed genes between aEpi and pEpi conditions at 24 hours of differentiation from EpiLCs. The full dataset is available at GEO with accession number GSE276569.

## Sheet: 250321_Wong, Zhang et al_Datase
	Row.names	logFC	logCPM	LR	PValue	FDR	sig	X0h_1	X0h_2	X0h_3	K24h_1	K24h_2	K24h_3	ACK24h_1	ACK24h_2	ACK24h_3
1	0610005C13Rik	0.00988107	0.085469	0.000587943	0.980655	0.991229	none	0.743491	1.17738	0.571987	1.3124	0.583839	0.964726	1.05323	1.1397	0.692901
2	0610009B22Rik	-0.0597587	3.9983	0.1225	0.726339	0.870786	none	21.6542	21.6551	20.3119	15.451	15.9433	16.5762	13.6441	14.964	17.6341
3	0610009E02Rik	-0.359647	0.802519	0.307558	0.579183	0.781918	none	1.46096	1.3172	1.3638	2.48762	0.556892	2.47817	1.68325	0.562888	2.07409
4	0610010F05Rik	-0.576277	4.30445	9.64982	0.0018937	0.0136127	none	19.7954	19.2542	15.6076	25.3303	22.3655	21.9485	12.926	18.7049	15.2798
5	0610010K14Rik	0.0118825	5.58725	0.008487	0.926599	0.968528	none	41.9319	45.1848	43.7546	42.1814	46.3334	52.8524	46.2534	49.4559	47.4824
6	0610012G03Rik	0.241268	4.32274	0.958189	0.327644	0.576537	none	24.9999	22.6908	13.937	18.2603	12.081	23.6934	21.7348	19.9229	22.4812
7	0610030E20Rik	0.0540971	5.3722	0.197933	0.656395	0.832318	none	35.8325	40.2164	31.6575	37.436	42.6476	39.8518	40.4262	43.1171	41.5773
8	0610040J01Rik	-0.427517	1.68041	2.03021	0.154199	0.363809	none	1.39405	1.7889	1.14309	3.79253	2.64973	4.13257	3.20756	2.60999	2.07732
9	1110002L01Rik	-0.00352448	5.65065	0.000572852	0.980905	0.991304	none	64.1275	48.8431	57.0035	48.2967	47.8716	52.3427	41.6824	49.3519	57.8196
10	1110004F10Rik	0.0670776	7.03715	0.482572	0.487259	0.715629	none	107.713	111.948	110.66	124.264	124.941	129.992	131.653	140.983	126.486
11	1110008P14Rik	0.154126	3.14883	0.630244	0.427266	0.669217	none	11.479	11.8284	9.3083	7.53215	7.71655	9.32859	8.77913	9.77616	8.91401
12	1110012L19Rik	0.467176	4.3139	8.34417	0.00386927	0.0240827	none	13.8475	13.4168	13.1016	17.8858	14.102	17.1731	23.2667	21.8369	23.1736
13	1110019D14Rik	0.169117	1.81587	0.462749	0.496342	0.721999	none	3.39218	3.05996	2.06636	3.09021	2.82937	3.62748	3.59055	4.00199	3.18522
14	1110032A03Rik	-0.306913	2.8351	2.23176	0.1352	0.333765	none	5.1668	4.03303	3.95071	7.26293	7.78661	7.99101	6.74784	5.3818	6.59618
15	1110032F04Rik	0.151955	1.6996	0.33705	0.561537	0.769142	none	3.54227	4.20721	2.75266	2.92259	2.44494	3.47917	3.4881	2.91145	3.48066
16	1110038B12Rik	0.268969	6.15885	4.56505	0.0326307	0.126493	none	71.6539	71.6032	74.3451	69.3424	62.6953	59.3713	85.838	74.6893	71.2289
17	1110038F14Rik	-0.127769	4.7291	0.890701	0.345287	0.593994	none	25.5575	26.5981	28.8851	28.1865	26.5871	26.8617	23.4582	25.7084	25.8972
18	1110051M20Rik	-0.215654	3.82479	1.75877	0.184778	0.40624	none	4.04691	6.49842	5.61083	15.872	13.8428	15.038	12.8364	13.1831	12.6933
19	1110059E24Rik	-0.0444011	4.89296	0.113265	0.736458	0.875906	none	29.1355	28.0575	28.4894	28.561	30.4045	29.9841	30.5915	28.7534	27.3283
20	1110059G10Rik	-0.0283824	3.22487	0.0221173	0.881776	0.949266	none	7.99253	8.23836	7.64994	9.13016	9.74562	8.77023	8.13857	10.179	8.90939
21	1110065P20Rik	0.197797	3.82245	1.05381	0.304631	0.553353	none	17.0924	15.6863	12.9073	14.5029	10.2333	14.0016	14.4991	15.2045	14.9216
22	1190005I06Rik	-2.12658	1.81443	20.6534	5.50391e-06	9.24894e-05	down	8.7481	7.38769	7.2714	4.58662	4.2252	7.6999	0.498847	1.43202	1.84651
23	1190007I07Rik	-0.24849	3.6427	1.23286	0.266852	0.510509	none	19.3768	18.1103	17.9378	12.3969	13.7876	13.6338	8.08113	12.7455	12.8397
24	1300002E11Rik	-0.0371569	2.10896	0.0249482	0.874496	0.946143	none	5.19282	4.1898	3.781	4.72896	3.63776	4.28594	4.54803	4.04549	3.79457
25	1500002C15Rik	-0.171857	0.280885	0.250262	0.616891	0.808089	none	0.535313	1.09547	1.14749	1.04927	0.953454	1.51711	0.967533	1.14579	1.01835
26	1500004A13Rik	-0.481853	4.34275	8.14894	0.00430863	0.0264237	none	17.8596	18.357	21.8327	23.723	25.7271	20.1578	18.1763	15.4451	16.4801
27	1500009L16Rik	-0.738279	4.03573	15.6224	7.73328e-05	0.000919715	none	9.29363	10.9688	11.4309	20.8355	17.605	21.9026	10.1014	12.8325	13.3872
28	1500011B03Rik	-0.257801	4.82103	2.02239	0.154995	0.365133	none	27.7415	30.4113	27.9179	25.0026	32.0213	33.7493	21.1124	27.2744	27.8822
29	1500015A07Rik	0.207407	3.93235	1.46052	0.226847	0.46181	none	13.3828	12.0007	12.8352	12.5481	14.2367	14.8773	14.4579	17.6174	16.2492
30	1600012H06Rik	0.0881281	4.53685	0.387822	0.533446	0.748509	none	21.9976	22.294	22.6192	20.6482	22.6381	23.0065	23.7828	22.7152	24.3171
31	1600014C10Rik	0.112248	2.43368	0.247229	0.619033	0.809229	none	5.34384	3.43657	4.57238	5.19717	5.03	4.86725	5.74488	4.52399	6.13963
32	1600020E01Rik	0.642845	2.70031	4.63001	0.0314174	0.12305	none	8.13193	7.7676	5.40771	5.94631	4.26651	4.59175	9.28755	5.04598	8.90939
33	1700001L05Rik	-0.240881	3.47175	1.30953	0.25248	0.494245	none	30.1114	38.4143	42.6902	9.55156	13.0241	12.6732	8.52157	10.962	10.4789
34	1700001O22Rik	-0.960215	0.81469	5.22625	0.0222485	0.0949204	none	2.92749	2.68335	3.47325	1.87285	1.79643	2.84688	0.526614	1.479	1.33872
35	1700003E16Rik	-0.0270121	2.04921	0.00536793	0.941594	0.975823	none	2.97396	3.71903	2.59394	3.93299	3.41321	4.7295	2.05858	4.39349	5.44719
36	1700007K13Rik	0.0011732	2.87609	9.67518e-06	0.997518	0.998709	none	4.64682	4.94302	3.69307	10.7221	4.6258	6.10702	8.66519	4.74149	8.17079
37	1700007L15Rik	-0.176026	1.10539	0.361166	0.547859	0.759752	none	3.76392	5.41378	2.68187	2.01332	2.33536	2.1122	2.15433	1.4355	2.16964
38	1700008J07Rik	-0.473694	1.59598	3.40772	0.0648922	0.205512	none	2.55343	3.25439	3.23012	3.26719	3.73432	3.07601	2.07294	2.51038	2.70098
39	1700008O03Rik	0.266553	0.569798	0.678985	0.409936	0.653936	none	0.833639	1.17691	1.60781	1.06846	1.5602	1.10064	1.38308	1.38156	1.75418
40	1700010I14Rik	-0.221075	0.669378	0.498097	0.480337	0.710983	none	0.789959	0.235382	0.483617	1.45146	1.48205	1.8367	1.05323	1.479	1.56953
41	1700013H16Rik	0.235928	2.24308	0.539086	0.462812	0.696682	none	0.464682	0.282458	0.483617	5.15035	3.41321	4.04074	3.11181	5.65498	6.13963
42	1700017B05Rik	-0.626118	6.64789	34.1442	5.11748e-09	1.66592e-07	none	108.271	112.513	120.684	118.271	127.277	114.059	82.9177	77.9953	73.2139
43	1700019D03Rik	-0.596777	5.19678	2.52212	0.11226	0.297785	none	52.6484	55.8796	49.153	40.36	48.0252	41.8606	13.5483	38.0624	34.9774
44	1700023B13Rik	1.81792	0.143487	14.9662	0.000109456	0.00124465	up	0.278809	0.188776	0.175861	0.561856	0.494467	0.260811	2.15959	0.913932	1.64708
45	1700025G04Rik	-0.202739	4.02281	1.4821	0.223447	0.457296	none	14.1263	13.2285	15.5637	17.9326	17.1559	16.0711	13.0696	15.66	15.9261
46	1700030C10Rik	0.703488	1.83154	7.62324	0.00576208	0.0332061	none	5.19932	6.52714	5.46267	2.48996	2.3906	2.91805	4.18993	3.66791	4.91771
47	1700030J22Rik	0.817955	1.36775	8.66533	0.00324321	0.0208632	none	3.25277	3.15412	2.19826	1.68557	1.66169	1.97445	2.87244	2.78399	3.78534
48	1700030K09Rik	-0.0120812	3.12295	0.00405171	0.949247	0.979402	none	13.071	10.144	10.5116	8.47466	7.95952	9.16972	9.13914	8.54337	7.82734
49	1700034H15Rik	-0.289815	0.206242	0.555761	0.455973	0.691646	none	1.50139	1.57753	1.35061	1.47768	0.717223	1.26916	0.951734	0.748633	1.14345
50	1700037C18Rik	-0.727658	-0.046044	3.90668	0.0480945	0.167178	none	2.22304	2.14809	2.12879	0.919103	1.01633	1.30038	0.738217	0.685123	0.534102
51	1700037H04Rik	-0.0275753	5.22309	0.0473836	0.82768	0.924355	none	50.3715	50.4188	49.9444	35.5842	36.5124	39.1676	38.1555	37.5839	33.9295
52	1700048O20Rik	-0.586965	0.675487	2.08012	0.149228	0.356906	none	1.44051	2.44797	1.58275	1.35782	2.47009	1.51252	1.1011	0.782998	1.69278
53	1700052K11Rik	-0.20943	2.25146	0.59641	0.439951	0.67989	none	3.82712	4.02691	3.79903	5.29877	3.68268	5.84437	5.11007	3.8667	3.90444
54	1700065D16Rik	-0.323746	0.0770863	0.676992	0.410625	0.654512	none	0.703993	0.562092	0.431298	0.944387	0.936388	1.28523	0.508421	0.857382	1.16653
55	1700066M21Rik	0.861472	2.68885	12.7374	0.000358417	0.00341533	none	5.52971	6.49654	5.89133	3.74571	3.99705	5.60193	9.04818	7.52548	7.80149
56	1700086O06Rik	0.669597	1.73347	6.50785	0.0107399	0.0544727	none	1.53391	2.07136	1.53922	2.20107	2.7409	2.42903	4.16647	4.39349	3.23277
57	1700086P04Rik	-0.0297757	0.204067	0.00557876	0.94046	0.975225	none	1.62639	1.12983	0.923268	1.03007	0.898213	1.23977	0.765983	0.782998	1.56953
58	1700088E04Rik	-0.473867	0.308463	1.05771	0.303737	0.55243	none	0.553436	0.569624	0.4036	1.46223	0.868123	1.61492	0.92684	1.45246	0.458857
59	1700094D03Rik	0.458326	0.568107	1.14471	0.28466	0.530053	none	2.3327	1.88823	2.97908	1.08157	1.77262	0.59509	1.5942	1.92704	1.25193
60	1700097N02Rik	1.15412	0.848917	11.0081	0.000907149	0.00739562	up	1.55854	1.27106	2.31476	0.749142	1.04732	1.32931	2.387	1.79045	2.845
61	1700109H08Rik	0.553138	1.46381	2.74899	0.0973158	0.270069	none	1.95166	2.30674	1.71552	2.90292	1.97607	1.51528	3.92902	2.74049	2.76976
62	1700123M08Rik	-0.0127022	0.15301	0.00136162	0.970565	0.98731	none	1.0223	0.894451	0.659477	1.07689	1.12277	0.826514	0.957479	1.1745	0.87709
63	1700123O20Rik	0.151292	5.01789	0.91461	0.338894	0.587779	none	27.5203	29.4995	28.0432	28.5451	30.2931	31.7129	38.6644	34.1648	28.2077
64	1810009A15Rik	-0.0268691	6.67386	0.0546697	0.815128	0.918471	none	143.133	146.081	157.225	96.4403	102.817	105.299	87.9933	106.827	105.547
65	1810013L24Rik	0.0238124	5.4098	0.0236969	0.877659	0.94794	none	40.2879	44.1106	35.8316	37.5975	44.7759	42.0604	35.2831	48.0674	43.7622
66	1810014B01Rik	-0.0506459	2.46195	0.0465341	0.829208	0.925354	none	8.60823	9.30559	8.34195	5.70097	4.399	6.21263	4.71128	5.34744	5.75371
67	1810019D21Rik	-0.241811	-0.0509892	0.304576	0.581028	0.783015	none	0.743491	1.17973	0.791373	0.983248	1.12277	0.688762	0.430866	0.739498	1.20023
68	1810024B03Rik	0.637197	0.968045	4.51218	0.0336544	0.129138	none	1.39405	1.22399	1.0112	1.40464	1.57187	1.33161	2.2022	1.82699	2.7236
69	1810026B05Rik	-0.191423	2.39124	0.722159	0.395437	0.641766	none	9.96696	9.85026	7.97308	5.87233	5.28554	5.09776	4.00657	5.00161	5.28424
70	1810030O07Rik	0.164044	4.66449	1.40648	0.235642	0.473584	none	26.6727	27.1631	27.1705	24.0194	22.4104	24.0607	28.0063	25.2734	26.0819
71	1810037I17Rik	-0.41745	4.96166	8.76168	0.00307626	0.0199266	none	47.3975	47.9237	51.1754	31.8385	37.9046	35.3564	24.3678	28.0574	26.6358
72	1810049J17Rik	0.56691	1.23374	0.0747001	0.784612	0.90254	none	4.06782	2.4089	0.280058	2.55832	0	2.88867	6.2758	0	1.81558
73	1810055G02Rik	0.0438095	4.91995	0.0872691	0.767678	0.892596	none	39.6838	35.4956	41.7669	25.2835	30.9435	31.683	31.4532	28.4489	31.1598
74	1810058I24Rik	0.142927	4.80552	0.708861	0.399822	0.645601	none	26.3939	25.5625	26.1593	26.4541	26.1829	25.7138	35.0437	27.1439	24.7432
75	2010110K18Rik	0.387092	0.412425	1.2264	0.268108	0.511584	none	1.25464	0.753222	0.879303	1.45146	0.808392	0.918349	1.48409	1.218	1.4772
76	2010204K13Rik	-0.389878	3.98872	4.92962	0.0264002	0.108056	none	18.0297	18.4069	19.9162	19.0563	15.1349	18.7802	12.4472	14.4855	13.6641
77	2010300C02Rik	0.235723	0.495378	0.336392	0.561919	0.769416	none	0.743491	0.470764	0.615512	1.40464	1.16768	1.01018	2.15433	1.218	0.87709
78	2010315B03Rik	-0.119235	0.621045	0.160108	0.689057	0.850791	none	0.789959	0.988604	1.31895	1.54791	1.57187	1.33161	1.34047	1.52554	1.24639
79	2010320M18Rik	0.0131305	2.48595	0.00315482	0.955208	0.981235	none	8.59661	7.01438	6.11116	5.15035	6.24258	4.82133	6.22362	4.69799	5.53952
80	2200002D01Rik	-1.92927	0.924304	22.1627	2.50492e-06	4.63807e-05	down	1.57527	0.867147	1.07539	2.29144	3.02788	3.14856	0.316926	1.10577	0.784303
81	2210016F16Rik	-0.139286	4.74178	0.576187	0.447811	0.684983	none	27.4162	28.34	21.3671	27.9523	21.7817	32.9687	26.6179	25.5779	23.2198
82	2210016L21Rik	0.0148308	5.07289	0.0134826	0.907562	0.960608	none	34.6044	37.4926	35.0952	32.494	31.3912	34.8968	31.7883	33.6254	34.8528
83	2210408I21Rik	0.23326	2.66199	1.27082	0.259612	0.502092	none	4.87916	4.33103	5.6715	5.15035	6.19767	5.60193	6.89385	6.26398	6.87823
84	2210418O10Rik	-0.179462	4.11843	0.00809247	0.92832	0.969194	none	14.7671	21.1782	23.2224	0.00421392	18.3927	35.9584	0.559168	4.83066	42.7835
85	2300009A05Rik	-0.0564815	1.70972	0.0380258	0.845391	0.93289	none	2.48047	2.00592	1.95777	3.37348	2.48446	3.73676	3.11085	2.4634	3.69763
86	2310009B15Rik	-0.0744791	2.04088	0.0755646	0.783401	0.902126	none	1.99813	3.15412	2.63791	3.83935	3.41321	4.95909	4.5959	3.91499	3.13906
87	2310011J03Rik	0.0298759	4.48236	0.041917	0.837778	0.929826	none	20.4925	19.4896	20.8395	21.7719	20.3445	23.0506	22.7401	23.2289	20.8655
88	2310015A10Rik	-0.58367	0.772116	3.90506	0.0481409	0.167257	none	0.789959	1.12983	1.36292	1.87285	1.66169	2.20404	1.19685	1.392	1.24639
89	2310022A10Rik	0.0900416	5.63586	0.66343	0.415352	0.658452	none	60.0838	52.9138	59.3969	47.3364	46.3478	48.5348	52.422	50.3298	49.3479
90	2310022B05Rik	-0.0296032	4.96905	0.0228586	0.879825	0.948744	none	32.4348	31.1646	30.5118	32.4472	32.2459	28.6066	38.7779	28.9709	24.0969
91	2310030G06Rik	0.0484878	2.09608	0.0383661	0.84471	0.932585	none	3.34571	3.3895	2.94566	4.54167	4.13178	3.48973	4.73952	4.39349	3.50836
92	2310033P09Rik	0.161629	4.82946	1.0728	0.300314	0.548798	none	25.3252	22.4083	25.7368	26.2289	24.9852	27.9192	34.26	26.3374	28.3439
93	2310039H08Rik	-0.48287	2.12176	3.44709	0.0633633	0.202362	none	3.0669	4.75471	4.04479	4.91624	3.86232	5.92335	3.59055	3.87149	3.0929
94	2310040G24Rik	-1.10741	-0.209696	4.63566	0.0313141	0.122964	none	1.34758	1.74183	1.62671	1.07689	0.583839	1.46936	0.23937	0.782998	0.415464
95	2310057M21Rik	-0.02611	4.22671	0.0301838	0.862074	0.940266	none	19.1914	20.7136	19.4326	17.0898	19.087	19.4231	18.4315	17.8349	18.6035
96	2310061I04Rik	0.125861	4.26915	0.668247	0.413664	0.657335	none	32.7136	30.835	29.061	16.5748	17.8744	19.8363	20.4422	20.0534	19.019
97	2310068J16Rik	0.0828714	0.141711	0.0325131	0.856906	0.937547	none	1.12035	1.79031	1.10353	1.4112	0.538928	0.965185	1.15424	0.610738	1.34056
98	2400006E01Rik	-0.353323	1.58269	1.72943	0.188483	0.411835	none	3.11337	4.89594	3.60514	3.32432	3.27848	3.03055	1.91496	2.74049	2.90825
99	2410002F23Rik	-0.0681886	6.44778	0.287722	0.591684	0.790455	none	98.5557	109.184	104.41	95.2693	92.3875	76.2877	89.3587	85.4725	78.181
100	2410003L11Rik	-0.00936567	3.7077	0.00246072	0.960437	0.98341	none	13.0576	13.4638	12.662	13.4377	12.9343	12.1222	10.5801	13.485	14.3566
101	2410004B18Rik	0.0671942	4.3248	0.172104	0.678248	0.844898	none	20.9107	17.4653	15.08	18.4476	17.2457	21.9485	19.0538	20.9234	20.6809
102	2410004P03Rik	-0.55923	1.04166	2.76371	0.0964242	0.268371	none	2.32341	1.93013	2.11033	2.38789	2.24553	2.29587	1.1011	2.26199	1.33872
103	2410006H16Rik	0.181589	6.02328	2.31909	0.127795	0.321971	none	95.5386	123.528	116.42	52.9549	64.8061	62.2641	69.1779	67.3378	68.6438
104	2410022M11Rik	0.126948	0.696055	0.117367	0.731907	0.873659	none	1.06877	1.31814	1.0112	1.9665	1.12277	1.23977	2.01071	1.131	1.61569
105	2410131K14Rik	0.245488	5.34649	3.2728	0.0704375	0.216938	none	37.2675	32.2944	33.8971	36.6143	38.0393	35.2187	37.9162	46.8059	46.1626
106	2410141K09Rik	0.00795509	2.33263	0.000534732	0.981551	0.991423	none	27.4994	27.252	31.1766	3.15716	4.50858	6.92435	4.17317	4.17599	6.38752
107	2500002B13Rik	-0.319527	0.843919	0.529472	0.466829	0.699868	none	2.27694	1.55352	2.72584	1.17053	1.88625	2.52546	0.765983	1.87049	1.84651
108	2500004C02Rik	-0.411332	1.59793	1.96587	0.160887	0.374538	none	2.46514	1.93437	1.7608	3.04339	2.78491	4.08711	1.91496	2.65349	2.90825
109	2510002D24Rik	0.147893	3.08433	0.579456	0.446526	0.683739	none	7.99253	8.37959	9.7163	7.86599	7.32044	8.35698	9.57479	7.87348	8.7709
110	2510009E07Rik	2.06394	0.460856	11.5376	0.000682023	0.00586783	up	0.0464682	0.141229	0.0439651	0.421392	0.583839	0.459175	4.02141	1.0875	1.1079
111	2510039O18Rik	0.179783	5.27958	1.32587	0.249541	0.490581	none	44.3306	37.5669	36.8428	34.9287	31.5722	41.0043	46.2462	37.6709	38.4073
112	2510046G10Rik	-0.369754	0.00036028	0.975858	0.323223	0.572502	none	0.888471	1.18444	1.11891	0.905525	0.954801	1.16768	0.673587	1.06053	0.606115
113	2610001J05Rik	-0.110879	4.58851	0.442329	0.506001	0.729003	none	18.3549	16.053	17.5861	23.317	23.3086	26.9995	19.4847	22.9244	26.0819
114	2610002M06Rik	-0.569845	4.09481	9.53995	0.00201048	0.0142206	none	14.9163	14.2171	16.443	17.558	20.3894	22.1322	11.3461	14.4855	14.8182
115	2610005L07Rik	0.131709	6.52619	1.15575	0.282349	0.527892	none	99.5255	109.353	113.637	84.8702	98.1015	76.8805	92.6423	94.1468	99.3425
116	2610008E11Rik	-0.322271	4.72534	5.51377	0.0188673	0.0842358	none	13.0576	15.2527	12.0025	28.1396	31.0333	27.4586	22.6923	23.6204	23.3121
117	2610017A05Rik	-0.37829	0.592178	0.769886	0.380252	0.628965	none	1.25464	1.36521	1.05516	1.73239	1.07786	1.92853	0.718109	1.044	1.89267
118	2610020C07Rik	0.308735	1.31313	0.858715	0.354098	0.602195	none	1.34804	2.49834	2.06856	1.4524	2.06679	2.80188	3.25878	2.2633	2.35706
119	2610021A01Rik	-0.0835378	5.65329	0.422932	0.515478	0.735042	none	65.1948	66.1687	65.5182	48.867	53.6593	50.3618	42.4465	52.2198	50.3108
120	2610035F20Rik	-1.15486	1.76615	14.4529	0.000143708	0.00157027	down	2.92749	3.3895	3.16549	4.21392	5.25455	4.04074	1.53197	2.74049	1.80034
121	2610037D02Rik	-0.0403876	2.94686	0.0258651	0.87223	0.944691	none	3.39218	3.20119	2.98963	8.19374	8.17374	6.47436	5.93637	6.78598	9.60183
122	2610044O15Rik8	0.0601178	4.1158	0.129841	0.718597	0.866326	none	14.2532	11.8632	10.6835	17.3707	15.1798	17.4027	15.3197	18.7484	18.2398
123	2610301B20Rik	0.513543	4.67563	12.6327	0.000379048	0.00358992	none	18.7267	21.1373	20.5757	20.4609	21.1529	20.4333	26.4743	31.2764	31.2521
124	2610306M01Rik	-0.257033	1.58344	0.700405	0.402648	0.647969	none	2.60222	2.77751	2.81377	2.90292	3.41321	3.03055	1.72346	3.34949	2.76976
125	2610307P16Rik	-2.10725	0.693014	32.9641	9.38752e-09	2.92014e-07	down	1.44051	1.17691	1.05516	2.34107	2.82937	2.15812	0.47874	0.391499	0.830927
126	2610318N02Rik	-0.187	4.91198	2.12594	0.144824	0.349405	none	35.2229	36.6254	38.9092	31.5576	32.7399	30.2137	27.8617	28.1879	27.374
127	2610507B11Rik	0.0437536	8.5128	0.152311	0.696336	0.854129	none	402.74	371.903	412.701	390.396	354.166	318.943	388.593	358.134	354.898
128	2610509F24Rik	-0.354906	-0.0145615	1.0206	0.312376	0.562252	none	0.325277	0.51784	1.05516	1.03007	1.03295	0.918349	0.861731	0.652498	0.830927
129	2610528J11Rik	-2.0337	1.61569	11.0189	0.000901893	0.00736993	down	5.1115	7.95591	7.95769	5.19717	4.80544	4.13257	0.191496	1.82699	1.43104
130	2700038G22Rik	0.20525	2.19451	0.596802	0.439801	0.67989	none	4.2286	4.09564	3.44379	3.27749	4.53598	4.49991	3.68486	5.17648	5.40103
131	2700049A03Rik	0.133657	5.297	1.03008	0.31014	0.560372	none	45.7712	40.0149	43.4376	39.4704	38.0393	33.1065	41.6503	38.6279	41.6849
132	2700062C07Rik	-0.0185909	3.48051	0.00968642	0.921599	0.966151	none	11.3382	13.558	12.3102	10.1602	11.8115	10.9743	9.95778	10.266	12.4639
133	2700081O15Rik	0.507525	4.91378	8.49905	0.00355331	0.0225355	none	28.0668	26.0332	20.7955	23.7852	25.7338	23.8771	42.8951	30.7544	31.2059
134	2700097O09Rik	0.166251	4.60143	1.01984	0.312557	0.562475	none	29.2749	29.4698	31.6109	23.0361	21.5571	22.821	21.256	25.6214	29.1286
135	2700099C18Rik	-0.199923	3.12991	0.895192	0.344074	0.593147	none	8.92189	7.82221	8.08959	9.31745	9.75729	8.31106	9.47904	7.65598	6.83207
136	2810001G20Rik	-0.073811	2.04783	0.084589	0.771172	0.895245	none	5.1115	3.95441	3.86893	4.26074	3.18866	4.82133	3.92567	4.17599	3.60069
137	2810002D19Rik	0.0983918	1.44109	0.0769519	0.781471	0.901371	none	2.88103	2.73043	4.08876	2.99657	2.24553	2.24996	1.69378	2.53082	3.8315
138	2810004N23Rik	-0.0115959	6.89998	0.0145389	0.904026	0.958917	none	140.845	142.83	140.951	120.003	115.42	118.972	114.083	124.8	114.343
139	2810006K23Rik	0.0977136	4.07919	0.325159	0.568524	0.774686	none	15.7992	13.8875	15.7395	16.9025	13.563	17.5864	16.3068	17.7044	17.6341
140	2810013P06Rik	-0.274164	2.86436	1.6271	0.202104	0.430144	none	8.68955	8.23836	9.10079	6.60181	7.54499	9.13757	6.60661	6.04648	6.69358
141	2810021J22Rik	0.525605	3.80782	10.8761	0.00097415	0.00786399	none	11.6635	10.5512	11.0972	10.8157	11.4783	11.4334	16.0689	16.1819	16.5447
142	2810025M15Rik	-0.518034	5.45894	14.8406	0.000116988	0.00131957	none	46.2326	54.023	49.4986	49.9481	47.6022	55.3737	31.6447	37.8697	37.755
143	2810029C07Rik	-0.204487	-0.0751612	0.158569	0.690477	0.851193	none	1.39405	1.36521	1.05516	1.17053	0.988035	0.551009	0.287244	0.913497	1.15407
144	2810039B14Rik	-0.232237	1.03099	0.610361	0.434652	0.676571	none	1.34758	0.988604	1.14309	1.82603	1.93116	2.47954	2.15433	1.61602	1.56953
145	2810402E24Rik	-0.148875	2.41048	0.424118	0.514889	0.734551	none	5.15797	4.09564	4.66031	5.7122	5.03	5.51009	5.26614	5.43748	4.01615
146	2810403D21Rik	-0.0831151	0.49118	0.0492381	0.824394	0.922866	none	0.975832	1.41229	0.879303	1.26418	0.898213	1.8367	0.957479	1.3485	1.4772
147	2810405F17Rik	-0.467584	0.951637	2.03727	0.153485	0.363042	none	0.325277	0.564916	0.747408	2.06014	2.33536	1.92853	2.05858	1.479	1.06174
148	2810408A11Rik	-0.779863	2.81427	8.51656	0.0035193	0.0223709	none	8.55014	11.2513	10.9034	8.9897	9.79053	7.16312	3.59055	6.22048	5.35487
149	2810408I11Rik	0.280749	2.76202	1.72496	0.189055	0.412245	none	8.27133	8.32546	8.5033	5.00567	6.85427	5.99957	7.48031	7.25317	7.08181
150	2810429I04Rik	-0.144521	3.22455	0.186653	0.665717	0.837561	none	12.5929	10.7805	13.3654	8.3342	9.38633	11.0202	4.83527	8.96097	12.3254
151	2810459M11Rik	0.145886	1.65792	0.260141	0.610024	0.803403	none	2.46281	4.28395	3.38532	3.65207	2.1108	2.84688	3.01606	3.13199	3.41604
152	2900026A02Rik	-0.922579	5.04268	14.2168	0.00016291	0.00173696	none	39.3121	38.9322	39.6566	47.0086	43.3837	36.8717	14.6973	26.8829	25.8972
153	2900041M22Rik	-1.41844	0.453584	17.558	2.78682e-05	0.000375818	down	2.78809	2.25967	1.84654	2.01332	1.61678	1.88262	0.813857	0.739498	0.507789
154	2900052L18Rik	0.288605	2.38849	1.3627	0.24307	0.483171	none	2.50928	2.35382	2.7698	3.79253	4.94017	4.95909	5.79275	4.56749	6.46277
155	2900076A07Rik	-0.0884708	1.74016	0.108949	0.741344	0.878065	none	1.87778	1.74183	1.36292	2.66882	4.09316	3.13065	3.03186	3.00149	3.32371
156	2900097C17Rik	0.357935	7.65984	13.9171	0.00019105	0.00200024	none	130.442	125.211	115.457	179.962	167.722	176.394	237.127	219.696	218.003
157	3000002C10Rik	-0.152049	1.18729	0.303055	0.581974	0.783564	none	0.836427	1.6006	1.09913	2.38789	1.97607	2.44327	2.38364	2.00099	1.77126
158	3010003L21Rik	0.576923	1.24359	2.18282	0.139558	0.340747	none	2.13847	1.27106	2.07252	1.12371	2.06634	2.20863	3.78252	2.47949	1.84651
159	3110001I22Rik	-0.0158806	2.87928	0.00661583	0.935173	0.97342	none	7.62078	6.92023	6.26459	7.07002	6.87133	7.66822	6.84598	6.87298	7.75532
160	3110009E18Rik	0.0743984	1.7357	0.0608452	0.805165	0.913393	none	2.64869	2.30674	2.72584	3.41796	2.60482	3.30606	2.25008	4.00199	3.60069
161	3110040N11Rik	-0.0303873	2.66359	0.0180363	0.893166	0.954693	none	6.78435	5.55501	7.8258	7.44459	5.20964	6.01519	5.93637	5.91598	6.50893
162	3110053B16Rik	0.989963	-0.286519	5.87051	0.0153966	0.0721532	none	0.753249	0.525843	0.827864	0.551087	0.291021	0.596468	1.03695	0.793438	1.05574
163	3110056K07Rik	0.219803	2.06533	0.952702	0.329033	0.578283	none	2.78809	2.63628	2.54998	3.37114	4.04196	3.76523	4.16503	4.30649	4.61626
164	3110082I17Rik	-0.0433985	5.72527	0.119459	0.729622	0.872573	none	55.9152	67.6153	64.6252	52.0185	53.5991	52.9428	45.7895	57.4633	51.3329
165	3110083C13Rik	-1.29721	0.0417737	11.2965	0.000776552	0.0065208	down	0.929363	1.69475	1.27499	1.59193	1.16768	1.19385	0.718109	0.521998	0.369301
166	3222401L13Rik	0.311312	2.31448	1.49551	0.221363	0.455347	none	2.60222	1.83598	2.15429	4.40121	5.03	3.44381	4.4044	5.69848	5.95498
167	3300002I08Rik	-0.404364	0.161159	1.43349	0.231196	0.46801	none	0.604086	0.470764	0.791373	1.00432	1.21259	1.23977	0.957479	0.746893	0.923253
168	3830406C13Rik	-0.0335462	2.22072	0.0206437	0.885754	0.950965	none	3.57805	3.48365	4.17669	4.21392	3.99705	5.46418	4.54803	4.34999	4.52394
169	3830408C21Rik	-0.0521265	0.196025	0.0188657	0.890752	0.953852	none	1.48698	1.41229	1.36292	1.35782	0.67366	1.14794	1.05323	0.826497	1.20023
170	4632404H12Rik	-0.269472	2.49451	1.51115	0.218964	0.452074	none	8.68955	6.82607	6.41891	5.7122	6.46714	5.73968	4.26078	5.17648	5.49335
171	4632415L05Rik	-0.269278	4.22726	1.26698	0.260333	0.502811	none	14.4051	13.7463	12.5301	17.3707	20.2996	22.5914	11.4419	18.6614	20.1269
172	4632427E13Rik	-0.130872	2.04533	0.218034	0.640542	0.82222	none	2.55575	2.49505	2.15429	4.30756	4.35634	3.81115	3.06393	3.26249	5.12405
173	4732416N19Rik	0.192622	1.31663	0.4346	0.50974	0.731527	none	1.81226	0.988604	0.615512	2.8561	1.88625	1.88262	2.44157	2.34899	2.81592
174	4732440D04Rik	0.295807	1.32145	0.937845	0.332833	0.581865	none	0.583176	0.527255	0.585616	2.48434	1.75556	2.15628	2.70344	1.97707	3.21707
175	4732487G21Rik	-0.0783455	0.47222	0.0499385	0.82317	0.922027	none	0.56273	0.98625	1.17871	1.79138	1.11693	1.02947	1.09296	1.43071	1.21269
176	4732491K20Rik	0.27928	0.232995	0.610067	0.434762	0.676571	none	1.06877	1.17691	0.659477	1.12371	0.988035	0.780597	1.05323	0.956997	1.52337
177	4833413G10Rik	0.101603	0.6511	0.0859439	0.769398	0.893958	none	1.0223	0.85067	0.439651	1.12371	1.21259	1.88262	1.62771	1.1745	1.75418
178	4833417C18Rik	-0.0865461	0.519987	0.0509995	0.821333	0.921827	none	2.27694	1.90706	1.58714	0.842784	1.66169	1.57359	0.914871	1.34415	1.59861
179	4833420G17Rik	-0.261018	4.71285	3.58178	0.0584164	0.191323	none	28.248	28.6201	25.7196	29.0292	29.0074	26.2189	24.4933	23.3159	22.8477
180	4833422M21Rik	-0.130819	1.99255	0.231597	0.630342	0.81635	none	3.43864	3.10704	2.94566	3.97981	4.17669	3.85707	2.58519	4.08899	4.33929
181	4833439L19Rik	-0.203289	6.65047	3.11137	0.0777475	0.232495	none	102.927	107.096	108.899	107.406	106.124	104.187	104.314	86.1297	86.8319
182	4921507P07Rik	-0.663529	1.30355	5.06929	0.0243533	0.1017	none	1.1617	1.74183	1.36292	2.80928	3.14375	2.66321	1.38834	2.34899	1.70802
183	4921524J17Rik	0.0884383	3.90259	0.198549	0.655895	0.832099	none	17.1468	15.4392	16.1792	12.5949	14.9553	15.0609	18.4315	13.485	13.618
184	4930402H24Rik	-0.242308	3.90864	1.73372	0.187937	0.410989	none	9.10776	10.1685	8.7051	16.6216	16.8415	14.3722	15.4154	11.6667	13.5718
185	4930404I05Rik	0.734294	0.163949	2.40344	0.121069	0.311529	none	0.774624	1.3219	0.544289	0.349287	0.763032	1.1663	1.78331	1.13361	0.910327
186	4930426D05Rik	-0.370133	0.498346	1.05314	0.304786	0.553358	none	1.75882	1.11053	1.71728	1.55728	1.78071	1.06391	0.960352	0.956997	1.50536
187	4930430F08Rik	-0.127805	3.44783	0.374264	0.540689	0.753616	none	12.9182	12.7407	14.2768	10.812	11.0359	11.5721	7.8858	11.4187	11.4133
188	4930447C04Rik	-0.291518	5.29152	3.59501	0.0579532	0.190295	none	84.2933	83.1839	82.6984	43.6843	40.5992	42.9328	29.2989	34.1909	40.9463
189	4930451G09Rik	0.144957	0.413077	0.143875	0.704459	0.858354	none	1.39405	1.64767	1.45085	1.17053	1.48205	0.826514	1.62771	0.869997	1.38488
190	4930452B06Rik	0.613586	2.2094	5.33942	0.0208484	0.0904917	none	2.36988	3.34242	2.9017	3.65207	3.72759	3.21422	6.9896	4.56749	4.75475
191	4930453N24Rik	0.0900672	5.32885	0.447127	0.503703	0.727339	none	51.5797	52.1606	46.9548	37.6444	38.0393	39.2135	46.2941	37.4534	39.1459
192	4930461G14Rik	2.01908	0.114674	20.0031	7.73185e-06	0.000125412	up	0.232341	0.51784	0.219826	0.515035	0.269464	0.36734	2.15433	1.566	1.01558
193	4930466K18Rik	-0.449656	-0.133669	1.2842	0.25712	0.49919	none	0.185873	0.564916	0.351721	1.12371	1.07786	0.596927	0.574488	0.782998	0.69244
194	4930481B07Rik	0.0724701	2.23603	0.0653056	0.798299	0.909908	none	4.46094	5.31963	5.09996	5.19717	4.85035	3.26014	3.6863	5.56798	4.80091
195	4930503L19Rik	-0.250199	4.96082	3.51107	0.0609599	0.196965	none	29.879	26.6452	29.7204	32.1194	33.2339	34.4381	25.9956	27.9269	30.375
196	4930513N10Rik	-0.144226	2.52782	0.354766	0.551428	0.762284	none	6.82013	5.65199	5.49564	6.22911	5.74857	5.64785	6.12882	4.04766	5.86358
197	4930516B21Rik	-0.202319	3.26914	1.30948	0.252489	0.494245	none	7.20257	7.86175	7.34218	9.83248	10.4193	9.96409	9.04818	8.48247	8.86323
198	4930522L14Rik	-0.0700958	3.08644	0.108271	0.742121	0.878097	none	6.18073	5.41378	4.48445	7.6787	9.47615	8.29131	7.89154	6.97868	9.50027
199	4930526L06Rik	-1.06741	0.0920399	6.59766	0.0102113	0.0522618	none	1.67285	1.41229	1.8905	1.59193	1.12277	1.19385	0.287244	0.826497	0.738602
200	4930556M19Rik	0.577248	0.88514	1.67446	0.195663	0.421432	none	0.743491	0.800298	0.923268	1.40464	1.52696	1.23977	3.54267	1.392	1.33872
201	4930558J18Rik	0.147608	0.785994	0.158923	0.69015	0.85109	none	2.13754	2.35382	2.37412	1.21736	1.70661	1.65303	1.48409	1.1745	2.44662
202	4930563E22Rik	-0.0644064	0.299779	0.0261542	0.871524	0.944328	none	1.30808	0.961299	0.58034	1.50343	0.86498	1.07493	0.732472	1.53685	1.02204
203	4930566F21Rik	-0.368103	0.338704	0.949131	0.329941	0.578978	none	3.72349	4.46661	5.21251	1.08626	1.12591	1.69619	0.656831	1.08271	1.29209
204	4930579G24Rik	0.108816	3.04388	0.267422	0.605066	0.800517	none	8.22022	8.53071	7.92648	6.4061	7.99096	8.81064	8.27071	7.76168	9.12081
205	4930581F22Rik	0.426777	0.177576	1.0592	0.303399	0.55241	none	0.51115	0.659069	0.351721	1.26418	0.808841	0.551009	1.4367	0.826497	1.29255
206	4931406C07Rik	0.243948	3.68081	1.4259	0.232435	0.469431	none	13.6161	12.6165	13.1016	13.4377	9.2516	11.8008	15.131	12.789	13.1148
207	4931406P16Rik	-0.118778	6.17835	0.598851	0.439017	0.679542	none	79.5963	66.2628	84.4386	77.7881	83.9672	60.9022	76.0167	67.5827	62.4959
208	4931414P19Rik	-0.498996	3.32162	8.12688	0.00436137	0.0266713	none	12.3141	10.5922	11.7387	11.6585	11.1828	11.4794	8.2822	8.26497	7.84765
209	4931428F04Rik	-0.0316869	4.10953	0.0266152	0.870407	0.943966	none	13.9265	14.0495	15.332	17.8666	18.6303	14.8295	20.0937	14.6364	15.7452
210	4931440P22Rik	0.977811	-0.096476	3.11184	0.0777249	0.232495	none	0.933081	0.707558	0.44097	0.992144	0.279344	0.414175	1.72538	0.655978	0.970339
211	4932422M17Rik	0.112043	1.95396	0.143188	0.705132	0.858897	none	3.60686	3.35654	5.12809	4.85491	2.85946	3.04662	4.49201	3.42518	3.77103
212	4932438A13Rik	0.331773	6.773	4.08035	0.0433847	0.154884	none	79.4573	70.7558	82.7398	99.3549	108.819	77.9219	137.686	103.921	120.254
213	4932441J04Rik	3.53393	0.0338842	8.89665	0.00285695	0.018855	up	0	0.0470764	0.131895	0.274841	0	0.157956	3.92567	0.252734	1.01696
214	4933404O12Rik	-0.0137979	4.93371	0.0103694	0.918891	0.965815	none	40.5202	41.898	40.36	29.6379	31.3926	29.5249	27.8148	32.7554	29.5441
215	4933407K13Rik	0.278599	3.48957	1.65904	0.197733	0.424323	none	6.83082	6.73192	5.40771	10.2539	9.97017	9.55083	15.1282	9.91797	11.2637
216	4933412E12Rik	0.459414	0.745573	2.50874	0.113216	0.299545	none	1.48698	2.16551	1.84654	1.17053	1.48205	1.28569	1.86708	1.69649	1.89267
217	4933421O10Rik	-0.0742627	1.40423	0.0766093	0.781946	0.901516	none	0.697023	1.31814	0.879303	2.48153	2.60482	2.66321	2.68094	1.95749	2.76976
218	4933427D06Rik	0.57417	-0.210606	1.41562	0.234125	0.471415	none	3.53158	4.3781	4.74824	0.421392	1.07786	0.321422	0.957479	1.044	0.738602
219	4933427D14Rik	-0.117568	4.01747	0.437178	0.508488	0.730605	none	22.9158	20.0804	17.9518	16.6319	18.1286	14.7978	13.4085	17.0937	15.3925
220	4933431E20Rik	-0.350505	2.39188	1.86152	0.172449	0.390046	none	5.39031	4.85263	5.4552	6.03995	5.53165	5.52341	3.78731	5.87248	3.78949
221	4933431K14Rik	-0.192356	0.0753591	0.244248	0.621155	0.810867	none	0.420537	0.236323	0.571987	0.657372	1.21438	1.15391	0.630021	1.00354	1.02204
222	4933434E20Rik	0.228439	4.32506	1.85529	0.173169	0.390971	none	22.3098	24.6788	24.518	18.5586	17.2758	18.5148	19.2769	19.7668	24.9384
223	4933439C10Rik	0.0651978	1.95612	0.0802738	0.776927	0.898572	none	2.65194	3.29817	2.5513	3.93299	3.32743	3.69222	4.12291	3.74316	3.64869
224	4933440N22Rik	0.444603	1.94144	2.15724	0.141899	0.344486	none	3.66448	4.18038	2.13583	3.32151	2.17592	3.90298	4.47861	3.42039	4.95833
225	5031425E22Rik	0.0569692	3.39843	0.0604662	0.805761	0.913404	none	6.45908	6.9673	5.93529	12.8759	9.02705	8.40289	11.0589	9.17847	11.4483
226	5031439G07Rik	0.386545	5.39208	3.01023	0.0827404	0.242606	none	23.7452	27.728	28.4455	39.0022	34.8058	33.6116	63.816	39.5414	37.7149
227	5330417C22Rik	-3.24947	0.31547	58.5655	1.96638e-14	1.3427e-12	down	0.882895	2.16551	1.27499	1.9665	2.20062	2.02037	0.047874	0.304499	0.276976
228	5330438D12Rik	0.417637	1.91657	2.47133	0.11594	0.304046	none	1.95166	3.01289	2.41808	3.55842	2.73955	3.03055	4.97889	4.17599	3.36987
229	5430403G16Rik	-0.26053	2.94119	1.19265	0.274795	0.519387	none	5.48464	7.01438	6.08038	7.95963	7.54499	8.96538	5.0507	7.33364	8.12462
230	5430405H02Rik	0.480798	0.892144	1.72681	0.188819	0.412209	none	1.07527	0.923638	0.701684	0.837166	1.59523	1.91246	2.15672	2.30549	1.63831
231	5430416N02Rik	0.0898147	5.09176	0.352596	0.552647	0.762915	none	37.4083	39.7932	37.7516	36.1545	33.5748	27.7107	32.6783	37.2376	34.2961
232	5430427N15Rik	-0.0122795	-0.0183198	0.00105029	0.974147	0.988658	none	0.604086	0.659069	0.747408	0.655499	1.12277	0.872432	0.670235	1.044	0.923253
233	5530601H04Rik	0.0223394	3.63554	0.0144956	0.904168	0.958917	none	10.3159	11.1571	9.67233	13.11	12.8445	10.2396	12.7823	12.528	11.633
234	5730409E04Rik	-0.169998	2.75664	0.729755	0.392963	0.639913	none	5.34384	6.35531	5.36375	7.11684	6.78151	6.97945	6.03212	5.82898	6.78591
235	5730455P16Rik	-0.0564004	4.25831	0.0822444	0.774279	0.896857	none	19.7954	20.6194	19.4766	22.9425	18.7278	15.7497	18.5272	20.6624	16.2954
236	5730480H06Rik	0.148495	4.16009	0.684623	0.407999	0.652197	none	18.8661	20.4311	18.949	18.5881	17.1559	14.1426	20.5379	18.0959	16.9417
237	5830408C22Rik	2.12962	-0.291521	14.8686	0.000115268	0.00130228	up	0.513009	0.614817	0.440531	0.468213	0.269464	0.0459175	0.765983	1.56861	1.15407
238	5830417I10Rik	0.0851295	6.67532	0.491749	0.483148	0.712806	none	101.318	98.5982	103.278	107.843	100.213	84.9914	107.914	104.996	99.4971
239	5830418P13Rik	-0.693936	1.53931	3.78381	0.0517506	0.176126	none	2.32341	2.16551	1.71464	3.88336	2.38027	4.04074	1.56356	1.82699	2.99919
240	5930403N24Rik	-0.608969	0.039833	2.81307	0.0934993	0.263261	none	1.20817	1.36521	0.967233	0.983248	1.16768	1.19385	0.622362	0.608998	0.969415
241	5930420M18Rik	-0.202585	1.19724	0.530941	0.466211	0.699092	none	2.41634	2.16551	2.59394	1.91968	2.38027	2.66321	1.77134	2.08799	2.21581
242	5930430L01Rik	0.193703	0.657082	0.309188	0.578179	0.781449	none	1.53345	1.97721	1.62671	1.77921	0.853303	1.46936	1.43622	1.65299	1.61569
243	6030442K20Rik	0.711865	-0.2151	3.05955	0.080264	0.237441	none	0.461429	0.656715	0.615512	0.795963	0.386232	0.543203	1.04844	0.739498	1.06174
244	6030443J06Rik	0.0390773	0.983155	0.0156184	0.900544	0.957089	none	2.32341	1.41229	1.53878	1.68557	2.38027	1.42344	1.72346	1.82699	2.12348
245	6030458C11Rik	0.0847025	5.56955	0.453668	0.500598	0.725175	none	53.1131	51.4074	54.1211	46.7745	43.7879	45.5042	52.6614	43.5869	48.7477
246	6230400D17Rik	0.298127	0.491973	0.81858	0.365596	0.614925	none	1.25464	1.03568	0.923268	0.983248	1.21259	1.28569	1.72346	1.479	1.1079
247	6330403K07Rik	-0.377032	2.75527	2.84024	0.0919304	0.260283	none	3.99626	5.31963	5.75943	8.05327	7.50008	6.70395	6.84598	5.35048	5.03173
248	6330403L08Rik	3.75928	-0.514552	42.3177	7.75868e-11	3.4369e-09	up	0.139405	0.141229	0.369307	0.140464	0	0.0936716	0.843061	1.11186	1.40796
249	6330418K02Rik	0.451378	1.01442	2.32409	0.127385	0.321228	none	1.41496	1.57235	1.36424	1.96462	1.42457	1.42757	2.01358	2.04014	2.56618
250	6330537M06Rik	0.881506	0.0958719	2.77614	0.0956783	0.267113	none	1.44051	1.6006	1.23102	1.12371	0.359285	0.551009	1.8216	1.305	0.6472
251	6430511E19Rik	0.264745	2.40885	1.47725	0.224206	0.458367	none	3.53158	2.82458	2.95226	4.70601	4.35634	4.95909	5.303	5.26348	6.3626
252	6430562O15Rik	-0.0246714	0.266367	0.00281196	0.95771	0.982254	none	1.2565	1.32002	1.71772	1.78015	0.85465	0.68968	1.43766	0.696433	1.15453
253	6720427I07Rik	-0.157774	2.9184	0.386789	0.533992	0.748605	none	3.11337	2.49505	2.85773	8.52149	6.06294	8.72432	6.75023	5.65498	8.58625
254	6720489N17Rik	-0.233841	3.0526	1.2431	0.264874	0.508322	none	6.36846	7.25447	6.59653	9.46447	7.77269	9.00166	6.22601	8.14013	8.03368
255	6820431F20Rik	-0.00414779	7.01355	0.00147829	0.96933	0.986957	none	162.593	169.183	192.353	130.57	136.554	115.243	128.088	122.642	132.437
256	8030462N17Rik	0.0378292	6.07546	0.0989875	0.753048	0.885022	none	73.1855	66.8955	68.3218	66.3913	67.4558	62.7232	59.649	72.774	70.3505
257	8030474K03Rik	-0.393454	1.19714	1.80485	0.179127	0.399171	none	8.36938	8.65781	8.2439	2.8561	2.29044	2.24996	1.57984	1.71781	2.35429
258	8430429K09Rik	0.134676	2.16169	0.349194	0.55457	0.764739	none	3.90333	3.81319	3.781	4.72896	3.7725	3.85707	4.54803	4.78499	4.29313
259	9030025P20Rik	-0.0104659	4.56218	0.00428695	0.947796	0.978627	none	21.7866	23.7279	18.461	21.4629	23.7815	24.6122	20.4001	22.9771	26.3044
260	9030407P20Rik	0.106266	0.751453	0.134309	0.714005	0.863625	none	1.10594	1.08276	1.31895	1.59193	1.34732	1.59471	1.81921	1.6095	1.4772
261	9030624G23Rik	0.427585	1.22773	2.12281	0.14512	0.349758	none	2.9196	3.20778	2.24222	1.52216	1.71424	2.435	2.79009	2.56954	2.31182
262	9130008F23Rik	-0.262237	0.0843053	0.145836	0.702547	0.857538	none	0.232341	0.235382	0.527582	0.468213	1.66169	0.964267	0.23937	1.65299	0.69244
263	9130019O22Rik	0.0335692	2.72804	0.0179637	0.89338	0.954693	none	5.27786	5.49569	4.39564	4.63531	6.53495	7.92673	6.15372	6.76336	6.71943
264	9130023H24Rik	-0.175078	2.34913	0.617347	0.432035	0.67383	none	4.77786	3.52131	3.46885	5.46452	4.48253	5.75483	4.49106	4.98378	4.48516
265	9130221H12Rik	-0.0594967	1.88031	0.0535288	0.817033	0.919211	none	2.53949	3.5119	3.10834	3.19462	4.48029	3.14994	3.61496	3.42953	3.40265
266	9130401M01Rik	0.110294	5.98036	1.01712	0.313204	0.563309	none	67.9072	78.8491	71.876	61.9044	55.1961	62.254	64.9822	64.0997	65.4286
267	9230112E08Rik	1.27671	0.2449	10.8613	0.000981929	0.00791765	up	0.464682	0.564916	0.439651	0.749142	0.538928	0.596927	2.05858	1.131	1.43104
268	9230114K14Rik	0.297376	2.79853	1.78144	0.181973	0.402685	none	5.76205	3.62488	4.48445	6.32088	6.01803	5.87743	6.75023	6.61198	9.1402
269	9330020H09Rik	0.154126	0.203663	0.131539	0.716842	0.86518	none	0.612915	0.858202	0.892932	1.32223	0.953005	0.695649	1.65357	0.880437	0.797229
270	9330102E08Rik	0.93664	1.43515	7.45436	0.00632829	0.0357191	none	2.32341	2.40089	1.97843	2.38789	1.57187	1.33161	3.01606	4.43699	2.7236
271	9330151L19Rik	0.306845	2.22371	1.31119	0.252179	0.493845	none	1.51114	2.79022	1.81752	4.095	3.45453	4.56328	5.32885	3.76578	5.97114
272	9330159F19Rik	-0.483679	1.50222	2.41701	0.120024	0.310095	none	1.75324	1.22399	1.42799	2.66601	4.31142	2.46393	2.28407	2.38553	2.11563
273	9330159M07Rik	-0.155802	1.19462	0.255841	0.612992	0.80494	none	2.32759	1.77996	1.62143	2.1505	2.62323	2.0672	1.44244	2.2211	2.49971
274	9330162G02Rik	-0.231573	1.41043	0.639719	0.423813	0.666151	none	2.3341	1.8421	1.76696	3.19649	2.79704	2.20679	2.69052	1.87876	2.45724
275	9330182L06Rik	-0.0145124	1.33315	0.00275392	0.958148	0.982575	none	1.1617	0.847375	0.879303	2.94974	2.06589	2.20404	2.34582	2.60999	2.21581
276	9330185C12Rik	-0.760716	-0.399277	2.34751	0.125483	0.318498	none	0.51115	0.376611	0.571547	1.03007	0.449107	1.01018	0.335118	0.347999	0.784765
277	9430015G10Rik	0.0135804	5.42761	0.0129	0.909572	0.961937	none	71.8398	61.9054	69.8606	39.9854	41.228	45.2287	42.1291	41.9339	44.1776
278	9430038I01Rik	-0.00478079	3.09883	0.000548264	0.981319	0.991304	none	12.3141	14.3583	13.5413	9.36427	8.66776	7.07129	8.13857	7.96048	9.04788
279	9430064I24Rik	0.156112	0.284846	0.2035	0.651911	0.829122	none	1.32109	1.26447	1.83818	1.28712	0.842075	1.02258	0.920138	1.27324	1.32625
280	9430081H08Rik	-0.341342	0.836554	1.43015	0.231741	0.468569	none	2.13754	2.49505	2.06636	2.10696	1.75152	1.74486	1.53197	1.566	1.33872
281	9530068E07Rik	0.397131	5.10318	4.32789	0.0374927	0.139321	none	24.1634	24.668	25.5877	26.5945	31.0333	29.8923	48.5442	30.9284	36.33
282	9530077C05Rik	-0.371758	1.17077	1.71793	0.18996	0.41354	none	1.76579	2.35382	2.33015	2.76246	2.515	1.92853	1.67559	2.0284	1.88205
283	9530082P21Rik	-0.495036	1.77585	3.43641	0.0637743	0.20312	none	2.44004	2.71866	2.96721	3.93299	4.02489	3.57284	2.12465	3.36428	2.71205
284	9830144P21Rik	0.187425	1.28835	0.315185	0.574516	0.778667	none	4.53158	4.6196	4.32705	2.18796	2.7171	1.59104	2.68717	1.78088	2.98303
285	9930012K11Rik	-0.576862	2.56916	7.66239	0.00563838	0.0326952	none	7.99253	7.29684	7.78183	7.0232	6.64678	7.02537	4.64377	4.21949	5.07789
286	9930014A18Rik	0.126856	3.61497	0.167594	0.682259	0.845979	none	8.92421	9.84084	9.9968	8.01769	14.6261	11.7383	16.9924	11.6092	9.1222
287	9930017N22Rik	-0.26854	0.0414466	0.380381	0.537399	0.750825	none	1.44051	0.706145	1.40688	1.35782	1.12277	0.551009	0.813857	0.608998	1.1079
288	9930021J03Rik	0.168972	5.14384	1.26852	0.260045	0.5025	none	45.8176	39.7795	47.5263	34.601	36.198	27.3668	35.9055	37.5839	37.4379
289	9930104L06Rik	0.213958	4.45372	1.68735	0.193951	0.419424	none	24.3958	26.4098	23.5653	16.5748	21.5122	21.673	22.5486	23.0984	24.0046
290	A030001D20Rik	-1.2793	-0.127582	8.74603	0.00310276	0.0200798	down	0.756967	1.20657	1.37699	1.01368	1.46499	0.970695	0.255647	0.707308	0.444546
291	A130010J15Rik	-0.0572249	3.68906	0.10631	0.744385	0.879777	none	15.7992	14.5937	14.9921	11.7522	14.102	12.7651	11.777	12.093	13.4333
292	A130014A01Rik	-0.069843	0.814354	0.0375486	0.846352	0.932927	none	0.789959	0.564916	1.05516	1.68557	1.93116	1.42344	0.957479	1.78349	2.07732
293	A230020J21Rik	0.192473	0.690325	0.1288	0.71968	0.866962	none	0.690982	2.33546	0	1.3508	0.89013	1.97904	2.46503	0.591598	1.7948
294	A230072C01Rik	0.119213	0.761128	0.147773	0.700672	0.856312	none	1.34758	1.03568	1.05516	1.59193	1.39223	1.56119	1.72346	1.2615	1.98499
295	A230103J11Rik	0.0920083	0.0605147	0.0394879	0.842485	0.931746	none	1.69748	1.42594	1.54274	0.894288	0.767074	1.06345	0.770771	0.525043	1.62769
296	A2m	-0.264967	0.661842	0.556533	0.45566	0.691643	none	1.0223	1.69475	1.62671	1.12371	1.61678	2.06629	1.00535	1.392	1.61569
297	A330035P11Rik	0.258787	0.843899	0.713556	0.398266	0.644358	none	1.48698	1.27106	1.14309	1.45146	1.75152	1.37752	2.05858	1.4355	2.03116
298	A330094K24Rik	0.248264	0.583822	0.461887	0.496744	0.722137	none	2.09107	2.16551	2.11033	1.12371	1.70661	0.964267	1.86708	1.566	1.1079
299	A430005L14Rik	0.393604	4.88052	7.90992	0.00491644	0.0292231	none	39.9626	41.9446	40.2721	22.4724	25.1949	27.4127	33.2245	33.9299	31.9441
300	A430033K04Rik	0.440098	2.35833	2.41218	0.120394	0.310593	none	3.94979	6.26116	5.50971	4.30756	3.18866	5.14276	4.30866	6.30748	6.60126
301	A430057M04Rik	0.393345	0.940915	1.7962	0.180172	0.40039	none	2.28902	2.35758	1.86896	1.47487	1.84718	1.34263	1.9839	1.8383	2.34875
302	A430103D13Rik	0.00715535	0.967378	0.000533174	0.981578	0.991423	none	5.1115	6.779	6.6827	1.49828	2.15571	1.8367	2.25008	1.82699	1.4772
303	A4galt	-0.102269	3.0345	0.216169	0.641975	0.82332	none	8.45721	8.80328	6.99046	6.50817	9.29651	8.99982	7.75558	8.35197	7.10905
304	A530017D24Rik	0.193518	0.688266	0.39219	0.53115	0.746837	none	1.4447	1.98239	2.0224	1.36063	1.42097	1.40553	1.29164	1.98055	1.52891
305	A630001G21Rik	-1.05684	1.6293	7.62546	0.00575499	0.0331789	down	3.99626	4.33103	5.53961	2.80928	4.08687	5.09684	1.1011	2.04449	2.63127
306	A630052C17Rik	0.468128	2.02176	3.55743	0.0592793	0.193289	none	3.53158	3.3895	3.12153	2.76246	3.95214	3.12239	4.35653	4.34999	4.98556
307	A630072M18Rik	-0.244042	1.70084	0.46848	0.493687	0.720288	none	2.88196	2.74596	4.5183	4.67979	2.0376	3.43049	3.42059	2.85881	2.3229
308	A630089N07Rik	0.196694	2.95222	0.560002	0.454259	0.690415	none	9.57523	7.76242	8.13355	7.30413	7.27553	6.4987	8.38177	5.61148	10.2984
309	A730011C13Rik	0.118714	0.616089	0.132097	0.716267	0.864913	none	1.02695	1.03568	0.703442	1.5451	1.34732	1.19385	1.91496	1.2615	1.29255
310	A730017L22Rik	0.573117	1.36982	3.67729	0.0551584	0.184098	none	0.883825	1.55587	0.909639	2.15565	2.20287	1.56257	3.6839	2.61391	2.57449
311	A830018L16Rik	-0.983996	3.12553	12.1979	0.000478433	0.0043601	none	4.73975	5.36671	5.53961	11.1435	11.8115	10.9743	3.4948	7.39498	6.32428
312	A830073O21Rik	-0.614808	-0.0347857	2.74437	0.0975977	0.270476	none	1.45213	1.32897	0.910079	1.14431	0.943573	1.0809	0.494538	0.670333	0.903864
313	A830082N09Rik	-0.254714	1.56486	0.741728	0.389108	0.636722	none	1.48698	1.41229	1.36292	3.5116	3.3683	2.34179	2.05858	2.60999	3.0929
314	A930001C03Rik	-0.0144477	1.41497	0.00178475	0.966302	0.986056	none	1.89172	1.09123	1.60781	2.865	2.40901	2.37531	1.54729	2.56388	3.49174
315	A930004D18Rik	-1.6496	2.85155	61.2639	4.99149e-15	3.71653e-13	down	7.62078	7.29684	6.8146	11.0498	10.3295	10.6069	2.92031	3.65399	3.64685
316	A930004J17Rik	0.478327	3.35263	2.6993	0.100392	0.275493	none	11.1059	8.47375	10.9034	11.3776	8.21865	5.41826	13.5483	10.179	11.3098
317	A930005H10Rik	0.407934	1.00208	1.26953	0.259855	0.502341	none	1.30111	1.74183	2.06636	1.07689	1.39223	2.38771	2.44157	1.82699	2.21581
318	A930007A09Rik	-0.505058	2.43667	3.22153	0.0726758	0.221943	none	8.87542	7.90883	9.32061	5.38446	6.46714	6.61211	3.06393	5.78548	4.2008
319	A930015D03Rik	-0.208097	2.02887	0.585278	0.444251	0.682356	none	2.99209	3.20119	2.80454	3.29482	3.98268	5.37005	3.19415	3.86366	3.93398
320	A930017M01Rik	0.621899	-0.274812	1.31962	0.25066	0.492179	none	0.557618	0.423687	0.747408	0.983248	0.494017	0.229587	0.526614	0.869997	1.24639
321	A930024E05Rik	0.0728879	2.87545	0.121605	0.7273	0.87149	none	6.1338	5.69624	6.98958	5.89949	7.45517	7.53046	6.70235	7.56898	7.80149
322	A930037H05Rik	-0.134402	2.03369	0.173488	0.67703	0.844443	none	3.31457	3.83202	4.21098	4.84929	5.0035	2.53189	4.44749	3.32904	3.57206
323	AA386476	0.6677	0.445034	3.45097	0.0632146	0.20199	none	0.557618	0.659069	1.05516	1.35782	0.898213	0.642844	1.72346	1.4355	1.4772
324	AA465934	0.379692	1.85286	1.94404	0.163231	0.377812	none	2.78809	3.01289	2.85773	2.90292	2.33536	3.81115	3.59055	4.30649	3.92382
325	AA474408	0.215724	0.136356	0.327038	0.567409	0.77398	none	1.1617	0.800298	1.49482	1.07689	0.808392	0.872432	1.48409	0.957432	0.784765
326	AC115752.1	0.229699	1.11459	0.501119	0.479009	0.710003	none	1.38522	1.85716	1.70409	1.2623	1.91769	2.45658	1.90347	2.42903	2.30813
327	AC132288.1	0.202943	1.23837	0.505972	0.476888	0.707898	none	1.42239	1.5587	1.46184	2.22495	2.087	1.9221	2.99595	2.02535	2.2038
328	AC149090.1	0.201933	6.61838	2.85435	0.0911269	0.259039	none	128.824	120.784	119.303	93.3557	82.4582	94.2442	100.628	95.5605	115.913
329	AC156546.1	-1.64115	0.959875	7.99317	0.0046954	0.0283059	down	1.57992	2.35382	1.80257	2.8561	2.82937	2.61729	0.143622	1.1745	1.33872
330	AI413582	-0.187367	0.893917	0.358297	0.549454	0.76103	none	2.69515	2.82552	2.28619	2.34107	1.43714	1.79078	1.40702	1.73999	1.75464
331	AI429214	-0.376265	0.59001	1.29026	0.255999	0.49819	none	1.0223	0.988604	0.791373	1.59193	1.88625	1.23977	1.14898	1.479	1.01558
332	AI467606	-0.436815	2.29635	2.92394	0.0872745	0.251735	none	4.60035	5.41378	5.62754	4.35439	5.43419	6.61211	3.59055	3.91499	4.66243
333	AI480526	-0.234831	1.6844	0.585648	0.444107	0.682356	none	1.82992	2.70171	2.23871	3.33883	2.67713	3.97875	3.11995	2.0123	3.40634
334	AI504432	-0.255892	2.56668	0.906378	0.341077	0.590161	none	4.97209	4.04857	4.17669	8.19374	4.58089	6.01519	5.12251	5.00248	5.678
335	AI506816	-0.0197454	4.60465	0.0113631	0.915108	0.964341	none	25.0928	24.7151	27.068	22.0529	22.4104	27.7341	19.2946	25.0994	27.1436
336	AI597479	0.263002	5.00314	3.71229	0.0540131	0.181091	none	30.1114	29.7523	27.6541	27.25	31.3926	27.3209	35.0916	32.5814	36.0069
337	AI661453	1.17604	4.58332	38.8153	4.6585e-10	1.8266e-08	up	22.1123	20.9005	22.154	15.732	14.6858	12.9028	25.9874	36.6269	35.776
338	AI837181	-0.116812	4.95711	0.750375	0.386357	0.633688	none	28.4385	28.1046	27.9618	29.357	31.7069	34.2544	30.1127	30.3194	27.8822
339	AI854703	-0.116602	0.7939	0.133699	0.714628	0.863919	none	1.95166	2.49505	1.45085	1.9665	1.43714	1.65303	1.53197	1.218	1.93883
340	AI987944	0.23852	3.14402	1.44128	0.229932	0.465925	none	5.94932	5.81958	5.91859	7.70539	6.85606	9.18303	9.61501	9.28809	9.23853
341	AL731706.1	0.208151	3.20586	0.933017	0.33408	0.583251	none	11.4721	10.0842	10.957	9.33571	7.46999	8.26882	8.4014	9.0458	11.6561
342	AU018091	-1.80502	0.00763393	15.4658	8.40135e-05	0.000991586	down	7.24903	9.88604	12.9697	0.983248	1.79643	1.42344	0.47874	0.173999	0.553952
343	AU020206	-0.372734	6.32304	5.16871	0.0229973	0.0971971	none	92.6111	91.9401	96.1078	82.1715	89.4621	95.3246	52.9965	77.0818	77.0916
344	AU022252	0.124748	5.31174	0.665398	0.414661	0.657864	none	30.2043	27.8636	27.0386	37.7343	41.6794	32.6932	45.576	40.8029	36.4685
345	AU022751	-0.0684458	1.58682	0.0683124	0.79381	0.907156	none	9.01483	7.90883	8.13355	3.32432	2.69464	2.80096	3.01606	2.34899	3.0929
346	AU040320	-0.150331	4.39361	0.940306	0.332199	0.58121	none	16.6821	16.5238	15.7395	22.6147	21.602	20.8924	21.7348	17.7479	19.4806
347	AU041133	0.18087	2.34166	0.510674	0.474847	0.706272	none	2.78809	2.91873	2.28619	4.12028	4.76053	4.91317	4.54803	4.52399	6.64742
348	AV205837	0.0870811	-0.0156917	0.0384299	0.844582	0.932555	none	1.53345	1.03568	1.27499	0.842784	0.628749	1.10202	0.574488	0.739498	1.43104
349	AW146154	-0.312849	3.29946	1.86641	0.171887	0.389332	none	8.10033	5.76403	8.54814	11.3022	8.9489	11.7246	6.75693	8.79263	10.2993
350	AW209491	-0.0549195	4.77999	0.11002	0.740121	0.877695	none	28.0668	29.8464	26.7748	26.22	27.7548	28.5607	21.7348	27.5789	30.5135
351	AW549877	0.156317	6.52239	1.90661	0.16734	0.38325	none	69.4235	71.1324	68.4977	88.071	92.2914	76.4985	98.7161	94.6122	94.3564
352	AW551984	0.219803	1.88809	0.350716	0.553708	0.763903	none	1.76579	1.55352	1.75861	3.46478	2.78446	3.62748	5.98425	3.13199	2.44662
353	AW554918	0.0235708	3.74182	0.019649	0.888522	0.952476	none	9.3401	12.7106	12.574	14.0932	12.4852	12.3977	13.5005	13.746	12.5562
354	Aaas	0.155633	6.89333	2.59833	0.106976	0.288149	none	107.016	115.761	110.177	114.712	109.896	107.768	128.494	118.711	124.824
355	Aacs	0.00847362	6.093	0.00211017	0.963361	0.984963	none	50.325	46.2761	52.8461	79.5026	61.4378	60.06	83.0135	63.0748	57.057
356	Aadat	-1.27767	2.5899	9.22952	0.00238144	0.0163169	down	7.01669	7.86175	8.17752	7.58506	9.83544	7.39271	1.43622	5.04598	3.78534
357	Aagab	-0.0889968	5.81776	0.508243	0.4759	0.707153	none	63.2432	57.0566	65.0245	57.0752	56.1833	58.4529	47.108	56.3758	58.7189
358	Aak1	0.282329	5.86742	3.46652	0.062623	0.200962	none	51.7655	44.1576	56.0556	56.4665	56.4527	42.6114	69.513	58.4638	62.1349
359	Aamdc	0.0329934	1.69538	0.0131745	0.908619	0.961384	none	2.09107	2.49505	2.19826	4.02664	2.55991	2.61729	2.77669	3.30599	3.36987
360	Aamp	-0.0109849	7.10605	0.00993766	0.920592	0.965933	none	119.748	123.293	123.058	123.327	136.843	148.635	142.739	136.792	128.045
361	Aar2	0.0971533	5.57235	0.751101	0.386128	0.633688	none	40.3344	39.0263	39.129	44.0121	46.2131	45.5042	50.124	48.6763	47.0859
362	Aard	0.400982	1.20943	0.59433	0.44075	0.680484	none	1.81226	2.44797	1.31895	1.45146	2.33536	1.88262	4.5959	1.78349	1.15407
363	Aars	-0.275454	9.02283	2.39274	0.1219	0.312779	none	816.492	830.615	818.147	503.885	605.486	575.375	347.85	549.537	501.655
364	Aars2	0.058059	5.33317	0.247916	0.618546	0.808908	none	33.1783	38.8851	37.1066	37.6444	39.0274	39.9023	39.496	41.5859	40.8539
365	Aarsd1	0.129796	5.98116	1.17657	0.278056	0.523149	none	75.9034	78.1002	75.3242	54.6499	61.0592	62.4863	59.2718	67.5035	69.1235
366	Aasdh	0.0961862	3.97264	0.353415	0.552187	0.762915	none	25.3716	23.2557	22.7739	16.3407	14.596	13.6834	16.1335	16.0515	15.7415
367	Aasdhppt	0.0521106	5.6286	0.131356	0.71703	0.865332	none	46.4682	45.8053	46.0315	48.3196	43.4735	51.6571	42.177	53.5048	53.7333
368	Aass	-0.0901031	0.71451	0.0591183	0.807895	0.914591	none	2.60222	4.33103	3.16549	1.40464	2.02098	1.28569	0.957479	1.95749	1.52337
369	Aatf	0.250066	5.9675	4.83457	0.0278945	0.112885	none	78.9959	75.6517	81.6433	56.2793	55.4647	57.0754	73.3908	63.1183	65.2278
370	Aatk	-1.5393	0.936698	13.5665	0.000230257	0.0023424	down	1.81226	2.11844	1.09913	2.66882	2.73955	2.61729	0.335118	1.2615	1.15407
371	Abat	0.27593	2.61806	0.614309	0.43317	0.674848	none	0.836427	1.36521	1.18706	5.94631	6.28749	3.9489	9.86204	5.13298	4.70859
372	Abca1	-0.595056	1.25807	1.70624	0.191474	0.415671	none	2.83456	4.14272	3.42928	1.82603	4.26651	2.06629	1.2926	2.74049	1.38488
373	Abca2	-0.209022	5.18478	1.75921	0.184723	0.406209	none	29.0891	34.7424	31.8308	41.3901	40.7789	32.8769	28.9159	35.9309	35.1759
374	Abca3	-0.746901	3.27094	11.8637	0.000572374	0.00509351	none	7.10034	11.0992	8.18939	14.303	11.3893	9.75103	6.7555	7.58203	6.87316
375	Abca4	-2.46572	0.810949	32.6686	1.09291e-08	3.34326e-07	down	1.62639	2.44797	2.15429	2.99657	3.54794	1.79078	0.287244	0.608998	0.600114
376	Abca5	0.490516	2.05013	2.42038	0.119766	0.309896	none	1.99813	1.93013	2.41808	3.23067	2.515	4.22441	5.84062	3.34949	4.89324
377	Abca7	-0.726734	2.99354	14.1769	0.000166402	0.00176998	none	6.41261	5.64916	6.94649	9.59838	9.74562	9.68858	5.45763	5.65498	6.50893
378	Abca8b	0.68905	1.7114	8.21051	0.00416483	0.0256712	none	1.25464	0.988604	1.36292	2.29425	2.38027	2.52546	3.73417	3.74099	4.2008
379	Abca9	-1.3876	1.67282	29.7499	4.91533e-08	1.33343e-06	down	1.44051	1.41229	1.0112	4.63531	4.2216	4.40808	1.57984	1.566	1.93883
380	Abcb10	0.161661	4.25448	0.869394	0.351123	0.599978	none	13.5222	13.2755	15.3878	19.5713	16.4728	16.9895	22.7799	19.0782	17.7523
381	Abcb1a	-0.493333	1.50677	3.54061	0.0598833	0.194489	none	8.72393	10.8911	7.52024	2.68895	3.30049	3.52003	1.97624	2.41642	2.38522
382	Abcb1b	-0.190829	5.65826	1.99986	0.157314	0.368922	none	40.3465	40.7517	35.6535	58.7407	47.9803	52.2238	45.8499	42.9539	51.1168
383	Abcb6	0.204407	4.85271	1.55754	0.212026	0.442998	none	24.4455	24.6228	24.8953	27.3886	26.8934	24.868	36.3181	28.2814	27.0499
384	Abcb7	0.0150337	6.38753	0.017248	0.895513	0.955304	none	69.8881	70.0967	71.7072	84.6998	87.1716	74.1567	78.1303	86.9562	84.7546
385	Abcb8	0.144412	5.69001	1.41461	0.234293	0.471619	none	41.3567	38.0377	38.2057	47.43	48.2341	49.1317	58.5977	53.5048	48.7016
386	Abcc1	0.93042	6.5634	9.08111	0.00258263	0.0174477	none	84.7115	89.0214	93.1182	64.0516	68.2193	60.06	186.134	92.8287	89.1401
387	Abcc10	0.428173	3.65374	3.29524	0.0694808	0.215407	none	15.7992	16.4297	17.8059	12.1736	10.1498	9.18349	18.2879	12.1365	12.1869
388	Abcc3	-0.940422	0.146826	5.41896	0.0199192	0.0875719	none	0.51115	0.423687	0.351721	1.68557	0.808392	1.46936	0.670235	0.565498	0.830927
389	Abcc4	-0.471262	4.8759	8.08349	0.00446702	0.0271749	none	46.3752	50.1834	56.8469	36.2397	34.3118	30.03	20.2986	25.2299	27.3744
390	Abcc5	0.0101493	6.20245	0.00601587	0.938176	0.974829	none	73.745	66.7543	74.7847	78.3321	73.8331	64.5599	81.0506	66.6853	71.5983
391	Abcc8	-0.771149	1.37342	5.5918	0.0180447	0.0813603	none	2.23047	3.29535	1.8905	3.97981	3.23357	2.1122	1.86708	2.04449	1.56953
392	Abcd1	0.790686	2.44212	11.4806	0.000703279	0.00601415	none	2.23047	2.54212	3.12153	4.30756	3.63776	3.62748	7.85133	5.95948	6.32428
393	Abcd2	-0.909149	0.910013	5.6803	0.0171565	0.0783033	none	0.604086	0.847375	0.439651	3.27749	1.79643	1.8367	0.861731	1.479	1.33872
394	Abcd3	0.354761	4.96662	6.98222	0.00823233	0.0437395	none	30.8084	29.2344	30.7316	28.842	26.3177	25.7597	35.7619	32.4509	35.776
395	Abcd4	0.369998	4.68016	4.83868	0.0278281	0.112681	none	44.2842	42.4629	43.5255	24.4876	19.9853	21.4435	33.0809	25.8824	26.6358
396	Abce1	0.0551889	8.75617	0.265427	0.606416	0.80149	none	483.78	450.992	469.416	414.416	426.876	412.844	385.816	456.14	467.535
397	Abcf1	-0.0410641	8.18984	0.206377	0.649622	0.827236	none	345.259	351.096	370.318	287.717	289.494	298.509	287.627	292.058	275.499
398	Abcf2	0.0303967	7.77819	0.0982289	0.753965	0.88531	none	291.448	280.246	294.962	198.757	225.092	218.338	214.284	221.893	222.827
399	Abcf3	0.177794	5.56881	2.22379	0.135899	0.334915	none	39.2191	35.8251	39.1729	42.4201	43.249	45.8256	50.3634	46.2404	52.8562
400	Abcg1	-1.36027	4.23568	5.54206	0.0185647	0.0832645	none	21.8865	25.9862	25.1481	19.1968	39.9705	20.571	4.06929	17.7914	9.37102
401	Abcg2	0.231235	6.07309	1.17889	0.277581	0.522607	none	82.9457	75.181	70.2123	67.7505	61.3929	53.7693	50.3155	85.2162	80.323
402	Abhd1	-0.0394201	1.6513	0.0256305	0.872806	0.944899	none	4.70304	4.39175	3.89267	3.27	2.73775	3.13662	3.17261	2.6909	3.08043
403	Abhd10	-0.0184478	3.96324	0.0118733	0.91323	0.963571	none	12.2676	12.0506	11.2111	14.0932	15.8535	16.2089	13.5005	16.4421	15.8338
404	Abhd11	-0.550848	4.90899	7.05565	0.00790158	0.0423598	none	47.3934	50.4541	45.2916	36.0506	32.0267	37.2423	17.0608	27.0117	28.1527
405	Abhd11os	-0.821091	2.1684	7.21753	0.00721951	0.0395763	none	2.27694	1.93013	2.94566	4.63531	5.43419	6.5662	2.01071	3.82799	3.60069
406	Abhd12	0.393855	4.18851	6.76804	0.00928046	0.0484189	none	21.3289	19.5367	21.0153	14.936	14.9553	16.4844	21.3039	19.6619	20.2654
407	Abhd13	0.220805	5.58473	3.51082	0.0609694	0.196965	none	45.2135	40.9564	38.8212	44.6207	40.3747	45.8715	52.805	51.0688	49.3479
408	Abhd14a	0.102155	4.28339	0.380675	0.537242	0.750759	none	24.0705	25.7978	25.5433	19.4772	15.6738	20.1578	19.8198	20.8364	18.9728
409	Abhd14b	0.170327	1.87472	0.208706	0.647784	0.826137	none	6.02042	4.90912	5.50883	4.77625	2.07847	3.11366	4.98081	2.92232	3.36987
410	Abhd16a	0.340978	3.69344	2.63973	0.104221	0.282402	none	11.1524	11.2513	10.4637	9.45791	12.4852	11.5712	16.9953	13.4415	12.2331
411	Abhd17a	0.10343	5.72433	0.447783	0.50339	0.727112	none	51.9514	54.6557	43.3936	48.7878	42.6651	59.0958	59.8425	49.8943	52.7177
412	Abhd17b	0.161175	4.38418	1.24377	0.264746	0.508176	none	18.9125	17.3712	16.0473	20.1332	18.3685	19.5608	20.7773	21.9239	22.5274
413	Abhd17c	0.00927502	5.82644	0.0067892	0.934331	0.972958	none	61.0592	62.3762	61.9029	59.9781	52.6353	54.4122	56.2998	55.5493	57.057
414	Abhd18	-0.0226003	1.83356	0.00583354	0.939119	0.974829	none	2.46281	3.02089	4.57238	2.95115	4.40125	2.98234	2.58855	3.89367	3.73917
415	Abhd2	0.427481	5.36296	5.86841	0.015415	0.0721902	none	36.9887	39.2221	42.5583	37.6444	34.5812	31.341	57.7839	40.6289	41.5487
416	Abhd3	0.635179	0.681039	2.36576	0.124023	0.316053	none	1.06877	0.847375	0.747408	1.63875	0.628749	1.23977	2.3937	1.65299	1.43104
417	Abhd4	0.33362	5.85185	3.85737	0.049528	0.170498	none	38.3827	42.8395	41.7229	56.8879	48.9077	45.0909	77.7473	56.1148	57.1955
418	Abhd5	0.210329	4.4591	1.63614	0.200857	0.428335	none	12.1747	12.334	11.405	22.5679	17.1208	20.3874	24.6072	23.1993	22.0196
419	Abhd6	-0.205704	2.77048	1.06118	0.302947	0.552025	none	4.97209	4.23687	3.9129	7.0232	7.32044	6.97945	6.60661	5.61148	6.37044
420	Abhd8	0.0847521	4.74928	0.340282	0.559667	0.76791	none	16.1709	17.4183	15.8275	23.4575	26.5422	26.9535	25.2296	29.7539	27.0051
421	Abi1	0.251528	5.61588	3.29436	0.0695183	0.215434	none	47.3199	41.535	46.2513	45.6976	42.2609	44.2185	61.0393	47.9021	49.1632
422	Abi2	0.0474801	6.2048	0.17008	0.68004	0.845358	none	72.9086	73.3921	72.4985	74.6332	72.9798	66.6721	77.5079	77.2558	67.7668
423	Abi3	-0.394047	1.12369	1.28504	0.256964	0.49919	none	2.52973	2.64428	4.64844	2.48809	2.14942	2.37026	1.11546	2.54996	1.67063
424	Abitram	0.387267	4.32011	5.5085	0.0189243	0.0843908	none	14.4981	12.8989	13.8051	17.8858	15.7636	17.3109	25.4689	21.0104	20.4962
425	Abl1	0.222969	6.78822	2.54045	0.110963	0.295859	none	97.4902	89.0685	101.34	106.05	104.732	90.5951	138.164	111.229	104.051
426	Abl2	0.0708376	6.958	0.432487	0.510771	0.731908	none	137.778	133.697	134.138	124.685	126.468	107.217	125.861	129.717	122.7
427	Ablim1	1.90914	4.84873	6.60062	0.0101943	0.0522328	none	3.99626	5.50793	5.23185	15.5915	10.554	9.59675	97.2799	19.7489	17.7265
428	Ablim3	-1.51537	1.23052	23.0799	1.55404e-06	3.02131e-05	down	1.25464	1.6006	1.36292	2.622	3.7725	3.48973	0.861731	1.392	1.20023
429	Abr	-0.0869541	6.51887	0.673542	0.41182	0.65561	none	90.4271	104.321	102.087	93.4086	98.8035	86.8758	83.8752	88.7832	91.402
430	Abracl	-0.273509	5.00335	3.79633	0.0513649	0.175239	none	23.2104	22.3669	23.8907	34.2264	31.9764	37.3534	26.4049	28.3619	31.2983
431	Abraxas1	0.233942	3.90076	2.02965	0.154256	0.363881	none	16.7285	20.5253	18.7292	14.7019	13.2936	12.3518	16.3729	15.6165	15.6953
432	Abraxas2	0.179154	4.89829	1.65684	0.198031	0.424703	none	28.1597	23.4407	24.092	25.424	30.0902	26.9526	29.7293	31.1459	32.9601
433	Abt1	0.295279	5.28823	4.97931	0.0256523	0.105581	none	42.4254	40.9094	40.5798	31.4639	34.9405	37.1472	40.1184	41.6294	45.9318
434	Abtb1	-0.0724911	4.64575	0.246509	0.619544	0.80967	none	24.6281	27.2572	22.5102	24.5344	25.9135	25.1628	26.3786	21.7934	24.0969
435	Abtb2	0.354369	2.28232	1.31275	0.251898	0.493695	none	5.52971	5.88455	5.84736	4.26074	3.54794	4.59175	7.56409	4.21949	4.15464
436	Acaa1a	0.123991	4.94343	0.74494	0.388083	0.635739	none	24.4604	23.3353	23.0202	31.3427	25.2645	30.2435	32.7247	31.9728	30.3819
437	Acaa1b	-0.0463449	1.58864	0.0219474	0.882227	0.949358	none	2.02648	3.16871	2.47963	3.77333	1.90646	3.09254	2.94377	2.95756	2.62435
438	Acaa2	0.761783	3.90311	10.9302	0.000946075	0.00766386	none	12.1747	10.9688	11.5628	11.5181	10.9582	10.1478	24.4157	16.2254	14.9567
439	Acaca	0.180412	7.67954	1.31678	0.25117	0.492816	none	243.044	230.226	270.188	199.999	217.041	150.997	204.299	241.376	201.412
440	Acacb	-0.3348	4.16867	3.90171	0.048237	0.167368	none	29.1355	33.9891	35.4359	20.3205	20.2996	18.4129	13.3568	16.3559	17.311
441	Acad10	0.136261	3.76766	0.507521	0.476214	0.707272	none	8.47719	9.08338	9.29995	14.1503	11.5771	12.3977	16.088	13.9121	12.102
442	Acad11	-0.0204347	4.91068	0.0244421	0.875765	0.947004	none	20.3995	18.8484	17.5861	30.9489	30.2042	28.1607	29.8111	30.2946	28.3762
443	Acad12	0.529496	3.14132	4.63191	0.0313827	0.123017	none	6.34616	6.35766	7.09905	8.04297	6.07282	7.02537	12.9715	9.5778	8.11724
444	Acad8	0.231061	4.71744	3.05216	0.08063	0.238063	none	21.84	19.4896	19.1688	23.8321	22.9494	24.5658	27.6233	28.5359	27.9746
445	Acad9	0.143646	5.70934	1.75721	0.184973	0.406604	none	45.957	46.7468	44.2289	50.4266	47.4706	48.9021	53.954	55.1578	53.8256
446	Acadl	-0.0227663	5.46755	0.0351964	0.851185	0.934794	none	22.8623	23.0674	20.5757	44.1525	41.8118	45.6879	41.6982	46.8929	41.5925
447	Acadm	0.134748	5.80896	1.48665	0.222736	0.456592	none	54.2748	50.2776	52.3185	50.2393	52.9048	54.6877	55.1508	60.5083	58.4419
448	Acads	0.109584	4.91372	0.432111	0.510955	0.731963	none	28.5779	28.5283	30.292	31.6512	27.4404	26.4025	36.48	28.1009	28.113
449	Acadsb	-0.0441393	4.55968	0.0651135	0.798589	0.910091	none	12.1282	11.4396	11.4749	22.9893	23.3985	24.1526	27.719	20.4884	20.5424
450	Acadvl	0.0535413	3.8743	0.0998552	0.752003	0.884509	none	14.5287	13.9685	13.7321	14.701	12.6486	14.9581	15.5308	13.6185	14.9687
451	Acan	-1.75135	1.59985	19.6125	9.48474e-06	0.000148509	down	4.50741	3.95441	4.08876	5.89949	4.71562	2.80096	0.909605	1.82699	1.24639
452	Acap1	0.186824	1.68385	0.483577	0.486807	0.715629	none	8.73602	10.0743	10.4197	2.99657	2.33536	3.30606	3.73417	2.82749	3.32371
453	Acap2	0.526513	6.2244	16.2687	5.49658e-05	0.000684972	none	59.061	55.7855	58.9573	68.4996	58.0695	54.4122	94.6947	84.0417	83.2312
454	Acap3	-0.300657	4.26169	4.28945	0.0383495	0.141603	none	22.0724	20.5253	19.6085	20.1332	20.4793	21.719	16.8038	17.0954	16.9417
455	Acat1	0.083704	4.23169	0.293523	0.587972	0.787676	none	13.7081	13.3697	14.3766	17.9326	16.6169	19.1476	20.2507	19.0094	17.9111
456	Acat2	0.208249	7.45415	2.64569	0.103831	0.281781	none	154.506	155.89	163.221	187.026	143.884	150.072	194.816	188.726	174.823
457	Acbd3	0.459055	5.58791	3.79713	0.0513404	0.175198	none	38.5686	35.9663	31.0834	38.6744	40.3747	40.5451	76.9335	44.1959	43.993
458	Acbd4	-0.607726	1.89427	5.9583	0.0146482	0.0693892	none	3.81039	5.55501	5.14392	4.96306	3.90723	4.08665	3.20756	2.56649	2.76976
459	Acbd5	-0.0125419	4.35276	0.00727525	0.932027	0.97149	none	18.3549	16.8063	17.674	20.9291	20.6589	18.8262	20.4901	20.4884	19.2037
460	Acbd6	0.26327	5.17365	1.79263	0.180606	0.400907	none	43.4942	46.1348	36.2712	30.5743	26.7668	39.489	46.7307	34.6694	35.3144
461	Accs	0.319239	2.20303	1.02427	0.311507	0.561773	none	3.48511	3.95441	3.82497	4.35439	4.58089	2.93872	6.7981	4.04549	4.06231
462	Acd	0.154922	4.41087	1.16267	0.280913	0.526471	none	18.3926	19.7721	20.2763	20.0161	19.9318	19.3271	23.1183	20.8647	22.3427
463	Ace	-0.953875	-0.245574	4.60464	0.0318856	0.12432	none	1.0223	1.41229	1.49482	1.26418	1.12277	0.551009	0.622362	0.391499	0.507789
464	Acer2	-0.268023	4.93397	2.35428	0.124939	0.317636	none	35.9199	35.9193	38.8212	28.4674	34.1321	35.9075	22.7401	32.0159	27.4206
465	Acer3	0.293749	4.20778	3.93301	0.0473472	0.165196	none	13.8475	11.8162	12.0904	16.1534	15.584	17.1272	20.2986	19.5314	20.3577
466	Acin1	-0.0214642	8.33011	0.0579939	0.809695	0.915444	none	307.748	310.816	329.306	313.017	322.705	322.954	322.88	312.964	313.165
467	Ackr3	1.3948	0.284644	6.14837	0.0131533	0.0637756	none	0.418214	0.282458	0.791373	0.655499	0.628749	0.551009	3.01606	1.1745	0.69244
468	Ackr4	-0.711176	-0.242345	1.94993	0.162594	0.376965	none	0.51115	1.62978	0.835338	1.21736	0.424855	1.13462	0.301606	0.590293	0.798614
469	Acly	-0.150706	9.04921	1.91265	0.166669	0.38248	none	685.08	650.831	748.902	602.872	545.53	499.72	492.096	525.304	474.644
470	Acnat1	3.32933	0.576322	67.0103	2.70092e-16	2.42356e-14	up	0.0929363	0.0470764	0.131895	0.234107	0.224553	0.275505	3.01606	2.47949	2.07732
471	Aco1	0.223614	6.47233	2.60076	0.106812	0.287973	none	64.4978	62.9882	68.9374	82.4992	81.3332	78.1974	112.552	88.4352	82.9543
472	Aco2	0.164288	8.17224	2.93889	0.0864702	0.24993	none	303.902	296.864	291.401	253.912	283.072	267.424	290.833	304.934	310.028
473	Acot1	0.831438	4.43085	24.0539	9.36773e-07	1.98982e-05	none	18.6314	23.291	18.2319	16.1112	13.7413	15.8553	23.5372	27.4641	30.7203
474	Acot11	-0.124158	2.01059	0.209053	0.64751	0.825863	none	3.29924	4.59936	4.44048	4.74956	3.63776	3.76523	4.68112	3.47999	3.04673
475	Acot13	0.649408	4.35622	19.9152	8.09555e-06	0.000130272	none	10.7806	11.5337	11.4749	16.247	14.8205	15.8874	23.9849	24.4904	25.5279
476	Acot2	-0.5458	2.66913	4.90343	0.0268033	0.10935	none	6.50787	8.81458	8.10322	6.78441	5.88465	9.35339	5.23502	4.85632	5.05573
477	Acot6	-0.288123	1.21653	0.941667	0.331849	0.580871	none	1.99813	3.01289	2.50601	2.90292	2.24553	2.1122	1.57984	2.39249	1.98499
478	Acot7	-0.0271526	5.72937	0.0406527	0.84021	0.930659	none	61.8956	60.0694	64.8046	53.6573	53.3539	51.1061	44.1877	53.9398	57.7956
479	Acot8	-0.106555	3.56043	0.360303	0.548338	0.76019	none	13.0134	15.1238	14.2271	10.5348	12.5795	12.7834	10.9488	11.2691	11.284
480	Acot9	0.0958388	4.58518	0.440522	0.50687	0.729956	none	20.0278	20.8078	20.224	21.7719	22.5452	24.0607	23.171	23.6639	26.5897
481	Acox1	0.350211	4.28663	4.60512	0.0318765	0.12432	none	17.7044	17.3241	16.1352	16.4343	16.078	17.9996	24.4636	19.9769	20.2654
482	Acox3	0.101092	3.40597	0.20939	0.647246	0.82582	none	6.78435	5.46086	5.09996	11.5649	9.79053	8.63248	12.3725	8.69997	11.2637
483	Acp1	0.169009	6.16274	2.74087	0.0978116	0.270771	none	66.495	67.5066	69.8158	64.8471	67.5906	66.8099	72.2399	77.6908	75.1523
484	Acp2	0.332681	5.31504	7.3175	0.00682863	0.0378413	none	29.9599	27.8151	27.7785	33.297	37.028	33.6456	45.6378	43.4255	42.5241
485	Acp5	-0.50883	2.06587	2.67035	0.102233	0.278851	none	5.2509	6.44946	5.40771	4.40121	4.04196	5.7856	2.15433	4.13249	3.73917
486	Acp6	0.195231	5.15646	2.38896	0.122195	0.313104	none	45.7247	50.7954	54.4289	30.8084	33.7728	33.5197	37.9162	35.6699	39.2844
487	Acrbp	-0.797989	2.93509	12.4836	0.000410548	0.00383891	none	9.10358	10.4853	10.5569	8.48871	8.83797	11.0638	4.49393	5.80245	6.0907
488	Acsbg1	-2.16448	1.70304	58.4058	2.13264e-14	1.44216e-12	down	2.13754	2.68335	3.29739	5.43128	5.29946	4.59175	0.909605	1.392	1.1079
489	Acsf2	0.0904274	3.23052	0.144253	0.704089	0.858148	none	10.4089	14.5466	11.6947	9.59838	8.35339	8.6784	12.1121	9.13497	7.24569
490	Acsf3	-0.090824	3.84451	0.272551	0.601626	0.798025	none	12.8717	13.3697	12.8818	14.5614	13.5181	15.4742	13.1175	15.4425	12.5101
491	Acsl1	0.350411	3.78391	2.23947	0.134527	0.332941	none	13.5222	17.4183	13.4973	12.3608	13.9223	9.27533	17.9527	15.573	12.0484
492	Acsl3	0.857096	7.34997	44.3608	2.73104e-11	1.30475e-09	none	105.669	109.803	102.592	121.945	112.836	108.261	176.991	234.744	212.795
493	Acsl4	-1.39384	7.58731	81.7755	1.52455e-19	1.80853e-17	down	195.12	177.949	209.274	285.798	280.467	257.321	84.2103	125.584	105.205
494	Acsl5	-0.46676	5.55745	12.9214	0.00032484	0.0031558	none	47.9552	45.8995	55.6599	57.9644	51.288	52.0704	34.948	41.9339	40.3923
495	Acsl6	-0.489629	2.95776	6.49035	0.0108462	0.0547905	none	5.80852	4.56641	4.44048	9.31745	8.66776	8.54065	6.7981	6.04648	6.13963
496	Acss1	-0.597174	2.33544	2.50549	0.11345	0.29986	none	6.41261	5.88455	7.56201	6.55499	5.29946	5.7856	1.81921	5.21998	4.66243
497	Acss2	0.391817	3.27455	3.82806	0.0504011	0.172751	none	8.36427	12.334	11.6714	8.38102	6.82642	9.32124	10.4365	10.353	11.5407
498	Acss3	0.373055	0.176694	0.897113	0.343557	0.59262	none	0.604086	0.282458	0.527582	0.973884	0.742823	0.961512	1.70623	0.869997	0.923253
499	Acta1	-2.33577	3.93822	20.0754	7.44478e-06	0.000121318	down	2.41634	1.7889	2.68187	17.0434	26.8121	31.4075	1.77134	6.22092	6.97102
500	Acta2	-2.33432	3.67924	48.3145	3.63065e-12	1.88229e-10	down	3.2063	2.77751	4.66031	13.9996	21.9613	26.8622	2.68094	4.91548	4.89324
501	Actb	-0.482029	10.9173	18.7528	1.48807e-05	0.000219727	none	2015.16	2032.25	2131.86	1945.6	2297.27	2424.92	1538.22	1588.91	1669.02
502	Actc1	-1.81432	3.47508	15.7903	7.07638e-05	0.000852454	down	1.25464	1.50644	1.0112	11.4712	16.6169	22.7291	2.10645	6.48148	5.90882
503	Actg1	-0.46782	11.4497	10.42	0.00124659	0.00963013	none	2390.51	2398.47	2546.44	2599.32	3425.1	3580.14	2062.16	2453.31	2461.95
504	Actl6a	-0.0266099	7.28461	0.0878702	0.766902	0.892212	none	159.939	167.77	168.607	150.944	156.692	157.506	152.359	153.962	152.5
505	Actn1	-0.313877	7.51419	1.76958	0.183434	0.404618	none	144.212	149.402	143.282	192.357	205.375	201.274	226.396	128.648	128.875
506	Actn2	-0.227493	2.79359	0.817879	0.365801	0.614925	none	7.62078	8.7562	8.48527	8.80241	6.51205	6.52028	7.70771	5.17648	5.86265
507	Actn3	-0.439627	4.09141	7.30471	0.0068774	0.0380062	none	17.9832	21.5139	18.0257	17.4175	20.7038	19.6068	14.5537	15.0075	13.2025
508	Actn4	-0.168224	9.01567	3.12085	0.0772964	0.231672	none	591.994	586.378	608.072	506.652	573.325	539.796	475.288	494.026	479.12
509	Actr10	0.107922	5.48633	0.758764	0.383716	0.631614	none	43.4013	42.2275	41.8548	40.9687	43.743	42.6573	42.0812	45.8054	50.0403
510	Actr1a	-0.017103	6.90323	0.0284072	0.866155	0.942216	none	90.3806	83.231	88.7656	109.141	124.133	122.6	113.94	121.887	117.53
511	Actr1b	0.104828	7.07483	0.975444	0.323326	0.572611	none	127.23	127.765	123.058	127.214	126.334	130.451	152.862	131.979	130.04
512	Actr2	0.078361	8.01559	0.739632	0.389779	0.637258	none	264.776	251.435	266.781	242.675	251.59	250.112	252.248	270.091	267.374
513	Actr3	-0.309444	7.89889	8.4854	0.00358007	0.0226452	none	244.376	231.332	244.622	247.122	259.943	274.079	190.345	224.067	218.947
514	Actr3b	-0.341652	2.97584	2.12493	0.144919	0.349453	none	10.1765	10.0743	9.93612	9.17698	7.9941	8.54065	5.31401	6.52498	8.54009
515	Actr5	-0.0327273	4.35507	0.0474182	0.827618	0.924355	none	15.7992	16.1001	16.6188	18.9626	19.6709	22.3159	19.2932	20.6189	19.9423
516	Actr6	-0.0103131	4.3542	0.00362587	0.951984	0.980343	none	21.5612	22.8791	21.2352	17.2303	20.2098	23.0046	18.2879	20.4449	21.558
517	Actr8	-0.0283321	5.60472	0.0563634	0.812339	0.916952	none	55.7153	53.008	51.3513	44.1525	49.0425	51.8867	46.5814	48.9373	47.409
518	Acvr1	0.165659	3.65389	0.767215	0.38108	0.629794	none	11.013	11.8162	13.937	12.6886	11.9462	10.1937	14.5537	11.7015	13.0179
519	Acvr1b	-0.120442	5.51447	0.801503	0.370644	0.619792	none	38.8474	40.3915	41.4152	41.9987	52.9946	45.5501	43.2302	45.3269	41.3617
520	Acvr2a	0.0741003	4.50418	0.214957	0.64291	0.823831	none	15.1082	15.6868	14.4953	23.3681	21.6263	20.1256	25.9601	21.2384	21.6983
521	Acvr2b	-0.0267053	5.32751	0.0218783	0.882411	0.949423	none	35.734	34.8365	34.9963	39.5172	47.3359	32.6932	45.6718	36.3659	35.9145
522	Acy1	0.230957	4.84481	2.86976	0.0902581	0.257476	none	43.3083	41.333	42.866	27.531	23.9374	26.4944	29.1552	31.1459	31.6214
523	Acy3	-1.01559	0.969535	11.6901	0.00062834	0.00550319	down	1.44051	2.02428	1.49482	2.80928	2.20062	2.38771	1.43622	1.218	1.01558
524	Acyp1	-0.160144	2.98583	0.552627	0.457246	0.692399	none	9.75832	8.42667	8.5732	9.08334	6.7366	8.63248	6.46299	7.56898	7.93997
525	Acyp2	-0.064978	1.2784	0.0570749	0.81118	0.916235	none	2.64869	2.68335	1.8905	2.15378	2.78446	2.1122	2.44157	2.30549	2.03116
526	Ada	1.72241	3.18769	18.6579	1.56402e-05	0.000229008	up	8.64308	8.14421	7.34218	3.18385	3.86232	5.37234	21.6869	8.83047	10.6636
527	Adad2	-0.555961	1.35806	2.89964	0.0885994	0.254246	none	6.2732	7.20268	7.43011	2.38789	3.23357	3.07647	1.38834	1.82699	2.7236
528	Adal	0.0563072	4.32285	0.152349	0.6963	0.854129	none	20.6393	16.1222	20.5955	19.2267	19.2914	19.2495	19.5675	19.5675	21.2237
529	Adam10	1.13114	4.93391	15.2503	9.41623e-05	0.00109475	up	18.262	16.1472	16.9266	20.4141	18.3236	17.7701	61.2308	31.0154	32.083
530	Adam11	-0.253525	3.15463	1.6685	0.19646	0.422434	none	10.5018	11.2983	10.1999	9.78566	9.6558	8.90799	8.66519	8.39547	6.83207
531	Adam15	0.23499	3.9558	1.92297	0.16553	0.38142	none	13.9102	14.8102	14.2825	14.3643	13.6299	13.919	15.3651	15.3689	18.8362
532	Adam17	0.688797	5.78502	21.7119	3.16816e-06	5.68562e-05	none	46.8009	40.4386	46.5591	45.604	39.9256	39.1217	78.8005	60.6388	62.458
533	Adam19	0.942641	5.58274	1.46469	0.226185	0.46073	none	46.8864	46.841	56.8909	34.0859	35.227	27.5505	140.941	26.2304	19.6191
534	Adam1a	0.424377	1.56481	1.24369	0.264761	0.508176	none	2.00835	1.55399	0.926785	3.6633	1.69448	1.88078	2.38173	3.35123	4.02538
535	Adam22	-0.73166	4.41858	17.5965	2.73084e-05	0.000368624	none	16.4962	13.558	15.08	29.0292	26.9015	22.6832	13.7398	16.8344	16.9879
536	Adam23	-0.568187	5.65656	13.0278	0.000306903	0.00300422	none	75.929	87.1854	79.0493	59.7909	62.6953	55.3765	32.6979	40.5854	47.2705
537	Adam8	-1.148	1.15848	12.4795	0.00041145	0.00384071	down	2.184	2.35382	1.23102	3.55842	2.24553	2.93872	1.67559	1.131	1.15407
538	Adam9	0.847623	4.84431	13.4742	0.000241869	0.00243925	none	15.7062	19.113	18.3774	21.8187	19.5811	19.1017	49.4538	28.4054	31.5291
539	Adamts1	-1.07794	2.96124	27.5041	1.56765e-07	3.87703e-06	down	3.02043	3.15412	3.781	10.2539	11.3624	9.27533	4.69165	4.65449	5.35487
540	Adamts10	0.426519	4.06228	4.88004	0.027169	0.110524	none	16.4962	14.6407	16.7507	13.7655	13.8325	14.3262	23.171	15.9645	17.4956
541	Adamts14	0.368119	0.278515	1.24693	0.264139	0.507329	none	1.99813	2.25967	1.97843	0.936427	0.898213	1.0561	1.1011	1.1745	1.4772
542	Adamts15	-0.253909	3.9539	1.08014	0.298667	0.546887	none	4.0892	3.05996	4.70427	13.0632	18.5032	17.9996	18.1442	12.3105	11.3098
543	Adamts17	-0.18015	0.941716	0.21374	0.643851	0.824125	none	1.85873	1.93013	1.18706	2.80928	1.84134	1.10202	1.96283	1.479	1.66185
544	Adamts18	1.93191	-0.17306	2.84549	0.0916309	0.259803	none	0.0464682	0.282458	0.483617	0.842784	0	0.137752	2.3937	0.391499	1.01558
545	Adamts19	-0.915201	2.62278	17.494	2.88218e-05	0.000387931	none	4.13567	5.03717	3.42928	8.66195	7.41026	7.39271	3.78204	4.00199	4.70859
546	Adamts2	0.136172	2.08316	0.246872	0.619286	0.809409	none	1.25464	1.74183	1.8905	4.96306	3.05393	3.6734	4.97889	3.91499	4.01615
547	Adamts20	0.76877	0.339276	2.58104	0.108151	0.290129	none	0.743491	0.470764	0.439651	0.936427	0.763481	0.872432	2.53732	0.826497	1.06174
548	Adamts3	2.06658	1.39402	23.7329	1.10674e-06	2.27825e-05	up	1.30111	0.941527	1.45085	0.842784	1.21259	0.826514	6.22362	3.39299	2.58511
549	Adamts4	-1.15554	0.894156	10.28	0.00134483	0.0102532	down	2.92749	3.53073	2.68187	3.04339	1.52696	2.66321	1.14898	1.131	0.969415
550	Adamts5	-2.38247	0.206944	24.0147	9.5603e-07	2.01523e-05	down	0.464682	1.12983	0.747408	2.43471	1.16768	1.69895	0.191496	0.260999	0.553952
551	Adamts6	0.779016	2.65863	8.49835	0.00355468	0.0225355	none	0.51115	0.611993	0.351721	5.52492	4.85035	3.1683	8.18645	6.74248	8.44776
552	Adamts7	0.124816	3.45564	0.261377	0.609176	0.803101	none	6.41261	6.30823	7.73787	12.314	9.56597	8.90799	14.3143	9.13497	10.2943
553	Adamts8	-0.564113	1.32409	3.28833	0.0697738	0.215796	none	1.67285	1.27106	1.3106	2.15285	3.05303	3.30422	1.86708	1.5225	2.39676
554	Adamts9	5.33159	6.25124	66.7065	3.15089e-16	2.75663e-14	up	7.99253	6.779	8.37228	3.55093	4.03433	3.3056	276.9	93.5682	70.398
555	Adamtsl1	-0.776277	0.621123	5.87415	0.0153648	0.0720524	none	1.30111	1.08276	0.967233	1.49828	2.20062	1.69895	1.14898	0.956997	1.06174
556	Adamtsl5	-1.4278	-0.118711	12.3119	0.00045009	0.00413952	down	0.325277	0.329535	0.307756	1.49828	0.853303	1.23977	0.430866	0.391499	0.507789
557	Adap1	-2.19324	2.48136	42.2324	8.10445e-11	3.56749e-09	down	8.78248	11.0629	9.89216	8.3342	9.20669	9.13757	0.957479	2.56649	2.30813
558	Adar	0.00991907	6.26335	0.00677885	0.934381	0.972958	none	92.8234	96.9674	88.9635	74.4043	83.003	68.7113	71.3064	81.6275	75.8771
559	Adarb1	0.0822571	3.94507	0.244548	0.62094	0.810814	none	19.8419	20.2899	20.18	15.9193	13.2936	14.7854	14.6016	15.573	16.6185
560	Adarb2	0.146778	3.29844	0.447353	0.503595	0.727258	none	8.34383	8.22848	7.45869	7.82572	9.04681	10.4889	8.38991	10.1046	11.9381
561	Adat1	-0.212598	5.35037	2.41579	0.120118	0.310223	none	45.957	38.1789	37.6781	42.2329	45.1352	41.8767	32.6022	38.0646	41.4079
562	Adat2	0.302385	4.05377	3.33165	0.0679585	0.211726	none	18.512	21.2682	18.3801	13.8095	13.6389	16.3057	16.933	19.4762	17.7892
563	Adat3	0.122805	2.53015	0.226249	0.634319	0.818498	none	8.04968	8.91532	8.8858	5.09369	4.96443	6.0432	7.55643	5.36658	4.69982
564	Adck1	0.134072	3.42372	0.55186	0.457559	0.692586	none	8.08546	8.5679	8.96889	10.1134	9.92526	9.96409	10.6759	10.1355	12.2793
565	Adck2	0.37837	2.51311	2.89655	0.0887692	0.254577	none	4.69329	5.27255	4.17669	4.63531	5.11982	4.68358	7.27684	5.511	6.09347
566	Adck5	0.236136	4.23308	2.2845	0.130672	0.326693	none	20.4925	21.5101	19.8142	18.1667	16.7068	15.9481	21.7041	19.2143	19.2397
567	Adcy1	0.424717	3.49596	4.16539	0.0412579	0.149541	none	3.29924	3.15412	3.56118	10.8626	8.3983	8.99982	14.3143	10.6575	13.1564
568	Adcy2	1.64877	2.97564	10.6737	0.00108672	0.00859918	up	0.185873	0.235382	0.131895	4.44803	2.60482	4.08665	20.6816	5.87248	8.54009
569	Adcy3	-0.534841	4.07433	5.17785	0.0228766	0.0968914	none	18.9669	23.002	22.034	20.873	21.3146	16.4371	17.801	10.8545	12.0175
570	Adcy5	-0.159936	1.04074	0.130494	0.71792	0.865922	none	1.34758	1.6006	1.58275	1.87285	1.61678	2.66321	2.87244	0.913497	1.75418
571	Adcy6	0.0237065	4.26919	0.0111329	0.915969	0.964661	none	9.43304	8.09902	8.39163	17.558	18.8014	19.9397	25.6126	15.747	16.1435
572	Adcy7	-0.948968	3.39865	20.6201	5.60048e-06	9.39994e-05	none	12.7787	16.618	12.8818	14.3742	13.5181	12.8569	5.50551	7.74298	7.93997
573	Adcy9	-0.0167377	1.65798	0.00377196	0.951028	0.980169	none	4.27507	3.43657	3.781	2.29425	3.3683	3.44381	2.96819	3.30599	2.76976
574	Adcyap1r1	1.11339	2.28771	1.61208	0.2042	0.433221	none	2.23047	1.7889	1.27499	3.37114	2.9641	2.66321	15.8942	2.08799	1.56953
575	Add1	-0.0671055	6.75624	0.334422	0.563067	0.77052	none	86.5702	84.6904	82.6105	113.12	106.169	107.585	117.914	99.7017	95.8798
576	Add2	-0.222203	2.23374	0.898608	0.343155	0.592219	none	1.25464	2.25967	1.31895	5.00988	4.31142	5.37234	4.7874	4.21949	3.64685
577	Add3	0.239444	4.97821	2.0516	0.152046	0.360552	none	19.8884	22.0317	22.8619	31.0426	27.665	26.5403	40.0705	31.9289	29.1286
578	Adgra2	-2.93198	1.43594	73.8938	8.24357e-18	8.30169e-16	down	1.48698	2.21259	1.40688	3.5116	5.29946	4.86725	0.574488	0.521998	0.69244
579	Adgra3	0.0087774	6.72004	0.00263555	0.959056	0.983019	none	77.6483	70.7087	71.7072	111.154	103.699	95.692	132.132	92.4372	89.3247
580	Adgrb1	-0.364995	2.79427	2.80503	0.0939688	0.264079	none	5.80852	6.68484	5.27582	6.88274	6.82642	9.09166	6.27149	5.74198	5.77033
581	Adgrb2	1.00343	5.35559	48.3601	3.54711e-12	1.84581e-10	up	32.7601	36.1546	36.0954	27.25	23.9823	29.2035	47.491	57.5068	57.0109
582	Adgrb3	0.173822	0.243755	0.210825	0.646121	0.82522	none	0.464682	0.423687	0.439651	1.45146	0.898213	0.688762	1.2926	1.0005	1.15407
583	Adgre5	0.905402	3.21502	4.46894	0.0345164	0.131472	none	4.76763	6.63447	6.94649	6.17059	5.92641	6.85364	20.6389	7.64989	7.36525
584	Adgrg1	0.725691	4.12396	5.11138	0.0237694	0.0997291	none	12.5464	14.8761	13.9809	12.2204	14.596	11.8467	32.6979	16.3994	15.1413
585	Adgrg2	0.800276	-0.181301	4.09316	0.043057	0.154028	none	0.185873	0.0941527	0.0879303	0.70232	0.538928	0.459175	1.05323	0.739498	1.20023
586	Adgrl1	0.320716	7.39745	8.61335	0.00333709	0.0213787	none	278.947	278.997	300.317	139.665	161.041	142.474	195.177	171.344	189.669
587	Adgrl2	0.480547	7.86531	14.2651	0.000158779	0.00170598	none	148.043	135.627	147.679	218.134	189.188	168.194	290.976	263.607	252.369
588	Adgrl3	-0.685779	1.00323	3.28178	0.0700529	0.216277	none	2.52694	3.63477	1.67287	2.43284	2.68566	1.85415	0.788484	1.57035	1.98499
589	Adgrv1	-1.31849	3.87462	6.84597	0.00888416	0.0465421	down	24.117	22.22	22.5981	22.287	21.4224	17.816	2.68094	11.2665	10.8482
590	Adh5	0.146496	7.63131	2.25432	0.133242	0.330519	none	246.421	248.516	240.841	176.048	184.134	196.297	195.278	211.801	211.794
591	Adi1	0.0319558	5.70039	0.0674753	0.795049	0.907633	none	73.8844	73.7216	73.114	49.8647	49.4467	52.5296	51.2251	57.4633	47.2705
592	Adipor1	0.699357	6.93293	20.1032	7.33751e-06	0.000119709	none	93.3546	89.7276	85.6881	87.0409	88.2046	100.054	183.74	134.893	130.363
593	Adipor2	0.0710469	6.89849	0.56328	0.452942	0.689823	none	114.544	105.686	113.606	112.371	112.052	119.523	116.429	123.931	122.654
594	Adk	-0.662117	6.65579	35.6314	2.38408e-09	8.37351e-08	none	83.6427	84.8316	88.4139	116.398	124.403	124.39	68.9385	80.9532	81.9848
595	Adm	-1.95665	0.0478809	14.2416	0.000160778	0.00171931	down	0.51115	0.423687	1.62671	0.749142	1.66169	2.02037	0.191496	0.565498	0.369301
596	Adm2	-0.851663	1.42094	3.13892	0.0764444	0.229919	none	5.1115	6.167	5.93529	2.29425	4.2216	3.30606	0.670235	2.52299	2.26197
597	Adnp	0.623028	6.30794	8.40373	0.00374451	0.0234522	none	83.7682	75.68	61.979	53.5004	62.7937	68.0318	126.417	81.1599	77.5131
598	Adnp2	0.0681602	6.3647	0.492534	0.482799	0.712711	none	86.4308	85.3494	85.732	78.8472	80.435	78.427	83.5401	83.8242	83.0466
599	Ado	0.00816148	5.91076	0.00477861	0.944888	0.977181	none	54.2748	56.3504	48.1418	54.4532	56.9467	65.7997	58.9807	60.7258	59.319
600	Adora2a	-0.600143	0.214594	2.56167	0.109483	0.292694	none	0.743491	1.69475	0.967233	1.311	0.898213	1.60711	0.765983	0.695998	1.06174
601	Adora2b	0.311035	0.885053	1.13247	0.287248	0.533332	none	3.02043	2.73043	2.7698	1.26418	1.57187	1.79078	1.91496	1.73999	2.12348
602	Adpgk	0.312688	6.14169	6.14514	0.0131773	0.06387	none	98.559	97.4952	99.8009	66.7223	61.5725	57.7182	86.6519	73.1668	72.3369
603	Adprh	0.413921	5.16516	9.04374	0.00263596	0.01768	none	42.379	42.7924	42.91	28.7015	28.8327	33.2442	44.1877	39.1499	38.1765
604	Adprhl2	0.0773207	5.59764	0.438996	0.507607	0.730215	none	49.1633	48.0179	47.7461	44.6676	44.1472	50.3255	49.3581	49.2853	48.8401
605	Adprm	-0.164337	4.02484	0.832037	0.361684	0.61094	none	19.2843	15.9589	15.9154	17.2303	16.9762	16.3925	12.6387	17.6609	15.049
606	Adra2a	1.07843	0.240028	2.2694	0.131951	0.329107	none	0.325277	0.423687	0.263791	1.17053	0.404196	0.505092	2.96819	1.0005	0.461626
607	Adra2b	1.18702	1.72105	2.00335	0.156952	0.368441	none	1.39405	1.36521	0.747408	1.77921	2.20062	1.8367	10.6759	1.4355	1.20023
608	Adrb2	-0.0597253	1.47655	0.0407445	0.840032	0.930659	none	1.99813	1.41229	0.967233	2.71564	2.78446	2.61729	1.77134	3.13199	2.90825
609	Adrb3	-0.60556	2.42262	7.0661	0.00785562	0.0422235	none	3.47071	4.31502	4.05403	6.9717	5.39063	6.45875	3.93715	3.85974	4.62411
610	Adrm1	0.0338521	6.98102	0.0760965	0.782659	0.901693	none	158.984	167.185	173.499	117.161	125.644	126.188	144.766	122.885	111.859
611	Adsl	-0.0458916	7.47646	0.18563	0.666579	0.837892	none	223.047	229.874	232.18	184.804	170.616	179.445	155.638	185.048	179.942
612	Adss	0.114976	7.62343	1.0183	0.312923	0.562948	none	207.016	211.137	199.734	181.199	195.002	183.532	177.229	211.279	220.657
613	Adssl1	0.534301	2.44616	2.67281	0.102075	0.278555	none	1.99813	2.68335	1.58275	4.86942	4.26651	3.81115	9.04818	5.74198	4.06231
614	Aebp1	0.259577	2.70919	1.35028	0.245229	0.486076	none	5.66912	5.9787	7.07839	6.46135	5.52401	5.37234	8.13857	6.65548	6.09347
615	Aebp2	-0.288165	6.72183	6.18298	0.0128985	0.0628009	none	106.133	92.6934	78.8735	118.739	103.968	120.304	89.8116	88.7832	103.635
616	Aen	-0.0193218	8.09827	0.0389602	0.843528	0.932008	none	257.387	250.917	246.601	290.199	263.671	261.775	276.903	259.042	272.729
617	Afap1	0.0958806	3.03729	0.0914361	0.762359	0.88996	none	5.1115	5.27255	6.6827	7.25731	9.2516	6.70395	12.3036	6.22048	6.41661
618	Afap1l1	-0.897011	2.78844	16.8042	4.14407e-05	0.000532873	none	2.46281	2.64004	1.80521	8.75559	8.21865	9.27533	3.82992	4.95898	5.35487
619	Afap1l2	-0.79612	1.35229	6.41368	0.0113244	0.0566546	none	1.99813	2.25967	2.46205	3.83935	2.15571	3.26014	1.67559	2.00099	1.66185
620	Afdn	-0.607836	7.89434	20.7343	5.27621e-06	8.91985e-05	none	297.905	303.865	322.968	296.657	295.467	257.226	156.259	205.754	198.168
621	Aff1	-0.386169	6.63161	8.48541	0.00358005	0.0226452	none	87.4066	94.953	100.68	113.682	124.043	94.1767	83.3007	91.5237	80.4153
622	Aff2	2.80281	0.422526	30.6159	3.14499e-08	8.85787e-07	up	0.371745	0.376611	0.395686	0.187285	0.494017	0.229587	3.25543	1.65299	1.61569
623	Aff3	-0.773959	5.37219	16.8035	4.14558e-05	0.000532873	none	53.6707	60.3519	57.5064	51.7376	56.9916	45.5042	22.8838	35.5829	32.1754
624	Aff4	0.0276109	8.11364	0.0406438	0.840227	0.930659	none	280.714	285.706	276.892	287.53	300.408	222.929	293.85	279.313	257.541
625	Afg1l	-0.154208	3.13493	0.567483	0.451261	0.688549	none	9.47951	10.451	9.27665	10.0666	9.20669	7.80597	7.22897	8.30847	8.90939
626	Afg3l1	-0.088156	6.6911	0.84681	0.357456	0.605992	none	110.827	108.935	103.846	107.408	104.866	102.396	96.466	102.877	98.0956
627	Afg3l2	0.222506	6.46439	4.02832	0.0447426	0.158318	none	90.4735	83.4664	87.5786	78.894	78.7284	83.2024	103.647	89.5227	89.1401
628	Afmid	0.303977	1.65517	1.03351	0.309336	0.559514	none	3.05668	3.47376	3.34135	2.59531	2.55991	2.93872	4.37233	3.26249	2.41431
629	Aftph	0.204454	5.38772	2.745	0.0975588	0.270476	none	38.2433	36.5783	39.1729	36.942	36.6022	41.2798	46.5814	42.5429	43.8083
630	Aga	-0.228977	1.73301	0.773998	0.378983	0.627737	none	2.41634	3.24827	2.81377	2.99657	3.09884	4.22441	3.06393	2.82749	2.95441
631	Agap1	-0.181994	6.00037	2.83067	0.0924799	0.261416	none	53.2061	61.7171	56.0556	68.1719	69.7014	63.0906	58.6935	61.3783	57.9341
632	Agap2	-1.18358	0.539664	12.0641	0.000514032	0.00464221	down	0.697023	1.17691	1.0112	1.87285	1.43714	2.29587	0.765983	0.913497	0.784765
633	Agap3	0.147687	5.90693	0.911225	0.33979	0.588804	none	50.5574	51.7369	53.1539	56.2793	55.6892	56.157	76.4068	54.0268	56.6877
634	Agbl2	-0.868434	1.30394	8.13337	0.00434579	0.0265992	none	1.1617	0.941527	1.36292	3.46478	2.87428	2.75505	1.43622	1.3485	2.21581
635	Agbl3	0.0884818	0.438328	0.0576384	0.810268	0.915796	none	0.557618	0.51784	0.747408	1.26418	1.43714	0.918349	1.72346	0.913497	1.24639
636	Agbl5	-0.24438	4.77887	3.20137	0.0735766	0.223803	none	25.9251	29.023	31.7059	29.8931	29.1026	28.7691	23.0212	24.7297	26.6889
637	Agfg1	-0.0476042	6.42392	0.197411	0.656819	0.832416	none	74.7673	74.0982	78.3019	87.2282	91.2585	79.3454	81.8645	86.5647	82.2618
638	Agfg2	0.0154284	3.94062	0.00978386	0.921207	0.966139	none	14.7304	17.6536	18.5973	14.6083	14.8205	15.4742	15.2239	15.8775	14.4951
639	Aggf1	0.0740315	6.46478	0.457145	0.498961	0.724229	none	81.691	79.0412	77.1588	85.8235	76.7973	91.6972	91.4393	89.6097	87.8937
640	Agk	0.119722	4.70274	0.661012	0.416203	0.659474	none	23.1876	20.949	19.5645	24.3471	21.9164	27.3209	27.1924	27.3175	25.8031
641	Agl	-0.0608694	4.24461	0.131626	0.716752	0.865166	none	19.979	22.4554	21.8946	19.9459	20.12	16.8976	16.0857	19.4444	19.3421
642	Ago1	0.918613	7.4567	43.5554	4.12133e-11	1.90001e-09	none	145.907	139.958	135.764	137.421	121.573	100.238	246.205	222.195	214.048
643	Ago2	0.140852	8.40686	1.14156	0.285323	0.530687	none	342.192	296.683	340.07	346.993	343.188	264.163	373.848	337.82	345.828
644	Ago3	0.235119	4.65402	2.37432	0.123346	0.314842	none	23.5626	18.3127	24.5326	24.7217	23.0392	20.3874	25.6236	25.6671	29.3216
645	Ago4	0.809466	-0.0796115	2.45112	0.117441	0.305906	none	0.418214	0.470764	0.219826	0.842784	0.628749	0.36734	1.72346	0.521998	1.01558
646	Agpat1	0.473527	5.93622	9.50394	0.00205031	0.0144368	none	54.9254	58.3276	56.1875	46.8602	50.3866	54.1826	84.9763	62.6833	63.566
647	Agpat2	-0.019951	4.10159	0.0175128	0.894718	0.955176	none	19.5166	21.1373	18.5533	16.247	17.0211	17.5864	16.4686	17.4869	16.4339
648	Agpat3	1.97912	7.28007	319.535	1.82933e-71	2.32791e-68	up	49.9533	50.2776	50.9996	63.6302	62.1115	60.1519	220.22	261.652	254.679
649	Agpat4	-0.328555	4.53567	5.51924	0.0188084	0.0840346	none	17.7973	16.9946	17.5421	24.3939	25.4194	26.2648	20.1549	19.5314	21.1887
650	Agpat5	0.723907	5.99215	24.8251	6.27734e-07	1.38923e-05	none	50.4589	46.229	48.3946	50.4734	42.194	49.1312	91.2573	70.5255	73.4997
651	Agps	0.0104474	7.30647	0.0131692	0.908638	0.961384	none	171.932	154.787	168.474	159.614	155.795	150.793	156.931	155.904	159.03
652	Agrn	-0.705634	8.01148	29.7834	4.83113e-08	1.32082e-06	none	288.196	276.15	260.757	320.679	328.432	296.719	162.245	204.971	215.672
653	Agtpbp1	-0.203554	4.4956	1.75018	0.185854	0.408349	none	21.3754	22.2671	21.2791	22.6615	25.8236	22.6373	18.6708	21.1409	22.2504
654	Agtr1a	-1.01493	-0.0596394	6.53305	0.0105888	0.0538011	none	0.278809	0.51784	0.439651	1.17053	1.34732	0.918349	0.670235	0.347999	0.69244
655	Agtrap	0.0527354	5.13853	0.0747784	0.784502	0.90254	none	32.4348	36.2017	32.3583	33.7114	33.7279	34.5758	46.0069	30.7544	29.5441
656	Ahctf1	0.0984873	8.23414	1.0332	0.309408	0.559572	none	314.379	294.843	298.874	298.772	292.686	268.403	298.589	319.013	307.553
657	Ahcy	0.603025	8.80904	41.5065	1.17482e-10	5.0445e-09	none	429.831	452.912	472.231	336.79	359.196	357.152	554.739	541.164	511.279
658	Ahcyl1	-0.00463938	7.11101	0.00246613	0.960393	0.98341	none	123.791	123.623	125.652	139.2	136.933	133.115	131.845	142.201	135.857
659	Ahcyl2	-0.0361273	5.04316	0.0750315	0.784147	0.902449	none	40.2414	32.8593	33.8971	34.5542	30.9884	32.9228	33.7023	29.9714	32.8216
660	Ahdc1	-0.383267	7.47093	13.4915	0.000239645	0.00242206	none	236.105	218.246	237.632	199.272	211.619	182.751	143.622	155.86	157.922
661	Ahi1	-0.687951	4.51056	16.9906	3.75646e-05	0.000491429	none	14.4981	13.7463	15.0361	27.1564	28.159	27.5505	14.4579	17.1824	20.0346
662	Ahnak	-1.49453	5.17206	48.6612	3.04222e-12	1.60094e-10	down	16.4033	10.498	10.7715	44.7144	65.6594	46.6062	15.7027	17.6174	22.6659
663	Ahnak2	-0.30187	2.77812	1.25011	0.263531	0.507067	none	2.78809	2.91873	2.0224	8.80241	6.28749	7.02537	6.84598	4.26299	6.9244
664	Ahr	-0.897572	3.65833	5.86584	0.0154375	0.0722215	none	13.7081	16.2413	13.6292	18.073	17.1559	12.9946	4.26078	11.919	9.83264
665	Ahrr	-0.30129	1.79142	1.28189	0.257548	0.499745	none	2.69515	3.90734	2.28619	3.60524	3.99705	3.39789	2.48945	2.74049	3.73917
666	Ahsa1	0.299226	8.19693	4.04463	0.0443122	0.157183	none	321.905	304.673	324.212	251.641	256.859	269.55	250.411	354.695	357.066
667	Ahsa2	-0.15817	5.57057	1.74444	0.186577	0.409359	none	39.7363	39.0965	45.8293	45.6326	48.6194	53.7386	44.4404	43.9083	44.8955
668	Aida	0.267587	5.35603	3.59375	0.0579973	0.190382	none	36.7057	39.7612	35.4856	34.8323	37.1694	37.6803	50.9374	40.7742	40.9615
669	Aif1l	-0.15589	5.47333	1.56915	0.210331	0.440816	none	34.8976	38.838	32.4463	46.915	45.0903	46.193	45.8154	39.4979	39.3306
670	Aifm1	0.161543	6.15727	2.55638	0.10985	0.293393	none	72.0257	70.1438	74.6089	65.7372	65.1654	68.1415	73.7259	76.6468	73.3063
671	Aifm2	-0.440465	0.860312	2.41445	0.12022	0.310315	none	1.9052	2.82505	2.06636	1.8265	1.93161	2.11266	1.24472	1.5225	1.56999
672	Aifm3	-0.618863	2.70743	2.22829	0.135504	0.334236	none	8.87542	10.498	8.5732	8.42784	6.78151	7.85188	2.05858	6.74248	6.27812
673	Aig1	-0.136748	3.11911	0.51977	0.47094	0.702806	none	6.92376	7.39099	6.24305	8.28738	9.56597	8.77023	8.13857	7.52548	8.67858
674	Aim2	-0.29278	4.27556	2.53109	0.111623	0.296714	none	47.3975	49.289	51.7909	19.0563	19.3565	24.3822	15.4154	16.1819	19.8961
675	Aimp1	0.13789	6.64396	1.73659	0.187572	0.410512	none	112.685	115.949	114.529	89.4756	92.8304	99.1358	96.1309	106.705	108.298
676	Aimp2	-0.00279283	6.30235	0.000729689	0.97845	0.990407	none	90.4405	94.7661	90.7194	77.2754	76.1784	79.9496	73.0466	80.7114	80.2934
677	Aip	0.270319	4.86213	2.47327	0.115796	0.303827	none	31.7378	27.0689	30.9954	23.3639	26.138	28.2392	37.4374	29.6234	27.1436
678	Ajm1	-0.35385	0.474578	1.1106	0.291952	0.538588	none	3.85686	3.76611	3.42928	1.07689	1.57187	1.65303	0.909605	1.1745	1.29255
679	Ajuba	-1.10743	7.79571	12.1487	0.000491213	0.00446784	down	275.045	273.325	252.756	274.233	304.225	319.034	76.1675	169.649	172.925
680	Ak1	0.291722	5.73557	6.09027	0.0135928	0.065296	none	29.879	30.6467	27.6101	48.9751	44.4616	48.0297	61.4223	53.7658	58.8112
681	Ak2	0.0358055	7.37805	0.136426	0.71186	0.862215	none	197.118	192.778	193.359	157.647	154.672	173.384	161.91	171.911	166.416
682	Ak3	-0.0311071	5.44812	0.0626529	0.802351	0.912233	none	18.0589	17.8321	16.7292	45.125	40.5467	44.5707	45.6823	40.0399	42.351
683	Ak4	-0.521212	4.87177	2.52616	0.111972	0.297254	none	39.0797	31.6819	44.4927	30.9021	37.7699	33.0606	12.4951	29.4929	29.2671
684	Ak5	-0.55661	1.38284	4.56101	0.0327078	0.126651	none	0.929363	0.51784	0.835338	3.37114	2.73955	2.75505	2.15433	1.91399	1.98499
685	Ak6	0.0588598	7.32033	0.286569	0.592428	0.790996	none	192.578	189.292	192.69	144.212	160.019	158.605	144.179	171.182	169.082
686	Ak8	-0.560946	-0.0168857	2.41477	0.120196	0.310309	none	0.371745	0.753222	0.835338	0.842784	1.16768	1.14794	0.670235	0.826497	0.646277
687	Akap1	0.0694163	6.34949	0.402451	0.525826	0.743036	none	99.953	97.9188	99.8448	83.4825	78.8631	72.7332	86.221	79.2568	82.4003
688	Akap10	0.098129	4.80314	0.477662	0.489483	0.717539	none	34.1541	32.7181	32.8859	26.1731	28.6081	24.7036	29.1074	26.4479	29.9596
689	Akap11	-0.0279786	6.59651	0.0450254	0.831957	0.92684	none	81.691	87.2796	76.1037	107.268	100.196	81.1821	98.6185	96.3957	89.5094
690	Akap12	-0.715298	9.05726	13.6176	0.00022407	0.00229256	none	590.61	616.277	644.485	644.87	693.645	619.472	282.504	465.927	450.455
691	Akap13	0.22441	5.96505	1.48961	0.222277	0.456422	none	48.6522	50.5129	54.0771	59.4631	61.2582	49.4072	83.6837	55.3318	60.7039
692	Akap17b	-0.31763	4.08835	4.18264	0.0408399	0.148603	none	14.0799	16.2884	15.4757	19.3372	17.8744	18.3211	13.8356	15.138	15.7876
693	Akap5	-0.305796	2.16816	1.18131	0.27709	0.522033	none	3.99626	2.40089	3.73704	6.41452	3.99705	3.99482	4.16503	3.43649	4.10847
694	Akap6	-0.783846	1.34834	5.38785	0.0202774	0.0887565	none	0.51115	0.282458	0.439651	3.97981	3.09884	2.1122	2.05858	1.91399	1.38488
695	Akap7	-0.393644	3.29055	4.50637	0.0337688	0.129384	none	5.48324	6.40239	6.28702	10.8626	11.6768	10.01	8.90456	7.82998	8.17079
696	Akap8	0.207501	7.8351	4.27123	0.0387628	0.142677	none	249.859	266.615	248.491	223.759	204.838	197.996	253.876	237.248	235.891
697	Akap8l	-0.0619377	5.6033	0.284301	0.593896	0.791752	none	57.9458	66.566	66.3874	46.7745	51.5125	48.3052	44.427	48.7633	47.9168
698	Akap9	0.139976	7.34193	1.32925	0.248939	0.489623	none	139.637	131.673	148.576	159.812	166.259	130.13	173.352	161.472	170.386
699	Akip1	-0.332981	3.43378	3.25951	0.0710105	0.218127	none	15.1022	17.6066	16.0033	12.2672	11.6319	11.4334	9.95778	10.0485	8.17079
700	Akirin1	-0.0608164	5.54564	0.181107	0.670423	0.840687	none	57.5741	56.4446	45.6358	45.0421	40.734	55.055	45.7196	44.8919	45.0081
701	Akirin2	-0.125083	5.40897	0.763107	0.382358	0.630641	none	52.9737	49.1006	47.3505	39.049	41.9017	49.9123	36.863	43.3259	40.3461
702	Akna	0.895248	4.00359	13.0913	0.000296676	0.00291021	none	8.92189	13.8405	12.0465	11.6585	11.8115	9.50491	27.1445	19.3139	15.1875
703	Akr1a1	-0.0720612	8.1705	0.566617	0.451606	0.688551	none	328.298	348.836	338.444	270.862	300.138	302.229	274.94	284.968	274.714
704	Akr1b10	-0.00110241	4.46504	5.55928e-05	0.994051	0.997686	none	17.7973	17.6066	17.3662	21.9124	20.1649	23.0046	21.6792	20.4884	23.1736
705	Akr1b3	-0.0849634	7.2343	0.555063	0.456256	0.691873	none	157.468	166.165	183.241	133.049	158.301	166.898	142.075	142.381	149.598
706	Akr1b8	-0.283124	2.90088	0.781044	0.376822	0.626465	none	4.32154	3.05996	4.70427	7.6787	7.50008	8.77023	3.64608	7.39498	8.72474
707	Akr1e1	-0.04739	2.6888	0.0365329	0.848419	0.933887	none	4.87916	4.84887	5.89133	5.24399	6.33241	7.53046	5.26614	5.78548	7.52451
708	Akr7a5	0.194363	4.61052	1.33291	0.248289	0.489048	none	21.7471	21.9847	23.1257	22.9893	21.6469	22.4996	30.7351	23.0549	23.4045
709	Akt1	0.159984	5.67989	0.704043	0.401429	0.647	none	33.9218	36.0134	33.1058	48.9751	47.2909	46.6981	69.896	46.0229	44.5469
710	Akt1s1	0.436832	5.39642	9.70472	0.00183795	0.0132891	none	38.0574	38.6026	35.7437	37.4571	30.9435	37.2391	52.039	47.7629	43.8545
711	Akt2	0.321104	5.97384	5.36009	0.0206027	0.0897168	none	60.1284	52.1135	59.44	56.3729	54.297	54.3658	81.1928	65.0749	60.8871
712	Akt3	0.202239	5.35043	2.5535	0.11005	0.293817	none	36.2916	33.4713	39.7005	37.4571	40.1951	34.3003	43.1344	44.8484	41.454
713	Aktip	-0.412458	4.91837	2.5559	0.109883	0.293427	none	34.3864	40.1091	40.1402	33.5241	31.662	36.6545	15.8156	30.1889	30.8823
714	Alad	0.642821	4.79873	23.1972	1.46209e-06	2.87449e-05	none	29.972	28.999	30.4239	20.7419	22.0062	21.3057	35.0916	32.2334	33.1909
715	Alas1	-0.13464	4.57868	0.888403	0.34591	0.594367	none	26.998	30.2701	31.9627	25.0902	23.8027	24.7954	24.1764	22.4011	20.8655
716	Alcam	1.68373	3.23491	27.3811	1.67055e-07	4.10972e-06	up	2.13754	1.83598	2.19826	4.35439	3.32339	5.41826	20.0113	11.7885	10.4789
717	Aldh16a1	0.293588	5.53307	4.73048	0.0296326	0.118029	none	52.0495	52.7043	48.541	41.5081	41.1171	40.1837	57.5483	48.4658	45.2394
718	Aldh18a1	-0.296374	6.68518	1.91131	0.166818	0.382598	none	144.191	149.279	147.459	95.7965	123.459	115.987	64.0075	107.097	103.266
719	Aldh1b1	-2.55346	1.18061	57.6157	3.18671e-14	2.09425e-12	down	8.41074	7.43807	8.00166	4.12028	3.86232	3.03055	0.430866	0.739498	0.69244
720	Aldh1l1	0.109034	4.15155	0.182322	0.669385	0.839901	none	4.97209	5.55501	5.84736	20.7419	13.6528	15.9334	23.9849	14.4855	16.0646
721	Aldh1l2	-0.469495	2.70776	0.913297	0.339241	0.588147	none	18.0459	19.684	17.2515	5.73936	8.98393	7.37297	1.8374	6.78598	7.41187
722	Aldh2	0.369015	7.86397	3.62861	0.0567942	0.187771	none	261.895	290.649	269.946	204.328	190.466	206.399	343.496	217.412	218.857
723	Aldh3a2	-0.00592792	4.48595	0.00163221	0.967774	0.986448	none	24.3029	28.952	27.9179	20.6014	23.3985	22.1322	23.3146	22.0979	20.7732
724	Aldh3b1	-0.639357	-0.144497	2.45809	0.116921	0.30542	none	2.36988	4.09564	2.24222	0.655499	1.07786	1.19385	0.718109	0.434999	0.738602
725	Aldh4a1	0.0056802	6.16424	0.00145033	0.969621	0.987027	none	51.9049	56.6084	52.8461	81.3755	64.8672	65.1569	80.7816	62.6294	69.8441
726	Aldh5a1	0.459758	4.67053	6.36012	0.0116713	0.0580994	none	16.394	17.3707	12.702	24.1097	17.6939	21.3934	33.3619	28.709	25.2477
727	Aldh6a1	-0.362767	4.44238	6.51193	0.0107153	0.0543848	none	13.4892	17.4625	14.2623	24.8205	23.7106	23.5093	19.6202	18.4853	18.1881
728	Aldh7a1	-0.183386	7.15699	3.91937	0.0477329	0.166219	none	137.778	135.797	139.92	151.804	143.669	153.16	135.388	130.901	130.66
729	Aldh9a1	-0.0501301	7.23856	0.238129	0.625561	0.814028	none	196.467	190.236	197.579	155.821	148.475	149.829	159.947	138.112	142.643
730	Aldoa	0.129519	9.47006	0.653963	0.418699	0.661656	none	1424.57	1600.78	1733.72	549.261	788.946	665.114	659.703	845.768	696.917
731	Aldoc	-0.422635	3.07474	3.35612	0.0669558	0.209957	none	11.7564	17.6536	18.5533	9.27063	10.6887	8.26514	5.8885	8.69997	6.55509
732	Alg1	0.520269	4.37957	8.27192	0.00402628	0.024927	none	23.1365	22.7718	23.3402	14.45	16.4342	19.4786	27.3059	21.6434	23.6302
733	Alg10b	-0.0296035	7.01531	0.0609667	0.804974	0.913393	none	135.919	122.116	122.179	135.314	128.939	122.003	109.488	132.501	138.303
734	Alg11	0.164743	5.12106	1.72567	0.188965	0.412245	none	28.5315	31.5882	27.698	33.4304	32.9195	30.4433	35.5225	35.8439	37.6687
735	Alg12	0.162541	2.74122	0.607948	0.435561	0.677292	none	7.71372	6.44946	7.73787	6.22724	5.56892	6.61211	6.51086	6.48148	7.70916
736	Alg13	0.179362	7.40463	0.708407	0.399973	0.64577	none	135.222	128.33	133.522	173.099	146.499	150.15	122.366	208.669	203.716
737	Alg14	0.0904951	3.03624	0.214491	0.64327	0.823849	none	8.87542	10.4039	10.2439	6.97638	7.9941	8.26514	8.18645	9.00447	7.663
738	Alg2	-0.033993	4.97992	0.0487903	0.825182	0.923459	none	27.8344	25.8449	26.2912	32.6813	31.1231	30.3514	35.0437	31.2329	26.1281
739	Alg3	0.0633451	4.61277	0.206341	0.64965	0.827236	none	32.3897	31.4489	31.9187	22.0547	23.8925	24.5672	23.4587	25.3178	25.251
740	Alg5	0.294025	3.93794	2.98318	0.084134	0.245407	none	15.1486	16.2884	17.2343	13.3909	11.9462	15.1528	17.3304	16.6604	15.8799
741	Alg6	0.294782	3.68374	2.37653	0.123171	0.314612	none	19.1449	15.2527	15.7835	11.8458	9.61088	12.4436	14.8409	12.3105	14.6336
742	Alg8	-0.0214426	3.0585	0.0113007	0.915341	0.964394	none	6.92376	6.59069	6.19909	8.56831	8.26356	7.71413	9.28755	7.13398	7.89381
743	Alg9	0.0421856	4.28914	0.0775939	0.780585	0.901031	none	21.0343	22.116	20.1325	19.3325	17.1087	20.2808	19.2899	19.8694	19.5106
744	Alkbh1	0.094596	5.44871	0.593762	0.440968	0.680484	none	48.0518	48.2552	48.4109	43.5467	42.1743	38.938	46.6833	41.8921	45.1932
745	Alkbh2	-0.00849622	2.93754	0.00162448	0.96785	0.986454	none	15.3187	17.5176	16.5225	7.21236	6.55022	8.69677	7.50568	8.11403	6.80068
746	Alkbh3	0.0478979	3.41545	0.0710257	0.789849	0.905786	none	13.9869	14.2641	13.1456	9.69202	10.4642	10.6069	11.3461	10.962	9.64799
747	Alkbh4	0.199326	3.76886	1.155	0.282505	0.527994	none	17.6579	16.8533	16.2671	10.3007	13.2486	13.7293	15.1282	14.268	13.618
748	Alkbh5	0.0781097	6.66855	0.696415	0.403991	0.648913	none	135.176	131.061	140.381	95.4219	97.1867	99.8705	103.551	103.312	103.358
749	Alkbh6	0.280306	3.31142	2.02412	0.154818	0.364862	none	11.9888	11.2513	11.343	8.24056	9.02705	8.99982	9.28755	10.353	12.4177
750	Alkbh7	-0.0640845	3.63811	0.110609	0.739452	0.877446	none	9.57244	12.4752	9.98009	12.8759	11.3175	13.1783	9.90991	12.789	13.2025
751	Alkbh8	0.184836	5.38678	2.41711	0.120016	0.310095	none	35.2229	33.3301	33.0178	40.7346	37.0513	37.7901	42.9429	43.5434	45.5164
752	Alms1	0.0107983	6.34177	0.00505865	0.943299	0.976526	none	97.1375	89.6023	92.1637	76.9495	90.7762	70.9539	67.2696	84.883	89.5541
753	Alms1-ps2	0.296762	0.436016	0.761399	0.382891	0.631	none	2.02555	1.63167	0.734658	0.8676	1.33564	1.13646	1.54346	1.07271	1.52475
754	Alox12	-0.538274	1.78984	3.9635	0.0464969	0.162971	none	2.32341	3.01289	2.28619	3.93299	3.59285	4.27032	2.01071	3.17549	2.95441
755	Alox12e	1.43268	-0.148094	12.9314	0.000323113	0.00314311	up	0.232341	0.235382	0.351721	0.421392	0.404196	0.459175	0.861731	1.305	1.33872
756	Alox15	3.39765	5.87449	62.4571	2.72311e-15	2.10597e-13	up	3.48511	1.97721	2.85773	10.1602	8.75758	11.112	175.027	71.0788	71.6906
757	Alox5	-0.232474	4.40519	1.42626	0.232376	0.46938	none	6.45908	6.11993	4.7922	27.2032	18.8176	21.3975	20.8252	16.6169	20.2192
758	Alox5ap	-0.00854867	1.69258	0.00117271	0.972682	0.988141	none	4.97209	5.88455	4.9241	2.99657	2.73955	3.58156	3.15968	2.87099	3.27755
759	Alpk1	-0.380861	1.7024	2.2053	0.137537	0.337289	none	1.20817	0.706145	0.703442	2.90292	3.7725	3.90298	2.87244	2.47949	2.81592
760	Alpk3	-2.50031	1.44124	65.1281	7.01853e-16	5.95426e-14	down	2.97396	3.76611	2.11033	4.35439	4.44616	4.40808	0.526614	0.739498	1.06174
761	Alpl	0.567943	4.84178	12.1093	0.000501714	0.00454537	none	29.3214	33.9891	34.7325	23.1297	23.7128	21.2598	28.102	38.4974	34.8528
762	Als2	0.075016	6.09068	0.309371	0.578067	0.781449	none	66.2813	67.9538	71.7916	70.2728	68.6024	57.1429	76.6252	63.7551	67.1292
763	Als2cl	-0.206276	3.18864	0.559251	0.454562	0.690485	none	18.9567	23.1126	24.0907	9.36427	11.0929	8.12509	5.40976	9.83488	9.64707
764	Alyref	0.111271	7.13616	1.29117	0.255832	0.498002	none	129.042	116.232	122.443	132.036	125.48	142.298	140.031	146.464	147.397
765	Alyref2	0.00511203	1.82386	0.000352641	0.985018	0.993283	none	4.2774	4.6695	4.1591	3.10379	2.77997	4.30201	3.55751	3.0376	3.67639
766	Amacr	0.353815	2.90803	2.27992	0.131059	0.327424	none	5.2509	4.89594	5.84736	5.57174	6.28749	7.39271	10.0535	7.56898	7.10905
767	Ambra1	0.00836692	6.17978	0.00501635	0.943536	0.976526	none	77.6948	79.3237	83.4458	76.3188	70.869	66.3048	78.1303	70.2523	67.3975
768	Amd-ps3	0.381346	0.308086	0.864513	0.352479	0.600974	none	1.34479	0.731096	1.1066	1.34892	0.491323	1.10661	1.32036	1.47508	1.05482
769	Amd1	0.0987042	8.05347	0.981123	0.321922	0.5714	none	237.741	225.452	222.76	248.464	247.393	262.843	250.328	277.784	288.209
770	Amd2	0.147385	4.77738	0.948029	0.330222	0.57921	none	26.4794	24.3568	25.5033	26.1507	26.9693	23.585	24.8715	29.7635	30.736
771	Amdhd2	-0.134025	4.03822	0.47851	0.489098	0.717355	none	20.1672	19.4896	17.4102	15.451	16.8864	18.2292	17.474	12.267	16.5724
772	Amer1	-0.396107	6.12869	6.75424	0.00935253	0.0486575	none	54.4142	50.8425	52.6263	82.6865	87.9351	64.1926	53.6188	65.0758	60.6577
773	Amer2	-0.624656	1.57054	3.9434	0.0470556	0.164424	none	1.71932	2.44797	1.80257	3.93299	2.9641	3.44381	3.11181	1.73999	1.89267
774	Amfr	0.469119	6.33017	20.3968	6.29335e-06	0.000104377	none	39.2191	41.5684	37.3704	64.6603	67.7253	66.9936	98.0459	90.0012	89.2785
775	Amhr2	-0.466822	0.551846	0.992587	0.319111	0.568816	none	2.46281	3.76611	3.47325	1.73239	1.48205	1.51528	2.05858	0.739498	0.646277
776	Amigo1	-0.248851	2.20236	1.09169	0.296098	0.543506	none	3.2063	3.24827	4.39651	4.54167	4.94017	5.005	3.35118	4.04549	4.84708
777	Amigo2	-0.0529916	1.20977	0.0322897	0.857393	0.937589	none	1.48698	2.02428	1.80257	1.77921	2.24553	2.66321	2.48945	1.78349	2.21581
778	Amigo3	0.766909	0.658848	3.36661	0.0665304	0.209091	none	1.20817	1.12983	1.05516	1.17053	1.52696	0.551009	2.3937	1.479	1.70802
779	Ammecr1	0.047287	5.77027	0.145469	0.702903	0.857749	none	55.3901	52.1135	52.8021	53.0018	55.9587	49.5449	49.7889	59.7688	55.0259
780	Ammecr1l	0.0851067	5.74565	0.442643	0.505849	0.728936	none	47.6466	41.2389	46.225	48.6474	54.9424	50.1492	51.7518	51.0253	61.1133
781	Amn	-1.02552	0.46917	8.56781	0.00342159	0.0218302	down	1.30111	1.6006	1.23102	1.40464	1.79643	1.92853	0.813857	0.608998	1.1079
782	Amn1	-0.0749622	3.30337	0.154612	0.694167	0.852911	none	6.97023	6.54361	5.84736	10.0198	10.1498	9.50491	8.80881	8.65647	10.8482
783	Amot	2.62894	6.84742	12.2894	0.000455538	0.00417865	up	22.2118	21.4197	20.136	37.7848	31.6171	25.3005	420.716	91.9587	75.2451
784	Amotl1	-0.466589	6.19205	9.63964	0.00190422	0.0136635	none	41.0314	42.6041	39.085	94.2982	85.0159	71.218	69.1779	55.5058	57.5186
785	Amotl2	-1.28119	7.68769	105.711	8.53065e-25	1.59216e-22	down	175.557	172.535	163.023	281.537	295.333	286.846	99.8651	129.934	127.317
786	Ampd2	0.15409	6.35947	2.37549	0.123253	0.314719	none	93.9981	95.9539	96.4107	76.9434	76.852	75.8345	89.1394	84.8856	82.7193
787	Ampd3	-1.77706	0.979565	31.2937	2.21799e-08	6.40152e-07	down	5.62265	5.27255	6.85856	3.04339	3.27848	2.29587	0.765983	0.869997	0.87709
788	Amph	-0.183225	4.0488	1.38265	0.239651	0.479028	none	20.1207	17.2299	15.7395	17.043	18.4134	16.3007	15.8463	14.964	15.0029
789	Amt	-0.501332	6.13169	11.4887	0.000700197	0.00599472	none	66.7283	74.0982	73.5977	81.5628	78.0548	83.1565	45.7675	64.4233	62.1349
790	Amz1	-0.321221	1.6428	0.550081	0.458285	0.693296	none	6.34105	8.36829	7.90933	2.4422	3.3957	4.1064	1.14898	3.33818	3.49913
791	Amz2	0.269331	5.41018	4.99823	0.0253733	0.104768	none	35.0914	37.0147	34.4735	37.0764	40.447	36.2798	46.5885	47.1665	44.0816
792	Anapc1	-0.0170181	8.24981	0.0260999	0.871656	0.944328	none	284.525	262.592	283.311	318.619	316.261	270.316	294.425	304.108	300.519
793	Anapc10	0.121528	3.86395	0.583437	0.444968	0.682714	none	15.7062	14.782	18.1576	12.9695	13.9672	14.0507	14.4579	14.7465	15.603
794	Anapc11	-0.0724815	6.04646	0.496908	0.480862	0.711383	none	86.1055	88.4094	80.4562	65.6904	65.6145	68.8303	61.8532	64.4233	64.9508
795	Anapc13	-0.192227	4.9079	1.85166	0.17359	0.391796	none	31.7666	32.9615	33.0521	29.5527	29.3734	35.5075	27.2077	28.3228	27.4954
796	Anapc15	-0.054933	5.64014	0.239759	0.62438	0.813484	none	63.4751	64.4334	68.4353	49.5403	52.197	48.2918	46.9591	49.9605	48.2016
797	Anapc16	0.141275	4.73641	0.942163	0.331722	0.580871	none	30.4831	30.6938	30.5997	23.3639	25.9135	25.4383	29.6819	24.8384	28.2977
798	Anapc2	-0.0655761	6.62842	0.405366	0.524331	0.741822	none	90.6129	86.8088	84.3252	95.5624	101.363	102.075	101.253	96.3522	89.4632
799	Anapc4	-0.0335712	6.44651	0.102188	0.74922	0.882771	none	75.3714	74.8985	71.2235	81.1882	88.9231	90.5951	80.6198	87.9132	87.3859
800	Anapc5	0.126366	7.99982	1.66545	0.196869	0.423098	none	312.313	305.62	309.91	237.899	247.907	237.852	283.988	255.083	254.587
801	Anapc7	0.142241	5.94452	1.79337	0.180516	0.400798	none	52.2767	56.5858	56.8909	56.9816	59.8659	56.0652	61.4223	65.3368	64.997
802	Angel1	0.0890134	3.05371	0.216077	0.642046	0.82332	none	12.2676	11.4396	10.9034	8.00645	7.67973	7.85188	7.46834	9.13497	8.54009
803	Angel2	-0.206274	5.70075	2.91058	0.088	0.253231	none	43.4942	39.1675	40.2721	56.4197	55.5545	52.5296	52.2784	46.4579	44.5469
804	Angptl2	0.432181	3.22751	2.06779	0.150439	0.357955	none	1.76579	2.49505	1.75861	8.3342	7.72464	7.30088	15.6069	8.17797	7.89381
805	Angptl4	-0.236612	3.02932	1.11288	0.291456	0.538161	none	12.7323	12.7106	15.6956	10.488	7.81446	7.53046	6.84598	6.87298	8.30927
806	Angptl6	-0.902502	0.610664	6.3888	0.0114843	0.0573107	none	4.30109	4.8065	5.28021	1.42711	1.8081	2.29725	0.673587	1.05835	1.22793
807	Ank	-0.664785	3.79384	16.622	4.56197e-05	0.000581589	none	16.0315	17.1829	16.0912	17.4644	15.8984	16.6221	10.245	10.44	10.9867
808	Ank2	-0.916603	5.85025	8.76426	0.0030719	0.0199168	none	45.4923	43.3103	40.1841	80.0177	78.1446	64.514	22.0699	45.8489	50.6866
809	Ank3	-0.395947	5.97109	9.72769	0.00181513	0.0131592	none	34.0147	44.2047	33.4575	73.4159	74.6865	62.4018	50.0762	58.2028	52.4869
810	Ankfy1	0.204826	6.88042	4.11895	0.0424053	0.152397	none	107.481	97.3068	103.582	111.248	112.726	99.5031	124.424	123.018	127.224
811	Ankhd1	0.301074	7.01893	4.63192	0.0313824	0.123017	none	122.384	106.705	121.858	126.576	121.632	95.146	155.98	135.698	133.47
812	Ankib1	0.268872	4.8268	3.81296	0.0508576	0.173936	none	25.1857	22.2671	22.6421	24.7217	26.4075	24.7495	33.1288	28.7969	29.9596
813	Ankle1	0.0914013	3.09179	0.192113	0.661164	0.834683	none	13.6152	13.0872	13.4973	8.3342	6.78151	9.04574	7.61196	9.00447	9.23253
814	Ankle2	0.0614192	5.98864	0.322123	0.570335	0.775818	none	55.0606	50.2761	51.5702	63.906	60.3137	59.3208	61.373	63.6316	67.4436
815	Ankmy2	0.311582	5.05806	4.75315	0.0292448	0.116762	none	38.2433	36.5313	38.4695	28.7483	26.9464	32.0045	37.9641	32.7554	38.6381
816	Ankra2	-0.0131715	4.39436	0.00654267	0.935532	0.973504	none	18.3085	17.3241	16.9705	22.3338	19.5811	20.2955	22.8359	21.0974	18.0034
817	Ankrd10	0.218098	7.07884	3.86458	0.0493154	0.169948	none	132.992	112.418	126.224	128.384	114.971	126.089	142.952	131.413	157.415
818	Ankrd11	-0.0526679	8.70132	0.154424	0.694343	0.852954	none	558.519	546.312	620.835	420.268	481.201	351.54	424.703	409.969	379.487
819	Ankrd12	0.607609	3.97635	11.3735	0.000744979	0.00630485	none	10.1273	9.74481	10.061	13.5749	12.5741	10.5151	20.6337	17.5739	17.9503
820	Ankrd13a	0.128421	6.34942	1.53893	0.214778	0.446725	none	70.771	74.5214	80.8959	80.3923	75.6745	74.1108	83.3486	88.2177	81.2462
821	Ankrd13b	-0.278627	3.97086	2.21499	0.136676	0.335943	none	15.7992	15.1586	15.4757	17.6516	15.4942	17.4027	16.708	12.702	12.4639
822	Ankrd13c	0.046903	6.01037	0.151405	0.697197	0.85466	none	65.7989	59.9282	59.7926	65.3626	58.5635	63.3661	71.7152	61.3783	61.304
823	Ankrd13d	-0.545636	2.22601	5.21156	0.0224372	0.0954818	none	5.01856	4.75471	5.49564	5.33763	5.11982	5.64785	4.45228	3.08849	3.55452
824	Ankrd16	0.179301	5.28736	2.15147	0.142434	0.345484	none	36.524	35.8251	33.0178	36.5207	36.4226	35.1269	43.6132	39.0629	40.3
825	Ankrd17	0.210459	8.27703	3.10191	0.0782004	0.233252	none	301.253	279.651	303.535	302.091	303.417	244.694	348.858	319.855	319.907
826	Ankrd23	0.177945	2.47856	0.605616	0.436443	0.677411	none	4.04273	4.51933	5.23185	5.94631	4.2216	5.05092	6.17861	5.56798	5.55013
827	Ankrd24	0.122394	3.0039	0.326266	0.567866	0.774152	none	16.9609	15.2998	14.5085	8.47466	7.05098	6.93354	9.57479	7.61248	7.38602
828	Ankrd26	0.301739	5.49612	3.56218	0.0591102	0.192828	none	33.4571	29.7052	34.029	41.1091	43.1592	35.035	56.9221	41.8034	49.0709
829	Ankrd27	-0.104586	6.5535	0.861395	0.353349	0.60166	none	122.815	121.41	122.047	103.335	98.3544	85.8656	88.2796	92.8722	87.6167
830	Ankrd28	0.104597	6.58757	1.0136	0.314043	0.564504	none	94.7486	98.4367	98.2181	94.0641	95.2106	84.58	95.3649	101.79	98.7419
831	Ankrd31	-0.324073	0.133015	0.834319	0.361027	0.609986	none	2.50928	3.01289	3.51721	1.07689	0.988035	1.23977	0.622362	0.956997	1.06174
832	Ankrd33b	0.44133	0.26857	0.57597	0.447896	0.684983	none	0.232341	0.0941527	0.483617	1.21736	0.808392	0.780597	2.48945	0.521998	0.830927
833	Ankrd34a	-1.29739	1.42891	4.56	0.0327271	0.126691	none	7.66725	9.13281	9.54044	2.34107	4.80544	3.76523	0.335118	2.21849	1.89267
834	Ankrd35	-1.85599	0.389519	17.2311	3.3097e-05	0.000440392	down	1.1617	1.69475	1.93447	2.8561	1.43714	1.37752	0.670235	0.478499	0.415464
835	Ankrd37	-0.816593	0.729856	5.11854	0.0236716	0.0994164	none	2.74162	1.69475	3.60514	1.73239	2.34524	1.82889	0.957479	1.6095	0.784765
836	Ankrd39	0.242911	3.09144	1.63039	0.201648	0.4295	none	9.66538	9.08574	10.4197	7.63001	7.85937	7.34679	9.52692	8.13447	9.5095
837	Ankrd40	0.0237448	6.1424	0.0418568	0.837893	0.929826	none	70.1205	66.8955	68.146	67.2823	68.5337	71.1261	77.9867	68.2513	65.1355
838	Ankrd42	0.404305	2.37481	2.3262	0.127212	0.32108	none	4.27507	3.96524	3.42928	4.12028	4.89526	3.9489	7.42046	5.13298	4.70859
839	Ankrd44	0.148496	1.73519	0.321879	0.57048	0.775818	none	1.76579	1.93013	1.23102	3.04339	3.14375	2.8928	4.11716	2.82749	3.18522
840	Ankrd45	-0.50254	2.22732	4.96399	0.0258804	0.106426	none	5.39031	4.66056	5.97926	5.4781	5.11982	5.32642	3.82992	4.21949	3.23138
841	Ankrd46	0.0655677	5.17574	0.256522	0.61252	0.804547	none	32.9459	31.8236	28.8411	32.5408	37.3208	34.3463	34.4214	38.3669	36.7916
842	Ankrd49	-0.00190395	5.44268	0.000228898	0.987929	0.994701	none	42.1466	36.1076	36.7988	42.8167	46.0334	39.5808	40.5014	43.0649	45.3317
843	Ankrd50	-0.341241	6.26858	7.49853	0.00617494	0.035023	none	68.9123	71.9327	74.5649	85.5426	94.3124	74.6618	65.8267	70.9918	65.0893
844	Ankrd52	0.349391	5.78415	7.14125	0.00753306	0.040846	none	65.2878	55.2206	56.9164	46.2595	52.0937	44.7236	67.8853	56.6803	58.6265
845	Ankrd54	0.35371	4.27657	3.34266	0.0675056	0.211113	none	22.1653	17.4183	17.2783	16.247	16.1678	17.6782	26.6658	18.2699	19.3883
846	Ankrd6	-0.914613	4.8777	16.8115	4.12816e-05	0.000531634	none	30.2043	29.611	30.8196	43.3097	38.2639	31.683	14.4101	23.5769	22.3889
847	Ankrd9	-0.502036	2.95467	2.82429	0.0928481	0.262192	none	11.5241	13.4168	12.9697	8.24056	8.12883	10.1937	3.73417	7.56898	7.52451
848	Anks1	0.348732	5.19483	3.435	0.0638285	0.203246	none	31.1109	26.6838	29.1674	31.0861	35.1785	28.7751	51.0552	35.8687	34.6977
849	Anks1b	-1.16841	2.30075	20.945	4.72658e-06	8.08834e-05	down	2.46281	1.88305	1.36292	8.05327	6.10785	5.64785	2.87244	2.65349	3.32371
850	Anks3	0.391587	4.01547	6.46214	0.0110197	0.0554471	none	15.8921	16.618	14.7283	13.8591	14.1469	13.1324	17.3782	18.6179	18.2342
851	Anks6	0.587231	2.66181	2.79893	0.0943272	0.264835	none	2.69515	3.34242	2.59394	5.19717	3.86232	5.69376	10.9153	6.82948	4.52394
852	Ankzf1	-0.123756	4.37994	0.581052	0.4459	0.683365	none	29.445	30.5366	33.1739	19.2679	23.1133	21.5546	17.407	21.4185	20.1283
853	Anln	0.0507115	7.4262	0.172499	0.6779	0.844766	none	196.793	192.119	196.172	164.39	174.972	160.114	147.452	182.569	189.913
854	Ano10	-0.191315	3.71379	0.799198	0.371333	0.620366	none	5.39031	5.08425	4.70427	14.9828	13.3385	12.7651	15.0803	9.91797	11.1714
855	Ano3	0.21876	4.3864	0.478126	0.489272	0.717417	none	4.92563	2.91873	2.9017	27.4841	13.8325	15.6119	27.1445	16.5299	22.8967
856	Ano6	-0.336337	5.48909	7.50573	0.00615031	0.0349684	none	40.3804	39.4961	42.9953	52.674	49.9402	45.3196	40.1169	37.8862	39.746
857	Ano8	-0.540194	4.11087	9.91118	0.00164278	0.0120712	none	20.1672	17.4653	18.818	19.2436	20.3894	20.6169	11.7291	15.66	14.2181
858	Ano9	-0.381257	3.49321	1.89359	0.168797	0.384763	none	30.0184	27.5397	28.8411	13.625	12.3055	11.4334	5.98425	12.3975	10.4328
859	Anp32a	-0.15242	7.87763	1.85217	0.173532	0.391726	none	149.813	155.211	144.601	237.759	234.434	259.939	196.188	241.294	224.397
860	Anp32b	-0.153035	9.2814	1.49178	0.22194	0.455932	none	860.033	870.254	837.36	597.3	581.414	759.658	572.237	612.087	566.831
861	Anp32e	-0.0874963	8.07184	0.695334	0.404356	0.649184	none	317.331	314.423	336.07	270.862	277.413	271.418	235.684	285.011	254.541
862	Anpep	0.677282	3.72825	4.98634	0.0255483	0.105322	none	13.7081	13.8875	16.2231	11.003	8.12883	10.8365	23.4104	13.05	11.6791
863	Antxr1	-0.432888	4.69586	4.57505	0.0324408	0.125953	none	10.3624	12.4752	8.74906	31.7917	29.3716	26.5862	27.7669	20.0099	17.5418
864	Antxr2	1.66305	2.4456	20.1688	7.09006e-06	0.00011635	up	0.51115	0.51784	0.879303	3.5116	1.75152	2.34179	11.4419	6.95998	5.81649
865	Anxa1	-1.83038	-0.260557	9.71446	0.00182824	0.0132325	down	0.0464682	0.188305	0.439651	1.17053	1.30241	0.964267	0.047874	0.217499	0.69244
866	Anxa11	-0.870553	5.69857	9.75586	0.00178752	0.0129916	none	66.0582	68.7965	70.3992	62.9138	70.7464	64.5673	21.5208	47.0964	40.3614
867	Anxa2	-0.0671288	3.06749	0.0208872	0.885087	0.950679	none	1.0223	3.01289	4.00083	6.3677	9.79053	8.9539	13.8834	6.26398	3.92382
868	Anxa3	-0.556545	2.79017	3.42124	0.0643628	0.204436	none	1.30111	1.27106	1.93447	8.24056	7.67973	8.12739	8.04283	3.91499	4.47778
869	Anxa4	-0.46342	4.84297	8.57296	0.00341193	0.0217983	none	24.814	25.7978	28.2256	36.0993	33.1441	28.8362	23.6019	26.4479	21.4195
870	Anxa5	0.659275	3.67066	2.03152	0.154067	0.363681	none	2.64869	3.34242	3.47325	10.3007	8.75758	9.96409	27.5754	10.092	8.35544
871	Anxa6	-1.39073	5.84446	61.7467	3.90597e-15	2.95544e-13	down	37.918	44.7696	44.4048	63.3025	87.7555	94.6818	28.1978	31.3634	34.5758
872	Anxa7	-0.169758	6.08622	2.2709	0.131823	0.32901	none	70.2134	69.3435	71.1796	69.7638	70.914	71.8149	60.2733	69.6868	59.8268
873	Anxa8	-0.993702	0.481439	5.50689	0.0189417	0.084418	none	0.139405	0.141229	0.307756	2.10696	1.30241	1.74486	1.34047	0.478499	0.784765
874	Aoah	-0.30143	0.441311	0.54313	0.461138	0.695542	none	2.13754	2.40089	2.15429	1.49828	1.43714	1.19385	0.526614	1.305	1.52337
875	Aoc2	0.674374	2.22658	6.95443	0.00836118	0.0442829	none	7.85312	5.88455	7.25425	3.04339	3.45812	3.9489	6.84598	5.17648	4.75475
876	Aopep	-0.12804	5.06954	0.77017	0.380164	0.628961	none	34.247	35.0248	35.7437	34.7414	36.9166	31.7749	28.102	35.2784	31.722
877	Ap1ar	0.141856	6.12559	1.21407	0.270528	0.514798	none	62.1679	59.3633	57.2426	68.722	58.2038	69.1976	80.2368	67.0333	70.1192
878	Ap1b1	-0.0407209	6.91917	0.179871	0.671484	0.84164	none	102.416	106.016	107.011	122.297	125.525	114.885	115.711	121.278	117.345
879	Ap1g1	0.0996038	7.1527	1.1984	0.273642	0.518398	none	129.693	125.049	123.013	130.959	137.737	137.385	145.01	147.421	144.758
880	Ap1g2	-0.326254	3.63628	3.65147	0.0560197	0.186129	none	13.0241	14.4228	13.3663	13.7561	13.4018	13.4612	9.99417	10.7571	11.7955
881	Ap1m1	0.422159	5.10785	5.50682	0.0189425	0.084418	none	23.5129	20.949	22.2464	27.1096	28.2039	31.6371	48.4485	33.1469	35.4529
882	Ap1m2	-0.194642	6.3052	2.45206	0.117371	0.30578	none	66.3101	66.7072	68.1899	83.5761	80.1206	85.682	63.2894	73.9933	81.6617
883	Ap1s1	0.116675	4.77794	0.715745	0.397543	0.644001	none	23.8846	23.9148	23.917	24.5812	24.7458	28.2852	28.1978	27.4049	28.944
884	Ap1s2	-0.0817186	4.30078	0.31552	0.574313	0.778603	none	22.63	18.9718	16.355	20.976	19.4014	19.2853	19.1496	18.6179	18.8805
885	Ap1s3	-0.29705	3.77021	1.28622	0.256746	0.499158	none	11.0594	11.8162	12.1783	14.6551	16.4373	13.0865	7.75558	14.5725	13.8026
886	Ap2a1	0.218259	6.93115	3.84468	0.049904	0.171551	none	120.373	110.673	122.12	105.983	118.259	109.176	142.77	126.802	120.162
887	Ap2a2	-0.01711	7.31114	0.0277578	0.867679	0.942717	none	151.579	145.607	145.568	161.768	159.478	150.931	169.617	149.901	149.336
888	Ap2b1	-0.0816041	7.5098	0.730979	0.392566	0.639619	none	144.934	133.179	143.063	179.138	193.385	181.466	183.022	172.955	170.063
889	Ap2m1	-0.0182764	8.1328	0.0289659	0.864858	0.941595	none	242.061	238.539	239.794	258.725	282.618	293.919	252.084	279.63	296.976
890	Ap2m1-ps	-0.10687	1.06989	0.144616	0.703735	0.857929	none	1.75789	1.83174	1.83862	1.97258	2.07083	2.11083	1.5042	2.16107	2.06532
891	Ap2s1	0.0157192	6.06513	0.021257	0.884081	0.950489	none	61.9421	62.8469	68.146	60.9614	67.6804	68.0497	65.3001	65.9023	68.5977
892	Ap3b1	0.15359	6.32101	1.58371	0.208227	0.438266	none	82.9922	83.9842	83.3579	82.1246	73.923	67.5446	89.8116	78.7348	81.3847
893	Ap3b2	3.8512	3.82432	232.731	1.51299e-52	1.41192e-49	up	3.2063	3.29535	3.0336	2.38789	1.57187	1.42344	22.1656	27.9704	28.0669
894	Ap3d1	0.227249	7.11997	4.50692	0.033758	0.129384	none	124.535	126.965	130.401	124.732	127.995	126.089	163.49	146.29	135.764
895	Ap3m1	-0.274225	6.39171	4.75226	0.0292598	0.116789	none	95.9108	95.0665	98.6719	90.5717	87.3081	93.7304	63.9888	79.2672	82.4054
896	Ap3m2	0.187533	0.915026	0.349311	0.554504	0.764723	none	1.85873	1.69475	1.0112	1.59193	1.2575	2.1122	1.67559	1.78349	2.21581
897	Ap3s1	0.263401	5.0421	2.33608	0.126408	0.319627	none	28.3921	28.999	25.8515	32.2112	23.1739	32.9687	38.0119	32.9729	35.5448
898	Ap3s2	-0.0740344	6.12351	0.504977	0.477321	0.708241	none	61.7097	62.1408	60.1004	69.2488	71.7223	70.2537	68.2683	69.6433	63.7044
899	Ap4b1	0.0616013	4.01695	0.116919	0.7324	0.873889	none	15.2364	14.6878	12.9926	13.0524	18.0541	15.4742	16.8607	15.7905	16.2119
900	Ap4e1	0.118361	4.78719	0.451198	0.501767	0.726117	none	34.7127	28.8107	34.3368	27.7182	29.5063	20.8006	27.7669	26.4914	30.8828
901	Ap4m1	0.442079	4.67278	2.43592	0.118584	0.308215	none	25.6156	27.7303	26.4037	25.2854	20.9014	17.5464	41.3463	22.3794	23.2724
902	Ap4s1	-0.0957213	2.54485	0.126278	0.722322	0.868201	none	7.01669	5.64916	4.48445	5.00988	6.33241	6.19886	3.87779	6.78598	5.81649
903	Ap5b1	-1.13308	1.93169	17.1223	3.50491e-05	0.000462518	down	4.69329	3.90734	5.09996	4.72896	4.67071	5.73968	1.67559	2.69699	2.53895
904	Ap5m1	0.227123	5.34822	3.17718	0.0746736	0.226398	none	27.2257	24.6661	26.7181	37.2689	37.7506	35.7463	39.0479	44.9828	46.2471
905	Ap5s1	0.186307	2.4445	0.616853	0.432219	0.673893	none	4.55388	4.51933	4.30858	4.21392	4.76053	5.83152	6.46299	5.39398	5.07789
906	Ap5z1	0.0723903	3.74795	0.118886	0.730246	0.872649	none	16.4033	15.441	16.2671	14.0932	12.3504	12.0304	16.8516	11.484	12.3254
907	Apaf1	-0.168245	6.62229	1.28434	0.257094	0.49919	none	72.8156	61.9996	61.771	124.451	87.6207	95.9675	90.4339	88.0002	97.0339
908	Apba2	-0.880108	3.62674	23.5853	1.19499e-06	2.42427e-05	none	3.43864	4.33103	3.12153	15.9193	14.3265	16.7599	9.1918	7.69948	8.7709
909	Apba3	-0.11029	5.19852	0.766272	0.381373	0.630081	none	42.9831	43.9693	43.7014	34.9287	39.0723	38.4788	33.033	35.8874	35.776
910	Apbb1	-0.538411	5.11528	15.4257	8.58155e-05	0.0010103	none	21.2824	22.7379	21.411	39.7513	40.5094	40.8665	24.4157	30.2324	29.1286
911	Apbb2	0.0795596	4.7549	0.237501	0.626017	0.814152	none	22.9553	28.9049	22.3343	27.2032	27.4404	22.7291	30.9266	27.1004	24.1431
912	Apbb3	0.132486	3.83868	0.606491	0.436112	0.677411	none	14.7769	16.2884	15.2559	12.9695	14.1918	12.9487	13.1175	15.9614	15.0952
913	Apc	0.122832	7.55522	0.941762	0.331825	0.580871	none	163.847	156.294	157.703	191.64	190.197	150.38	207.246	187.789	187.374
914	Apc2	-1.98106	3.01106	64.5836	9.25202e-16	7.57367e-14	down	5.66912	5.88455	5.01203	15.1701	11.7217	10.7447	2.82456	2.95799	3.78534
915	Apcdd1	1.52916	3.02192	17.6875	2.60335e-05	0.00035346	up	4.27507	4.99009	4.61634	4.91624	3.45812	3.85707	18.2879	7.82998	9.37102
916	Apeh	0.145394	5.70198	1.77251	0.183072	0.404202	none	37.6857	35.2602	35.348	48.3665	48.6383	48.948	52.8529	52.8523	56.5031
917	Apela	-0.661989	3.51848	3.36087	0.0667627	0.209586	none	4.83269	2.44797	3.73704	12.7822	12.2157	16.2089	4.26078	11.0925	10.8021
918	Apex1	-0.0935473	7.87333	0.538376	0.463106	0.696975	none	225.188	236.534	246.376	223.046	235.748	257.051	189.648	247.162	237.33
919	Apex2	0.135984	4.93691	1.1434	0.284936	0.530352	none	24.3029	23.9605	24.1369	29.3514	28.4734	28.2392	32.4581	30.4934	32.0826
920	Aph1a	0.221502	5.95061	3.4745	0.0623217	0.200271	none	62.561	65.1753	59.487	54.3942	55.9322	58.3308	72.4237	65.0171	60.1365
921	Aph1b	0.426134	1.37614	1.34215	0.246655	0.487497	none	0.418214	0.847375	1.09913	2.32374	2.25272	1.74762	4.28041	1.97707	2.30028
922	Api5	0.0292987	8.12028	0.0932391	0.760099	0.888803	none	278.331	251.275	275.712	275.428	274.146	264.793	259.539	291.435	284.171
923	Apip	0.371751	3.61222	4.16217	0.0413363	0.149661	none	10.0371	9.79188	9.93612	10.9562	10.5989	9.7345	15.2718	13.0065	12.4177
924	Aplf	0.237682	3.27069	1.53951	0.214691	0.446612	none	10.0371	9.69773	9.27665	7.81917	8.71267	9.41308	11.3461	9.52647	9.8788
925	Apln	3.322	5.0321	23.8144	1.06087e-06	2.19675e-05	up	1.30111	0.706145	1.09913	6.46135	5.25455	5.83152	119.35	31.7549	25.1125
926	Aplnr	6.69956	3.91068	13.2056	0.000279108	0.0027611	up	0	0	0	0.374571	0.179643	0.275505	84.8327	1.78349	1.52337
927	Aplp1	0.612867	3.34133	9.48755	0.00206871	0.0145371	none	30.2972	41.6626	36.8868	7.25731	7.27553	8.9539	10.5801	13.2675	12.2331
928	Aplp2	-0.0656638	8.60382	0.364278	0.54614	0.758344	none	361.848	367.666	373.836	398.45	396.157	381.941	420.525	362.049	346.912
929	Apmap	0.353376	3.55134	2.87757	0.0898213	0.256805	none	9.06129	10.2156	8.66113	8.05327	11.7217	10.4233	14.3143	11.9625	12.5101
930	Apob	0.725816	1.6717	1.97168	0.16027	0.373474	none	2.74162	3.43657	3.38532	1.91968	2.87428	2.1122	7.03747	2.65349	1.80034
931	Apobec1	-1.32924	1.71054	8.9167	0.00282575	0.0186932	down	7.76018	6.87315	9.01286	5.66538	4.67071	3.12239	0.765983	2.56649	2.03116
932	Apobec3	-0.221255	5.51471	3.35647	0.0669415	0.209957	none	75.232	71.8974	90.0384	49.5763	48.3688	47.3395	37.9641	43.6739	43.5775
933	Apobr	-1.31496	0.315709	12.0291	0.000523777	0.00472716	down	1.62639	1.73571	1.45085	2.2006	1.34732	1.33161	0.663054	0.739498	0.55349
934	Apoc1	-0.705906	2.28003	3.01813	0.0823382	0.241882	none	9.75832	8.05006	7.47408	4.77578	4.89526	7.80597	1.72346	4.13249	4.89324
935	Apod	2.64794	0.230744	15.4172	8.6201e-05	0.00101313	up	0.325277	0.51784	0.527582	0.374571	0.179643	0.321422	3.63842	1.1745	0.784765
936	Apoe	-0.38847	7.57873	2.73703	0.0980468	0.271183	none	159.479	194.661	187.379	207.044	206.948	226.878	105.849	186.919	199.33
937	Apol8	-0.567987	0.320973	0.914834	0.338835	0.587779	none	1.1617	0.753222	1.0112	1.9665	0.583839	1.56119	1.62771	0.739498	0.415464
938	Apoo	-0.0572055	4.42185	0.133641	0.714686	0.863919	none	25.9752	23.1611	24.1804	22.4246	21.0627	20.892	18.0006	22.1414	22.0182
939	Apool	0.0583168	4.30468	0.152467	0.696189	0.854129	none	15.1951	17.7007	14.3766	19.7586	18.2786	18.9639	21.3518	19.2704	19.019
940	Apopt1	0.0627526	3.95178	0.0965089	0.75606	0.886334	none	12.0241	13.6051	12.4421	14.9828	14.3714	15.1528	19.5805	13.7025	13.4333
941	App	-0.321734	6.11017	6.46662	0.010992	0.0553473	none	52.1838	60.6814	52.7142	80.3454	73.6086	72.7332	67.3587	61.3783	53.5025
942	Appbp2	0.164425	7.03976	2.12893	0.144542	0.348979	none	122.072	109.076	112.023	131.896	116.004	118.834	151.282	133.023	128.655
943	Appl1	0.724869	6.53582	14.0908	0.000174194	0.00184445	none	72.1651	71.1324	73.114	71.543	72.396	62.7232	149.175	96.6567	97.3108
944	Appl2	0.434283	4.07728	5.23562	0.0221289	0.0945256	none	16.2174	15.6764	13.937	15.6852	14.3265	12.214	22.3093	18.0524	16.9879
945	Aprt	0.0113693	6.87068	0.0146031	0.903815	0.958818	none	109.34	104.886	106.659	118.318	110.615	115.574	112.935	117.406	118.546
946	Aptx	-0.0723991	4.47537	0.194918	0.658854	0.833572	none	25.1857	27.728	23.5214	23.9725	21.0182	22.1781	22.405	23.5334	18.2342
947	Aqp11	0.252522	1.60267	0.704602	0.401242	0.647	none	2.27694	2.91873	2.15429	2.71564	2.24553	2.98463	2.2022	3.74099	3.55452
948	Aqp3	1.12743	0.00407505	2.92272	0.0873403	0.251873	none	0.464682	0.376611	0.307756	0.70232	0.583839	0.413257	2.34582	0.304499	1.1079
949	Aqp5	-1.97414	-0.037696	23.6201	1.17353e-06	2.39429e-05	down	0.836427	1.22399	0.703442	1.17053	1.43714	1.56119	0.287244	0.260999	0.507789
950	Aqr	-0.208052	8.33079	3.09319	0.0786205	0.234155	none	357.526	316.871	356.733	329.622	366.696	324.177	257.466	314.852	315.568
951	Ar	-0.432565	3.48761	2.40613	0.120861	0.311165	none	8.59661	7.62637	8.7051	14.5146	12.1708	11.112	6.22362	9.22197	12.6947
952	Araf	0.137823	5.88508	1.29628	0.254895	0.496869	none	57.9458	60.5873	62.2107	59.6036	53.0844	53.4938	64.5341	55.7233	63.4736
953	Arap1	-0.305904	4.23588	4.31852	0.0376998	0.139794	none	19.3772	18.9718	21.1472	20.0864	20.6589	20.571	17.0431	17.0954	15.6953
954	Arap2	-0.0584284	5.04399	0.0883756	0.766253	0.89195	none	20.6783	15.2946	16.4869	41.2964	30.2249	27.7341	30.5436	28.1857	37.0686
955	Arap3	-1.37644	3.5987	44.149	3.04306e-11	1.43908e-09	down	10.7341	11.2983	10.5956	15.9661	19.1319	16.2548	5.36188	7.65598	6.83207
956	Arc	-1.92927	4.55287	10.5589	0.00115627	0.00905735	down	21.1895	17.9361	17.63	23.0829	38.8028	47.7082	3.20756	10.092	15.603
957	Arcn1	0.0691308	7.68885	0.542634	0.461343	0.695644	none	167.124	151.912	167.97	204.727	198.056	192.577	213.997	200.099	213.502
958	Arel1	0.108567	5.64868	0.660595	0.41635	0.659474	none	40.7326	41.4121	42.4932	49.6259	51.5799	41.2926	54.5284	50.1066	49.7767
959	Arf1	0.00841233	8.44087	0.00869104	0.925724	0.968423	none	305.296	290.273	309.075	334.258	339.435	350.901	355.225	342.909	337.31
960	Arf2	-0.0368431	4.32469	0.0576459	0.810256	0.915796	none	20.8177	18.9247	19.3447	18.1199	21.5122	20.1118	18.3357	20.0099	20.1731
961	Arf3	0.0363014	7.55611	0.139832	0.708448	0.860428	none	190.705	194.425	194.941	173.614	191.769	183.991	189.15	196.75	180.173
962	Arf4	0.0378356	7.24322	0.110094	0.740037	0.877695	none	157.945	159.542	157.615	146.129	143.22	152.63	171.963	143.202	140.658
963	Arf5	0.292229	5.87695	4.28065	0.0385486	0.142038	none	47.1187	51.9723	50.428	49.7692	47.4674	58.8203	72.5769	60.233	59.151
964	Arf6	0.133977	5.97277	0.418498	0.517687	0.736592	none	73.0884	60.6301	55.6559	58.3858	49.7161	68.8303	83.6818	54.4584	56.8262
965	Arfgap1	0.254219	5.49562	4.71084	0.029973	0.118923	none	47.5369	44.393	44.9324	39.7981	39.6561	42.0145	49.2623	45.7184	50.5943
966	Arfgap2	0.248851	6.55643	5.84158	0.0156518	0.0728853	none	71.0921	75.0849	77.3954	89.5229	85.9038	78.7255	100.768	102.352	100.359
967	Arfgap3	0.275854	2.1709	1.31872	0.250823	0.492291	none	3.39218	3.15412	3.34135	4.12028	3.32339	4.36216	4.83527	4.17599	5.35487
968	Arfgef1	0.187116	6.65464	1.30672	0.252989	0.494947	none	90.3806	80.9243	83.1821	92.4722	97.6807	88.2533	133.09	91.2627	94.0795
969	Arfgef2	0.15218	6.49001	1.99993	0.157307	0.368922	none	82.9922	77.7231	76.5433	84.9339	89.1926	77.4168	97.1841	90.4797	93.2485
970	Arfgef3	-0.866802	4.0338	5.28451	0.0215159	0.0926404	none	11.2453	12.4752	11.7387	24.5812	22.5002	15.1068	5.93637	15.7896	12.5562
971	Arfip1	-0.0409169	5.35162	0.101678	0.749826	0.882838	none	37.5463	34.5639	34.7927	38.2619	42.5304	41.4175	36.0141	41.3362	42.008
972	Arfip2	0.147902	5.88892	1.45159	0.228272	0.4637	none	56.5053	55.0299	56.759	53.5585	58.6084	53.8612	54.7199	66.4678	63.6583
973	Arfrp1	0.080691	5.09664	0.398309	0.527964	0.744329	none	36.6797	35.9866	35.574	32.7281	32.1107	33.2732	32.9986	33.6867	37.5685
974	Arg2	-0.87233	0.369453	7.42985	0.00641508	0.0360879	none	1.21235	0.944823	0.927665	1.5952	1.39537	1.60711	0.765983	0.913497	0.830927
975	Arglu1	-0.0218678	7.22648	0.040603	0.840306	0.930659	none	147.583	141.935	136.336	154.745	138.729	152.584	133.042	150.858	157.553
976	Arhgap1	-0.15459	5.96961	1.6198	0.20312	0.431585	none	55.5759	55.5501	55.5719	67.8441	67.4109	59.6927	64.0554	56.5063	55.4413
977	Arhgap10	0.16045	4.63246	0.583682	0.444873	0.682714	none	17.0896	12.4479	15.168	28.8757	19.1751	20.9774	30.2525	22.1723	25.0954
978	Arhgap11a	-0.0200145	6.95055	0.037917	0.84561	0.93289	none	132.667	134.733	118.31	125.013	128.894	114.151	119.015	128.455	117.299
979	Arhgap12	-0.152531	5.66153	1.39181	0.2381	0.476676	none	49.1633	57.1507	52.1866	51.2694	55.9587	50.0959	41.7461	50.8078	49.671
980	Arhgap17	-0.0701797	5.40508	0.290874	0.589661	0.789033	none	40.1016	44.9109	42.3824	43.4858	44.731	39.8564	44.9058	39.1934	38.4996
981	Arhgap18	-0.334654	2.72783	1.03211	0.309663	0.559817	none	7.24903	6.9673	8.5732	8.66195	7.36535	5.51009	3.44693	7.61248	6.09347
982	Arhgap19	-0.169047	6.72155	2.55226	0.110137	0.293991	none	129.182	121.975	126.224	107.502	111.378	111.258	88.7105	104.356	101.973
983	Arhgap20	-1.37778	1.52877	19.8667	8.30322e-06	0.000133137	down	5.71559	5.13132	5.05599	4.91624	3.86232	3.1683	1.48409	1.87049	1.24639
984	Arhgap21	-0.420336	6.91788	10.8275	0.00100006	0.00804532	none	100.929	103.427	107.627	140.464	153.28	115.207	104.413	99.9627	102.758
985	Arhgap22	1.20339	4.36073	59.4461	1.25691e-14	8.6671e-13	up	15.5362	17.4667	17.9457	12.6797	11.2164	12.732	27.956	26.4401	30.3662
986	Arhgap23	0.046447	4.92691	0.0413974	0.838773	0.930022	none	25.9292	25.1378	25.6743	33.7114	26.5817	27.9637	40.9758	24.9254	25.6664
987	Arhgap24	0.606073	2.15057	5.04046	0.0247619	0.102976	none	3.76392	2.91873	3.42928	3.79253	3.18866	3.21422	6.41511	5.26348	3.92382
988	Arhgap26	-0.228289	2.42447	0.538041	0.463246	0.697035	none	4.27507	4.42518	4.39651	6.41452	6.10785	4.31624	6.55682	4.52399	3.36987
989	Arhgap27	-0.329272	4.94865	3.5415	0.0598513	0.194436	none	36.0793	39.1911	37.3695	29.4923	38.7745	33.14	22.3629	30.0841	28.6545
990	Arhgap28	-0.77036	5.44908	39.5137	3.25772e-10	1.3029e-08	none	31.4125	32.9535	32.5782	57.2625	55.1952	50.0959	32.5543	32.2769	30.929
991	Arhgap29	-0.998026	4.79019	11.7085	0.000622147	0.00546007	none	30.7619	35.731	35.9635	34.2732	42.1262	32.28	10.7238	22.3154	21.6503
992	Arhgap30	-0.43557	2.27715	2.75532	0.0969314	0.269269	none	12.6858	11.3454	14.4645	5.19717	6.33241	4.63766	4.83527	3.17549	4.01615
993	Arhgap32	-0.787847	6.30846	30.5365	3.27641e-08	9.1361e-07	none	94.1445	85.8673	97.2509	112.137	101.543	82.7892	52.7571	59.7688	60.0576
994	Arhgap33	-0.0709138	2.96752	0.119744	0.729313	0.872556	none	8.36427	10.498	11.6508	8.9897	7.41026	7.02537	7.99495	7.35148	7.06288
995	Arhgap33os	-0.16594	0.00483347	0.168614	0.681347	0.845822	none	0.882895	0.800298	0.791373	1.03007	0.718571	1.10202	0.47874	1.044	1.01558
996	Arhgap35	0.089519	8.1038	0.744318	0.388281	0.635914	none	216.031	195.979	210.989	280.881	266.275	240.883	293.037	271.744	277.807
997	Arhgap39	0.160258	5.38956	1.65283	0.198574	0.425151	none	59.7581	54.9852	59.1331	36.5207	40.5094	39.8104	45.3366	40.4984	45.3779
998	Arhgap4	-0.0290207	2.01734	0.0157372	0.900169	0.956835	none	4.94747	4.45813	4.11514	4.15305	4.0707	3.59304	4.06929	4.12509	3.44096
999	Arhgap42	0.456778	4.00796	4.39331	0.0360802	0.135511	none	9.75832	11.6279	12.2223	15.3574	11.9013	12.6273	22.9795	15.138	16.8955
1000	Arhgap44	-0.144339	3.04723	0.531178	0.466112	0.699018	none	11.013	8.5679	9.27665	8.66195	7.41026	9.32124	7.42046	7.39498	8.26311
1001	Arhgap45	-0.243276	5.22159	2.23787	0.134667	0.332993	none	49.9998	51.2662	49.7685	42.9352	41.9915	34.3922	38.6343	33.4949	29.1748
1002	Arhgap5	-0.0539664	6.7075	0.191197	0.661922	0.835368	none	108.085	97.6364	110.133	112.699	110.57	91.2839	93.45	107.358	103.727
1003	Arhgap6	-0.425144	1.657	2.64201	0.104072	0.282145	none	1.57992	1.64767	1.62671	4.07346	3.05393	3.26014	2.48945	2.91449	2.35429
1004	Arhgap8	-0.149619	3.55411	0.504628	0.477474	0.708261	none	15.1951	17.7949	18.6412	11.0498	12.4403	12.7651	8.42582	12.3975	12.0023
1005	Arhgap9	-0.148837	0.476249	0.159845	0.689299	0.85094	none	2.23047	1.41229	2.54998	1.35782	1.07786	1.60711	1.48409	1.4355	0.738602
1006	Arhgdia	-0.0939838	8.80891	0.934388	0.333725	0.582989	none	509.105	501.034	535.759	445.131	461.502	462.802	455.09	435.173	398.845
1007	Arhgdib	0.0154814	0.167435	0.00157749	0.968318	0.986501	none	0.929363	1.08276	1.71464	1.35782	0.763481	0.918349	1.38834	0.826497	0.87709
1008	Arhgdig	-0.951508	3.15227	14.8141	0.000118645	0.00133612	none	15.1486	15.6294	12.8818	11.4712	11.1378	11.709	4.02141	7.09048	6.69358
1009	Arhgef1	-0.0949712	5.81864	0.436401	0.508865	0.730873	none	73.0015	68.7315	71.7511	61.851	56.4527	53.8153	63.1458	48.2414	50.5481
1010	Arhgef10	-0.874109	3.86344	19.6569	9.26665e-06	0.00014551	none	15.1486	13.558	13.0576	17.3707	19.8056	18.1833	7.99495	10.614	11.7253
1011	Arhgef10l	-0.78654	3.39401	16.591	4.63701e-05	0.000589665	none	8.64308	10.6863	8.7051	13.2036	13.8325	11.9845	7.94708	8.26497	6.50893
1012	Arhgef11	0.0620615	5.13095	0.124689	0.724003	0.8694	none	28.8851	27.2925	30.066	36.9917	33.2339	30.9024	42.1061	28.6481	35.3403
1013	Arhgef12	0.307718	5.84006	3.63285	0.0566497	0.187488	none	51.7767	50.1312	48.0491	55.4248	53.181	42.5333	73.4281	58.3894	56.1845
1014	Arhgef15	-1.00707	3.08401	20.1176	7.28216e-06	0.000118945	down	10.5018	12.334	12.7499	9.78566	10.6887	12.6732	4.4044	5.95948	6.18579
1015	Arhgef16	-0.826254	4.6772	11.7314	0.000614534	0.00540342	none	28.5315	29.1873	32.4463	32.3536	31.9764	32.0963	11.6812	20.6624	22.2966
1016	Arhgef17	-0.0605256	6.32717	0.128679	0.719805	0.866962	none	69.2376	66.6601	67.9701	88.6796	79.5817	73.8812	95.2213	63.3358	74.7373
1017	Arhgef18	-0.0211033	6.40434	0.0181671	0.892782	0.95459	none	77.2301	81.4892	76.1037	78.0044	92.3813	81.6872	67.0235	84.9552	97.6801
1018	Arhgef19	-0.445356	3.35354	6.03429	0.0140306	0.067031	none	13.4293	12.8518	13.3214	11.9394	11.3624	11.2498	7.8992	8.22147	9.37102
1019	Arhgef2	-0.617632	6.78733	19.1406	1.21434e-05	0.000185977	none	157.08	174.188	167.516	121.08	139.043	135.135	102.785	78.9958	77.0122
1020	Arhgef25	-0.394903	5.70668	10.7464	0.00104482	0.00833356	none	59.8045	64.4475	68.8494	52.2994	60.8989	61.9886	44.0919	45.5009	44.27
1021	Arhgef26	0.790552	5.83387	6.44681	0.0111151	0.055767	none	6.04086	5.88455	4.26462	42.2329	43.9676	37.1931	108.147	57.9466	48.2797
1022	Arhgef28	-1.1743	3.90239	34.6084	4.03168e-09	1.3437e-07	down	8.64308	11.7691	9.62837	23.1297	20.12	17.6782	7.61196	10.353	9.1402
1023	Arhgef3	-0.6824	3.11104	6.5165	0.0106878	0.0542649	none	16.8215	17.5124	17.4981	9.41109	11.3624	10.3773	4.30866	6.82948	8.35544
1024	Arhgef37	-0.77398	0.13585	4.95049	0.0260833	0.107134	none	0.789959	0.847375	0.659477	1.311	1.30241	1.14794	0.861731	0.565498	0.784765
1025	Arhgef39	0.206705	4.04451	1.44231	0.229766	0.465788	none	19.9348	19.8662	19.2567	12.7354	16.7966	15.5201	17.9527	17.2694	17.034
1026	Arhgef4	-0.477104	4.17105	4.51892	0.033522	0.128771	none	14.6417	17.7996	16.8387	24.9272	18.3734	18.3945	11.2437	15.9862	17.3008
1027	Arhgef40	0.172945	5.07534	1.10208	0.293809	0.541104	none	14.7351	16.1943	16.9736	29.3589	34.0872	30.0305	41.7461	30.2324	33.9295
1028	Arhgef5	1.73779	5.59986	61.5047	4.41691e-15	3.32408e-13	up	10.2695	7.95591	10.4637	23.317	21.6469	21.0761	99.3385	62.8573	59.0882
1029	Arhgef6	-0.0252806	0.317185	0.00585427	0.939011	0.974829	none	0.371745	1.31814	0.703442	1.26418	1.12277	1.0561	1.34047	0.913497	1.15407
1030	Arhgef7	0.061027	5.93751	0.213489	0.644047	0.82425	none	57.4347	59.0338	59.4848	57.1689	61.5276	58.4529	70.279	54.0268	61.3963
1031	Arhgef9	-0.205521	2.50885	0.621226	0.430592	0.672479	none	2.50928	2.40089	3.51721	5.66538	6.19767	5.87743	6.7981	4.65449	4.01615
1032	Arid1a	-0.188596	8.76581	2.46215	0.116619	0.304899	none	511.289	475.801	576.119	459.645	485.484	425.884	458.393	372.054	378.257
1033	Arid1b	0.0393008	6.11865	0.0657642	0.797607	0.909352	none	41.9608	46.2761	44.5367	64.1452	77.7404	60.5192	80.3804	67.4248	61.2117
1034	Arid2	-0.0798248	7.81259	0.494071	0.482117	0.712321	none	232.991	208.972	240.753	234.903	248.311	199.695	209.879	223.72	215.81
1035	Arid3a	0.0823681	4.30307	0.0922478	0.761339	0.889338	none	8.36427	6.779	7.38614	17.2771	19.5361	19.6527	28.9159	16.1819	14.9567
1036	Arid3b	1.44694	7.45342	15.8506	6.85439e-05	0.000830717	up	86.6125	85.679	93.2813	92.3251	94.8513	90.9166	407.982	178.563	174.63
1037	Arid4a	0.116546	4.84926	0.646378	0.42141	0.664322	none	35.3623	32.1532	34.8204	25.4708	30.8087	25.2546	28.868	30.0584	29.9134
1038	Arid4b	-0.134168	6.04325	1.51524	0.218342	0.451255	none	59.2005	60.8777	56.5392	66.3941	72.4441	64.9732	61.2308	60.7693	64.6277
1039	Arid5a	0.179379	1.54836	0.46084	0.497232	0.722392	none	3.99626	4.42518	3.64911	3.13703	2.29044	2.43363	3.3033	2.82749	2.81592
1040	Arid5b	-1.2003	4.0708	3.36154	0.0667354	0.209547	none	17.565	21.8905	21.3231	21.9592	24.3865	22.5914	21.1603	4.08899	4.84708
1041	Arih1	0.168291	7.24523	2.67629	0.101853	0.278138	none	137.36	121.363	134.885	139.855	139.762	142.711	174.165	150.64	152.014
1042	Arih2	0.0276232	6.26691	0.0704594	0.790669	0.906226	none	77.8342	75.0397	75.2239	74.3523	79.2673	71.6771	74.8749	79.0384	76.8603
1043	Arl1	-0.0172807	6.53105	0.0297596	0.863037	0.940891	none	92.1929	87.8916	87.5346	87.2282	90.9437	96.7481	88.1838	92.0022	92.7407
1044	Arl10	0.081203	2.88163	0.161813	0.687492	0.849834	none	5.99439	7.34391	6.28702	6.88274	6.78151	7.25496	7.8992	7.91698	6.41661
1045	Arl13b	-0.0865374	4.45929	0.300993	0.583261	0.784142	none	17.7973	18.5481	17.0585	24.3471	22.9494	19.4231	21.3997	20.0099	21.7426
1046	Arl14ep	-0.132966	6.2181	0.396835	0.528728	0.745031	none	108.085	102.721	102.351	66.4863	86.2285	77.325	49.8368	84.4332	76.5838
1047	Arl15	0.224397	4.9548	2.47482	0.115682	0.303642	none	30.5296	31.0704	27.5222	30.9957	26.3177	27.0454	30.1127	34.1474	34.7605
1048	Arl16	-0.00153441	3.34753	7.78388e-05	0.992961	0.997258	none	8.59661	8.99159	8.04562	9.50473	10.1498	10.1937	9.76629	10.266	9.92497
1049	Arl2	0.353068	5.24883	7.59266	0.00586064	0.0336494	none	38.9403	43.5456	40.2721	30.5275	32.2908	35.7238	41.3152	44.2829	40.8539
1050	Arl2bp	0.148963	5.95963	0.839346	0.359584	0.608345	none	42.4254	44.2047	34.3807	62.6001	53.1742	58.5448	78.4176	62.2048	53.5487
1051	Arl3	-0.230435	4.40445	2.59183	0.107416	0.288876	none	17.3326	19.3484	18.6852	21.9124	21.9164	23.5097	20.0113	19.0094	18.6497
1052	Arl4a	-0.0367266	4.85298	0.0582963	0.809209	0.915192	none	34.2006	31.3999	28.3136	27.6714	30.0003	28.6066	32.5064	26.4914	25.5279
1053	Arl4c	-0.864745	7.03959	4.38215	0.0363171	0.136036	none	109.758	126.447	108.682	162.985	163.34	175.726	40.262	126.628	110.329
1054	Arl4d	0.578261	3.19728	0.249041	0.617751	0.808626	none	8.36427	7.10853	7.25425	5.85267	7.05098	8.72432	29.4425	1.305	1.61569
1055	Arl5a	0.25778	6.12762	4.21009	0.0401843	0.14702	none	57.3417	56.1621	54.9564	67.3291	60.7641	60.0141	84.5454	72.3838	69.0593
1056	Arl5b	0.0553532	6.13577	0.224878	0.635348	0.818788	none	67.3789	61.3405	56.8469	69.6233	72.9798	61.0702	73.678	68.9908	70.0287
1057	Arl5c	-0.267505	0.721998	0.627916	0.428121	0.66974	none	2.78809	3.71903	2.63791	1.99131	1.43714	1.60711	0.957479	1.479	1.75418
1058	Arl6	-0.197816	4.14049	1.59083	0.207207	0.437479	none	15.1951	14.8291	15.2999	19.2904	17.605	18.5507	15.8463	15.0945	17.6341
1059	Arl6ip1	0.0787918	8.11323	0.646607	0.421328	0.664311	none	252.833	233.593	229.586	267.35	262.817	266.229	258.472	295.712	291.009
1060	Arl6ip4	-0.0282829	5.87765	0.0617769	0.803709	0.912847	none	49.3027	54.3732	47.7461	53.2359	60.8989	61.208	55.9647	58.8118	57.9803
1061	Arl6ip5	-0.34973	4.64687	3.50226	0.061285	0.197757	none	17.565	19.113	18.8171	26.3604	26.632	29.7545	16.6123	24.8384	23.7738
1062	Arl6ip6	0.0783044	5.32248	0.425114	0.514396	0.734447	none	39.7303	40.8623	38.8652	37.3166	38.6232	38.938	41.8418	41.8904	38.1303
1063	Arl8a	-0.424327	4.3825	7.86984	0.0050266	0.0297013	none	25.8828	28.999	29.6765	23.5511	22.0511	24.7954	18.623	17.9654	16.1108
1064	Arl8b	0.374576	6.23493	11.913	0.000557435	0.00498274	none	58.7822	59.4574	61.5952	66.2054	63.5486	64.0089	90.8169	81.7797	79.8152
1065	Armc1	0.124158	6.32081	1.46226	0.226571	0.461448	none	73.8844	64.118	71.8391	75.1951	74.3272	76.4985	77.2207	85.3902	84.8931
1066	Armc10	-0.381897	6.74232	9.9595	0.00160022	0.0118205	none	100.325	103.38	108.154	124.03	118.879	115.115	78.8005	98.0052	99.2958
1067	Armc5	0.0892942	4.27202	0.306404	0.579896	0.782247	none	22.5454	23.3593	24.3611	18.2271	17.6135	19.2702	22.2705	18.4191	18.2269
1068	Armc6	-0.171602	4.64828	0.820262	0.365104	0.614565	none	42.5481	36.4305	41.2208	23.7895	27.3057	27.1964	17.7665	25.2334	26.8394
1069	Armc7	0.215502	1.64515	0.632491	0.426443	0.66861	none	2.97396	3.34242	3.20946	2.8561	2.42518	3.03055	3.97354	2.87099	2.86208
1070	Armc8	-0.0259935	5.86944	0.0564849	0.81214	0.916812	none	55.4365	59.5045	53.0659	57.7775	58.6533	57.7642	55.1508	55.5058	61.2578
1071	Armc9	0.21024	4.84901	2.37999	0.122898	0.314158	none	22.1579	19.9105	23.018	26.6465	26.7519	25.3804	29.9648	28.582	33.0455
1072	Armcx1	-0.885162	5.4891	24.9617	5.84809e-07	1.30769e-05	none	31.1337	29.4227	29.2808	58.1053	57.2162	56.7081	23.3625	36.9314	33.2833
1073	Armcx2	-0.037472	6.77286	0.159248	0.689849	0.851004	none	67.4718	68.8256	66.7391	106.425	111.154	109.789	106.615	109.924	103.958
1074	Armcx3	-0.449469	4.66949	9.86464	0.00168486	0.012348	none	15.1022	17.7478	15.4318	29.2633	29.8656	27.4586	19.3411	22.6634	21.6964
1075	Armcx4	-0.0205397	7.30358	0.0311531	0.859899	0.939353	none	91.0312	81.6304	87.9743	168.697	165.541	135.962	155.734	160.21	149.936
1076	Armcx5	-0.122263	4.09868	0.606493	0.436111	0.677411	none	20.3851	23.2435	20.1549	17.5819	18.4273	16.5229	15.5073	17.45	15.5314
1077	Armcx6	-0.242895	3.85329	1.16022	0.28142	0.526998	none	12.0817	12.8518	10.8154	15.5915	16.4822	13.9589	10.0535	16.8344	12.1869
1078	Armh3	-0.101138	4.35938	0.273958	0.600689	0.797614	none	20.2137	25.3271	21.1912	22.5679	21.1978	18.7802	23.0753	20.0099	15.5106
1079	Armh4	0.0774672	4.02425	0.225451	0.634917	0.818788	none	7.94606	10.0273	10.8154	15.9193	15.4044	15.2446	14.6973	16.5299	18.1419
1080	Armt1	-0.000330698	5.35764	7.94377e-06	0.997751	0.99875	none	42.6113	46.3702	41.1514	41.8115	38.713	40.4992	39.4481	41.6294	40.4846
1081	Arnt	0.0673957	6.08519	0.427747	0.513097	0.733128	none	84.2003	81.0655	86.5674	67.9846	64.4468	63.412	68.9864	68.3383	68.8747
1082	Arnt2	-0.0495037	5.26095	0.067996	0.794277	0.907394	none	20.2137	23.9619	19.0804	36.3334	46.9312	31.7749	36.671	43.0649	31.9907
1083	Arntl	0.0205528	3.14405	0.00769303	0.930107	0.970402	none	5.94793	6.59069	6.6827	10.3007	7.72464	7.66822	10.4365	7.22098	8.54009
1084	Arntl2	-1.33521	1.13345	14.0622	0.000176865	0.00186991	down	1.30111	1.12983	1.27499	3.93299	2.82937	2.15812	1.38834	0.869997	1.29255
1085	Arpc1a	0.172001	6.46653	2.19975	0.138033	0.33823	none	76.4401	75.8871	74.1692	81.3287	81.468	82.9269	104.317	86.2167	87.6167
1086	Arpc1b	-0.20152	5.17078	2.22188	0.136067	0.335043	none	65.7762	82.6477	79.4072	38.6777	35.6124	39.3949	36.4996	32.3935	30.4373
1087	Arpc2	0.00231102	7.03967	0.000564662	0.981042	0.991304	none	133.735	134.733	136.028	121.829	129.433	137.339	130.361	133.327	127.363
1088	Arpc3	-0.178449	5.94079	2.30019	0.129358	0.324625	none	72.7692	73.2037	68.9374	60.3995	65.7941	66.4426	51.4645	60.3343	59.2267
1089	Arpc4	-0.15486	6.69719	2.1626	0.141405	0.343644	none	116.214	109.539	122.431	106.421	101.001	115.712	95.6685	102.91	93.0066
1090	Arpc5	-0.565589	6.84167	24.4105	7.78443e-07	1.68679e-05	none	77.6948	71.2736	81.1157	120.799	137.831	146.018	85.455	97.9182	91.3097
1091	Arpc5l	0.131471	6.19643	1.63822	0.20057	0.428139	none	81.8305	80.8301	78.6536	67.7037	67.9049	71.1721	72.8642	75.6463	79.0766
1092	Arpin	-0.200079	2.45666	0.878664	0.348568	0.597435	none	1.44051	2.16551	1.49482	5.7122	5.29946	6.0611	5.36188	5.08948	4.47778
1093	Arpp19	-0.082402	7.06625	0.808754	0.368489	0.617582	none	127.648	121.175	118.882	134.892	136.708	135.824	124.137	131.413	131.102
1094	Arpp21	-0.380822	0.612718	1.56429	0.211039	0.441791	none	0.650554	0.611993	0.615512	1.77921	1.70661	1.32334	1.19685	1.218	1.29255
1095	Arrb1	-0.352795	6.82289	8.05449	0.00453909	0.0275534	none	86.5702	87.3267	84.8967	134.237	124.852	116.171	85.072	107.619	102.62
1096	Arrb2	-0.315533	5.19307	4.16184	0.0413444	0.149661	none	59.7581	60.3048	55.8357	36.8016	42.6651	40.2237	26.7615	35.8004	34.068
1097	Arrdc1	-0.522586	4.54512	3.33828	0.0676855	0.211251	none	46.7935	49.9951	50.9996	27.3905	27.7099	25.9893	10.9631	24.5774	21.1887
1098	Arrdc2	-0.112767	1.96248	0.159247	0.689851	0.851004	none	10.0836	12.5223	12.4861	3.79253	4.13178	3.76523	3.92567	4.43699	2.49278
1099	Arrdc3	-0.356726	6.30334	3.13696	0.0765362	0.230003	none	123.048	119.244	133.654	114.197	76.7523	70.9884	76.6462	66.4243	62.5042
1100	Arrdc4	0.715178	5.23495	22.4269	2.18297e-06	4.10163e-05	none	63.0108	67.2721	56.5392	24.5344	26.4973	33.1065	47.2995	44.1524	47.3167
1101	Arsa	0.423773	3.66335	3.80566	0.0510797	0.174607	none	7.81084	12.0035	10.2008	12.1651	10.4085	9.19267	11.3284	16.6713	14.8159
1102	Arsb	0.140424	1.91772	0.15913	0.689959	0.851004	none	2.13754	1.83598	1.8905	4.71631	3.00902	2.65908	5.26231	2.74049	3.50836
1103	Arsg	0.126868	0.618888	0.163916	0.685577	0.84814	none	0.464682	0.941527	0.571547	1.07689	1.39223	1.60711	1.38834	1.69649	1.38488
1104	Arsk	-0.22851	2.03984	0.497677	0.480522	0.710994	none	3.62452	3.86026	2.24222	3.60524	4.58089	4.63766	2.34582	3.52349	5.12405
1105	Artn	-0.111108	0.912886	0.137729	0.71055	0.86146	none	2.23047	3.48365	3.69307	1.5451	2.02098	1.92853	1.34047	1.82699	1.93883
1106	Arv1	0.176479	3.25537	0.759969	0.383338	0.631365	none	11.7564	13.7463	12.7499	9.45791	8.26356	8.54065	11.2025	10.3095	8.30927
1107	Arvcf	-0.460191	5.27944	11.3955	0.000736234	0.00626112	none	39.6374	41.6626	38.6893	43.5439	46.258	42.9328	30.0648	36.6269	30.2365
1108	Arxes1	-0.131702	4.74592	0.674371	0.411532	0.655585	none	21.6481	24.701	25.0483	23.9739	29.8647	28.8642	22.3854	27.8443	25.6096
1109	Arxes2	-0.207924	5.20217	2.3692	0.123751	0.315703	none	26.7717	31.4611	27.8858	38.3453	38.5792	39.5069	30.7068	32.577	38.0025
1110	As3mt	0.13827	3.31255	0.616851	0.43222	0.673893	none	7.38844	6.59069	7.64994	9.55156	8.89231	9.27533	9.76629	10.266	10.6174
1111	Asah1	0.0732297	5.628	0.380709	0.537224	0.750759	none	53.996	50.7483	54.7366	46.6809	48.8179	46.7899	46.2941	49.9813	54.1488
1112	Asah2	0.91295	0.472254	3.69589	0.0545468	0.182623	none	0.418214	0.470764	0.395686	0.983248	1.21259	0.459175	2.58519	1.1745	1.29255
1113	Asap1	0.130846	5.44226	0.570853	0.44992	0.687228	none	37.6857	38.7438	43.0858	43.1225	44.8209	34.5299	53.3795	42.8909	38.4996
1114	Asap2	-0.135245	5.49155	0.679121	0.409889	0.653936	none	41.9398	41.0073	39.7775	48.9761	49.1772	40.8312	50.5142	40.2704	36.3863
1115	Asap3	0.152585	3.85607	0.600008	0.438575	0.679187	none	11.5706	13.1343	11.387	15.9193	11.9013	12.4895	16.8995	13.311	14.8182
1116	Asb1	0.412741	4.07206	3.16748	0.0751183	0.227361	none	15.0557	11.7691	10.4197	12.5013	14.2367	15.7038	13.4526	20.0534	23.266
1117	Asb13	-0.0871911	3.39612	0.235486	0.627485	0.8148	none	6.50554	6.26116	5.84736	10.5816	9.92526	11.2957	10.5323	10.3095	9.23253
1118	Asb3	0.114542	3.42166	0.35559	0.550966	0.762021	none	8.73602	8.99159	7.07839	9.73884	10.1947	10.2396	9.1918	12.354	11.2637
1119	Asb4	1.98765	0.92014	6.98928	0.00819993	0.0436729	up	0.51115	0.282458	0.131895	0.374571	0.718571	1.0561	6.03212	1.65299	0.923253
1120	Asb6	0.0624478	5.54342	0.287366	0.591913	0.790611	none	50.8826	47.3117	50.2961	42.3733	45.764	46.5603	46.3899	49.4593	45.4702
1121	Asb7	-0.223666	4.02748	2.05919	0.151291	0.359266	none	15.4739	15.7235	16.5749	16.9961	18.3236	16.3466	14.2186	15.0075	15.2337
1122	Asb8	0.328832	3.71673	3.25407	0.0712463	0.218564	none	7.43491	8.42667	8.39734	11.5649	11.0031	11.663	15.6548	15.3555	12.1869
1123	Ascc1	-0.0474796	4.50393	0.0810984	0.775814	0.897634	none	18.5873	20.1958	19.1688	25.3772	20.7936	21.7649	24.5593	22.0544	19.4345
1124	Ascc2	0.0426191	6.08047	0.132099	0.716266	0.864913	none	66.3566	60.6814	68.3658	67.5164	68.5337	60.8406	73.6302	64.2928	65.8741
1125	Ascc3	0.0441897	6.11171	0.176555	0.674351	0.84274	none	61.3845	57.0095	60.1883	65.5967	68.0397	67.4987	66.2576	68.6428	73.4909
1126	Ascl4	0.550437	0.500764	2.85414	0.0911392	0.259039	none	0.975832	0.894451	0.307756	1.35782	0.898213	0.918349	1.53197	1.4355	1.70802
1127	Asf1a	-0.118448	5.61871	0.652102	0.419362	0.66248	none	45.7265	43.4035	38.998	54.5338	41.8244	54.6794	49.7559	43.666	46.3464
1128	Asf1b	0.43339	4.82394	8.3035	0.00395688	0.0245625	none	24.7211	20.0075	25.4998	22.7552	25.8685	22.4077	35.7619	29.4929	31.1598
1129	Ash1l	0.295466	5.66647	3.14282	0.0762619	0.229721	none	49.7209	40.5328	46.3393	50.2337	48.5933	35.7697	61.901	53.0263	51.102
1130	Ash2l	-0.122508	7.31138	1.61637	0.203599	0.43233	none	193.958	195.649	189.358	167.246	154.178	168.058	144.914	157.6	149.244
1131	Asic1	-0.356173	3.0743	3.73006	0.0534414	0.179819	none	8.41074	8.61497	9.89216	9.45791	8.8474	9.36716	6.94172	7.61248	7.15521
1132	Asl	-0.107328	5.14451	0.758477	0.383806	0.631614	none	42.6578	47.6413	40.7997	36.3334	34.9405	36.9636	33.033	35.4089	32.4985
1133	Asna1	0.137605	7.36514	1.55304	0.212688	0.443697	none	204.274	203.511	204.614	142.29	156.963	164.936	154.872	176.74	181.465
1134	Asns	-0.225052	7.41426	0.868757	0.3513	0.600206	none	318.307	325.251	288.983	142.15	193.116	208.373	107.573	182.525	177.311
1135	Asnsd1	0.428901	6.69382	18.8682	1.40067e-05	0.000209249	none	85.4085	83.3478	89.8072	88.586	82.0895	90.1236	114.715	116.359	121.676
1136	Aspg	0.178017	3.26195	0.746036	0.387734	0.635332	none	8.22487	7.53222	10.4197	10.4412	8.66776	7.25496	9.95778	10.1355	9.8788
1137	Asph	0.211802	5.81861	3.05881	0.0803003	0.237441	none	39.4515	40.3444	46.8229	53.985	52.815	47.6164	64.965	57.4198	57.334
1138	Asphd2	-1.10916	3.43912	22.0412	2.66858e-06	4.90221e-05	down	10.9665	12.0515	9.93612	12.3608	14.8654	16.2548	4.97889	7.22098	8.0323
1139	Aspm	-0.0426155	6.96077	0.11053	0.739542	0.877446	none	113.893	105.734	103.01	127.12	136.618	109.789	107.19	128.89	128.424
1140	Asprv1	0.083885	0.40461	0.0631818	0.801536	0.911771	none	0.975832	2.11844	1.27499	1.40464	1.03295	1.10202	1.48409	1.0005	1.29255
1141	Aspscr1	0.0995927	5.71168	0.689266	0.406414	0.651286	none	60.4086	58.0922	61.9029	48.7878	46.0784	54.5499	53.6667	51.5473	55.626
1142	Asrgl1	-0.519681	4.8107	7.82245	0.00516013	0.0303366	none	31.6448	40.5328	34.6006	30.0593	33.683	33.7493	17.4261	26.9264	23.9584
1143	Ass1	0.624797	6.59343	15.8466	6.86903e-05	0.000831561	none	84.7473	92.3888	99.8299	82.4154	67.4415	74.6388	140.379	101.597	105.781
1144	Aste1	0.0843759	2.86021	0.182474	0.669256	0.839826	none	6.64495	5.79039	4.48445	6.18042	6.82642	7.57546	7.37259	7.30798	7.24753
1145	Astn1	-0.787163	3.14855	9.8941	0.0016581	0.0121773	none	2.32341	1.88305	2.54998	12.0799	10.6438	10.1478	4.4044	7.74298	6.97056
1146	Astn2	-1.07947	0.799634	7.16831	0.00742026	0.0404781	down	1.67285	1.41229	1.09913	3.13703	1.66169	1.8367	1.05323	1.392	0.69244
1147	Asxl1	-0.213989	7.84428	4.03315	0.0446147	0.157945	none	238.612	268.614	246.159	247.966	258.55	223.112	215.912	219.718	196.514
1148	Asxl2	0.22694	6.53535	3.63266	0.0566562	0.187488	none	104.972	94.4823	108.154	91.3485	86.8123	74.3404	101.206	93.3507	102.435
1149	Asxl3	1.18137	2.89012	6.08962	0.0135978	0.0652975	none	3.53158	3.29535	3.64911	3.5116	5.16473	4.59175	18.0964	6.00298	6.13963
1150	Atad1	-0.378048	7.15049	6.26888	0.0122877	0.0606072	none	193.912	191.789	194.81	163.172	148.924	162.594	95.6522	138.33	133.087
1151	Atad2	0.0394907	7.79159	0.143768	0.704564	0.858354	none	227.555	209.254	207.603	223.244	228.73	194.001	223.428	221.545	222.227
1152	Atad2b	0.0903038	5.98502	0.759422	0.383509	0.631424	none	57.4347	50.2305	56.8927	62.4129	59.5516	59.2422	65.3006	63.913	64.6277
1153	Atad3a	-0.0486694	6.9283	0.265527	0.606348	0.801479	none	132.574	141.464	136.732	124.078	117.262	124.712	119.733	121.408	114.437
1154	Atad5	0.223368	6.20229	3.73616	0.0532468	0.179496	none	64.0796	60.7285	59.0012	71.6367	69.3421	59.6927	77.4122	78.1693	79.8614
1155	Atat1	-0.246978	2.94698	0.988722	0.320055	0.569411	none	6.64495	6.40239	8.17752	7.49142	9.34142	7.6223	8.94286	5.91598	5.86265
1156	Atcay	-2.51865	2.71946	9.78389	0.00176048	0.0128283	down	19.656	17.6988	16.0033	9.73884	11.3624	11.6171	0.191496	2.08799	3.44466
1157	Ate1	-0.085551	5.25515	0.430893	0.511551	0.732177	none	40.2879	40.2032	37.81	39.1426	40.4645	36.4125	33.3682	39.1499	37.3456
1158	Atf1	-0.115801	6.67868	1.42922	0.231892	0.468741	none	146.561	143.3	148.822	101.368	104.103	109.421	99.1465	98.7012	94.1256
1159	Atf2	0.126915	6.47465	1.63186	0.201447	0.429201	none	83.6427	85.6319	86.4794	83.2484	86.6776	81.2739	93.6415	93.3072	88.6812
1160	Atf3	-0.509534	3.39604	6.30872	0.0120145	0.0594484	none	10.92	10.9217	10.7275	9.73884	13.2037	13.3161	8.2822	8.35197	8.95555
1161	Atf4	-0.406611	7.85736	2.9702	0.0848113	0.246713	none	293.772	309.998	285.158	204.047	302.608	275.046	143.909	250.168	198.638
1162	Atf5	-0.561909	4.84373	3.02914	0.0817812	0.2406	none	53.2167	59.1901	45.1742	21.2569	37.0064	42.7115	15.6146	25.029	28.0669
1163	Atf6	-0.0659801	4.72107	0.184411	0.66761	0.838511	none	38.9403	35.731	35.1282	25.6581	29.5063	24.3363	23.7934	28.1009	24.42
1164	Atf6b	-0.191146	6.01763	2.65455	0.103254	0.281087	none	64.4978	63.3177	65.8598	60.5868	72.2164	71.218	57.9275	61.2913	60.3346
1165	Atf7	0.315924	4.91747	4.51917	0.033517	0.128771	none	25.6504	26.8335	26.8627	24.3939	30.1351	24.8413	35.2831	31.7114	32.3138
1166	Atf7ip	-0.333706	6.9816	6.48806	0.0108602	0.0548217	none	134.154	129.507	125.784	126.933	154.403	135.181	95.4607	115.318	121.362
1167	Atf7ip2	0.331323	4.20156	3.94811	0.046924	0.164128	none	20.7713	19.3484	22.9058	17.2771	16.7517	13.913	21.6869	19.9664	18.9728
1168	Atg10	0.149191	0.401045	0.165138	0.68447	0.847678	none	0.836427	1.36521	0.747408	1.03007	0.853303	1.56119	1.34047	1.5225	0.969415
1169	Atg101	-0.143914	5.22263	1.14738	0.284098	0.529676	none	45.6782	43.2161	41.0634	35.5374	38.713	41.4175	33.416	33.4079	38.3612
1170	Atg12	0.0386851	5.24798	0.103824	0.747288	0.881556	none	37.3139	35.2602	34.5566	35.5374	36.1082	38.9839	38.0598	37.8449	38.2688
1171	Atg13	-0.360932	5.20848	7.70579	0.00550439	0.032011	none	37.0816	35.4014	35.348	42.5138	42.3957	37.7441	32.5543	33.4514	29.9596
1172	Atg14	-0.114521	4.61931	0.643935	0.42229	0.664928	none	22.3512	21.6081	22.2024	27.25	23.623	24.4281	22.2997	23.6204	23.9584
1173	Atg16l1	0.314226	5.83693	8.58897	0.00338204	0.0216272	none	59.0146	61.4817	54.6926	50.4734	49.5365	50.4633	64.8213	60.1168	63.0582
1174	Atg16l2	0.264862	2.84544	1.3499	0.245295	0.486076	none	6.83082	6.63777	5.09996	5.24399	6.24258	7.57638	7.51621	6.87298	8.63241
1175	Atg2a	-0.0853005	5.22277	0.463246	0.496111	0.721813	none	40.5202	39.6854	43.9212	36.8484	39.5663	37.0095	37.7247	36.1484	33.5602
1176	Atg2b	0.132147	6.23906	1.1393	0.285801	0.531506	none	100.234	101.464	110.04	78.5311	70.7595	63.6062	72.7215	83.244	78.5074
1177	Atg3	0.379863	4.47866	5.40525	0.0200763	0.0881241	none	23.0482	21.1844	19.9602	18.1199	17.3804	21.5812	27.4797	23.1419	24.0046
1178	Atg4a	-0.288357	2.30884	1.47843	0.224021	0.458138	none	4.0892	4.18885	3.42928	4.54167	4.89526	6.38253	4.30866	4.08812	4.61626
1179	Atg4b	0.262201	5.30475	4.57475	0.0324465	0.125953	none	23.9776	24.9034	21.5869	32.8218	36.6471	36.5962	42.7036	43.9349	41.1771
1180	Atg4c	0.370774	2.64703	3.41007	0.0647999	0.205266	none	5.90146	4.94302	4.52841	5.43128	5.52401	4.95909	6.89385	7.00348	6.78591
1181	Atg4d	0.0215975	4.60513	0.0196104	0.888631	0.952476	none	26.8869	28.4092	29.6923	20.4497	25.4078	25.3143	24.6407	23.0645	24.8955
1182	Atg5	0.192344	5.09885	2.22157	0.136095	0.335043	none	32.2954	30.3643	33.0178	31.7917	31.7069	30.8565	33.3203	36.2354	38.7766
1183	Atg7	0.0515914	3.98858	0.071998	0.78845	0.905073	none	12.0817	13.0402	14.3326	17.1366	13.9223	14.7854	18.9581	14.616	14.1719
1184	Atg9a	0.0877643	4.30945	0.254758	0.613745	0.805551	none	15.9967	18.3683	19.3618	17.7973	21.4246	17.3568	22.8435	18.3983	19.2009
1185	Atg9b	0.00168422	2.44378	3.89002e-05	0.995024	0.998015	none	4.78622	5.79039	4.52841	6.03995	3.99705	5.7856	6.55873	4.74149	4.61626
1186	Atic	0.178484	8.22509	3.8214	0.050602	0.173312	none	341.262	317.342	344.203	277.838	268.701	283.586	325.304	309.328	309.244
1187	Atl1	0.133242	1.73835	0.263611	0.60765	0.802367	none	4.0023	3.55615	2.33455	2.49277	3.12758	3.52876	3.74853	3.10154	3.24339
1188	Atl2	0.206417	6.63877	4.62117	0.0315797	0.123509	none	92.2858	88.174	93.4699	87.8837	91.8872	93.6716	102.69	108.097	106.22
1189	Atl3	-0.0901499	5.89413	0.329867	0.565737	0.772604	none	65.0554	64.4005	59.4409	62.9279	68.1295	50.0041	49.4538	61.9003	59.6172
1190	Atm	0.0774504	6.73733	0.328473	0.56656	0.773124	none	101.765	85.2082	99.8448	112.324	107.786	86.6462	99.6257	106.792	118.915
1191	Atmin	0.274374	5.98286	5.83281	0.01573	0.0732011	none	87.4066	80.8301	85.6441	51.9717	61.3929	55.6979	68.5076	69.2518	67.7206
1192	Atn1	0.150577	5.57852	0.473944	0.491178	0.718673	none	45.0277	39.8902	51.3513	45.5572	46.3478	41.7936	66.9546	37.9127	44.2238
1193	Atox1	-0.014397	6.16482	0.0133832	0.907902	0.960823	none	88.2431	95.4709	91.0518	65.9713	67.86	79.2076	64.0075	74.9503	72.937
1194	Atp10a	0.106545	5.02617	0.410194	0.521871	0.739837	none	26.1151	25.892	27.8299	31.7449	30.0452	30.7647	40.5971	30.4934	29.0363
1195	Atp10d	-0.146099	6.03681	0.306218	0.58001	0.782327	none	23.5129	19.113	24.4446	71.3089	77.9649	54.3663	40.5014	78.1693	66.3819
1196	Atp11a	-0.309949	4.13401	2.22185	0.13607	0.335043	none	6.97023	5.88455	7.6939	20.8823	19.626	16.668	18.7666	12.2235	15.3722
1197	Atp11b	-0.569267	6.24545	14.0233	0.000180557	0.00190251	none	101.161	96.2712	103.758	90.6461	93.2795	83.8453	47.8261	66.5548	66.982
1198	Atp11c	0.11246	4.79552	0.470283	0.492857	0.719697	none	27.4627	23.3499	23.8731	28.7015	26.5422	23.4179	32.5543	27.8399	25.0663
1199	Atp13a1	0.249632	6.87789	4.76622	0.0290235	0.116044	none	130.529	129.083	134.973	110.498	105.81	101.248	141.755	118.407	119.192
1200	Atp13a2	0.179889	5.40482	1.35269	0.244808	0.485479	none	32.063	30.0818	33.9851	42.6542	38.8926	35.6779	52.1347	39.6719	41.6387
1201	Atp13a3	-0.0123015	7.46962	0.0142722	0.904906	0.95919	none	226.904	189.906	215.605	178.811	182.966	164.384	161.766	179.48	183.035
1202	Atp1a1	0.354478	8.80836	11.3089	0.000771379	0.00648514	none	455.806	429.148	428.572	384.076	383.941	395.671	552.801	466.58	475.291
1203	Atp1a2	3.51472	2.05398	10.2187	0.00139027	0.0105422	up	0.604086	0.988604	0.747408	0.983248	0.583839	0.36734	18.8623	1.69649	1.80034
1204	Atp1a3	-0.742724	4.3711	23.1851	1.47133e-06	2.8886e-05	none	46.9329	55.1735	60.584	25.6581	24.9703	25.6679	13.4047	16.1385	16.2492
1205	Atp1b1	-1.33037	5.06078	42.049	8.90156e-11	3.89388e-09	down	46.3952	48.2829	43.449	48.8141	41.9695	50.135	13.5119	22.442	20.3254
1206	Atp1b2	0.647317	3.51285	8.72176	0.00314434	0.0202925	none	6.41261	5.55501	5.62754	7.49142	10.6887	7.8978	11.9685	15.66	13.4333
1207	Atp1b3	0.174379	6.63805	1.57495	0.20949	0.43991	none	93.6334	94.906	86.9631	97.6225	78.8631	100.1	117.722	94.4817	101.327
1208	Atp23	0.227044	3.34055	1.6788	0.195083	0.420832	none	9.80478	10.0273	9.5844	9.55156	8.62285	9.18349	10.5323	10.7445	10.8944
1209	Atp2a2	0.0660811	8.37734	0.295415	0.586771	0.786946	none	466.633	435.268	439.211	329.996	305.617	325.142	388.641	304.325	317.414
1210	Atp2a3	-0.525004	3.32677	3.22364	0.0725819	0.221883	none	9.43304	8.66205	7.78183	12.4077	11.8564	10.4233	4.73952	9.91797	9.55567
1211	Atp2b1	0.240058	6.73501	5.03834	0.0247923	0.10298	none	84.1074	81.6775	81.3355	102.071	99.1174	87.4268	116.046	116.449	110.052
1212	Atp2b2	-1.34675	1.62535	21.8395	2.96438e-06	5.38203e-05	down	0.650554	0.706145	1.67068	4.77578	3.95214	3.99482	2.10645	1.2615	1.66185
1213	Atp2b4	0.0222864	1.28569	0.00298901	0.9564	0.981783	none	1.67285	2.5892	1.93447	2.94974	2.02098	1.92853	3.73417	1.65299	1.66185
1214	Atp2c1	0.367236	6.33604	9.2549	0.00234866	0.0161239	none	68.6335	62.235	71.3994	73.1349	62.8749	72.4577	98.4767	83.7807	87.8937
1215	Atp2c2	-1.0749	-0.145875	6.28587	0.0121705	0.0601349	none	0.975832	1.97721	1.27499	1.26418	0.808392	1.19385	0.430866	0.782998	0.323138
1216	Atp4a	-0.706434	0.514325	4.38322	0.0362944	0.135987	none	2.83456	3.01289	2.85773	1.5451	1.93116	1.42344	0.718109	1.0875	1.20023
1217	Atp5a1	0.113652	10.3456	1.58914	0.207449	0.437689	none	1350.55	1398.5	1413.79	1180.09	1250.54	1266.22	1287.52	1367.94	1363.55
1218	Atp5b	0.0910522	10.7093	0.917069	0.338246	0.587222	none	1978.61	2024.99	1995.71	1484.94	1635.29	1675.9	1643.32	1750.13	1739.41
1219	Atp5c1	0.274154	7.94028	8.571	0.0034156	0.0218019	none	245.491	228.979	243.039	211.024	217.952	228.485	255.025	268.873	274.945
1220	Atp5d	0.00609532	7.30151	0.00385383	0.9505	0.980018	none	176.207	198.05	188.127	148.33	149.238	167.828	157.793	158.253	153.491
1221	Atp5e	0.0983628	1.89977	0.113175	0.736558	0.875906	none	3.15984	3.71903	4.04479	2.52835	3.41321	4.45399	3.4948	3.30599	4.38545
1222	Atp5g1	0.192811	6.86405	3.25803	0.0710744	0.218234	none	154.969	154.169	159.106	102.629	106.032	112.678	111.298	130.28	127.454
1223	Atp5g2	-0.056302	7.89976	0.302674	0.582211	0.783564	none	244.754	257.982	257.699	222.433	237.335	260.208	220.684	236.764	238.219
1224	Atp5g3	0.311072	8.0314	9.57795	0.00196928	0.0139969	none	244.655	246.351	242.863	223.104	224.059	243.408	269.052	307.501	284.27
1225	Atp5h	0.104018	6.98582	1.00101	0.317067	0.567452	none	113.057	103.332	114.342	114.572	117.243	129.349	121.791	130.499	137.703
1226	Atp5j	0.17482	6.63681	2.94383	0.086206	0.249372	none	86.5121	87.3267	81.1232	90.5993	87.3962	98.3093	99.9671	107.907	105.482
1227	Atp5j2	0.018446	6.91981	0.0294353	0.863778	0.94128	none	124.628	122.775	130.137	111.388	117.082	127.145	110.589	127.629	123.67
1228	Atp5k	0.121627	5.33321	0.819958	0.365192	0.61464	none	35.4552	38.6026	37.1505	34.5073	37.6801	41.7849	38.1077	43.7174	42.7466
1229	Atp5l	0.0651406	7.04702	0.382809	0.536104	0.75041	none	136.358	128.982	140.41	120.29	121.923	139.893	127.679	134.839	139.095
1230	Atp5md	0.0141034	5.93914	0.0117505	0.913679	0.963586	none	61.6633	58.4688	60.1004	55.9983	56.5425	67.8201	55.3887	62.0308	65.5509
1231	Atp5mpl	0.272573	5.38831	5.03848	0.0247902	0.10298	none	37.6857	33.7538	36.6669	36.5675	36.4226	38.9839	42.177	45.8054	47.9168
1232	Atp5o	0.193298	7.66449	3.02257	0.0821135	0.241476	none	212.203	211.139	208.615	168.65	183.999	207.134	203.829	213.323	225.866
1233	Atp5pb	0.126158	8.06798	1.91788	0.16609	0.381699	none	226.785	223.242	232.639	245.974	249.046	263.81	271.676	277.835	282.585
1234	Atp6ap1	0.0561227	6.02556	0.284297	0.593899	0.791752	none	65.6131	69.2023	64.8926	60.1186	64.2223	64.3304	64.5341	68.2948	64.2584
1235	Atp6ap2	0.300321	5.59553	7.13628	0.00755396	0.0409212	none	38.8009	37.1903	41.3272	42.326	42.3059	43.3002	54.0976	50.2423	53.9641
1236	Atp6v0a1	-0.130226	5.92746	1.23457	0.266519	0.510082	none	59.061	60.1636	63.5296	64.473	62.6055	60.7488	63.3373	54.5488	54.5642
1237	Atp6v0a2	0.270809	5.4256	3.6545	0.0559179	0.185835	none	27.0445	26.504	26.3646	35.8652	39.2968	39.8104	53.0922	41.2379	45.0547
1238	Atp6v0b	0.158507	5.52153	1.29243	0.255601	0.497691	none	40.195	45.0521	46.3393	39.9386	39.2968	48.948	43.9004	48.7198	51.102
1239	Atp6v0c	0.20327	7.24805	3.84317	0.0499491	0.171631	none	170.405	169.868	174.976	127.198	139.345	151.256	161.193	165.587	156.475
1240	Atp6v0c-ps2	0.195459	4.25145	1.56811	0.210482	0.441067	none	21.3689	19.7085	20.2732	15.8884	18.2912	18.0878	18.7173	21.5494	19.8666
1241	Atp6v0d1	0.332442	5.84009	6.11258	0.0134223	0.0645964	none	42.286	51.0308	49.4168	47.6641	47.9646	54.1367	70.1832	55.1578	64.1199
1242	Atp6v0e	-0.122461	5.57916	0.973868	0.323717	0.572999	none	51.3009	52.6314	48.2737	48.6474	47.3808	51.1061	40.5492	46.6319	48.6093
1243	Atp6v0e2	-0.927857	3.22567	8.19029	0.00421152	0.025902	none	9.57244	10.9688	9.76026	13.625	11.4522	10.8365	3.39905	7.52548	8.0323
1244	Atp6v1a	0.313907	7.20594	9.22387	0.0023888	0.0163593	none	160.873	151.492	148.338	126.792	130.915	131.416	149.798	159.079	177.172
1245	Atp6v1b2	0.384508	7.35705	15.1103	0.00010141	0.00117123	none	118.587	124.187	122.267	143.507	136.169	140.737	197.049	174.652	179.711
1246	Atp6v1c1	0.0375664	5.71884	0.0994254	0.75252	0.884833	none	55.1113	52.7726	55.1763	48.6942	50.4347	54.3663	49.2144	52.1563	56.9185
1247	Atp6v1c2	0.450254	0.622812	1.4937	0.221643	0.455789	none	1.76579	1.69475	2.28619	0.889606	1.30241	1.42344	2.29795	1.392	1.29255
1248	Atp6v1d	0.0809436	5.99907	0.548269	0.459026	0.693892	none	62.3603	65.0125	63.4857	59.0417	58.7432	65.8456	62.9064	66.9028	65.3201
1249	Atp6v1e1	0.252198	6.12763	4.7174	0.0298589	0.118504	none	62.2674	57.5273	59.265	62.8342	57.9348	67.7742	79.6623	70.5133	75.4297
1250	Atp6v1f	-0.0428737	6.21399	0.0976913	0.754618	0.885365	none	81.8769	83.843	80.5881	64.473	74.2823	83.8453	64.3905	77.1253	75.5682
1251	Atp6v1g1	0.114328	6.24609	1.20048	0.273226	0.51814	none	59.0146	67.6426	62.4745	68.1237	72.0367	75.2073	74.7313	80.4734	79.0263
1252	Atp6v1g2	-0.0941676	0.573735	0.0755528	0.783417	0.902126	none	0.929363	0.988604	0.835338	1.26418	1.70661	1.28569	0.909605	1.566	1.52337
1253	Atp6v1h	0.0771276	5.30059	0.407764	0.523106	0.740905	none	42.4254	45.0992	41.591	39.5172	35.6591	38.0197	40.7886	40.4549	38.7305
1254	Atp7a	0.3921	3.85678	5.46099	0.0194456	0.0861118	none	11.71	10.7334	13.4094	12.1736	12.8445	11.8008	17.1389	16.8779	14.5412
1255	Atp7b	-0.129894	3.41863	0.279222	0.597211	0.794468	none	8.45721	10.498	12.2663	13.2036	10.4193	9.13757	7.51621	10.701	11.8638
1256	Atp8a1	0.908028	3.71037	16.0151	6.28407e-05	0.000767577	none	11.013	10.9217	9.7163	11.6117	8.03901	7.07129	17.9527	15.921	16.5262
1257	Atp8a2	-0.843664	2.27713	9.62685	0.00191753	0.0137368	none	2.46281	2.07136	1.84654	7.75174	5.54647	4.77542	3.40958	3.69749	3.00057
1258	Atp8b1	-0.735944	0.581642	2.32986	0.126913	0.3205	none	2.23047	1.50644	1.49482	2.01332	1.79643	1.37752	0.335118	1.3485	1.43104
1259	Atp8b2	0.27052	5.71983	2.92656	0.0871328	0.251533	none	43.8195	38.9322	38.6014	42.5138	51.288	47.2491	68.1725	53.2003	49.5787
1260	Atp8b3	-0.575861	0.88663	2.13382	0.144082	0.348394	none	3.48511	3.67196	2.68187	1.26418	2.82937	2.1122	1.05323	1.82699	1.29255
1261	Atp9a	-0.302292	3.37242	2.06251	0.150961	0.358765	none	10.5483	9.83896	11.7387	12.2204	9.70071	11.6171	7.37259	9.91797	10.0173
1262	Atp9b	0.212207	5.44163	1.91875	0.165994	0.381634	none	35.2693	34.6953	33.0618	41.671	40.0154	37.1472	54.6242	40.3679	43.3467
1263	Atpaf1	0.0940668	5.58227	0.63716	0.424741	0.667012	none	55.9876	50.7215	51.0396	47.4506	42.6993	46.6884	46.0864	49.9335	50.7198
1264	Atpaf2	0.441093	4.90285	10.0159	0.00155199	0.0115803	none	30.1578	30.5055	32.8859	25.939	22.5452	26.3566	31.7883	35.0174	35.2683
1265	Atpif1	-0.226708	7.01704	4.60426	0.0318926	0.12432	none	144.547	160.812	157.351	128.431	139.175	145.277	108.529	123.844	122.139
1266	Atpsckmt	0.150617	2.48392	0.484713	0.486295	0.715414	none	4.60035	5.69624	5.23185	5.38446	4.76053	5.28051	5.8885	5.04598	6.27812
1267	Atr	-0.0997773	6.16593	0.629103	0.427685	0.669656	none	72.1762	73.5314	75.1795	77.339	76.2579	65.7965	61.9173	69.2609	74.5771
1268	Atraid	0.28344	3.71431	2.32557	0.127263	0.321094	none	7.79504	11.5718	11.0792	12.2546	11.6768	10.8365	16.0708	14.2697	12.1869
1269	Atrip	0.121507	4.88071	0.865986	0.352069	0.600815	none	30.5486	32.1809	31.6927	28.907	27.991	26.2997	31.0932	29.9845	29.8746
1270	Atrn	0.218633	4.75062	1.74135	0.186968	0.409703	none	27.3698	24.3856	26.9946	24.113	27.0362	22.1781	33.0809	27.0134	25.6664
1271	Atrnl1	0.247371	4.88232	0.989254	0.319925	0.569252	none	13.197	13.558	10.3318	30.3402	27.0811	22.0863	43.2302	26.4914	25.1125
1272	Atrx	0.0798711	8.23985	0.456778	0.499134	0.724404	none	298.883	292.109	306.789	313.703	304.27	250.939	300.792	297.322	324.893
1273	Atxn1	0.107364	1.3922	0.112782	0.736999	0.876211	none	1.67285	2.25967	1.8905	2.94974	2.02098	2.24996	3.44693	2.00186	2.37691
1274	Atxn10	0.00370658	7.33203	0.00158652	0.968228	0.98648	none	135.269	139.723	150.493	161.534	151.888	162.272	164.734	157.252	157.184
1275	Atxn1l	0.0730982	6.42992	0.432642	0.510696	0.731908	none	53.9495	52.1135	51.3073	82.9206	89.507	75.8097	91.1042	85.6077	85.724
1276	Atxn2	-0.0735515	6.42546	0.413968	0.519962	0.738253	none	94.0051	81.9129	100.285	83.4356	95.1657	81.779	88.1838	78.9523	81.5232
1277	Atxn2l	0.0684057	7.99165	0.424278	0.51481	0.734551	none	364.915	356.933	381.002	242.675	258.73	233.215	280.063	243.86	250.063
1278	Atxn3	0.270335	5.57023	4.3496	0.0370176	0.137885	none	63.4291	57.339	56.9349	39.0022	45.9885	42.1522	47.3952	50.8513	55.8568
1279	Atxn7	0.111973	3.03631	0.295246	0.586878	0.786946	none	4.83269	4.70764	5.18789	7.35095	8.17374	7.53046	9.76629	7.39498	7.89381
1280	Atxn7l1	-0.43191	3.70311	4.00908	0.0452559	0.159852	none	10.4553	11.3454	10.7275	15.4033	16.1678	12.3518	8.90456	13.137	10.6636
1281	Atxn7l2	-0.338017	4.13687	5.2009	0.0225752	0.0959343	none	27.2303	24.2914	29.1049	19.4777	19.3565	18.9639	15.4154	15.66	14.8644
1282	Atxn7l3	0.0655413	6.5076	0.357267	0.550028	0.761176	none	118.68	106.958	116.903	83.2952	90.4052	89.0339	99.8172	91.1757	85.2624
1283	Atxn7l3b	-0.190866	6.70444	2.4963	0.114114	0.301051	none	86.0289	77.9312	74.0092	106.205	102.105	120.304	85.2717	103.06	100.9
1284	Auh	-0.269793	3.28106	1.58594	0.207908	0.438092	none	10.2695	12.0045	9.89216	9.27063	9.47615	12.3977	7.51621	9.83097	8.58625
1285	Aunip	0.167288	4.31828	0.918958	0.337749	0.586795	none	20.0278	22.9262	23.4774	15.3106	19.1319	20.8924	19.5326	22.4894	20.4039
1286	Aup1	0.33002	5.53541	7.41587	0.00646511	0.0362865	none	48.8571	50.8354	48.1075	38.2123	40.0244	43.0793	54.4404	50.0544	48.7297
1287	Aurka	-0.0459205	6.9628	0.124573	0.724127	0.869432	none	134.107	141.135	136.82	109.141	130.241	135.227	106.52	132.979	125.101
1288	Aurkaip1	0.0340596	6.15879	0.0886219	0.765936	0.891712	none	84.7115	83.8901	79.7967	62.9279	69.3421	76.3148	70.9013	70.7743	72.8908
1289	Aurkb	-0.0811877	6.17748	0.602714	0.437544	0.678417	none	76.3472	76.4049	75.9718	73.4159	72.5307	73.8812	69.0343	73.7758	65.9664
1290	Auts2	-1.11701	5.67836	56.396	5.92493e-14	3.66979e-12	down	32.8995	40.2974	32.1385	77.302	69.7912	59.8304	35.6661	30.7109	29.4979
1291	Aven	0.114659	4.51941	0.409276	0.522337	0.740198	none	23.42	26.6448	26.7295	24.1556	18.3227	22.4073	26.7615	23.2724	20.5424
1292	Avl9	-0.021673	5.23596	0.0245337	0.875535	0.946974	none	36.6634	37.7082	32.0506	40.4536	38.3986	33.1524	39.4003	36.5834	34.899
1293	Avpi1	0.0864056	3.78067	0.283556	0.59438	0.792263	none	16.1245	24.4797	18.1136	12.829	13.2037	13.1324	13.2611	13.659	14.8644
1294	Awat2	0.595663	0.222522	2.78815	0.0949639	0.265542	none	1.9052	2.40089	1.93447	1.03007	0.763481	0.734679	1.05323	1.1745	1.61569
1295	Axin1	0.195143	6.37538	3.37535	0.0661787	0.208462	none	81.8769	82.4307	91.6234	75.0546	74.8661	78.7944	94.4553	84.5202	84.1083
1296	Axin2	3.48719	6.17007	206.694	7.23059e-47	4.4006e-44	up	3.94979	6.59069	5.84736	11.9394	11.9462	10.9284	176.703	113.448	102.158
1297	Axl	0.276363	2.16457	1.22406	0.268566	0.512317	none	3.67099	3.10704	2.54998	4.21392	4.08687	3.44381	5.79275	4.13249	4.38545
1298	Azi2	0.0255509	5.52319	0.0435332	0.834724	0.928371	none	34.4794	33.6596	32.5342	46.8682	41.8118	45.8715	45.4324	43.1519	49.0247
1299	Azin1	0.088835	7.29243	0.786234	0.375241	0.624643	none	156.234	148.971	144.039	147.539	153.185	148.401	146.241	165.651	168.084
1300	Azin2	0.227856	3.94031	1.92972	0.164789	0.380082	none	5.99439	7.34391	5.71547	13.7187	12.7995	15.0609	16.9953	15.2685	16.6647
1301	B020010K11Rik	0.197582	2.76376	0.513487	0.473633	0.705059	none	6.56828	5.7179	4.61106	7.70867	5.44542	5.29979	5.16799	8.56817	7.51805
1302	B130021K23Rik	0.215295	0.0697657	0.316338	0.573817	0.778247	none	1.11524	1.41229	1.05516	0.889606	0.763481	0.964267	0.622362	1.131	1.29255
1303	B130046B21Rik	0.715711	0.164474	4.05903	0.0439356	0.156173	none	0.977226	1.17926	0.837536	0.70232	0.583839	1.01156	1.15328	1.3933	1.24778
1304	B130055M24Rik	-0.253799	3.48735	1.45501	0.227726	0.462926	none	8.83871	6.43863	5.36595	10.7127	12.9522	12.1162	8.13905	10.0076	12.0037
1305	B230118H07Rik	-0.00421809	3.46587	0.000426327	0.983527	0.99246	none	11.5241	11.7691	10.9473	11.003	9.47615	11.9845	9.33542	10.4835	12.6947
1306	B230208H11Rik	-0.456675	-0.0733795	1.00092	0.317089	0.567452	none	0.185873	0.611993	1.23102	1.26418	1.16768	0.505092	0.47874	0.695998	0.969415
1307	B230217C12Rik	-0.919963	2.74818	8.78773	0.00303263	0.019717	none	8.73602	8.85036	8.79303	8.47466	8.03901	9.13757	2.53732	5.52448	5.53952
1308	B230219D22Rik	0.113968	7.01042	1.37429	0.241077	0.480936	none	123.28	113.407	100.636	116.351	123.684	125.997	129.212	128.977	139.827
1309	B230307C23Rik	-0.0407185	2.31236	0.0263107	0.871144	0.944194	none	3.85686	4.61348	4.35255	4.77578	5.74857	4.08665	3.87779	5.17648	5.21638
1310	B230354K17Rik	0.10566	5.31427	0.511145	0.474644	0.706064	none	35.0835	31.6824	32.4023	33.1495	39.9705	39.9941	38.3868	37.7144	46.2
1311	B2m	-0.226041	4.39541	1.3468	0.245838	0.486807	none	10.5483	12.8048	11.6068	24.2066	20.2996	22.3159	23.0753	15.225	19.1113
1312	B3galnt1	-0.847826	1.81861	12.4323	0.000421982	0.00391852	none	1.67285	1.36521	1.53878	4.07346	4.31142	4.68358	2.68094	2.30549	2.30813
1313	B3galnt2	0.217435	5.62594	3.82732	0.0504236	0.172786	none	41.2512	31.004	39.3809	44.1591	45.5996	45.0597	51.1878	51.4612	54.8611
1314	B3galt1	-0.298631	2.22325	0.817898	0.365796	0.614925	none	3.29924	2.87166	3.56118	4.72896	6.37732	3.81115	2.58519	4.56749	5.03173
1315	B3galt4	-0.414588	0.966456	1.37163	0.241532	0.481484	none	1.99813	2.30674	2.59394	2.57517	2.06589	1.65303	1.00535	1.69649	2.03116
1316	B3galt6	0.012704	2.67641	0.003291	0.954253	0.981169	none	7.71372	6.49654	6.02323	6.46135	5.11982	6.97945	6.51086	6.56848	5.72417
1317	B3gat1	-0.428367	0.0727163	1.28781	0.256452	0.498654	none	0.789959	0.611993	0.967233	1.311	1.21259	0.734679	0.765983	0.695998	0.969415
1318	B3gat2	0.488776	0.903981	2.75686	0.0968381	0.269116	none	1.57248	2.47245	1.80609	1.55494	1.65855	1.15804	1.88528	2.00665	2.2809
1319	B3gat3	0.363313	4.28096	4.39101	0.0361289	0.135564	none	16.0315	17.5124	14.9482	16.1534	15.4044	18.5047	24.7508	20.7494	19.2037
1320	B3glct	-0.049701	3.81243	0.0821251	0.774438	0.896879	none	11.6635	11.3454	10.5516	12.5949	13.7876	15.6119	14.2664	12.702	13.8026
1321	B3gnt2	-0.886442	3.27546	14.1816	0.000165983	0.00176687	none	13.5222	12.076	10.1933	12.5093	10.0079	14.3262	6.07999	8.17536	5.74032
1322	B3gnt5	0.248741	5.22947	1.18207	0.276935	0.521871	none	26.9515	30.7409	30.1161	37.3166	31.4375	32.4177	54.4806	35.6264	30.652
1323	B3gnt7	-0.323714	6.37315	5.90936	0.0150606	0.0710066	none	76.9834	78.1604	76.6752	84.9892	92.8519	94.4522	61.5659	82.3887	74.645
1324	B3gnt8	0.256581	0.673233	0.490098	0.483883	0.713365	none	0.666818	0.92458	0.738614	1.23608	1.47621	1.33803	2.32907	1.09054	1.46243
1325	B3gntl1	-0.235254	3.80722	1.75911	0.184735	0.406209	none	17.156	18.1117	18.4706	12.8937	15.6136	15.9724	11.5649	13.1048	13.2911
1326	B430218F22Rik	0.349547	0.540526	0.32406	0.569178	0.774837	none	2.44144	2.53742	1.14705	1.70289	0.300452	1.5566	2.35636	1.21887	0.982341
1327	B430305J03Rik	0.064512	4.8792	0.207096	0.649053	0.827002	none	25.3953	22.309	19.5597	30.9269	27.338	26.5591	30.0481	27.6059	31.4866
1328	B4galnt1	-0.833221	3.3819	15.6718	7.53407e-05	0.000899079	none	20.6477	20.0173	20.2297	13.9471	13.6915	11.5129	6.69996	8.86092	6.49878
1329	B4galnt3	0.173035	4.09797	0.882965	0.347391	0.596221	none	24.3493	27.5397	25.3679	17.3707	16.9762	12.9946	19.2932	16.3124	18.0496
1330	B4galnt4	-0.642666	5.10013	25.0494	5.58806e-07	1.25355e-05	none	33.7824	34.4599	34.9083	39.4704	43.4286	40.4533	25.3253	27.9704	26.0819
1331	B4galt1	0.504687	4.95343	4.92062	0.026538	0.108556	none	21.933	26.1274	24.8403	30.0593	21.0631	24.4281	46.4377	32.5814	28.667
1332	B4galt2	-0.366556	4.90926	7.40873	0.0064908	0.0364161	none	25.9167	22.8612	23.7812	33.9282	32.0096	33.8802	24.7652	28.251	24.7515
1333	B4galt3	-0.0229376	4.83201	0.0225297	0.880686	0.949079	none	35.1913	31.3585	36.4634	24.4272	30.5325	29.6792	28.2002	29.857	25.6415
1334	B4galt4	-0.776366	2.74587	8.78222	0.0030418	0.0197675	none	4.60035	4.42518	4.13272	7.49142	7.85937	9.36716	3.4948	6.17698	4.80091
1335	B4galt5	1.11626	4.91006	43.5163	4.20433e-11	1.92958e-09	up	18.1226	20.7136	17.8059	17.3239	19.7158	18.918	48.5442	35.8874	37.4841
1336	B4galt6	0.0785729	5.77624	0.489367	0.48421	0.713696	none	42.7507	38.226	41.9867	55.0619	50.5694	51.7949	52.5177	56.8978	57.611
1337	B4galt7	0.348464	3.2171	2.98326	0.0841298	0.245407	none	7.24903	10.0743	8.61717	8.61513	8.17374	7.16312	10.9153	11.0055	8.72474
1338	B4gat1	-0.107636	3.44437	0.384326	0.535297	0.749909	none	12.1867	11.15	13.3777	10.5606	11.5888	10.961	10.1206	9.93754	10.8251
1339	B830012L14Rik	-0.879576	-0.116923	4.41286	0.035669	0.134508	none	0.891724	1.08276	0.472186	0.641921	1.30241	1.2338	0.430866	0.608998	0.6869
1340	B930059L03Rik	-0.40221	0.741427	0.949563	0.329831	0.57893	none	0.975832	0.894451	0.439651	1.21736	1.66169	2.43363	0.813857	1.87049	1.33872
1341	B930095G15Rik	-0.0104881	1.46675	0.0012773	0.97149	0.987491	none	1.20817	0.988604	1.05516	2.76246	3.05393	2.1122	3.15968	2.08799	2.67743
1342	B9d1	-0.200608	4.9016	1.37074	0.241686	0.481513	none	38.9868	39.9208	40.9316	28.0928	29.8207	36.3666	23.0274	29.1449	30.2365
1343	B9d2	0.56006	2.334	5.35283	0.0206887	0.0899676	none	4.60035	4.28395	5.62754	3.55842	3.81741	4.45399	6.94172	5.61148	4.98556
1344	BC002059	0.158374	3.56566	0.847646	0.357219	0.605741	none	13.7081	14.8761	13.0669	11.1767	10.6887	10.9743	12.8781	11.31	12.6486
1345	BC003965	0.144343	5.27065	0.905047	0.341432	0.590483	none	43.1689	45.3816	44.141	33.6177	34.9405	39.6727	33.9426	41.4119	44.8239
1346	BC004004	0.062462	4.71932	0.196323	0.657705	0.832978	none	28.8196	29.7108	28.4503	24.4239	24.3964	27.1432	28.508	25.286	25.912
1347	BC005537	0.138963	7.5595	2.26362	0.132445	0.329686	none	148.512	139.299	144.909	175.346	170.167	185.369	198.438	193.139	195.73
1348	BC005624	0.112513	5.28449	0.573519	0.448864	0.686014	none	51.0685	46.4173	47.1746	31.9322	39.9256	38.6625	38.5864	36.8444	44.6393
1349	BC017158	0.321382	4.19602	2.6583	0.103011	0.280648	none	17.3684	17.929	15.3394	15.3555	16.6147	15.9793	23.689	15.5295	21.004
1350	BC022960	-0.286704	1.18146	0.994661	0.318606	0.568278	none	1.0223	2.02428	1.31895	2.8561	2.06589	2.15812	2.25008	1.82699	1.75418
1351	BC024063	-0.048869	3.23177	0.0484718	0.825744	0.923667	none	8.34243	8.22236	8.06013	10.7179	8.68393	8.57738	7.17439	9.58085	10.412
1352	BC024978	0.022556	3.57343	0.0146043	0.903811	0.958818	none	12.808	12.7365	11.3984	9.99589	13.087	11.5707	12.0676	11.1229	12.1939
1353	BC025920	0.197344	1.41881	0.610612	0.434558	0.676571	none	4.2286	3.62488	4.13272	2.52835	2.515	2.06629	2.68381	2.74049	2.76976
1354	BC028528	-0.606442	0.318529	2.56069	0.109551	0.292763	none	1.06644	1.45937	0.92107	1.40324	1.12277	1.60711	1.24472	0.565498	0.923253
1355	BC029722	0.275621	3.56673	2.44057	0.118233	0.307569	none	11.1998	11.5045	12.3041	11.4595	9.78738	10.2162	12.993	13.3157	11.9543
1356	BC030343	-0.331872	0.395669	0.733267	0.391826	0.638881	none	0.371745	0.659069	0.791373	1.17053	1.12277	1.74486	1.05323	0.695998	1.4772
1357	BC030500	-3.26006	-0.544181	36.2771	1.71163e-09	6.08106e-08	down	0.0464682	0.188305	0.0879303	0.820778	1.02711	1.34722	0.0957479	0.173999	0.0461626
1358	BC031181	0.138901	4.86291	1.16842	0.279726	0.525302	none	34.34	28.9049	31.1273	27.5778	26.7219	27.3668	29.8734	29.2754	31.2059
1359	BC034090	1.84668	3.22527	16.9612	3.8152e-05	0.000497718	up	1.62639	1.31814	1.84654	3.93299	3.95214	4.04074	25.1338	8.69997	9.27869
1360	BC037039	1.4469	1.10808	9.37636	0.00219802	0.0152392	up	0.964679	0.838901	0.909199	1.73145	0.405094	1.14105	3.78875	2.71961	2.48309
1361	BC037704	0.0756289	0.309459	0.0442859	0.833323	0.927235	none	0.789959	1.08276	1.18706	1.21736	1.03295	1.0561	1.57984	0.826497	1.1079
1362	BC048403	0.0404921	4.05391	0.0708209	0.790145	0.905926	none	23.8382	23.1145	24.2248	16.0129	16.0331	16.117	17.474	15.9645	16.3416
1363	BC051226	-0.97148	0.937841	7.59483	0.0058536	0.0336228	none	5.01856	6.02577	4.52841	1.82603	2.15571	3.1683	0.909605	1.218	1.52337
1364	BC052040	-0.142975	4.24439	0.954549	0.328564	0.577867	none	20.6783	17.7949	20.5757	20.3205	19.4463	18.7802	17.474	17.6609	18.1419
1365	BC055324	-0.0278438	6.21062	0.0683419	0.793766	0.907156	none	85.1325	77.5757	75.402	72.0847	75.0736	73.7384	67.1447	76.1835	74.3805
1366	BC065397	0.0864429	1.92411	0.0925153	0.761003	0.889338	none	5.03064	4.67327	3.76254	4.40121	3.15138	3.07647	3.82226	2.98496	4.53871
1367	BC067074	-0.00963159	3.9823	0.00145017	0.969623	0.987027	none	7.2955	8.66205	6.85856	18.869	15.4942	12.26	20.0113	12.1365	14.4027
1368	BC106179	-0.500722	1.45223	1.97104	0.160338	0.37357	none	1.85036	2.67912	2.18815	3.34304	3.07369	2.7601	3.07111	1.24105	2.21581
1369	Babam1	-0.0939964	6.07942	0.75697	0.384279	0.631947	none	57.1559	61.1522	61.0236	66.6736	68.5337	71.0343	69.0343	63.0313	62.0887
1370	Babam2	-0.24545	4.48684	2.85884	0.0908728	0.258492	none	28.1597	30.9292	28.3575	24.0194	23.4883	24.1526	18.7652	22.0109	19.9423
1371	Bace1	0.0333774	4.29999	0.039328	0.8428	0.931829	none	14.3842	13.308	15.8362	17.9059	22.2932	17.1006	18.7465	20.0617	20.1315
1372	Bach1	0.243062	6.56184	2.96623	0.0850199	0.247167	none	61.8956	68.7315	64.9365	94.1109	86.6327	74.8914	115.137	99.7017	89.1862
1373	Bach2	0.0577131	2.48964	0.0508076	0.821664	0.921875	none	3.67099	3.71903	3.0336	5.75903	5.97312	4.27032	5.55338	6.65548	4.52394
1374	Bad	0.289578	3.39775	2.35252	0.12508	0.317705	none	10.0868	9.88604	10.9869	7.88191	9.6558	10.2667	11.7109	11.2665	11.1787
1375	Bag1	0.265421	6.19629	2.97654	0.0844796	0.246158	none	74.9067	77.3935	70.3882	66.58	58.9677	71.218	95.2213	71.9053	70.4442
1376	Bag2	-0.349287	4.32306	5.68949	0.0170668	0.0779449	none	7.01669	6.59069	6.8146	22.8956	21.602	21.5353	16.325	17.8349	17.9111
1377	Bag3	0.214151	4.90522	2.23997	0.134484	0.332892	none	25.0928	30.9292	32.9739	27.9055	26.9015	26.9995	34.7086	32.6684	27.9746
1378	Bag4	-0.0879517	6.22657	0.561463	0.453671	0.690196	none	81.4424	80.2911	82.7389	76.6035	75.2586	76.1013	63.3128	73.868	78.3301
1379	Bag5	0.0421923	4.76699	0.0748944	0.784339	0.90254	none	20.5389	21.4668	17.2343	27.1096	27.2608	24.7036	29.8734	28.4924	23.4506
1380	Bag6	0.0229653	8.03363	0.0328285	0.856221	0.93709	none	317.238	314.941	345.082	265.337	267.353	235.786	301.175	248.384	234.968
1381	Bahcc1	-0.288759	7.17907	5.37308	0.0204498	0.0892878	none	185.814	176.301	194.238	169.587	165.271	136.099	140.558	124.41	122.469
1382	Bahd1	-0.667657	5.38482	20.1938	6.99804e-06	0.00011511	none	71.7933	76.9699	77.7304	48.5537	53.7581	49.0398	26.8094	36.3224	32.5908
1383	Baiap2	0.449037	4.554	3.85708	0.0495366	0.170498	none	13.4758	14.8761	14.6404	20.5078	18.593	19.4231	36.2406	22.8374	21.1887
1384	Baiap2l1	-0.325761	2.64867	2.38219	0.122725	0.313986	none	4.92563	5.27255	4.57238	7.30413	6.64678	6.38253	4.83527	6.00298	5.44719
1385	Bak1	0.0748428	6.29615	0.298329	0.584932	0.78563	none	85.6385	91.6469	100.717	73.7399	78.9076	73.4652	93.9713	74.6449	70.6695
1386	Bambi	0.567653	3.62466	7.35378	0.00669218	0.0372699	none	10.2695	13.558	11.387	9.97295	10.1049	9.09166	17.857	12.267	13.341
1387	Banf1	-0.0223534	7.36346	0.0449166	0.832157	0.926905	none	212.472	230.977	221.447	149.259	165.077	176.296	152.569	168.579	164.214
1388	Banp	0.0400176	5.15266	0.019138	0.889972	0.95338	none	53.0202	29.9876	52.3625	28.8888	29.0572	45.596	28.3414	29.2319	49.3479
1389	Bap1	0.134205	7.08477	2.07928	0.14931	0.356906	none	118.633	121.316	118.222	129.508	128.489	124.574	138.499	146.29	137.103
1390	Bard1	-0.0366488	5.34763	0.0896801	0.764584	0.891071	none	52.7414	50.8425	46.9108	38.3935	43.4735	39.8104	38.9215	39.0194	41.2694
1391	Basp1	-0.564458	6.78423	14.8721	0.000115052	0.00130194	none	119.609	132.661	130.181	121.127	128.983	138.579	104.413	86.3472	73.2601
1392	Batf3	-0.245841	0.106598	0.218602	0.640107	0.822052	none	0.882895	1.31814	0.791373	1.35782	1.30241	0.505092	1.48409	0.695998	0.507789
1393	Bax	-0.20416	7.26254	4.09854	0.0429202	0.153657	none	195.488	200.353	193.7	154.039	157.544	174.437	133.566	146.548	143.745
1394	Baz1a	0.284663	5.42606	4.95286	0.0260476	0.107019	none	20.8177	20.2899	20.0481	37.223	39.5663	37.6064	51.5124	43.1954	45.3317
1395	Baz1b	0.245449	8.05957	7.27676	0.00698523	0.0385565	none	287.266	241.549	256.361	244.829	242.563	234.455	294.329	285.49	280.023
1396	Baz2a	-0.241876	8.28184	5.39899	0.0201484	0.0884131	none	387.844	397.778	436.47	330.465	360.645	305.983	278.196	294.504	274.665
1397	Baz2b	-0.139731	5.27686	0.738651	0.390093	0.637391	none	15.8456	19.725	14.4206	42.7947	42.3957	34.7136	41.6393	36.7139	31.0213
1398	Bbc3	-1.04518	4.64461	35.5429	2.495e-09	8.70948e-08	down	36.431	39.45	30.4678	33.1495	32.3357	33.8412	12.7823	18.7919	16.757
1399	Bbip1	0.3551	3.43834	4.16663	0.0412276	0.149509	none	9.47951	11.5808	10.4637	9.59838	9.47615	8.81615	12.3994	12.006	11.4483
1400	Bbof1	-0.377572	-0.0445964	0.902381	0.342144	0.591243	none	1.24116	1.46219	1.03758	1.16538	0.855548	0.918808	1.06137	0.480674	0.738602
1401	Bbs1	0.281689	3.73432	2.58858	0.107637	0.289139	none	10.223	10.4039	8.04562	12.0799	11.7217	11.4794	16.2293	13.3545	13.5257
1402	Bbs10	0.10847	3.22807	0.233394	0.629018	0.815731	none	6.69142	7.34391	6.94649	8.00645	8.62285	9.78042	7.37259	9.91797	11.3098
1403	Bbs12	0.257209	3.00519	1.68513	0.194244	0.419761	none	7.10963	5.46086	8.13355	7.07002	6.42223	7.8978	7.80346	8.91747	8.95555
1404	Bbs2	-0.149152	3.77672	0.807719	0.368796	0.617808	none	13.4293	13.0872	11.5189	14.5614	14.4163	13.362	13.7398	12.354	12.2793
1405	Bbs4	0.0375488	3.68564	0.0534224	0.817212	0.919338	none	14.5445	11.6749	12.574	12.359	12.2606	12.6732	13.1175	12.8325	12.5101
1406	Bbs5	-0.0333634	3.31321	0.0302136	0.862007	0.940266	none	12.8717	10.5451	12.574	8.47466	10.06	10.9284	9.23968	10.3095	9.37102
1407	Bbs7	0.067136	2.82106	0.0688994	0.792946	0.90688	none	5.2509	4.84887	5.36375	6.69545	5.70366	7.76005	9.09605	6.26398	5.86265
1408	Bbs9	-0.100006	3.5711	0.206535	0.649497	0.827236	none	12.2676	10.8746	9.32061	12.9227	14.0121	9.13757	12.3994	11.049	10.3866
1409	Bbx	-0.30663	6.0724	6.04803	0.0139218	0.0666247	none	55.9012	51.7369	50.8237	79.0813	75.8092	64.8814	55.5338	60.0298	63.012
1410	Bcam	-1.04353	6.55959	17.0066	3.72502e-05	0.000488229	down	93.401	101.497	95.3604	116.257	131.139	127.972	37.9162	73.3408	71.7829
1411	Bcan	-0.111016	0.903092	0.0800531	0.777225	0.898695	none	0.929363	0.894451	1.36292	2.15378	1.34732	1.97445	2.3937	1.0005	1.70802
1412	Bcap29	-0.0369344	3.01343	0.0267148	0.870167	0.943966	none	9.66538	9.93311	9.54044	8.70877	8.08392	7.11721	9.14393	8.09097	6.18579
1413	Bcap31	0.344327	5.93412	7.95023	0.00480813	0.0287928	none	57.7135	51.9723	55.6599	52.674	50.3898	56.0652	72.912	60.5953	69.4748
1414	Bcar1	-1.89788	6.76955	155.988	8.5151e-36	3.13669e-33	down	127.276	117.879	126.444	155.494	175.87	177.15	36.6236	52.6783	47.7783
1415	Bcar3	0.991167	5.29204	41.0378	1.49315e-10	6.18375e-09	none	76.6079	101.402	79.7915	30.5228	23.5781	23.2751	54.9435	51.3394	48.2727
1416	Bcas1	-0.923949	2.00502	8.86803	0.00290208	0.0191079	none	5.52971	5.55501	6.37495	5.29081	4.40125	5.51009	1.62771	3.30599	3.0929
1417	Bcas2	0.0263911	7.20892	0.0751167	0.784028	0.902386	none	138.52	151.774	134.487	146.832	135.181	151.344	143.813	150.466	149.151
1418	Bcas3	-0.560347	4.68039	17.1218	3.50573e-05	0.000462518	none	20.6319	23.3028	21.7627	30.0593	28.5632	31.4535	20.1549	20.6189	20.5885
1419	Bcat1	0.580664	8.17695	20.9552	4.70139e-06	8.05508e-05	none	301.669	294.317	292.625	198.616	244.493	242.765	304.766	371.053	354.897
1420	Bcat2	-0.762409	6.09154	21.6761	3.22794e-06	5.76043e-05	none	81.3658	80.2647	91.9307	77.7689	89.3273	86.3703	38.9694	58.5421	52.6249
1421	Bccip	0.164714	7.13573	2.0709	0.150133	0.357671	none	171.281	167.306	167.945	123.231	129.017	139.773	130.118	158.988	152.42
1422	Bcdin3d	0.0825864	3.72228	0.218496	0.640189	0.822052	none	12.2676	13.3697	13.937	10.8626	13.6528	13.1324	13.1653	13.0065	13.895
1423	Bche	-0.276596	3.62265	1.97937	0.159457	0.372075	none	6.45908	5.79039	5.97926	14.936	13.6528	11.0202	11.5376	11.4405	9.8788
1424	Bckdha	-0.395756	5.58077	11.075	0.000875012	0.00719649	none	40.0858	43.9392	43.0507	49.4714	57.6262	53.4415	41.0447	40.8868	40.6841
1425	Bckdhb	0.00759392	5.21112	0.00322309	0.954727	0.981185	none	34.8047	36.39	29.5446	36.2397	32.6501	40.1319	37.8683	35.6264	36.607
1426	Bckdk	-0.0599727	6.29465	0.334348	0.56311	0.77052	none	95.678	91.1398	95.3164	78.0512	79.8961	78.7944	70.8535	78.9958	78.338
1427	Bcl10	-0.24541	5.29238	3.79504	0.0514047	0.17529	none	32.9924	34.7424	33.3695	38.6744	42.8448	43.943	33.2724	36.4529	36.607
1428	Bcl11a	0.811546	4.19872	17.2547	3.26887e-05	0.000435787	none	34.0147	24.8092	33.4135	14.7487	12.2606	12.214	27.9105	20.2709	21.004
1429	Bcl11b	0.68966	3.69628	10.8469	0.000989628	0.00797055	none	14.8233	16.1472	13.849	11.7053	9.29651	8.12739	17.2825	16.2254	13.7103
1430	Bcl2	-0.512528	2.7652	3.4531	0.0631334	0.201906	none	3.2063	2.82458	2.33015	5.85267	9.88035	7.57638	4.26078	5.82898	6.32428
1431	Bcl2l1	-0.612752	5.37993	15.7809	7.11187e-05	0.000855993	none	35.1764	38.2731	40.0083	49.3029	47.3808	51.9326	37.9162	32.6684	27.0513
1432	Bcl2l11	-0.964331	5.61886	73.9246	8.11601e-18	8.23245e-16	none	53.0202	47.7354	47.5703	63.4897	65.5696	62.7692	33.8469	32.5814	32.36
1433	Bcl2l12	-0.136777	3.95473	0.567505	0.451252	0.688549	none	16.0566	13.5189	17.5953	15.3078	15.0666	17.3848	12.1107	15.8179	15.6985
1434	Bcl2l13	-0.0532873	6.66161	0.252555	0.615282	0.806736	none	95.2421	88.0752	92.6227	99.6681	110.108	94.8636	100.723	95.142	99.18
1435	Bcl2l14	-1.02641	1.74083	12.4346	0.000421459	0.00391739	down	5.99439	8.33252	6.8146	4.91624	4.04196	3.9489	2.44157	2.43599	1.4772
1436	Bcl2l2	0.221586	4.20092	1.24067	0.265341	0.508871	none	19.1226	17.9521	17.1987	12.7111	18.0092	19.2546	17.7579	20.1648	20.625
1437	Bcl6b	0.0901571	3.41692	0.15118	0.69741	0.854697	none	14.3122	14.0288	17.4102	9.13016	10.8684	10.3314	8.04283	13.3545	11.0329
1438	Bcl7a	0.344862	5.71476	9.5723	0.00197535	0.0140218	none	40.9385	38.8851	36.3592	47.5873	45.5843	43.4379	56.5392	59.7253	58.0726
1439	Bcl7b	0.0226012	4.10697	0.0129578	0.909371	0.961796	none	18.4479	20.1487	19.9162	16.247	17.605	16.4384	20.6337	17.3129	13.3872
1440	Bcl7c	0.00371156	5.81237	0.000553455	0.981231	0.991304	none	66.2167	69.014	51.1315	56.3729	46.3478	63.0442	63.7681	52.2433	50.9174
1441	Bcl9	0.125115	6.31873	0.482594	0.48725	0.715629	none	61.1521	68.1666	67.8822	78.1448	81.5129	65.8915	103.551	74.7328	68.8747
1442	Bcl9l	0.355979	4.62369	5.57482	0.0182205	0.0819358	none	26.1393	21.4014	25.4998	19.0853	23.6908	20.9338	28.4146	26.1178	27.4257
1443	Bclaf1	0.178208	8.63102	2.43038	0.119004	0.308886	none	402.329	410.318	388.212	399.292	370.289	330.238	449.201	410.943	390.351
1444	Bclaf3	0.0859842	4.61208	0.292077	0.588893	0.788683	none	44.2377	41.333	40.8876	26.6882	22.1859	21.0302	25.6126	23.0549	25.8972
1445	Bcor	0.114286	6.94373	0.230849	0.630895	0.81635	none	95.9103	105.404	104.505	133.3	119.373	96.6562	168.947	116.232	94.7257
1446	Bcorl1	-0.316406	5.29931	6.09391	0.0135648	0.0651838	none	26.0686	20.8548	28.7092	42.467	45.4945	40.9125	33.3682	33.0164	37.6225
1447	Bcr	-0.250274	5.41935	4.17232	0.0410896	0.149163	none	32.156	26.8806	33.6333	49.1624	43.0693	44.9991	38.347	37.2794	40.3
1448	Bcs1l	0.206475	3.68127	1.51766	0.217974	0.450628	none	15.3345	13.6992	13.893	12.1267	10.8235	12.0304	13.9792	13.0065	13.5718
1449	Bdh1	-0.0891407	3.83454	0.271287	0.60247	0.79869	none	9.2007	10.6378	11.6508	14.6083	14.2816	14.3253	15.3637	13.0935	12.3711
1450	Bdh2	-0.461018	0.604237	0.738426	0.390165	0.637434	none	1.62639	1.69475	1.18706	2.29425	0.763481	1.8367	0.526614	1.78349	1.24639
1451	Bdnf	-1.0877	1.34003	7.78124	0.00527915	0.0308549	down	2.60222	2.25967	2.28619	2.45438	3.7725	3.58156	0.765983	1.91399	1.93883
1452	Bdp1	0.00283442	6.60573	0.000611265	0.980275	0.99118	none	100.511	82.619	93.4259	98.6994	103.295	85.4524	93.1627	94.8297	101.465
1453	Becn1	0.0525474	6.14223	0.265632	0.606277	0.80146	none	74.3017	74.0224	68.9413	70.7152	67.4796	66.6313	72.0173	70.2453	71.1869
1454	Begain	-0.0420967	1.90675	0.0248383	0.874771	0.946328	none	1.71932	2.44797	1.62671	4.26074	3.41321	3.30606	4.4044	3.08849	3.23138
1455	Bend3	-0.486877	7.89462	7.79583	0.0052367	0.0306837	none	270.491	268.382	279.53	282.567	285.003	253.51	145.489	225.503	217.98
1456	Bend4	0.0474611	6.76182	0.149101	0.699396	0.855714	none	110.501	109.546	112.902	114.946	109.357	91.0543	102.115	114.97	110.467
1457	Bend5	-0.652996	2.3308	7.22544	0.00718775	0.0394565	none	5.1115	7.15561	5.49564	4.91624	6.46714	6.47436	3.54267	3.43649	4.43161
1458	Bend6	-0.032087	1.84163	0.015836	0.899858	0.956775	none	1.0223	1.12983	1.62671	2.90292	3.99705	3.53564	3.78204	3.47999	3.00057
1459	Bend7	-0.525927	1.52494	4.18547	0.040772	0.148586	none	1.99813	1.36521	1.62671	3.23067	2.9641	3.53564	2.2022	2.00099	2.58511
1460	Best1	-1.77512	0.491729	11.035	0.000894089	0.00732327	down	0.743491	0.800298	0.703442	2.34107	1.21259	2.47954	0.191496	1.0005	0.553952
1461	Bet1	0.040745	4.27892	0.0709622	0.789941	0.905786	none	18.3549	14.6878	17.1024	17.4644	19.4014	19.469	18.4794	18.7484	21.004
1462	Bet1l	-0.0974933	3.7585	0.221816	0.637659	0.820485	none	13.4177	13.807	11.8416	11.6712	15.6904	13.7293	10.5318	14.6595	13.3936
1463	Bex1	-0.22085	8.25557	2.57278	0.108716	0.291367	none	343.781	358.137	359.263	286.772	330.992	355.106	234.756	307.643	296.403
1464	Bex2	0.147234	6.01307	1.32362	0.249943	0.491183	none	43.2391	45.4607	43.1703	57.1778	56.3728	67.5	73.4023	65.8336	62.1825
1465	Bex3	0.270532	7.75007	5.36627	0.0205299	0.0894726	none	160.818	178.969	178.033	167.096	199.735	210.223	243.402	234.925	220.951
1466	Bex4	0.0474986	7.21227	0.119668	0.729395	0.872556	none	151.501	143.045	147.737	132.971	138.449	159.788	124.876	166.79	156.096
1467	Bfar	0.128994	4.43428	0.492094	0.482995	0.712806	none	21.5148	18.6422	22.0929	18.0262	19.7607	23.0506	18.9581	21.7064	26.1742
1468	Bhlha15	0.117695	0.44186	0.0980338	0.754202	0.88531	none	2.92749	3.34242	3.07756	1.5451	0.808392	1.23977	1.00535	1.69649	1.20023
1469	Bhlhb9	0.0337492	5.95654	0.0769532	0.78147	0.901371	none	48.2907	47.9732	50.0381	59.3386	61.2204	60.7065	54.8784	63.0048	68.5677
1470	Bhlhe22	1.49681	0.812733	8.60777	0.00334733	0.0214345	up	0.464682	0.376611	0.395686	1.17053	0.538928	0.872432	4.16503	1.5225	1.66185
1471	Bhlhe40	0.213912	3.58478	0.86248	0.353046	0.601354	none	12.407	15.6764	22.0265	10.5816	11.2726	10.7447	9.67054	16.3994	11.91
1472	Bhlhe41	-0.686673	2.16783	7.98293	0.00472204	0.0284053	none	4.86894	5.19488	6.10412	5.30158	4.59167	6.17819	2.88776	3.45824	3.67039
1473	Bicc1	1.18957	2.80207	7.34966	0.00670755	0.0373181	up	2.64869	3.34242	2.72584	4.07346	4.67071	3.6734	16.4208	6.61198	5.44119
1474	Bicd1	-0.565894	4.95952	2.47623	0.115579	0.303522	none	32.4813	31.6353	29.4127	36.0056	40.1501	33.3361	12.0164	31.9289	30.4212
1475	Bicd2	0.150812	5.10101	0.987676	0.320311	0.569745	none	29.3214	24.9975	28.4894	27.0627	36.9166	31.9585	35.5704	36.0614	35.4067
1476	Bicdl1	-0.541419	5.01555	16.259	5.52472e-05	0.000686813	none	28.9497	28.5283	30.2041	38.1594	35.8836	39.0758	24.2242	28.4054	25.4356
1477	Bicdl2	-1.68715	2.33925	27.6529	1.45157e-07	3.63489e-06	down	12.8252	16.053	16.2231	6.46135	8.66776	7.30088	1.34047	3.00149	2.63127
1478	Bicra	0.120757	4.8354	0.473054	0.491585	0.718673	none	20.9571	22.832	27.4782	27.0159	29.641	23.9689	35.1874	26.8394	26.0819
1479	Bicral	-0.419496	5.14959	8.98648	0.00271984	0.0181297	none	50.0462	44.1576	52.2746	40.6409	42.7101	36.4585	32.9852	28.8839	28.1592
1480	Bid	-0.18864	5.2275	1.94912	0.162682	0.377085	none	37.5175	44.0682	43.7132	38.5017	38.7709	40.501	30.2123	36.8801	36.7228
1481	Bik	-0.707304	-0.0502739	3.49595	0.061519	0.198283	none	0.789959	0.706145	1.0112	0.842784	1.07786	1.28569	0.526614	0.608998	0.830927
1482	Bin1	0.404889	5.38382	5.15944	0.0231204	0.0976286	none	25.7434	26.0304	24.6205	38.7545	31.8866	35.4024	57.4009	38.2799	45.3765
1483	Bin2	-0.291834	2.74587	1.58929	0.207428	0.437689	none	6.64495	10.5922	10.6835	7.95963	6.24258	7.34679	7.08535	5.52448	5.07789
1484	Bin3	0.182594	4.13832	1.36678	0.242365	0.482425	none	14.4051	11.6279	12.8818	14.6551	16.7966	17.0813	18.9102	17.7044	18.742
1485	Birc2	0.0442598	5.72358	0.155551	0.693286	0.85277	none	54.3166	59.3162	56.3598	53.8446	51.3711	48.397	52.8529	54.3313	51.9791
1486	Birc3	-0.204568	2.63135	0.844494	0.358115	0.606814	none	4.46559	4.84887	3.74055	6.69545	5.80021	6.8417	6.60661	5.08948	5.17022
1487	Birc5	0.0405036	6.95684	0.192946	0.660476	0.83425	none	114.451	115.29	113.562	119.863	119.328	122.829	120.882	124.845	128.378
1488	Birc6	0.281313	8.3546	4.79712	0.0285074	0.114476	none	321.695	273.936	325.515	299.514	327.754	246.298	361.732	335.079	370.177
1489	Bivm	0.162586	4.76611	1.40446	0.235978	0.473842	none	26.0222	29.2344	28.6653	25.6581	25.0602	24.9791	26.0434	30.3194	28.7593
1490	Blcap	0.140887	4.81632	1.02741	0.310769	0.560802	none	19.052	17.7007	21.0153	24.113	27.665	27.2291	27.2882	30.1889	30.0519
1491	Blm	-0.100463	6.84992	0.90377	0.341773	0.590853	none	105.39	100.367	104.593	124.264	122.292	106.161	110.924	109.968	109.729
1492	Blmh	0.0702939	7.39274	0.5466	0.45971	0.694249	none	156.319	148.291	146.052	162.845	164.912	156.9	160.569	176.827	173.941
1493	Bloc1s1	0.145534	4.01407	0.7274	0.393727	0.640547	none	13.1124	15.0546	14.8497	13.4565	14.4734	17.1947	17.6832	16.3385	16.1292
1494	Bloc1s2	0.093173	5.93379	0.481317	0.487827	0.716326	none	57.7135	55.126	55	53.7032	55.1054	65.937	55.8206	63.7699	67.673
1495	Bloc1s3	0.411953	2.43732	2.05873	0.151337	0.359296	none	8.92189	8.00298	6.59477	4.91624	3.05393	5.55601	6.94172	5.04598	6.09347
1496	Bloc1s4	0.187367	3.38429	0.357747	0.54976	0.761176	none	14.7304	11.3454	8.5732	8.52149	7.45517	12.6732	15.0803	9.83097	7.84765
1497	Bloc1s5	0.0926046	3.14235	0.230459	0.631184	0.816506	none	7.94606	8.66205	6.19909	7.30413	9.2516	8.44881	9.23968	8.69997	8.86323
1498	Bloc1s6	0.0106856	5.07434	0.00709276	0.932883	0.971831	none	27.788	26.9277	30.3799	33.9455	32.5602	32.5096	31.1181	34.7564	34.345
1499	Blvra	0.399262	2.19523	2.73952	0.097894	0.270882	none	5.2509	5.74332	4.61634	4.63531	3.3683	3.44381	4.64377	5.39398	5.12405
1500	Blvrb	0.156021	4.5494	1.04517	0.306621	0.555742	none	31.7378	36.7666	37.3264	22.287	23.4883	19.469	22.5486	25.5779	24.9278
1501	Blzf1	0.0206908	4.62645	0.0224572	0.880877	0.949086	none	28.2991	28.2458	22.9054	22.7552	24.1619	25.3446	25.4211	24.1416	24.0969
1502	Bmerb1	-0.967113	5.52351	5.79672	0.0160561	0.074471	none	35.2977	33.9802	38.0369	54.2603	64.0696	61.3218	13.6379	39.7006	39.0481
1503	Bmf	-1.25057	4.36887	49.8552	1.65519e-12	9.01533e-11	down	18.3085	26.6923	21.6748	30.8553	28.3386	26.4944	10.1972	14.0505	11.91
1504	Bmi1	0.464135	3.57778	2.51369	0.112861	0.298947	none	8.96836	7.01438	8.44131	9.83248	8.80249	10.8365	19.5326	9.26547	12.0484
1505	Bmp1	0.0898094	3.34437	0.0968783	0.755608	0.885921	none	2.97396	2.16551	4.08876	10.9094	8.48812	9.459	14.6973	7.43848	8.72474
1506	Bmp2	5.20585	0.101632	20.7345	5.27581e-06	8.91985e-05	up	0.139405	0.0941527	0.0879303	0.0936427	0	0.0459175	4.11716	1.305	0.323138
1507	Bmp2k	-0.13979	2.99456	0.281443	0.595757	0.793474	none	7.01391	7.36463	8.74291	9.08568	8.2465	7.09884	10.0148	6.07302	6.2061
1508	Bmp4	0.1752	0.67058	0.262559	0.608367	0.802799	none	1.99813	2.02428	2.46205	0.983248	1.79643	1.37752	1.57984	1.305	1.84651
1509	Bmp6	-0.687364	0.732711	5.50976	0.0189106	0.0843566	none	1.44051	2.02428	2.06636	1.73239	1.84134	2.15812	1.14898	1.1745	1.24639
1510	Bmp7	2.5975	4.24657	19.2318	1.15769e-05	0.000178081	up	1.57992	1.27106	1.0112	7.30413	3.86232	4.68358	60.2733	18.8789	17.2187
1511	Bmp8a	0.634871	-0.244932	1.60027	0.205865	0.43565	none	0.975832	1.03568	1.05516	0.374571	0.494017	0.872432	1.05323	0.434999	1.24639
1512	Bmp8b	-0.110726	0.890446	0.149149	0.69935	0.855714	none	4.13567	4.66056	4.22065	2.01332	1.47307	1.92853	1.67559	1.73999	1.61569
1513	Bmpr1a	-0.0514411	6.64683	0.255108	0.613501	0.805422	none	82.481	73.6745	81.7752	102.867	101.857	96.6562	90.6733	100.789	100.773
1514	Bmpr1b	-1.01126	2.48213	13.57	0.000229825	0.0023397	down	2.46281	2.35382	2.85773	7.63188	8.35339	5.73968	2.96819	4.61099	3.23138
1515	Bmpr2	0.610245	5.45839	8.47818	0.00359431	0.0227147	none	48.234	39.9208	45.0643	38.5808	36.3327	27.7801	66.4012	48.0674	43.0697
1516	Bms1	0.120521	8.03655	1.81428	0.177996	0.398272	none	284.989	271.16	298.831	247.404	249.209	247.311	269.77	278.573	264.281
1517	Bmt2	0.264313	4.40315	2.69397	0.100729	0.275875	none	16.3103	14.2641	15.5197	17.4644	18.9972	20.1578	20.1071	25.4039	22.8043
1518	Bmyc	-0.176601	4.57794	1.33564	0.247804	0.488537	none	22.7764	25.1788	25.855	24.5751	24.5118	25.593	19.0716	23.7314	23.5716
1519	Bnc2	-0.76338	0.781068	4.794	0.028559	0.114645	none	5.85499	7.81468	7.78183	2.38789	2.06589	1.60711	1.1011	0.869997	1.61569
1520	Bnip1	-0.12245	4.19755	0.608165	0.435479	0.677292	none	22.3977	18.4539	22.8619	20.0864	17.4703	18.7343	18.1442	17.8784	15.9261
1521	Bnip2	-0.00713882	6.22667	0.00435926	0.947358	0.978319	none	54.1303	55.6871	52.617	70.0387	73.3275	78.4187	77.6951	70.5089	73.532
1522	Bnip3	-0.853305	4.97248	3.98823	0.0458192	0.161475	none	65.4606	75.181	91.007	27.8587	52.5455	38.7543	12.3515	34.9304	19.0236
1523	Bnip3l	0.00346976	6.59425	0.000869832	0.976471	0.989693	none	91.4238	103.35	110.146	87.1228	102.739	95.3054	88.2169	104.954	94.0661
1524	Bnip5	-0.505067	1.53933	2.08769	0.148491	0.355493	none	5.2509	6.63777	7.07839	3.74571	3.50303	2.52546	3.35118	1.91399	1.66185
1525	Bnipl	-0.564531	2.68047	6.11277	0.0134209	0.0645964	none	7.7639	10.298	9.94448	8.50135	6.49947	7.31006	4.2311	5.44662	5.4615
1526	Boc	0.994774	1.12253	7.32789	0.00678929	0.037683	none	1.57992	2.02428	2.24222	1.12371	1.70661	1.28569	3.92567	2.04449	2.30813
1527	Bod1	0.0828268	5.38234	0.321453	0.570736	0.775873	none	37.9645	37.8023	38.1178	36.6611	39.7459	43.1624	48.8314	39.7154	38.6843
1528	Bod1l	0.0183677	7.07136	0.026322	0.871116	0.944194	none	128.577	116.09	132.291	140.417	139.223	115.253	136.249	132.109	133.595
1529	Bok	-0.436333	5.12677	5.42246	0.0198793	0.0874845	none	24.8605	24.9034	25.0601	38.2999	39.5214	40.7288	21.639	34.7129	31.6676
1530	Bola1	0.0635405	4.50765	0.194641	0.659081	0.833632	none	29.9255	32.4827	29.8963	20.6482	21.108	23.7852	22.3571	23.1419	23.3121
1531	Bola2	-0.0224634	5.4846	0.0265857	0.870478	0.943966	none	56.0058	55.3693	56.6737	43.1506	42.7428	47.3175	37.7094	48.0726	45.9757
1532	Bola3	0.190152	3.7003	1.2611	0.261443	0.504065	none	9.99066	12.5694	9.18872	12.1736	11.0929	12.3977	14.2664	13.9635	12.6486
1533	Boll	-0.951763	0.0595584	6.26338	0.0123259	0.0606672	none	4.50741	4.3781	4.26462	0.983248	1.61678	1.10202	0.526614	0.739498	0.646277
1534	Bop1	0.0478908	7.39944	0.167732	0.682136	0.845901	none	231.551	228.979	249.019	147.347	174.927	168.563	152.287	182.482	175.095
1535	Bora	0.0865622	5.42407	0.56193	0.453484	0.690116	none	43.4477	40.5328	39.5247	41.9051	40.8687	40.1319	45.1451	42.2819	43.716
1536	Borcs5	-0.0771468	2.536	0.0766471	0.781894	0.901516	none	5.90146	6.63777	7.03442	6.60181	4.2216	6.52028	6.12787	6.17698	4.2008
1537	Borcs6	0.00271497	2.44229	0.000117426	0.991354	0.996471	none	5.17377	5.93868	6.309	4.47097	4.50409	6.81782	5.09523	5.39398	5.40057
1538	Borcs7	0.190469	1.70895	0.546675	0.459679	0.694249	none	3.0669	3.20119	3.12153	3.32432	2.38027	3.07647	3.44693	3.56699	3.04673
1539	Borcs8	0.087778	4.22737	0.301917	0.582683	0.783742	none	20.3531	20.1487	19.4766	16.7152	18.593	18.1374	18.7666	17.2694	21.0502
1540	Bpgm	-0.273915	5.02498	4.09193	0.0430885	0.154101	none	22.5371	21.8434	22.73	33.0559	35.6142	36.4585	26.2828	30.2324	30.8366
1541	Bphl	-0.597035	3.33824	9.50455	0.00204963	0.0144368	none	6.78435	7.01438	7.91373	11.7053	11.1828	12.811	7.08535	7.52548	9.09404
1542	Bpnt1	0.249154	5.07125	3.57824	0.0585412	0.191552	none	33.8288	36.0605	32.1825	30.1998	28.6979	31.729	38.8737	35.2349	34.1142
1543	Bptf	-0.337455	8.49549	4.60544	0.0318706	0.12432	none	519.421	458.288	539.496	418.676	442.46	329.963	262.876	344.78	340.034
1544	Braf	0.0343034	6.53987	0.0821781	0.774367	0.896872	none	106.644	98.7662	105.912	94.6728	97.8154	79.1158	88.6147	94.9167	96.0114
1545	Brap	0.369173	5.18634	5.62437	0.0177124	0.0801871	none	35.5482	34.0833	34.4247	29.7316	32.7848	31.2239	47.2995	34.5824	39.7922
1546	Brat1	0.189793	4.25369	1.03185	0.309726	0.559858	none	23.9311	21.7493	24.1808	13.9996	19.4014	19.0557	19.9156	21.9674	18.2342
1547	Brca1	0.0329575	6.6838	0.0840903	0.771829	0.895637	none	103.159	91.4223	103.406	104.552	105.63	90.09	109.823	100.441	98.4649
1548	Brca2	0.0314382	6.72341	0.0386746	0.844095	0.932238	none	125.278	135.392	130.005	117.334	108.953	82.4678	117.722	104.791	94.6334
1549	Brcc3	-0.102961	5.68939	0.605572	0.43646	0.677411	none	49.3957	58.0452	53.8133	50.7543	55.1952	51.8408	42.4642	51.1123	54.0564
1550	Brd1	0.036261	6.45124	0.124155	0.724571	0.869784	none	85.8267	81.0655	92.7225	87.0877	84.8812	83.2943	91.918	82.3887	88.7246
1551	Brd2	-0.1423	8.54295	2.12296	0.145106	0.349758	none	460.635	442.623	490.466	385.029	384.961	387.258	379.134	341.04	333.306
1552	Brd3	-0.28243	7.25984	8.40119	0.00374975	0.0234719	none	149.395	151.351	150.537	166.403	169.448	161.354	145.01	136.503	129.255
1553	Brd3os	0.457327	0.814749	0.7767	0.378152	0.627672	none	2.46281	2.5892	2.81377	0.468213	2.02098	1.65303	1.48409	1.566	2.67743
1554	Brd4	0.409573	7.80802	12.1842	0.000481961	0.00438939	none	245.027	262.921	257.02	189.205	198.685	181.19	287.675	234.856	236.953
1555	Brd7	0.122246	6.83104	1.35262	0.24482	0.485479	none	93.7263	94.8118	97.7785	104.88	101.678	115.712	123.898	117.885	110.606
1556	Brd8	0.287799	7.28597	8.21181	0.00416186	0.0256642	none	156.967	160.385	152.432	141.868	145.645	127.875	175.171	167.081	167.338
1557	Brd9	0.0806982	5.28989	0.323685	0.569401	0.774961	none	22.8623	23.1145	24.4007	38.6276	36.1531	37.4227	45.8154	36.6704	36.7455
1558	Brdt	1.78942	1.07092	18.9656	1.33095e-05	0.000200761	up	1.53345	2.16551	2.24222	1.03007	1.07786	0.551009	4.45228	2.39249	2.44662
1559	Brf1	0.231427	4.82567	1.82289	0.176969	0.396735	none	28.0668	25.2329	23.4774	25.3275	25.7338	25.8433	36.9539	27.2727	26.4974
1560	Brf2	-0.206128	4.11199	1.88107	0.170212	0.386791	none	16.078	17.4653	17.3662	18.6817	18.5032	17.3109	15.9899	15.921	15.5568
1561	Bri3	-0.0203531	4.03143	0.00633369	0.936568	0.974147	none	18.6802	19.113	17.2783	17.8389	12.8445	17.7701	21.5433	13.6577	12.7871
1562	Bri3bp	0.00711375	6.21442	0.00376984	0.951041	0.980169	none	100.929	116.326	99.9328	67.3759	69.7014	81.779	74.2046	73.2538	73.4909
1563	Brinp1	0.308838	2.0605	1.19908	0.273506	0.518351	none	2.60222	2.40089	3.95686	3.88617	4.40125	2.47954	4.21291	4.26299	4.9394
1564	Brinp2	-1.43611	1.95935	13.3036	0.0002649	0.00264295	down	3.39218	2.40089	2.98963	6.83592	5.07491	4.49991	0.957479	2.34899	2.76976
1565	Brip1	0.206295	3.8199	1.26168	0.261333	0.504034	none	17.0074	13.9346	16.1792	14.7955	12.5301	11.2039	14.0749	14.4855	16.1108
1566	Brip1os	0.060236	5.16413	0.247483	0.618853	0.809069	none	28.5538	32.3452	28.6196	34.6258	34.6037	34.3339	37.5605	35.0009	35.9455
1567	Brix1	-0.190203	7.08608	2.42672	0.119283	0.309341	none	150.139	150.174	160.121	146.832	135.765	145.466	106.855	137.851	132.302
1568	Brk1	0.102504	5.93314	0.714728	0.397879	0.644194	none	56.4588	60.9639	60.2762	55.3897	58.833	59.8304	63.2415	68.5558	55.9491
1569	Brms1	-0.0413606	5.2376	0.0938273	0.759367	0.888244	none	32.6267	29.6289	33.53	35.1923	35.1089	42.6394	36.0031	36.499	37.7486
1570	Brms1l	-0.148555	4.55099	1.10145	0.293948	0.541122	none	25.2787	19.9133	21.0233	23.457	23.129	26.0352	22.1652	21.2714	22.388
1571	Brox	0.12803	5.26631	1.00653	0.315736	0.566117	none	36.9459	36.7375	35.0341	34.8379	37.2925	36.3836	41.7466	36.2202	41.2075
1572	Brpf1	0.147267	6.29637	1.61044	0.20443	0.433452	none	86.5702	82.9956	78.4338	75.476	77.3811	67.4527	88.0402	80.5183	76.63
1573	Brpf3	0.0588102	5.8508	0.111785	0.738121	0.876699	none	51.4403	47.0764	52.2306	56.9348	58.7432	51.2439	73.6718	50.1988	50.8241
1574	Brsk1	-0.141631	3.46026	0.382645	0.536191	0.75041	none	16.2578	14.7697	16.1752	10.2473	13.5051	10.1005	12.3994	8.39547	10.0621
1575	Brsk2	-1.54852	2.48555	39.824	2.77905e-10	1.11785e-08	down	9.47951	7.95591	8.5732	7.77234	8.30847	8.21922	2.05858	3.30599	2.95441
1576	Brwd1	0.100297	6.83609	0.6835	0.408384	0.652481	none	91.217	87.9386	89.0734	114.385	113.804	97.6664	128.925	106.792	115.314
1577	Brwd3	-0.0155403	6.20116	0.0128666	0.909689	0.961987	none	67.1	57.6685	68.8055	77.3957	79.7164	61.3457	66.6884	75.4723	75.0604
1578	Bscl2	-0.265062	6.10608	3.53139	0.0602174	0.195166	none	64.5931	67.1794	65.6984	68.7356	74.5603	78.8426	51.2366	65.7809	68.7145
1579	Bsdc1	-0.238396	4.76529	2.19781	0.138207	0.338537	none	24.117	21.8905	20.9274	24.7685	32.5153	29.479	25.7083	22.4024	25.8049
1580	Bsg	0.285215	8.32353	8.74509	0.00310437	0.0200809	none	287.22	294.463	313.823	270.487	280.332	303.193	361.161	345.345	339.018
1581	Bsn	-0.307078	1.90701	1.33683	0.247593	0.488346	none	4.46094	5.41378	5.31978	4.12028	4.58089	3.26014	2.63307	3.61049	3.4622
1582	Bspry	-0.203159	4.62229	0.446016	0.504233	0.727655	none	33.9682	36.2488	34.3807	26.22	26.0931	25.3464	12.3994	27.7094	27.6976
1583	Bst2	-0.465982	5.83961	1.26874	0.260003	0.502489	none	108.178	118.444	110.396	56.0452	67.0067	73.1465	20.9209	63.9883	57.8879
1584	Btaf1	-0.00346789	7.12086	0.00102797	0.974423	0.988681	none	162.313	127.765	156.032	143.461	141.244	127.145	125.669	143.115	144.12
1585	Btbd1	0.205639	5.8974	3.09873	0.0783533	0.233558	none	26.9878	29.5395	26.3637	57.181	49.7291	56.602	66.3184	60.0463	63.0845
1586	Btbd10	-0.182106	4.61438	1.6365	0.200807	0.428335	none	32.3883	31.4941	28.6213	24.3003	24.5212	27.9178	21.9741	23.4899	22.4812
1587	Btbd11	-0.399447	2.69579	1.85653	0.173026	0.390774	none	9.43304	7.86175	9.14475	8.14691	7.27553	6.0611	3.44693	6.30748	6.60126
1588	Btbd17	-4.59063	4.51241	137.817	7.9901e-32	2.48545e-29	down	5.34384	5.46086	5.31978	36.9889	33.3237	58.9121	1.38834	1.2615	2.7236
1589	Btbd19	-0.0724223	4.15965	0.188572	0.664108	0.836569	none	24.6281	23.4911	21.5869	19.5713	16.6619	17.6782	18.5751	17.7479	15.1875
1590	Btbd2	-0.0871848	6.19659	0.769591	0.380344	0.629023	none	62.6391	73.9099	72.4985	75.476	73.384	74.3404	70.8535	69.7738	70.4903
1591	Btbd3	-0.172224	5.20609	1.60416	0.205315	0.434927	none	41.1708	35.5427	36.0075	35.1628	42.216	38.0197	32.0756	36.7139	34.1142
1592	Btbd6	-0.0415527	4.58853	0.0693248	0.792322	0.906714	none	22.3512	21.5139	20.4438	22.5211	22.7697	26.6321	21.1124	23.0549	26.0357
1593	Btbd7	0.164572	6.41487	1.8857	0.169688	0.386132	none	70.1669	60.8697	67.1787	80.6732	83.1297	73.8812	99.3863	82.7367	85.5855
1594	Btbd8	-0.116902	2.59379	0.298244	0.584985	0.78563	none	4.91262	6.8595	5.88869	5.85595	6.32926	6.10702	6.03499	6.09433	4.81753
1595	Btbd9	-0.136639	5.3445	1.15756	0.281973	0.527581	none	46.5146	43.4044	42.5583	39.0022	43.9676	42.6114	37.3896	41.2814	36.0992
1596	Btd	0.154699	2.73645	0.465505	0.495062	0.720629	none	3.94979	3.90734	3.64911	6.60181	6.7366	5.05092	7.65983	6.87298	6.04731
1597	Btf3	0.0422719	9.1726	0.175901	0.67492	0.842927	none	628.432	635.811	632.436	528.429	548.947	604.413	544.06	592.108	603.807
1598	Btf3l4	-0.0168529	6.45548	0.0282053	0.866627	0.942339	none	71.0596	76.7698	75.5392	83.519	88.1112	89.1919	86.7673	89.5384	82.7087
1599	Btg1	0.060525	4.68164	0.0472811	0.827864	0.924469	none	19.3308	17.2299	15.9154	27.6714	22.0062	24.3822	37.5332	20.7929	19.2498
1600	Btg2	-0.280721	5.88508	4.52419	0.0334188	0.128627	none	33.1318	27.9163	29.9403	65.8776	59.0575	66.5344	51.5603	47.0234	59.7806
1601	Btg3	-0.138024	4.95372	1.02109	0.312262	0.562215	none	37.1169	41.0176	36.295	30.9269	29.8274	35.0176	30.0878	29.7304	27.6136
1602	Btla	1.75697	3.08958	20.7283	5.29266e-06	8.93687e-05	up	0.650554	0.235382	0.307756	5.38446	3.27848	2.70913	19.1017	10.179	9.37102
1603	Btn1a1	2.46028	-0.051137	32.1804	1.405e-08	4.17561e-07	up	0.139405	0.0941527	0.131895	0.327749	0.179643	0.275505	1.67559	1.6095	1.1079
1604	Btn2a2	2.06255	0.589884	21.6804	3.22057e-06	5.75755e-05	up	0.278809	0.51784	0.263791	0.70232	0.494017	0.413257	3.20756	1.392	2.21581
1605	Btrc	-0.00897469	5.40705	0.00581664	0.939207	0.974829	none	38.9403	38.0848	44.2289	41.4837	42.7101	41.4175	40.4056	40.6724	44.3623
1606	Bub1	-0.0200546	7.33653	0.0477682	0.826993	0.924178	none	170.817	167.121	171.904	159.005	162.352	159.747	154.394	165.995	156.353
1607	Bub1b	-0.0720202	7.85295	0.449876	0.502394	0.726424	none	245.538	232.793	238.863	229.097	243.865	227.613	199.108	233.507	237.137
1608	Bub3	0.00385142	7.45113	0.00138672	0.970295	0.987293	none	163.893	164.956	174.014	156.477	183.011	177.15	166.266	179.002	175.233
1609	Bud13	0.0335014	4.91414	0.0480294	0.826528	0.924144	none	34.6653	33.5184	37.0187	29.4506	30.674	27.7341	34.4693	29.4929	26.405
1610	Bud23	-0.074038	6.44203	0.396031	0.529146	0.745362	none	83.1316	86.0532	90.7146	79.1281	87.9144	96.4863	78.7048	89.4792	83.3236
1611	Bud31	-0.157764	6.04708	1.51796	0.217929	0.450616	none	83.4489	77.6068	80.4611	62.6919	68.3069	75.0126	54.9679	67.1668	63.3919
1612	Bves	-0.347823	1.06821	1.30267	0.253726	0.495643	none	0.929363	0.329535	0.395686	1.91968	2.515	2.20404	2.25008	1.479	1.52337
1613	Bvht	-0.590469	0.248732	2.51359	0.112869	0.298947	none	1.62639	1.41229	1.75861	1.07689	1.21259	1.60711	0.574488	1.131	0.87709
1614	Bysl	-0.000267878	6.80409	8.12729e-06	0.997725	0.99875	none	134.107	144.215	148.068	110.127	109.794	110.361	110.809	114.706	106.278
1615	Bzw1	0.165185	8.89811	3.48138	0.0620628	0.199622	none	485.499	436.21	468.273	451.779	444.661	433.644	503.443	492.331	502.85
1616	Bzw2	0.293391	7.50276	7.2266	0.00718312	0.0394466	none	180.389	187.364	193.666	156.805	163.34	161.675	220.268	191.747	181.235
1617	C030006K11Rik	-0.060517	3.1674	0.105302	0.745557	0.880552	none	14.3587	14.782	15.124	9.36427	8.44321	9.04574	9.1918	7.91698	8.7709
1618	C030017B01Rik	-3.23158	-0.261591	37.9163	7.38463e-10	2.80136e-08	down	1.85873	1.55352	1.09913	0.983248	1.61678	1.37752	0	0.173999	0.230813
1619	C030037D09Rik	0.106868	0.835761	0.101783	0.7497	0.882771	none	1.76579	1.50644	2.28619	1.59193	1.39223	1.8367	2.05858	2.00099	1.15407
1620	C130013H08Rik	0.00534798	0.691777	0.000163379	0.989802	0.995491	none	0.561336	1.15102	1.73486	1.67667	1.41109	1.41242	1.19446	0.904797	2.44431
1621	C130021I20Rik	-4.94007	-0.587802	55.4292	9.68887e-14	5.8712e-12	down	0	0	0	1.12371	0.853303	1.33161	0.047874	0.0434999	0
1622	C130036L24Rik	0.51819	1.3169	2.30845	0.128672	0.323483	none	2.184	1.7889	2.28619	1.91968	1.34732	2.57138	2.63307	2.21849	3.55452
1623	C130074G19Rik	-1.15347	1.58014	16.7302	4.30891e-05	0.000552346	down	2.88103	3.76611	3.38532	3.74571	3.54794	4.54583	1.34047	2.00099	1.98499
1624	C130083M11Rik	0.124388	1.68808	0.214721	0.643092	0.823831	none	2.09107	1.83598	2.59394	3.32432	3.18866	2.34179	2.92031	3.08849	3.69301
1625	C1d	-0.102921	5.16751	0.60673	0.436022	0.677411	none	26.208	23.6794	24.4886	36.6143	34.0872	39.1217	32.6979	32.9729	37.0686
1626	C1galt1	0.357279	4.39656	5.8505	0.0155727	0.072662	none	18.6802	16.618	17.0145	18.6349	17.5601	18.1833	24.9423	23.4029	21.6503
1627	C1galt1c1	0.0415103	2.45411	0.0209112	0.885021	0.950679	none	4.60035	3.76611	3.29739	5.57174	4.98508	5.14276	3.44693	6.17698	6.60126
1628	C1qbp	0.0704756	7.91566	0.254515	0.613914	0.805622	none	311.894	303.172	253.371	243.003	189.478	264.163	261.44	242.903	230.444
1629	C1ql1	-0.178785	1.18281	0.346463	0.556122	0.765704	none	3.94979	5.36671	3.25342	2.2006	1.75152	2.8928	1.77134	2.30549	1.98499
1630	C1ql3	-1.94413	-0.487786	11.1903	0.00082224	0.00683069	down	0.579458	0.375199	0.0703442	1.03475	0.853303	1.03819	0	0.521998	0.21558
1631	C1qtnf12	0.285596	1.41296	0.619183	0.431351	0.673063	none	1.57992	2.82458	2.33015	2.15378	1.75152	2.93872	2.01071	4.00199	2.35429
1632	C1qtnf4	-0.893299	0.252866	2.77416	0.0957968	0.267284	none	1.11524	2.30674	1.23102	1.59193	0.449107	2.20404	0.718109	0.826497	0.738602
1633	C1qtnf6	-0.428787	0.215769	1.34028	0.246984	0.48773	none	0.418214	0.470764	0.395686	1.63875	0.898213	1.10202	1.05323	0.782998	0.87709
1634	C1s1	-1.11844	0.951375	9.92817	0.00162768	0.0119854	down	2.11755	3.41398	2.63395	2.65009	2.15571	2.66321	0.622362	1.42636	1.38488
1635	C230013L11Rik	-0.118931	0.594718	0.0873555	0.767566	0.892596	none	0.725368	0.958475	0.928544	1.15976	1.62217	1.58828	2.09688	0.912627	1.04743
1636	C230037L18Rik	-0.522615	0.233289	1.41988	0.233423	0.470748	none	1.01812	0.707087	1.14221	1.36625	1.04372	1.36834	0.352831	1.20712	1.06405
1637	C230062I16Rik	-0.803421	0.677076	5.86065	0.015483	0.0723645	none	1.78624	2.05724	1.91952	1.74737	1.48789	2.44051	1.15089	1.13839	0.968492
1638	C2cd2	0.107409	3.26377	0.262925	0.608117	0.80262	none	7.10963	6.92023	6.37495	8.28738	9.47615	9.32124	11.8249	8.83047	8.67858
1639	C2cd2l	0.80641	1.09974	7.61784	0.00577936	0.0332646	none	2.32341	2.16551	2.11033	1.40464	1.30241	1.69895	2.29795	3.08849	2.35429
1640	C2cd3	-0.230745	6.12746	3.33694	0.0677403	0.211375	none	64.312	56.397	67.7063	77.7234	78.8182	66.3957	69.6566	61.8133	59.4575
1641	C2cd4c	-0.676661	-0.0385512	3.62106	0.0570524	0.188347	none	1.39405	1.17691	1.67068	1.12371	1.12277	0.964267	0.574488	0.695998	0.738602
1642	C2cd5	0.165188	5.31436	1.18949	0.275432	0.52017	none	39.4979	41.1918	42.3384	37.4103	39.0723	34.2085	34.8044	46.7624	43.1621
1643	C330002G04Rik	-1.25519	-0.0654007	9.10759	0.00254551	0.0172385	down	1.20817	0.457112	1.31895	0.927531	1.38909	1.28569	0.287244	0.478499	0.738602
1644	C330007P06Rik	0.269556	5.19685	3.72993	0.0534455	0.179819	none	33.5036	31.8707	30.7712	30.4339	34.6261	33.0601	44.0919	38.7584	36.0069
1645	C330018D20Rik	-0.518467	2.44181	5.2865	0.0214913	0.0925933	none	4.55388	3.62488	3.51721	5.38446	6.06294	7.16312	4.5959	4.43699	4.01615
1646	C330024D21Rik	0.217652	3.40889	1.47411	0.224698	0.458836	none	9.47951	10.1685	11.343	9.36427	10.06	9.36716	10.1972	11.397	12.0484
1647	C530005A16Rik	-0.678276	0.218373	3.0959	0.0784896	0.233815	none	0.464682	0.611993	1.01955	1.22251	0.898213	1.78711	0.64965	0.867822	0.923253
1648	C530008M17Rik	-0.346329	5.25229	4.46308	0.034635	0.131672	none	12.1407	15.5884	12.662	42.4164	45.0831	38.3718	39.6851	31.2721	28.5387
1649	C630004M23Rik	-0.706835	-0.327479	0.910234	0.340052	0.588897	none	0.750926	0.62282	1.49789	1.27775	1.10929	0.197445	0.158463	0.484154	0.942179
1650	C730034F03Rik	-0.396017	0.83911	0.856275	0.354783	0.603093	none	0.530202	0.984367	0.621667	1.93794	1.90197	1.86149	0.67981	1.34415	2.32244
1651	C77080	-0.340865	5.84936	6.56251	0.0104149	0.0530525	none	64.916	65.1537	67.3106	64.3794	67.5007	58.3611	56.3955	49.6333	44.9162
1652	C78859	1.25029	0.0198125	9.25311	0.00235095	0.0161317	up	0.418214	0.141229	0.351721	0.70232	0.583839	0.321422	1.67559	1.044	1.15407
1653	C87436	0.0371302	3.08669	0.0382418	0.844958	0.932783	none	10.5483	9.74481	8.52924	7.6787	7.94919	8.90799	8.45694	8.96097	7.87119
1654	C920006O11Rik	-0.651694	0.547403	4.0443	0.0443208	0.157183	none	1.34758	2.02428	1.8905	1.45146	1.43714	2.06629	1.14898	1.0005	1.01558
1655	C9orf72	0.0930603	3.61824	0.294092	0.58761	0.787342	none	12.6393	11.0629	10.068	11.2839	12.7097	10.8824	12.4472	12.615	12.3254
1656	CAAA01066123.1	-1.36342	-0.318643	7.07486	0.0078173	0.0421083	down	1.87778	2.13868	2.29718	1.1504	0.615276	1.27329	0.248945	0.231419	0.696594
1657	CAAA01118383.1	0.268457	3.76539	2.25106	0.133523	0.331041	none	13.4758	15.7235	13.6292	11.4712	11.048	13.7293	13.309	15.2685	15.2798
1658	CN725425	-0.560996	2.1648	5.45897	0.0194682	0.0861573	none	8.22487	7.48514	8.52924	4.44803	5.34437	5.69376	2.96819	3.87149	3.69301
1659	CT010467.1	-0.248136	11.5524	2.16444	0.141236	0.343293	none	2558.41	2193.79	2451.54	2882.97	2723.46	4043.14	2391.68	2833.13	2936.5
1660	Caap1	-0.199181	4.66188	1.61325	0.204036	0.433004	none	30.5296	24.9505	22.5541	27.0627	23.3536	29.3413	25.3253	21.6194	22.8505
1661	Cab39	-0.198849	6.92605	4.39407	0.036064	0.135487	none	114.358	111.241	104.461	126.371	130.78	126.962	117.243	108.88	110.144
1662	Cab39l	0.13535	5.02113	0.976736	0.323006	0.572502	none	23.2341	24.3385	25.28	27.2968	31.7968	32.1881	34.7081	34.3649	31.6676
1663	Cabin1	-0.0563814	6.68519	0.253185	0.614841	0.80631	none	129.321	116.561	129.829	109.421	107.067	93.4879	105.275	94.3077	99.9883
1664	Cables1	-0.602015	2.90896	2.02333	0.154899	0.364969	none	3.27089	3.41633	4.05359	8.35246	8.28018	9.8571	10.1636	3.41952	3.94275
1665	Cables2	0.123828	4.14379	0.307449	0.57925	0.781918	none	21.0501	17.2299	16.3111	18.2603	15.3595	16.1629	23.7455	16.3559	14.4027
1666	Cabp1	0.956551	3.29205	2.22687	0.135628	0.334423	none	10.3159	13.4168	11.7387	5.89949	7.50008	6.15294	26.5222	5.48098	6.09347
1667	Cabp7	3.34212	4.15533	76.7507	1.93957e-18	2.08847e-16	up	1.08968	0.867617	0.809398	2.90105	2.73012	3.77671	49.5658	22.7326	23.6251
1668	Cacfd1	0.40749	5.04062	7.57674	0.00591261	0.03387	none	19.0055	18.9247	20.4878	27.3437	26.4973	29.6168	42.3206	33.4079	35.4991
1669	Cachd1	0.879683	6.75675	21.9267	2.83272e-06	5.16307e-05	none	26.5333	24.3856	25.7196	90.0843	63.5486	71.4016	169.474	126.15	120.346
1670	Cacna1a	-0.2429	3.54659	1.61185	0.204232	0.433224	none	13.6152	13.8875	10.7275	14.3273	11.2277	11.6171	11.011	9.61347	10.9405
1671	Cacna1b	-0.359569	4.86599	3.67314	0.055296	0.184337	none	20.4925	23.1145	23.5214	37.7848	32.4255	26.4025	28.3414	21.4454	25.8972
1672	Cacna1c	0.805084	0.677864	2.33676	0.126352	0.319545	none	0.464682	0.470764	0.395686	1.21736	1.43714	0.596927	3.20756	0.956997	1.56953
1673	Cacna1d	-0.0389067	1.19088	0.0115614	0.914373	0.96391	none	0.697023	0.847375	0.879303	1.86162	2.84464	1.8592	3.02803	1.54338	1.86728
1674	Cacna1g	0.513028	2.94406	7.44878	0.00634794	0.0358012	none	9.43304	10.1685	11.343	5.99313	6.28749	6.24477	8.52157	9.09147	8.95555
1675	Cacna1h	-0.267778	2.52413	0.916186	0.338478	0.587479	none	6.22674	8.70913	8.66113	6.03995	6.37732	5.87743	7.08535	4.13249	4.06231
1676	Cacna2d1	-0.905614	4.0381	31.7374	1.76494e-08	5.15775e-07	none	9.99066	10.2626	8.79303	19.384	22.5452	21.0761	11.0589	10.962	11.7715
1677	Cacna2d2	1.56563	2.95468	9.96103	0.00159889	0.0118169	up	1.95166	2.82458	2.46205	3.5116	3.86232	4.08665	20.7294	5.69848	7.663
1678	Cacnb1	0.210213	2.97347	0.798135	0.371651	0.620513	none	15.0092	13.2285	14.5964	5.52492	8.03901	7.71413	6.89385	8.65647	9.18636
1679	Cacnb2	-0.458725	2.46991	1.97833	0.159566	0.372251	none	4.46094	4.62196	3.58096	6.97638	7.32089	4.34104	2.96819	5.72241	4.92925
1680	Cacnb3	-0.187919	4.92104	1.52298	0.217169	0.44976	none	55.0648	52.7726	50.428	31.8853	31.8417	31.4075	30.2085	23.4899	30.2365
1681	Cacng4	0.0902479	1.66227	0.0455904	0.830922	0.925907	none	0.789959	1.31814	1.05516	2.52835	1.75152	4.54583	4.35653	2.21849	2.86208
1682	Cacng6	-1.58926	1.43479	22.35	2.27211e-06	4.24632e-05	down	2.83456	3.29535	4.13272	3.69889	3.50303	4.40808	0.718109	1.6095	1.52337
1683	Cacng7	-1.13228	5.88828	18.4442	1.74956e-05	0.000252217	down	48.234	60.8697	58.9573	74.3523	83.8033	82.1004	22.405	46.1099	41.6387
1684	Cacng8	-0.811219	1.98672	6.83256	0.0089511	0.0468577	none	4.60035	6.02577	5.23185	4.54167	4.04196	6.01519	1.91496	2.82749	3.60069
1685	Cactin	-0.00637228	6.53635	0.0038471	0.950543	0.980018	none	106.505	104.274	106.088	86.3854	91.1238	97.3909	87.7051	93.6987	93.5717
1686	Cacul1	0.0607539	6.266	0.294556	0.587316	0.787174	none	83.1316	77.4877	75.4002	74.7737	70.0157	77.7842	84.3061	74.5153	74.4142
1687	Cacybp	0.159841	8.04416	2.39335	0.121852	0.31274	none	304.598	284.293	297.776	229.986	244.808	262.556	255.408	284.837	287.409
1688	Cad	0.117443	9.55648	1.11242	0.291556	0.538205	none	850.228	816.21	858.771	774.472	715.786	645.645	836.55	750.155	741.603
1689	Cadm1	-0.294244	6.27855	4.10105	0.0428566	0.153468	none	78.8565	82.7602	82.4347	83.1079	90.4052	79.1158	56.587	78.9958	71.4598
1690	Cadm3	-0.57861	2.41049	6.24828	0.0124314	0.0610879	none	2.88103	1.88305	2.7698	5.52492	6.60187	6.38253	4.88314	3.61049	3.96999
1691	Cadm4	0.917199	1.81776	8.73038	0.00312952	0.0202062	none	2.0446	2.21259	2.85773	2.01332	1.97607	3.03055	3.25543	5.26348	4.80091
1692	Cadps	-0.0420023	0.599235	0.0183445	0.892262	0.954396	none	0.325277	0.564916	0.395686	1.45146	1.21259	1.60711	1.53197	1.479	1.15407
1693	Cadps2	0.886473	1.60133	10.696	0.0010737	0.00853956	none	0.697023	0.753222	0.439651	1.9665	2.15571	1.97445	3.15968	4.56749	3.60069
1694	Cage1	0.130956	0.135366	0.0931792	0.760174	0.888817	none	0.604086	0.51784	0.527582	0.983248	1.2575	0.596927	1.48409	0.956997	0.69244
1695	Calb2	-0.516733	0.294432	1.37102	0.241636	0.481484	none	1.44051	1.55352	1.97843	1.17053	0.988035	1.79078	0.765983	1.4355	0.553952
1696	Calca	-0.63842	3.28522	7.37637	0.00660863	0.0369292	none	29.4144	22.5967	26.0713	12.314	11.587	10.8824	5.45763	9.30897	7.663
1697	Calcoco1	-0.752611	5.32399	37.6142	8.62147e-10	3.20115e-08	none	46.4682	47.9237	43.8333	48.1323	51.8718	48.3511	28.3414	28.8839	31.2521
1698	Calcr	-1.11601	3.49271	3.09258	0.0786502	0.234194	none	6.1338	4.80179	4.39651	15.3106	15.8086	14.0507	1.48409	9.30897	10.1558
1699	Calcrl	0.185329	0.539467	0.274301	0.600461	0.797539	none	0.975832	0.706145	0.615512	1.59193	1.30241	0.872432	1.67559	1.5225	1.1079
1700	Cald1	-1.25406	7.20199	139.499	3.42665e-32	1.09014e-29	down	49.4421	49.0536	47.4824	215.191	206.05	191.981	90.0031	79.8658	88.4938
1701	Calhm2	1.67567	2.32195	5.66003	0.0173558	0.0789299	none	1.99953	1.88682	1.27631	2.53116	1.93385	2.48276	16.1378	2.61086	3.55822
1702	Calhm6	-1.02558	0.13394	7.98986	0.00470401	0.0283455	down	1.06877	1.17691	1.23102	1.49828	1.21259	1.28569	0.430866	0.739498	0.784765
1703	Calm1	0.0802913	8.40666	0.596514	0.439911	0.67989	none	304.599	291.732	299.974	317.027	325.917	332.626	380.024	333.861	322.308
1704	Calm2	-0.175763	8.39025	1.25936	0.261773	0.504414	none	298.604	319.743	321.385	310.894	368.581	373.125	245.881	351.261	339.342
1705	Calm3	-0.086993	8.08636	0.474163	0.491078	0.718673	none	306.876	318.895	310.834	249.417	280.916	297.637	223.907	281.053	278.315
1706	Caln1	-1.89235	0.555665	18.0925	2.10427e-05	0.000293968	down	0.604086	0.894451	0.923268	2.76246	1.84134	1.8367	0.622362	0.869997	0.230813
1707	Calr	0.0566544	8.99311	0.236887	0.626463	0.81423	none	563.38	545.427	573.965	480.34	445.334	551.928	548.109	476.585	518.96
1708	Calr3	0.591997	-0.1335	1.44815	0.228825	0.464217	none	1.39405	1.17691	1.09913	0.655499	0.538928	0.734679	1.34047	1.218	0.369301
1709	Calr4	-0.78368	0.462083	5.71439	0.0168264	0.0771239	none	1.67285	2.25967	1.75861	1.49828	1.66169	1.65303	1.14898	0.695998	0.969415
1710	Calu	0.181199	7.79146	3.81824	0.0506975	0.173522	none	173.466	161.519	166.188	200.114	201.424	212.414	237.311	223.981	238.107
1711	Camk1	0.0299521	2.36741	0.0129799	0.909294	0.961787	none	2.97396	4.09564	4.00083	5.33763	4.2216	5.28051	6.12787	5.30698	3.78534
1712	Camk1d	-0.517389	3.23488	4.82466	0.0280553	0.113273	none	11.4776	12.4282	15.6956	12.4545	10.554	9.459	9.47904	7.17748	6.13963
1713	Camk1g	-0.138075	1.2993	0.250943	0.616412	0.807764	none	0.464682	0.941527	0.351721	2.71564	2.55991	2.06629	2.58519	1.95749	2.16964
1714	Camk2a	-1.05298	1.91336	5.77166	0.0162867	0.0753406	none	2.46281	2.77751	3.60514	5.05671	4.13178	5.51009	4.16503	1.566	1.38488
1715	Camk2b	0.140948	4.38815	0.0758412	0.783015	0.901903	none	31.6913	43.4044	37.6781	21.0696	19.3116	18.2292	6.9896	28.9274	29.0825
1716	Camk2d	1.25237	3.95179	58.2364	2.32444e-14	1.5643e-12	up	9.43304	11.2042	8.66113	9.45791	8.89231	8.54065	22.8359	20.8799	20.6809
1717	Camk2g	0.0418982	5.24694	0.0957447	0.756997	0.886984	none	42.8901	49.7126	44.7565	38.8149	36.8717	34.7136	42.3206	35.8874	36.0069
1718	Camk2n1	-0.971795	0.347254	5.8021	0.016007	0.0742926	none	1.06877	1.36521	1.23102	1.17053	1.79643	1.65303	0.430866	1.131	0.784765
1719	Camk2n2	-0.368466	1.731	1.41691	0.233912	0.471123	none	2.60222	3.15412	2.50601	2.80928	4.40125	3.53564	2.05858	3.52349	2.76976
1720	Camk4	1.26826	2.6293	21.7024	3.184e-06	5.70674e-05	up	1.53345	2.44797	1.49482	4.12028	2.82937	3.62748	10.7716	7.91698	6.9244
1721	Camkk1	0.127276	1.73263	0.216608	0.641637	0.823248	none	3.29924	3.95441	3.64911	3.27749	2.9641	2.8928	3.87779	3.65399	2.49278
1722	Camkk2	0.106717	3.42586	0.309425	0.578033	0.781449	none	7.34197	7.06145	6.15512	8.94288	9.79053	11.6171	11.8249	10.353	10.6636
1723	Camkmt	0.105889	2.56354	0.252468	0.615343	0.806741	none	3.76392	4.70764	4.17669	6.18042	4.98508	5.41826	5.697	6.13348	6.09347
1724	Camkv	-0.452754	4.59461	1.94556	0.163066	0.377556	none	40.5202	41.7567	42.3824	26.6413	28.3835	27.2291	10.5323	26.0999	23.7738
1725	Caml	0.202951	3.87257	1.45911	0.227072	0.462201	none	16.8679	14.8291	16.1792	12.4077	13.3385	14.2803	15.9899	16.3124	13.9873
1726	Camsap1	0.056393	6.33573	0.237004	0.626379	0.81423	none	87.6854	85.1607	77.9062	84.0443	80.2105	69.6554	84.3061	79.2133	80.9231
1727	Camsap2	-0.134674	5.82913	1.42437	0.232686	0.469599	none	45.0277	40.0149	48.1858	61.055	58.2491	56.3866	56.5392	50.5903	53.6871
1728	Camsap3	-0.673873	5.85108	19.7467	8.84143e-06	0.000140479	none	75.3691	81.5838	80.6461	71.7022	72.3462	65.5063	35.2314	48.7555	48.0045
1729	Camta1	-0.656869	4.80692	16.5765	4.67253e-05	0.000592984	none	14.2193	17.5595	17.2783	31.7449	36.8717	32.3718	18.0006	23.3594	22.989
1730	Camta2	-0.126248	3.86674	0.473148	0.491543	0.718673	none	18.3085	18.4539	16.2671	14.9828	16.3475	13.4079	15.6548	13.2675	12.2793
1731	Cand1	0.0682462	8.09315	0.473464	0.491398	0.718673	none	258.595	252.612	244.798	277.557	265.557	245.107	282.696	282.314	265.435
1732	Cand2	0.357372	6.36521	3.95463	0.0467427	0.163617	none	63.5685	66.0481	62.5184	71.9644	77.1116	64.4222	116.19	82.2582	76.353
1733	Cant1	0.38968	5.02476	8.45436	0.0036417	0.0229831	none	28.9032	23.9619	27.2584	26.3136	28.7877	28.0096	39.2567	33.8429	36.33
1734	Canx	0.130381	9.44885	2.03673	0.15354	0.363073	none	627.088	585.112	606.235	665.378	633.241	674.895	704.418	710.092	755.959
1735	Cap1	-0.137008	8.00574	1.79731	0.180038	0.40028	none	264.45	253.177	262.56	240.709	281.141	274.173	246.072	235.9	245.354
1736	Cap2	-0.474151	3.92145	6.70142	0.0096336	0.0498525	none	6.31967	5.60209	4.57238	16.9961	16.2577	18.5507	14.6016	10.875	12.0023
1737	Capg	-1.149	4.96445	52.4197	4.48205e-13	2.5713e-11	down	27.8809	34.507	34.2488	41.4837	40.0154	45.4583	16.2293	22.0979	19.1575
1738	Capn1	-0.409734	3.96164	5.28695	0.0214858	0.0925933	none	20.9102	22.3142	22.0705	20.18	16.6619	15.4283	13.8834	13.05	12.6024
1739	Capn10	-0.176769	5.33548	1.72773	0.188701	0.41208	none	38.7651	37.7289	35.2394	40.2359	40.301	45.9184	41.332	35.1631	35.9048
1740	Capn15	0.234741	5.32324	2.71285	0.0995429	0.274076	none	42.1912	39.6284	45.1047	34.8346	38.8908	34.8054	48.5906	38.4917	41.2643
1741	Capn2	-0.463919	5.12177	11.6661	0.000636507	0.00556516	none	9.80478	10.1685	10.5516	38.6744	36.67	43.7593	30.2563	27.2744	29.2237
1742	Capn3	-1.96051	-0.505883	18.135	2.05782e-05	0.00028921	down	3.62452	4.33103	5.89133	0.889606	0.991628	1.01018	0.101014	0.391499	0.230813
1743	Capn5	-0.565477	2.99537	2.8683	0.0903404	0.257605	none	14.4516	16.1001	18.9929	10.0198	9.02705	8.77023	3.25543	8.00398	7.61684
1744	Capn6	-0.671107	0.369161	3.66756	0.0554813	0.184779	none	0.557618	0.329535	0.615512	1.82603	1.48205	1.0561	0.861731	0.869997	1.01558
1745	Capn7	0.181522	5.89812	2.5722	0.108756	0.291418	none	63.0108	56.8212	56.3194	59.0885	51.6024	54.3663	59.7946	64.2058	64.0737
1746	Capns1	0.177518	6.58213	3.28767	0.0698019	0.215836	none	122.118	142.924	142.359	86.9941	92.6956	86.0034	102.402	99.7887	99.7575
1747	Caprin1	0.0514454	9.72817	0.346364	0.556179	0.765704	none	772.348	696.589	760.509	816.283	817.509	829.866	831.14	856.295	877.921
1748	Caprin2	0.12756	4.97952	0.670434	0.4129	0.656572	none	36.2916	37.4257	40.0962	31.5108	27.8895	29.5249	37.3896	28.1009	32.1292
1749	Caps2	-0.872535	0.50678	6.15413	0.0131106	0.0635905	none	2.50928	3.81319	3.42928	1.5451	1.84134	1.69895	0.574488	0.956997	1.24639
1750	Capsl	-0.55889	2.51183	6.76613	0.0092904	0.0484346	none	5.01856	5.74332	5.27582	7.07002	6.78151	5.92335	4.4044	4.87198	4.2008
1751	Capza1	0.106155	6.69948	1.03237	0.309602	0.559812	none	102.355	89.6094	94.0648	93.3871	102.011	100.448	98.3025	110.22	111.446
1752	Capza1-ps1	0.0145547	6.0334	0.0173718	0.895141	0.955304	none	60.0513	55.3387	61.5697	61.5424	63.2104	67.7462	61.4041	64.7791	69.1867
1753	Capza2	-0.0658345	6.82186	0.458086	0.49852	0.723663	none	99.5348	101.214	102.351	112.605	110.75	118.651	103.408	113.491	111.39
1754	Capzb	-0.125003	7.81257	1.71422	0.190439	0.414324	none	214.729	210.384	214.638	232.093	217.772	243.638	212.273	207.842	218.811
1755	Car11	-0.890221	0.982164	6.35901	0.0116787	0.0581152	none	3.0669	3.90734	3.38532	1.9665	2.47009	2.80096	0.765983	1.479	1.66185
1756	Car12	-0.311279	2.98515	1.52916	0.216239	0.448655	none	5.52971	6.73192	4.96806	10.5348	8.66776	6.42844	7.32472	7.61248	5.81649
1757	Car13	0.320161	4.38486	4.50278	0.0338397	0.129581	none	12.407	13.2285	11.1232	19.5245	17.6499	17.5405	24.6551	21.8804	22.1119
1758	Car14	-1.12247	5.31293	19.8149	8.53157e-06	0.000136174	down	24.3117	30.5747	32.7518	44.6708	56.649	59.4796	16.4294	31.7379	26.0311
1759	Car2	0.834645	7.44408	16.5812	4.6611e-05	0.00059207	none	114.312	118.256	157.791	99.074	137.606	133.252	165.357	244.252	253.433
1760	Car3	-0.0994071	3.04484	0.163569	0.685892	0.848341	none	3.57805	4.1898	5.31978	7.16367	8.57794	9.22941	9.86204	6.04648	7.52451
1761	Car4	-1.1991	5.85155	4.17683	0.0409802	0.148843	none	71.6539	71.6973	81.5993	63.4429	87.4411	86.6922	9.86204	48.0674	46.1165
1762	Car7	-0.620787	-0.0760491	2.26137	0.132637	0.329778	none	1.62639	1.69475	1.45085	0.842784	1.12277	1.10202	0.335118	0.913497	0.738602
1763	Card10	-0.38076	4.85229	2.68966	0.101001	0.276441	none	16.4033	18.8305	19.9602	28.2801	31.4824	36.5962	16.8995	27.4919	29.9596
1764	Card19	0.202986	3.14548	0.922827	0.336734	0.585938	none	13.9405	19.6779	18.5093	8.28738	8.75758	7.02537	8.33007	10.9185	8.58625
1765	Carf	0.0559625	2.60931	0.0604395	0.805803	0.913404	none	4.87916	5.60209	4.44048	5.80585	5.92821	5.69376	6.70235	6.69898	4.80091
1766	Carhsp1	-0.196412	6.63121	3.36905	0.066432	0.208969	none	75.0461	78.288	76.6752	99.9168	107.292	105.61	99.5778	86.6517	88.0783
1767	Carm1	-0.0938769	7.95176	0.980112	0.322171	0.571506	none	315.244	321.108	338.22	245.772	262.555	247.457	246.075	239.072	226.422
1768	Carmil1	-0.0886028	5.21007	0.481181	0.487888	0.716326	none	40.9385	36.0134	42.1626	37.4103	40.4645	34.6677	36.1448	35.3219	34.899
1769	Carmil2	-0.937727	3.57928	13.5347	0.000234187	0.00237719	none	12.8805	13.1814	14.2364	16.13	15.5027	14.4681	5.22305	9.84619	9.09404
1770	Carmil3	-0.337611	1.54885	1.52854	0.216331	0.448655	none	2.64869	1.97721	2.46205	3.27749	3.14375	2.93872	3.11181	2.30549	2.03116
1771	Carnmt1	-0.220375	5.54992	2.41743	0.119992	0.310095	none	57.0392	45.5426	46.0157	52.7091	41.7997	54.3548	45.0537	41.0321	42.2721
1772	Carns1	-0.547394	0.452379	2.4897	0.114594	0.30186	none	1.51393	2.09866	1.58275	1.9473	1.16768	1.37752	0.968012	0.913497	1.20023
1773	Cars	-0.288061	7.32086	2.81635	0.0933081	0.262961	none	240.287	228.367	237.939	156.852	179.688	183.165	107.094	163.385	157.276
1774	Cars2	-0.0599088	4.64691	0.179285	0.671989	0.841777	none	33.3093	28.8531	31.21	25.6103	22.9044	26.8594	23.554	24.6627	24.4196
1775	Casc3	-0.0203563	6.67509	0.032355	0.857251	0.937589	none	87.2208	85.0114	74.7377	103.446	97.3627	103.298	111.217	98.9948	91.0396
1776	Casc4	-0.262637	5.64666	4.26106	0.0389957	0.143384	none	51.0221	49.4773	49.7246	60.3059	51.8718	49.1317	45.6718	44.0219	45.424
1777	Casd1	0.115181	4.50171	0.427	0.513465	0.733563	none	10.4089	10.2156	9.67233	20.976	21.8266	21.2598	27.9105	19.5749	22.2504
1778	Cask	1.4085	5.71431	144.005	3.54426e-33	1.18125e-30	up	15.9386	14.4054	16.5309	28.6547	28.0243	28.1474	70.3747	80.4748	75.4297
1779	Caskin1	-0.70541	2.10447	8.43231	0.00368612	0.0231694	none	4.60035	5.13132	4.00083	4.30756	5.65875	5.46418	2.77669	3.30599	3.41604
1780	Caskin2	-0.0425545	4.20493	0.0618744	0.803558	0.912847	none	17.8145	12.9931	15.7395	16.4811	19.8056	18.7802	17.8244	15.834	20.0807
1781	Casp2	0.240165	5.45655	4.38646	0.0362254	0.13581	none	47.2581	41.9921	40.7117	39.7045	40.1951	38.938	47.874	48.1109	45.0547
1782	Casp3	-0.363501	6.99161	13.8834	0.000194509	0.00202886	none	100.464	93.9173	95.3164	149.501	135.72	138.028	111.69	112.273	106.59
1783	Casp6	-0.0643124	3.84152	0.14096	0.707329	0.860001	none	9.94419	9.93311	10.3318	14.3273	14.7307	14.0048	14.9367	14.3985	12.0484
1784	Casp7	-0.0575067	2.8491	0.0651222	0.798576	0.910091	none	8.96836	10.5451	8.39734	7.0232	7.5899	6.8417	8.47369	6.43798	5.81649
1785	Casp8	-0.240533	2.76706	0.596505	0.439915	0.67989	none	1.85873	2.44797	2.19826	6.55499	6.87133	8.08147	3.4948	7.35148	7.43218
1786	Casp8ap2	0.19535	6.75267	3.22859	0.0723629	0.22131	none	102.509	97.4481	101.34	102.726	105.36	88.988	110.397	114.709	116.745
1787	Casp9	0.0983642	4.85455	0.39332	0.53056	0.746513	none	27.3698	29.3757	26.8627	25.8454	30.674	25.8515	33.3203	28.5794	26.7282
1788	Cass4	-1.20288	3.32966	16.2674	5.50013e-05	0.000684972	down	9.4809	9.70244	10.5516	15.2132	13.2769	12.6048	8.63934	5.37093	3.92567
1789	Cast	0.169424	4.60005	1.14286	0.285049	0.53046	none	18.5036	19.4129	15.5355	22.168	21.5836	23.5152	29.2701	23.2898	23.4571
1790	Castor1	0.878167	4.34847	9.6395	0.00190437	0.0136635	none	36.7563	37.1903	37.1505	15.8724	12.2157	14.1885	37.3417	21.8369	18.8805
1791	Castor2	-0.849674	5.02403	18.8093	1.44461e-05	0.000214668	none	19.3308	23.6323	20.9714	38.6276	48.0095	36.7799	17.5697	25.4909	25.7588
1792	Casz1	-1.15741	1.21137	13.8433	0.000198703	0.00206646	down	3.53158	3.2638	4.74824	3.09021	2.38027	3.62748	1.67559	1.218	1.20023
1793	Cat	0.18234	6.02217	1.73264	0.188074	0.411225	none	58.6893	69.6259	72.9382	61.851	61.6174	56.3407	80.0453	63.1183	61.8579
1794	Catsperd	-0.186072	0.0161164	0.254525	0.613907	0.805622	none	1.71932	0.753222	1.53878	1.07689	0.853303	0.964267	0.574488	1.044	0.923253
1795	Catsperg1	0.113337	0.980705	0.123548	0.725218	0.870115	none	2.13428	2.1867	2.77992	2.29986	1.28489	1.76507	1.81921	2.25373	1.72925
1796	Catsperz	0.243007	0.780243	0.704153	0.401392	0.647	none	2.2709	3.56462	2.08483	1.39762	1.62217	1.37706	1.53819	1.74826	1.94529
1797	Cav2	-1.7443	0.453347	25.7236	3.93975e-07	9.14571e-06	down	0.278809	0.423687	0.483617	2.15378	1.61678	2.06629	0.526614	0.652498	0.553952
1798	Cavin1	-0.836395	3.88379	27.5334	1.54402e-07	3.83893e-06	none	9.43304	11.1571	10.6396	18.0262	18.2337	19.3772	10.5323	10.701	10.0635
1799	Cavin3	-0.731429	0.918218	5.08239	0.02417	0.101145	none	3.03391	3.05996	2.06636	1.77921	2.69464	2.15812	1.00535	1.6095	1.38488
1800	Cavin4	-0.131794	0.628552	0.174769	0.675908	0.843563	none	1.06877	1.31814	2.06636	1.63875	1.61678	1.23977	1.57984	1.4355	1.1079
1801	Cbarp	-0.467601	4.99362	11.9616	0.000543082	0.00487312	none	41.3135	44.9932	43.529	33.1224	39.6287	36.2959	26.2857	26.3379	26.6183
1802	Cbfa2t2	0.20848	6.05693	3.38287	0.0658773	0.207832	none	73.6516	78.288	81.4235	63.5366	62.7851	56.1111	72.0024	73.1668	66.6588
1803	Cbfb	0.061358	6.52197	0.188794	0.663922	0.836506	none	86.6167	75.84	82.3907	89.8033	80.3452	95.6461	109.296	83.3892	85.9087
1804	Cbl	-0.160814	6.43305	1.94568	0.163053	0.377556	none	97.6761	92.8817	104.109	93.6427	93.4591	82.3759	73.7259	85.6077	82.9081
1805	Cblb	0.0664901	4.73246	0.108058	0.742366	0.878117	none	19.1449	21.561	19.7843	26.735	24.9703	24.8413	34.4214	21.0104	25.1125
1806	Cblc	-0.377842	2.05956	2.79608	0.0944953	0.26499	none	4.50741	4.56641	4.44048	4.58849	4.17669	4.86725	3.44693	3.30599	3.78534
1807	Cbll1	-0.0453924	5.28454	0.148188	0.700273	0.856256	none	36.4775	36.6725	35.0618	37.4449	39.6112	39.7645	37.0846	37.9754	38.6843
1808	Cbln1	0.508094	0.227138	0.176288	0.674583	0.842794	none	1.39405	1.31814	1.75861	1.03007	0.583839	1.0561	3.59055	0.0869997	0.138488
1809	Cbln2	2.07702	1.32213	33.5941	6.78976e-09	2.15517e-07	up	0.51115	0.564916	0.307756	1.26418	0.494017	0.964267	3.3033	3.78449	4.47778
1810	Cbln4	-2.32784	1.89184	15.82	6.96636e-05	0.000841235	down	4.92563	6.07285	4.44048	7.16367	6.10785	4.59175	0.23937	1.6095	1.70802
1811	Cbr1	-0.0726323	6.1568	0.290718	0.589761	0.789091	none	40.195	38.4143	35.8316	69.9043	73.0697	73.1006	57.0658	73.7323	75.6606
1812	Cbr3	-0.466931	4.99494	3.3282	0.0681012	0.212065	none	40.8455	40.4386	41.0634	39.3768	32.1111	37.6523	16.6123	30.8849	31.8522
1813	Cbr4	0.0464317	3.28191	0.0506029	0.822018	0.921929	none	8.82895	9.17989	7.86976	8.56831	10.7786	8.6784	8.61731	11.136	9.32485
1814	Cbs	-0.330578	5.65126	3.84307	0.0499521	0.171631	none	32.9459	33.895	36.2273	57.9648	56.812	50.5092	34.0863	50.5033	47.5014
1815	Cbwd1	0.0822216	4.54206	0.306551	0.579805	0.7822	none	27.1839	24.4797	26.9506	23.1766	22.0062	21.4894	25.7083	23.7509	21.4656
1816	Cbx1	-0.495583	8.0835	15.8803	6.74759e-05	0.000819903	none	397.582	395.771	409.316	295.209	313.611	329.733	188.145	240.641	240.138
1817	Cbx2	-0.127499	6.07726	0.795343	0.372489	0.621393	none	59.1075	54.9852	60.1004	67.1418	67.1415	73.973	75.8802	57.2893	58.3496
1818	Cbx3	-0.0224008	8.36569	0.046246	0.829729	0.92561	none	338.697	330.14	335.988	337.95	306.908	338.136	296.919	346.323	329.278
1819	Cbx3-ps6	0.380105	-0.103587	0.848243	0.35705	0.605669	none	0.968861	0.958004	1.17958	0.952346	0.706445	0.494072	1.10302	1.09837	0.615348
1820	Cbx4	-0.279803	0.617371	0.579028	0.446693	0.683891	none	2.27694	1.7889	2.9017	1.5451	1.21259	1.92853	1.62771	0.826497	1.43104
1821	Cbx5	-0.040416	9.5104	0.145514	0.702859	0.857749	none	713.101	652.525	700.101	742.633	759.664	684.537	642.804	743.195	751.112
1822	Cbx6	-0.0491816	6.91812	0.0860631	0.769243	0.893958	none	157.174	150.392	149.13	109.937	126.519	127.1	89.6292	126.933	136.549
1823	Cbx7	-0.876741	5.78642	7.53632	0.00604673	0.0344838	none	97.7226	95.0001	96.6354	69.2488	73.0248	68.7384	20.4901	49.9813	45.0547
1824	Cbx8	-0.957202	-0.0589334	3.87632	0.0489718	0.169219	none	0.836427	0.51784	0.835338	0.983248	0.628749	1.79078	0.813857	0.434999	0.507789
1825	Cby1	-0.354327	4.59377	4.18284	0.0408352	0.148603	none	21.3754	22.0788	20.3998	28.2333	23.9374	27.6882	17.091	22.6199	23.0352
1826	Cc2d1a	-0.00020806	4.23612	1.77738e-06	0.998936	0.999222	none	29.6932	29.7993	31.9187	18.6349	18.2337	18.5966	19.8198	16.5299	19.3883
1827	Cc2d1b	0.0733081	6.32347	0.484548	0.486369	0.715448	none	72.4378	84.2521	77.46	79.8487	78.5425	72.1726	83.2926	82.4623	78.0102
1828	Cc2d2a	-0.17464	3.98097	1.0225	0.311927	0.562215	none	12.7787	15.5823	14.4645	17.7453	17.0211	14.464	15.2239	15.3555	13.2487
1829	Ccar1	0.0769171	7.57704	0.633779	0.425973	0.668378	none	180.563	160.417	187.548	194.559	178.9	175.956	199.532	188.751	194.018
1830	Ccar2	-0.0967682	6.35382	0.791587	0.373621	0.62276	none	70.8175	65.5303	69.8606	83.7166	82.7704	83.2483	82.7741	80.8227	71.0443
1831	Ccbe1	1.19061	0.426317	9.49676	0.00205835	0.0144769	up	0.743491	1.6006	1.05516	0.795963	0.943124	0.505092	1.38834	1.479	2.30813
1832	Ccdc102a	-0.487564	3.63462	6.24131	0.0124804	0.0612785	none	12.0817	16.1001	13.3654	13.2973	12.6648	16.6221	10.5323	10.9185	9.04788
1833	Ccdc106	-0.986839	2.146	9.49608	0.00205912	0.0144769	none	5.52878	7.96155	6.79481	4.36843	6.31714	6.35222	1.79144	3.30686	3.52221
1834	Ccdc107	0.126429	2.33187	0.234227	0.628407	0.815467	none	5.01856	4.84887	5.75943	3.74571	4.31142	5.92335	5.31401	4.39349	5.63184
1835	Ccdc112	-0.757858	3.62086	13.485	0.000240483	0.00242878	none	14.0799	15.5352	14.9921	14.421	15.0451	15.9334	6.9896	9.35247	10.6174
1836	Ccdc114	-0.522482	3.54727	7.94486	0.00482242	0.028848	none	24.3493	28.7166	29.7204	12.7822	12.7097	14.9691	8.80881	8.96097	10.5251
1837	Ccdc115	0.227537	4.26771	2.06994	0.150227	0.357693	none	21.6077	21.56	23.917	15.2169	17.9643	19.0557	20.3943	20.7494	20.3116
1838	Ccdc116	-0.431447	2.8425	3.37596	0.0661539	0.208462	none	10.1603	10.3045	11.3434	8.455	8.77869	6.81231	4.74335	6.94606	6.21303
1839	Ccdc117	0.0867007	5.10478	0.297566	0.585412	0.785891	none	44.1912	35.778	35.0402	31.6981	30.0452	36.734	30.3521	34.4084	40.3
1840	Ccdc12	-0.139472	5.19792	1.07018	0.300904	0.54959	none	35.6876	38.5555	36.9747	37.4571	36.9166	39.1676	30.9266	38.3669	34.2527
1841	Ccdc120	-0.667076	4.40727	12.8634	0.000335063	0.00323017	none	24.1634	25.6566	25.236	23.5511	28.4734	24.6577	13.5005	19.3574	15.6491
1842	Ccdc122	-0.265049	0.739638	0.863371	0.352797	0.601224	none	0.371745	0.941527	0.747408	1.77921	1.52696	1.79078	1.43622	1.4355	1.38488
1843	Ccdc124	0.0968779	5.90098	0.795534	0.372432	0.621393	none	98.4196	101.544	109.693	55.2492	54.9258	60.3815	62.8585	60.9433	59.4575
1844	Ccdc125	-0.639665	2.80692	6.74195	0.00941719	0.0488953	none	6.1338	6.40239	5.31978	8.94288	7.5899	8.35698	4.26078	6.91648	4.84708
1845	Ccdc126	-0.138214	1.33446	0.236461	0.626774	0.814329	none	2.69515	3.62488	3.12153	2.99657	2.515	2.02037	2.2022	2.04449	2.63127
1846	Ccdc127	0.154292	5.74142	1.87684	0.170694	0.387561	none	44.7489	40.8355	44.8445	49.6775	50.2101	49.6368	51.6081	57.3328	58.2572
1847	Ccdc130	-0.147462	2.40228	0.332908	0.563952	0.770993	none	7.57431	7.57929	8.83699	4.77578	4.53598	6.8417	4.45228	5.56798	4.61626
1848	Ccdc134	0.430933	4.05633	5.4541	0.0195225	0.0863703	none	14.8233	13.8405	15.3878	13.11	14.1469	14.4181	22.5008	17.5304	16.4339
1849	Ccdc136	-0.541849	5.7104	22.2197	2.43165e-06	4.52035e-05	none	61.1619	66.4718	66.6072	60.9146	58.7432	63.6416	43.6132	39.4109	43.4852
1850	Ccdc137	0.134431	5.04683	1.04038	0.307734	0.557337	none	36.2452	33.1888	35.1721	30.4339	31.6171	30.9024	36.0012	35.4524	31.0675
1851	Ccdc138	-0.511782	3.91842	7.09384	0.00773494	0.0417722	none	15.288	19.3013	16.6628	18.3071	17.8295	16.117	9.76629	13.7016	13.341
1852	Ccdc14	0.0764452	5.28562	0.358486	0.549348	0.760987	none	31.2731	34.3657	33.6333	38.7213	37.8148	35.4942	41.0759	36.2789	41.3617
1853	Ccdc141	-1.26117	0.712713	16.5325	4.78232e-05	0.000604723	down	1.85873	2.54212	2.06636	2.15378	2.42518	1.88262	0.813857	0.869997	1.01558
1854	Ccdc142	0.90739	-0.197684	5.34736	0.0207537	0.0901644	none	0.805758	0.897746	0.339851	0.472427	0.461682	0.664426	1.17291	0.781693	1.08113
1855	Ccdc149	-0.398153	0.642555	1.20895	0.27154	0.516173	none	0.604086	0.423687	0.879303	1.35782	2.29044	1.28569	1.53197	1.1745	1.06174
1856	Ccdc15	-0.119647	2.2143	0.211426	0.645652	0.825072	none	3.48511	4.66056	5.23185	4.1671	5.79348	4.04074	5.02677	3.78449	4.15464
1857	Ccdc150	0.475272	0.268111	1.66527	0.196893	0.423098	none	0.464682	0.376611	0.571547	0.561856	1.03295	1.14794	1.38834	1.392	1.06174
1858	Ccdc151	-0.274183	1.21188	0.843783	0.358317	0.606936	none	3.53158	2.68335	3.47325	2.2006	2.1108	2.8928	1.53197	2.08799	2.35429
1859	Ccdc155	0.00228604	0.770373	4.17359e-05	0.994845	0.997982	none	3.34571	3.34242	2.85773	1.35782	1.75152	1.65303	1.05323	1.5225	2.21581
1860	Ccdc157	0.345061	3.79551	3.21363	0.0730271	0.222709	none	13.6152	11.7691	12.1344	12.4545	11.3175	12.1681	18.24	14.5725	13.064
1861	Ccdc158	-0.424682	1.18541	2.04117	0.153091	0.362172	none	3.34571	4.66056	4.9241	3.04339	1.97607	2.38771	1.62771	1.78349	2.12348
1862	Ccdc159	0.101545	1.26937	0.119037	0.730081	0.872649	none	1.85873	1.97721	2.33015	2.71564	2.24553	1.65303	2.10645	2.43599	2.58511
1863	Ccdc160	-1.7419	2.64923	64.4983	9.6618e-16	7.86313e-14	down	4.32154	5.93162	7.43011	9.50473	9.16178	9.50491	2.48945	3.08849	2.86208
1864	Ccdc162	-1.36988	-0.207206	8.07353	0.00449167	0.0273011	down	0.975832	1.41229	1.62671	1.63875	1.03295	0.642844	0.430866	0.565498	0.276976
1865	Ccdc163	0.0783904	2.40107	0.104254	0.746783	0.881268	none	6.93305	7.62637	7.27535	5.75903	5.08299	4.08665	4.45228	5.70153	5.678
1866	Ccdc166	-0.112479	2.5771	0.260823	0.609555	0.803403	none	8.68955	9.93311	8.88096	5.19717	6.24258	6.61211	5.55338	5.04598	6.18579
1867	Ccdc167	0.112042	3.13969	0.347245	0.555677	0.765463	none	5.77414	5.1398	5.15623	8.56643	7.77718	8.45019	9.91805	8.31239	8.70212
1868	Ccdc170	-2.02666	-0.38568	19.556	9.76939e-06	0.000152625	down	0.371745	0.847375	0.571547	1.03007	1.16768	1.01018	0.143622	0.173999	0.461626
1869	Ccdc171	-0.126524	1.59521	0.214631	0.643162	0.823845	none	4.0892	4.84887	5.36375	3.5116	3.18866	2.34179	2.82456	3.00149	2.49278
1870	Ccdc173	-0.206849	1.16983	0.613996	0.433287	0.674956	none	2.36988	1.97721	2.41808	2.38789	2.02098	2.43363	1.91496	1.91399	2.12348
1871	Ccdc174	0.0250168	4.50126	0.0286936	0.865488	0.941857	none	20.9571	22.1259	22.0705	20.6014	23.4883	22.0404	21.6386	24.3164	21.6503
1872	Ccdc177	-3.28934	1.12514	78.6776	7.31193e-19	8.1882e-17	down	1.67285	1.64767	1.58275	3.5116	3.3683	4.36216	0.191496	0.521998	0.415464
1873	Ccdc18	0.0372114	4.53747	0.0444796	0.832964	0.927002	none	23.8382	23.6794	21.9826	27.25	20.12	20.1578	24.703	22.4894	22.435
1874	Ccdc181	-0.442996	2.96069	1.74566	0.186423	0.409085	none	9.57244	11.6279	11.6508	8.70877	7.54499	9.96409	3.44693	8.48247	7.43218
1875	Ccdc186	-0.168256	5.41607	1.02547	0.311226	0.561338	none	37.5463	39.7325	37.898	43.8248	50.9287	38.5707	33.1288	44.0654	42.0542
1876	Ccdc187	-0.74398	2.98908	0.944597	0.331099	0.580283	none	6.64495	9.41527	7.47408	11.4244	12.1259	5.46418	0.909605	8.39547	8.12462
1877	Ccdc189	0.171773	2.02396	0.476813	0.489869	0.717955	none	4.88241	4.26747	2.57064	3.37816	3.57624	4.10043	4.61314	4.53399	3.36479
1878	Ccdc191	-0.187105	3.79273	1.14188	0.285256	0.530652	none	17.2397	19.0659	19.2128	12.6886	14.5061	16.1629	13.0696	12.18	13.0179
1879	Ccdc194	-0.118933	3.91144	0.135139	0.713162	0.863344	none	12.9182	13.1343	14.2007	13.5782	16.6169	15.8415	7.65983	18.8789	16.0646
1880	Ccdc22	0.176611	4.92555	1.3272	0.249305	0.490274	none	19.794	19.934	22.3281	27.9261	27.0856	29.1245	36.6107	31.3395	27.5942
1881	Ccdc24	0.376661	1.84918	1.8464	0.174203	0.392609	none	3.2932	3.82448	2.22332	3.04901	2.20736	3.78268	3.63794	3.92282	4.2248
1882	Ccdc25	-0.331834	5.49762	3.52852	0.0603217	0.195434	none	55.483	49.7126	52.7582	47.2427	48.0544	53.3561	30.4	40.6289	47.6398
1883	Ccdc28a	-0.486052	3.0202	5.51133	0.0188937	0.0843079	none	6.45908	8.09713	6.33098	8.3342	9.2516	10.1018	5.60125	7.09048	7.15521
1884	Ccdc28b	-0.0394995	3.03048	0.0318979	0.858252	0.938286	none	5.57618	5.83747	4.66031	8.68583	7.36535	8.17331	7.13322	9.69612	6.83207
1885	Ccdc3	-0.144612	0.606947	0.154591	0.694186	0.852911	none	1.67285	2.07136	1.40688	1.21736	1.52696	1.69895	1.81921	1.392	0.830927
1886	Ccdc30	-0.265039	2.19896	1.17894	0.277573	0.522607	none	5.52971	6.07285	5.09996	4.77578	5.74857	3.99482	4.4044	3.95849	3.78534
1887	Ccdc32	-0.157522	2.60449	0.59486	0.440546	0.680474	none	5.39031	5.83747	6.02323	6.74227	5.97312	5.96927	5.45763	5.87248	5.49335
1888	Ccdc33	-2.87069	0.513865	20.4163	6.2297e-06	0.000103444	down	0.836427	1.03568	1.14309	1.91968	2.42518	2.61729	0	0.652498	0.276976
1889	Ccdc34	-0.171405	5.25078	1.96466	0.161016	0.374775	none	32.3883	32.2002	32.9299	38.4403	39.7459	40.8206	37.1502	33.4949	35.5452
1890	Ccdc36	0.0262807	2.28177	0.013704	0.906809	0.96032	none	13.894	14.6407	13.3667	4.49485	5.25455	4.22441	4.93102	4.34999	5.03173
1891	Ccdc39	-0.154339	1.53753	0.163831	0.685654	0.84816	none	3.08409	2.8613	3.27804	3.2096	3.02878	2.5126	1.37686	2.68829	3.83104
1892	Ccdc40	-0.76525	3.7788	12.5996	0.000385837	0.00364436	none	15.8921	20.5724	19.3007	15.9193	18.0092	16.8517	7.42046	12.006	10.5712
1893	Ccdc43	-0.238602	5.99002	3.41309	0.064681	0.205089	none	69.2376	64.1651	65.7279	68.8274	65.5696	68.8303	49.0229	62.5963	61.4425
1894	Ccdc47	0.146869	6.97451	2.29191	0.130049	0.3256	none	116.82	106.795	114.825	116.722	117.658	118.417	121.739	136.099	134.644
1895	Ccdc50	-0.241571	7.00005	5.63741	0.0175812	0.0797219	none	98.0014	93.07	95.6242	137.233	139.762	132.931	106.28	119.755	122.377
1896	Ccdc51	-0.146556	3.00378	0.297597	0.585393	0.785891	none	7.71372	8.7562	8.00166	7.91281	7.54499	9.18349	4.88314	8.74347	8.72474
1897	Ccdc57	0.155037	2.81312	0.382306	0.536372	0.750432	none	6.83082	5.88455	5.6715	7.07002	6.55696	5.7856	9.3833	6.39448	5.95498
1898	Ccdc58	0.092163	5.87103	0.534693	0.46464	0.697708	none	74.1167	70.6616	75.3123	51.8781	53.8479	61.6212	54.4806	60.2473	64.4892
1899	Ccdc59	0.0045475	5.76208	0.00174446	0.966685	0.986056	none	60.7618	60.0304	58.424	55.1701	50.6381	54.1922	53.1578	54.0873	54.0158
1900	Ccdc6	-0.0694565	6.89572	0.564059	0.452629	0.689735	none	168.633	169.569	188.039	122.531	115.87	122.003	113.892	115.84	115.36
1901	Ccdc60	-0.0405329	-0.29893	0.00656555	0.93542	0.973462	none	0.51115	0.941527	0.923268	1.12371	0.494017	0.551009	1.05323	0.695998	0.369301
1902	Ccdc61	-0.0703735	4.33103	0.225135	0.635155	0.818788	none	19.1449	18.8776	18.2895	18.9158	20.2547	21.5353	19.389	20.1839	18.5112
1903	Ccdc62	-0.00952747	0.836337	0.0011293	0.973192	0.988429	none	1.99302	2.9531	3.84739	1.77874	1.4313	1.81741	1.74501	1.64908	1.62216
1904	Ccdc66	-0.0536035	4.68688	0.108376	0.742001	0.878097	none	24.0157	23.5608	25.7174	27.0243	27.144	23.1387	21.471	25.39	27.9935
1905	Ccdc71	-0.0146664	5.52205	0.0111025	0.916084	0.964668	none	37.3139	38.7438	38.8212	43.6375	48.7281	43.943	51.7039	42.8039	41.0847
1906	Ccdc71l	0.0585044	3.94141	0.111798	0.738106	0.876699	none	12.4999	11.3925	7.29821	15.0297	13.1588	16.0711	17.091	15.1815	14.0334
1907	Ccdc73	-0.579081	0.270646	2.64713	0.103737	0.28169	none	1.81226	2.54212	2.7698	1.59193	0.988035	1.37752	0.957479	1.0005	0.69244
1908	Ccdc77	-0.0464734	5.28657	0.102841	0.748446	0.882464	none	51.0629	47.9567	49.2783	35.6086	42.0876	39.3297	33.1819	38.4095	42.2753
1909	Ccdc8	-0.133682	4.64612	0.716187	0.397398	0.643839	none	14.4981	11.5808	13.4973	23.9257	28.5183	24.7495	20.9209	23.7509	26.0357
1910	Ccdc82	0.459755	1.44772	2.42033	0.11977	0.309896	none	0.789959	1.27106	0.879303	2.29425	2.02098	2.24996	3.87779	2.30549	2.90825
1911	Ccdc84	-0.0636338	2.76783	0.0832469	0.772945	0.896337	none	9.99066	10.3587	8.18323	6.00062	7.90428	6.39492	5.697	6.83948	6.98164
1912	Ccdc85a	-0.853252	3.69512	4.91317	0.0266527	0.108866	none	7.85312	7.48514	7.78183	17.8858	14.5061	16.5762	4.11716	10.7445	12.3716
1913	Ccdc85b	-0.687077	4.56714	7.45959	0.00630995	0.0356731	none	29.4027	30.4236	24.4912	24.1631	24.7552	37.2937	13.0787	20.9191	19.7733
1914	Ccdc85c	-0.0486808	6.08248	0.207832	0.648472	0.826542	none	72.6298	70.9912	74.6528	70.513	65.6145	67.4068	68.9864	65.8588	62.8735
1915	Ccdc86	-0.165147	5.83196	2.09681	0.147607	0.353923	none	72.6748	66.7533	64.5408	56.6056	59.0566	62.1718	56.6301	52.6335	50.0865
1916	Ccdc88a	0.332526	5.58581	3.30119	0.0692299	0.214921	none	34.5723	33.283	34.7325	44.9485	43.0244	37.5146	65.731	42.4559	50.5943
1917	Ccdc88b	-1.30486	-0.286577	7.62985	0.00574102	0.0331281	down	2.0446	2.11844	1.84654	1.07689	1.16768	0.826514	0.287244	0.217499	0.738602
1918	Ccdc88c	-0.381115	7.00598	3.48919	0.0617709	0.198866	none	156.412	154.363	157.307	153.105	145.151	131.462	77.3165	123.279	131.102
1919	Ccdc89	-0.0640348	1.60915	0.0630379	0.801757	0.911772	none	2.55575	2.91873	1.97843	2.71564	2.69464	3.53564	2.77669	3.04499	2.76976
1920	Ccdc9	-0.0749505	5.77466	0.40018	0.526996	0.743563	none	50.6038	51.2662	49.9004	50.3329	54.8808	60.657	52.422	53.1133	52.6716
1921	Ccdc90b	0.0768707	4.48612	0.227218	0.633594	0.818103	none	15.4274	14.3475	14.7283	20.0395	20.4344	23.7852	25.3253	20.6189	22.1581
1922	Ccdc91	0.078954	4.91845	0.355711	0.550898	0.762003	none	26.6263	27.3984	28.0058	29.2165	26.9464	30.581	29.8255	30.1889	32.0369
1923	Ccdc92	-0.574268	3.94265	5.5493	0.0184881	0.0829475	none	20.9107	21.9376	20.3998	16.9961	15.8984	21.2139	8.76094	12.18	15.5568
1924	Ccdc92b	-0.705013	3.41755	14.3597	0.000151003	0.0016335	none	10.5483	11.1571	10.9473	12.5013	12.6199	13.7293	6.94172	8.30847	8.67858
1925	Ccdc93	0.261962	5.6045	4.3527	0.0369503	0.137783	none	32.853	30.9762	34.7325	46.915	43.8328	39.8564	55.7732	49.6333	51.9791
1926	Ccdc96	-0.250457	1.42527	0.641465	0.423181	0.665802	none	1.57992	2.02428	2.63791	2.01332	2.87428	3.44381	1.86708	2.34899	2.81592
1927	Ccdc97	0.0916656	5.35508	0.421223	0.516327	0.735511	none	40.892	39.45	42.9539	40.4068	36.8717	39.6727	47.4431	40.9769	36.7916
1928	Ccdc9b	-1.50963	0.214364	15.7397	7.26837e-05	0.000873328	down	1.57992	1.41229	1.14309	1.91968	1.16768	1.60711	0.430866	0.652498	0.553952
1929	Cchcr1	0.12516	4.57307	0.667787	0.413824	0.657366	none	28.9032	31.0704	31.567	23.4575	19.4912	24.1526	25.5168	23.4464	24.5585
1930	Cckbr	-1.45988	-0.0625607	11.4198	0.000726654	0.00619093	down	0.929363	1.88305	1.49482	1.21736	1.03295	1.51528	0.191496	0.652498	0.507789
1931	Ccl25	0.397174	2.759	3.04303	0.0810843	0.239181	none	3.34571	4.23687	3.47325	6.64863	5.34437	5.05092	7.27684	8.66691	6.60126
1932	Ccl27a	-0.0606924	2.35698	0.079448	0.778047	0.899384	none	5.7588	4.46378	5.04852	4.90781	5.61383	4.66475	4.64377	5.00248	4.98556
1933	Ccm2	0.125401	5.37679	0.980627	0.322044	0.5714	none	30.4367	28.1987	31.567	38.2062	37.9495	41.142	46.8686	40.9769	40.7154
1934	Ccn1	-1.4747	5.90411	8.90924	0.00283731	0.0187431	down	24.0705	20.337	20.3998	59.6036	97.546	103.039	12.4951	38.0189	43.5775
1935	Ccn2	-1.23685	5.53321	3.76948	0.0521958	0.177081	none	24.9158	22.4451	21.528	61.3271	66.4211	64.1871	6.44862	33.782	41.6669
1936	Ccn3	-2.67174	1.02414	52.6142	4.05935e-13	2.33839e-11	down	2.09107	1.64767	1.18706	2.90292	3.27848	3.76523	0.287244	0.478499	0.784765
1937	Ccna2	0.116451	7.90788	1.6572	0.197981	0.424703	none	246.191	254.975	248.238	227.916	222.846	230.681	253.661	248.687	239.884
1938	Ccnb1	-0.0800237	8.52672	0.555815	0.455951	0.691646	none	434.961	461.558	420.265	387.757	385.995	346.92	329.975	387.274	348.268
1939	Ccnb1-ps	-0.0289108	0.575455	0.00562214	0.94023	0.97517	none	1.42007	1.84916	1.04109	1.0399	1.80765	1.31829	1.50181	1.74826	0.852162
1940	Ccnb1ip1	0.311517	3.96251	1.20298	0.272728	0.517506	none	17.7044	14.2171	16.0473	12.6418	10.4642	17.816	11.9685	17.5304	21.5118
1941	Ccnb2	-0.169697	6.52493	2.00723	0.156551	0.367746	none	78.2989	90.3395	83.0502	93.3618	94.5819	100.146	97.3756	80.9097	79.0304
1942	Ccnb2-ps	0.290593	1.17129	0.898902	0.343076	0.592219	none	1.81226	1.36521	1.27499	2.34107	1.48205	1.92853	2.29795	1.95749	2.81592
1943	Ccnc	0.0982894	4.93296	0.538093	0.463224	0.697035	none	32.6207	26.3157	30.9075	30.7616	28.7877	27.4586	29.2031	32.7119	31.669
1944	Ccnd1	0.150567	7.61668	2.6483	0.103661	0.281592	none	220.319	210.751	221.941	190.598	181.878	177.485	199.414	209.747	204.263
1945	Ccnd2	2.18109	4.20891	120.216	5.67461e-28	1.26084e-25	up	3.64915	4.24582	4.35255	6.19353	6.19767	7.26552	35.0844	25.1455	29.3899
1946	Ccnd3	0.323559	6.22474	3.70131	0.0543696	0.18216	none	82.6673	93.1444	90.4425	60.5367	67.2883	68.4418	103.236	71.2993	72.1864
1947	Ccndbp1	-0.00970222	4.0337	0.00254767	0.959744	0.983326	none	16.4033	15.6764	17.8498	18.2603	14.4612	15.6119	17.8091	13.2675	17.1725
1948	Ccne1	-0.175044	7.06449	2.49082	0.114512	0.301823	none	200.045	194.567	201.8	146.925	124.178	148.543	129.451	125.28	118.684
1949	Ccne2	0.685226	4.87537	24.8648	6.14954e-07	1.37072e-05	none	21.2485	19.0367	20.3924	22.61	20.6558	23.1015	35.1811	33.7924	38.2554
1950	Ccnf	0.0901142	7.55002	0.969093	0.324907	0.574103	none	236.105	230.439	245.633	186.162	175.466	175.083	189.102	194.444	190.513
1951	Ccng1	-0.0204529	9.01508	0.0327384	0.856417	0.937158	none	467.052	398.549	376.825	556.706	475.155	508.949	481.181	482.675	562.63
1952	Ccng2	-0.425256	3.37022	4.49753	0.0339438	0.129863	none	7.89959	10.4039	8.17752	10.9562	11.9462	11.8467	9.09605	9.83097	7.06288
1953	Ccnh	0.107064	5.55591	0.865421	0.352226	0.600815	none	48.6986	50.4188	50.3401	42.982	44.4167	46.3307	46.7729	50.9383	46.9936
1954	Ccni	0.165535	7.28547	1.28423	0.257114	0.49919	none	117.1	125.41	114.88	147.627	134.732	152.4	198.1	144.898	146.797
1955	Ccnj	0.133322	4.96772	0.802429	0.370368	0.619581	none	21.0966	19.7721	17.5861	30.668	29.2368	28.1015	37.1502	29.7104	30.1442
1956	Ccnjl	0.412058	3.84021	4.06986	0.0436549	0.155452	none	5.62265	4.66056	5.53961	13.1568	9.61088	13.362	17.9527	14.0505	16.2954
1957	Ccnk	0.0400351	6.28422	0.139554	0.708725	0.860428	none	94.8415	96.8361	106.22	70.9812	80.7045	75.3505	80.1889	79.2133	75.1528
1958	Ccnl1	0.0453823	6.17651	0.160322	0.688861	0.850712	none	72.8663	64.6076	63.9469	72.3385	69.9138	68.0226	79.455	67.7741	70.8199
1959	Ccnl2	-0.0329031	7.01449	0.111166	0.738821	0.877063	none	157.574	151.398	134.489	138.263	123.729	124.482	128.494	125.062	126.024
1960	Ccno	0.822534	3.92068	1.03999	0.307823	0.557427	none	11.9888	14.9232	14.0249	13.7655	8.75758	9.68858	43.9004	7.35148	5.90882
1961	Ccnq	0.0736585	4.07391	0.201596	0.653436	0.830168	none	15.3345	17.7007	15.5637	14.7019	15.8535	17.7241	16.7559	18.3569	15.9261
1962	Ccnt1	0.165595	6.54948	2.35963	0.124511	0.316835	none	84.3774	78.795	70.1547	80.9897	90.4851	89.4403	90.9347	99.7783	103.346
1963	Ccnt2	0.0202576	7.15074	0.0447576	0.83245	0.926919	none	153.113	145.089	147.987	134.705	145.286	137.064	135.962	141.418	147.628
1964	Ccny	0.378158	6.02327	12.3513	0.000440679	0.00405831	none	46.5146	42.557	49.6367	56.1856	53.803	57.0754	76.742	69.6433	71.7829
1965	Ccnyl1	-0.0208392	5.70146	0.034504	0.852639	0.935217	none	55.3143	50.1123	51.5113	51.5667	51.3392	51.8325	54.0626	48.4741	50.7244
1966	Ccp110	-0.109613	7.05472	0.959885	0.327216	0.576292	none	129.553	116.09	126.312	145.521	138.729	123.564	117.818	126.28	135.764
1967	Ccpg1	-0.630138	3.90322	11.6223	0.000651641	0.00566212	none	17.7309	19.483	19.0176	17.0275	17.3643	19.0534	10.6036	10.3351	13.756
1968	Ccpg1os	-0.376248	1.79228	1.63764	0.200649	0.428219	none	3.81039	3.76611	4.17669	2.76246	3.59285	4.91317	3.20756	2.65349	2.86208
1969	Ccs	-0.158619	4.47171	1.23138	0.26714	0.510627	none	19.7954	21.9847	21.5429	24.2535	21.6469	23.0506	19.9634	21.2714	20.8193
1970	Ccsap	0.210926	2.96399	1.16518	0.280394	0.52616	none	7.43491	6.40239	6.28702	6.46135	6.78151	7.8978	8.42582	8.22147	7.93997
1971	Ccser2	-0.0560217	4.75912	0.161267	0.687993	0.850227	none	24.3493	24.5268	26.6429	29.1697	27.3955	24.7954	26.57	26.3609	25.7126
1972	Cct2	0.171703	9.5738	3.91192	0.0479448	0.166741	none	898.973	907.915	893.02	694.595	711.969	713.282	799.878	810.054	789.243
1973	Cct3	-0.143718	9.23637	1.77007	0.183373	0.404612	none	738.658	718.95	721.908	595.193	639.842	637.518	502.389	604.822	596.098
1974	Cct4	0.0864543	9.09431	0.928032	0.335375	0.584592	none	552.925	540.201	538.529	534.185	504.212	529.612	543.465	557.494	571.863
1975	Cct5	0.0986522	9.52241	0.961054	0.326922	0.576171	none	790.377	810.278	829.095	655.827	702.942	742.026	698.625	786.391	775.209
1976	Cct6a	0.103965	9.2942	1.23888	0.265687	0.50923	none	737.45	705.851	743.055	570.623	619.788	599.398	614.668	670.692	647.509
1977	Cct7	0.066817	9.37212	0.466595	0.494558	0.720472	none	788.144	780.004	782.623	595.333	648.419	670.761	633.42	692.257	689.156
1978	Cct8	0.112035	9.46083	1.42665	0.232312	0.469319	none	829.922	783.256	792.822	655.171	657.896	690.185	677.797	750.503	747.14
1979	Ccz1	-0.0186869	6.25737	0.0312799	0.859617	0.939329	none	68.1103	66.9562	69.0407	75.0546	71.0586	81.3726	74.8289	75.4344	75.3374
1980	Cd109	-0.128337	3.15472	0.154454	0.694314	0.852954	none	4.04273	4.33103	2.9017	10.2071	7.90428	9.13757	12.4951	5.30698	7.24753
1981	Cd151	-0.144789	5.65244	1.0375	0.308403	0.558301	none	55.4825	52.4887	50.428	46.9618	53.578	55.4215	40.6436	48.2414	52.8525
1982	Cd164	0.175682	7.48087	3.11357	0.0776425	0.232479	none	169.609	167.451	179.114	161.815	159.523	174.67	199.97	181.177	181.696
1983	Cd164l2	0.131523	0.239242	0.0951565	0.757721	0.887357	none	1.39405	2.25967	1.0112	0.608678	1.07786	1.37752	0.718109	1.131	1.52337
1984	Cd1d1	0.0588396	1.02518	0.0368807	0.847708	0.933498	none	1.48698	2.54212	1.66056	1.82603	2.06589	1.73201	2.05858	2.39249	1.43104
1985	Cd200	-0.271834	0.079289	0.454243	0.500327	0.725083	none	0.464682	0.141229	0.0879303	1.03007	1.2575	0.826514	0.47874	1.131	0.969415
1986	Cd247	-0.386579	1.43879	0.855224	0.355079	0.603332	none	2.73419	2.44656	1.30445	2.53538	2.1117	4.15277	3.36937	1.36285	2.03208
1987	Cd248	-1.41806	-0.317185	7.85772	0.0050604	0.0298632	down	0.0464682	0	0.131895	0.468213	1.2575	1.33161	0.23937	0.434999	0.461626
1988	Cd24a	-1.21569	7.89648	129.639	4.9147e-30	1.323e-27	down	102.23	102.062	88.0622	339.548	320.932	324.407	151.473	146.725	127.871
1989	Cd276	-0.181769	6.14106	2.7089	0.0997899	0.274486	none	89.2189	98.9955	102.439	72.7098	74.5926	74.2944	61.901	71.5999	62.7812
1990	Cd2ap	0.143946	7.29406	1.65152	0.198752	0.425337	none	149.163	158.178	149.129	150.999	159.388	130.314	155.255	168.214	165.926
1991	Cd2bp2	-0.0753902	7.17895	0.669637	0.413178	0.65688	none	176.765	175.454	177.18	150.765	145.825	142.895	142.329	140.33	136.457
1992	Cd302	0.199814	1.26084	0.29135	0.589356	0.788776	none	2.0446	2.16551	2.11033	2.622	1.34732	2.38771	3.35118	1.95749	2.03116
1993	Cd320	0.128846	5.20524	0.983682	0.321291	0.570881	none	32.6207	31.447	28.4455	33.0559	35.7938	35.1269	38.9215	34.7564	40.577
1994	Cd34	-1.32458	2.89206	34.6653	3.91543e-09	1.3112e-07	down	7.38844	7.43807	7.38614	9.59838	9.61088	11.8008	4.02141	3.56699	4.84708
1995	Cd38	-0.447298	2.00184	3.17196	0.0749125	0.226975	none	3.02043	2.73043	2.81377	4.77578	4.26651	4.31624	3.6863	2.56649	3.60069
1996	Cd3eap	0.00883983	4.68306	0.00336515	0.953741	0.981099	none	33.8288	32.1061	38.4695	22.6615	25.8685	26.9535	23.1231	28.0139	25.1586
1997	Cd40	2.39037	2.45641	20.1891	7.01532e-06	0.000115259	up	1.39405	2.63628	1.84654	1.12371	2.38027	1.60711	15.942	5.61148	5.44719
1998	Cd44	0.129187	3.27892	0.168404	0.681534	0.845901	none	2.09107	3.10704	3.25342	10.7689	7.1408	9.27533	14.2664	6.74248	8.86323
1999	Cd46	0.403529	0.396239	1.0213	0.312212	0.562215	none	0.604086	0.659069	0.131895	0.870409	0.814231	1.42482	0.855508	1.72868	1.54137
[truncated: 11,999 more rows]
