# Supplementary material for: NANOG is repurposed after implantation to repress Sox2 and begin pluripotency extinction
Source: EMBO J. 2025 Aug 18;44(19):5337–74. doi: 10.1038/s44318-025-00527-9 (PMC12488938; doi:10.1038/s44318-025-00527-9)
Supplement: Supplementary file 3 — Dataset EV2 [file 44318_2025_527_MOESM3_ESM.xlsx]

## Sheet: About
Dataset EV2. Genes whose expression is significantly correlated with NANOG or SOX2 in the epiblast at gastrulation stages, using scRNA-seq data from (Pijuan-Sala et al., 2019).

## Sheet: Nanog vs Sox2 correlated
E6.5	E6.75	E7.0	E7.25	E7.5		E6.5	E6.75	E7.0	E7.25	E7.5		>1 stage	>1 stage	All	All
PositiveSox2	PositiveSox2	PositiveSox2	PositiveSox2	PositiveSox2		NegativeSox2	NegativeSox2	NegativeSox2	NegativeSox2	NegativeSox2		Positive Sox2	NegativeSox2	Positive Sox2	NegativeSox2
NegativeNanog	NegativeNanog	NegativeNanog	NegativeNanog	NegativeNanog		PositiveNanog	PositiveNanog	PositiveNanog	PositiveNanog	PositiveNanog		Negative Nanog	PositiveNanog	Negative Nanog	PositiveNanog
Stxbp6	Pou3f1	Utf1	Utf1	None		Tdgf1	Fgf8	Fgf8	Fgf8	None		Pou3f1	Tdgf1	G3bp2	Nodal
Pou3f1		G3bp2	Mycn				Tdgf1	Nefl	Tdgf1			Utf1	Fgf8	Krt18	Trh
		Pou3f1	Pou3f1					Tdgf1	Nefl			Mycn	Nefl	Pmvk	Khdrbs1
		Krt18	Uchl1					Npm3	Npm3			Dnmt3b	Npm3	Smagp	Mogat2
		Mycn	Crb3					Eomes	Eomes				Eomes	Uchl1	Sgk1
		Dnmt3b	Fdft1					Fst	Fst				Fst	Crb3	Ccnd2
		Pmvk	Polr1e					Rbbp7	Mogat2				Rbbp7	Fdft1	Rrbp1
		Smagp	Wfdc2					Tceal8	Sgk1				Tceal8	Polr1e	Cxx1a
			Gclm					Tdh	Ccnd2				Tdh	Wfdc2	Dynll2
			Dnmt3b					Nodal	Rbbp7					Gclm	Cxcl12
			Chchd10					Trh	Rrbp1					Chchd10	Fgf5
			Spry1					Khdrbs1	Cxx1a					Spry1	Pid1
			Chaf1b						Dynll2					Chaf1b	Selenoh
			Prdx6						Tceal8					Prdx6	Zmynd8
			Dnmt3a						Cxcl12					Dnmt3a	Cxx1b
									Fgf5					Pou3f1	Tdgf1
									Pid1					Utf1	Fgf8
									Tdh					Mycn	Nefl
									Selenoh					Dnmt3b	Npm3
									Zmynd8						Eomes
									Cxx1b						Fst
															Rbbp7
															Tceal8
															Tdh
																Nanog correlated/Sox2 anticorrelated at any stage. Pink, signalling, red, mesoderm, blue, endoderm, green, mineralocorticoid response, yellow, proliferation.

## Sheet: E6.5 Nanog
gene1	gene2	rho	p.value	FDR	limited
Nanog	Anp32b	-0.0613798	0.035462	0.999983	FALSE
Nanog	Apoe	0.0625787	0.031746	0.999983	FALSE
Nanog	Atp6v1c1	-0.0681899	0.019566	0.999983	FALSE
Nanog	Cdt1	-0.0577365	0.047858	0.999983	FALSE
Nanog	Cox20	0.0776044	0.00766599	0.999983	FALSE
Nanog	Ctsl	0.0699481	0.016376	0.999983	FALSE
Nanog	Cxcl12	0.0606911	0.037236	0.999983	FALSE
Nanog	Dcps	-0.0693985	0.017486	0.999983	FALSE
Nanog	Dlat	0.0593713	0.04169	0.999983	FALSE
Nanog	Dtl	-0.0603384	0.03866	0.999983	FALSE
Nanog	Eomes	0.0996278	0.000629999	0.999983	FALSE
Nanog	Epha1	0.061729	0.034106	0.999983	FALSE
Nanog	Faf1	-0.0718275	0.013878	0.999983	FALSE
Nanog	Fam133b	0.0582228	0.045976	0.999983	FALSE
Nanog	Fgf8	0.136121	5.99999e-06	0.0589019	FALSE
Nanog	Fst	0.0820865	0.004956	0.999983	FALSE
Nanog	G3bp2	-0.0667907	0.022154	0.999983	FALSE
Nanog	Gm16286	0.0712165	0.014472	0.999983	FALSE
Nanog	Hdgfrp2	0.0584698	0.044992	0.999983	FALSE
Nanog	Hes1	0.0708525	0.014984	0.999983	FALSE
Nanog	Id2	0.0597956	0.040238	0.999983	FALSE
Nanog	Ints5	0.0586083	0.044474	0.999983	FALSE
Nanog	Mesdc2	0.0655475	0.024402	0.999983	FALSE
Nanog	Mettl10	0.0669119	0.021684	0.999983	FALSE
Nanog	Mfsd5	0.0582481	0.045886	0.999983	FALSE
Nanog	Mrpl43	0.0660309	0.02342	0.999983	FALSE
Nanog	Ndufs6	0.063805	0.028536	0.999983	FALSE
Nanog	Nefl	0.135735	5.99999e-06	0.0589019	FALSE
Nanog	Npm3	0.0653679	0.024814	0.999983	FALSE
Nanog	Nucb1	0.0584519	0.045074	0.999983	FALSE
Nanog	Pabpc1	0.0609081	0.036574	0.999983	FALSE
Nanog	Plaa	0.0684388	0.018846	0.999983	FALSE
Nanog	Plekhf2	0.0582345	0.045934	0.999983	FALSE
Nanog	Pold3	-0.0666195	0.022478	0.999983	FALSE
Nanog	Pou3f1	-0.0640976	0.02804	0.999983	FALSE
Nanog	Ppp1ca	-0.0594715	0.041556	0.999983	FALSE
Nanog	Prrc2c	-0.0595877	0.041148	0.999983	FALSE
Nanog	Psmd12	0.0617125	0.03416	0.999983	FALSE
Nanog	Rab25	-0.0579665	0.046998	0.999983	FALSE
Nanog	Rasgrp2	-0.0697275	0.016972	0.999983	FALSE
Nanog	Rbm6	-0.0634739	0.029548	0.999983	FALSE
Nanog	Rps21	-0.0585554	0.044696	0.999983	FALSE
Nanog	Rps26	0.0622844	0.032506	0.999983	FALSE
Nanog	Rrbp1	0.0881788	0.002536	0.999983	FALSE
Nanog	Rrm1	0.0630671	0.030484	0.999983	FALSE
Nanog	Sgk1	0.103087	0.000436	0.999983	FALSE
Nanog	Slc2a1	-0.0808878	0.00549199	0.999983	FALSE
Nanog	Smagp	-0.0658885	0.024026	0.999983	FALSE
Nanog	Sox11	0.0606449	0.037402	0.999983	FALSE
Nanog	Srrm2	-0.0596363	0.040974	0.999983	FALSE
Nanog	Srsf1	0.060172	0.038878	0.999983	FALSE
Nanog	Stxbp6	-0.0721884	0.013394	0.999983	FALSE
Nanog	Tbp	0.0627111	0.031394	0.999983	FALSE
Nanog	Tdgf1	0.135996	5.99999e-06	0.0589019	FALSE
Nanog	Tstd3	0.0582235	0.04597	0.999983	FALSE
Nanog	U2af1	-0.0579402	0.047098	0.999983	FALSE
Nanog	U2af2	-0.0697956	0.01687	0.999983	FALSE
Nanog	Ubac2	0.0583457	0.045494	0.999983	FALSE
Nanog	Uqcc3	-0.0617257	0.034456	0.999983	FALSE
Nanog	Utf1	-0.122377	3.4e-05	0.250333	FALSE
Nanog	Bid	-0.057121	0.0502679	0.999983	FALSE
Nanog	Pip5k1a	0.0570269	0.0505139	0.999983	FALSE
Nanog	Snap47	0.0570091	0.0505719	0.999983	FALSE
Nanog	Actb	0.0570085	0.0505759	0.999983	FALSE
Nanog	Ap1m2	0.0568292	0.0513399	0.999983	FALSE
Nanog	Zic3	0.0566338	0.0521659	0.999983	FALSE
Nanog	Dnajc8	-0.0563221	0.0536579	0.999983	FALSE
Nanog	Acp1	0.056188	0.0539899	0.999983	FALSE
Nanog	Uba52	-0.0562405	0.0540339	0.999983	FALSE
Nanog	Cebpb	-0.0561469	0.0543939	0.999983	FALSE
Nanog	Prelid1	-0.0561378	0.0544299	0.999983	FALSE
Nanog	Upp1	0.0557579	0.0558419	0.999983	FALSE
Nanog	Isyna1	-0.0555841	0.0567839	0.999983	FALSE
Nanog	Atraid	0.0555102	0.0569359	0.999983	FALSE
Nanog	Sod1	-0.0554459	0.0573299	0.999983	FALSE
Nanog	Fam213a	0.0552267	0.0582619	0.999983	FALSE
Nanog	U2surp	0.055202	0.0583839	0.999983	FALSE
Nanog	1190007I07Rik	-0.0551968	0.0584659	0.999983	FALSE
Nanog	Ctsz	-0.0551779	0.0585539	0.999983	FALSE
Nanog	Pmepa1	0.0550252	0.0592119	0.999983	FALSE
Nanog	Zmym1	0.0549125	0.0597839	0.999983	FALSE
Nanog	Mpped2	0.0548574	0.0599979	0.999983	FALSE
Nanog	Nme4	0.0546312	0.0610839	0.999983	FALSE
Nanog	Slc16a3	0.0545863	0.0613019	0.999983	FALSE
Nanog	Echdc2	0.0544283	0.0620619	0.999983	FALSE
Nanog	Dctn3	0.0543324	0.0625519	0.999983	FALSE
Nanog	Wdr43	0.0542948	0.0627259	0.999983	FALSE
Nanog	Trappc1	-0.0541761	0.0632019	0.999983	FALSE
Nanog	Tmed2	0.0541497	0.0634239	0.999983	FALSE
Nanog	Slc20a1	0.0540786	0.0637719	0.999983	FALSE
Nanog	Akr1a1	0.0540187	0.0640699	0.999983	FALSE
Nanog	Ndufb8	-0.0539599	0.0642499	0.999983	FALSE
Nanog	Prrc2b	0.0539813	0.0642719	0.999983	FALSE
Nanog	Terf2ip	0.0539626	0.0643439	0.999983	FALSE
Nanog	Cnot9	0.053946	0.0644139	0.999983	FALSE
Nanog	Chaf1b	0.0539447	0.0644159	0.999983	FALSE
Nanog	Chchd5	-0.0537698	0.0652579	0.999983	FALSE
Nanog	Pes1	0.0537771	0.0653159	0.999983	FALSE
Nanog	Rpl37	-0.0537563	0.0653239	0.999983	FALSE
Nanog	Ngdn	-0.0535236	0.0666039	0.999983	FALSE
Nanog	Rabep1	0.0534944	0.0668819	0.999983	FALSE
Nanog	Fam49b	-0.0533847	0.0673219	0.999983	FALSE
Nanog	Tipin	0.0532724	0.0680339	0.999983	FALSE
Nanog	Pdzd4	-0.0530309	0.0691999	0.999983	FALSE
Nanog	Plp2	0.0529686	0.0696119	0.999983	FALSE
Nanog	Cct2	0.0525879	0.0717439	0.999983	FALSE
Nanog	Igfbp2	-0.0525506	0.0717519	0.999983	FALSE
Nanog	Cep164	0.0524818	0.0723359	0.999983	FALSE
Nanog	Esrp1	-0.0523451	0.0729379	0.999983	FALSE
Nanog	Cdc123	0.0523786	0.0729399	0.999983	FALSE
Nanog	Dnajc5	0.0523619	0.0730379	0.999983	FALSE
Nanog	Wnt3	0.0522438	0.0736919	0.999983	FALSE
Nanog	Ppib	-0.0521985	0.0737599	0.999983	FALSE
Nanog	Plrg1	0.0520773	0.0746459	0.999983	FALSE
Nanog	Sfxn1	0.0520585	0.0747659	0.999983	FALSE
Nanog	Tceal8	0.0518139	0.0760539	0.999983	FALSE
Nanog	Krt18	-0.0515936	0.0773039	0.999983	FALSE
Nanog	Arl1	0.0512026	0.0797159	0.999983	FALSE
Nanog	Cst3	0.0511818	0.0798379	0.999983	FALSE
Nanog	Ndufaf8	0.0510107	0.0807719	0.999983	FALSE
Nanog	Zcchc10	0.0510008	0.0808159	0.999983	FALSE
Nanog	Smad7	0.0509621	0.0810479	0.999983	FALSE
Nanog	Prim1	-0.0508877	0.0813119	0.999983	FALSE
Nanog	Mpnd	0.0506391	0.0829639	0.999983	FALSE
Nanog	Mcm4	0.050607	0.0831719	0.999983	FALSE
Nanog	Prr3	0.050595	0.0832399	0.999983	FALSE
Nanog	Atad1	0.0505708	0.0833599	0.999983	FALSE
Nanog	Ptcd2	-0.0503488	0.0847119	0.999983	FALSE
Nanog	Tor3a	-0.0503392	0.0847599	0.999983	FALSE
Nanog	Dvl2	0.0501058	0.0862439	0.999983	FALSE
Nanog	Dhfr	-0.0500907	0.0863079	0.999983	FALSE
Nanog	Gpx4	0.0500709	0.0864799	0.999983	FALSE
Nanog	Borcs7	0.0500108	0.0868399	0.999983	FALSE
Nanog	Ppp2r2d	-0.0499903	0.0869339	0.999983	FALSE
Nanog	Hebp2	0.0499376	0.0872859	0.999983	FALSE
Nanog	Rbbp7	0.0498644	0.0877819	0.999983	FALSE
Nanog	Urod	0.0497241	0.0887159	0.999983	FALSE
Nanog	Surf4	0.0496855	0.0889459	0.999983	FALSE
Nanog	Adk	-0.0496337	0.0893459	0.999983	FALSE
Nanog	Armcx1	-0.0496257	0.0893939	0.999983	FALSE
Nanog	Sqstm1	0.0496118	0.0894239	0.999983	FALSE
Nanog	Rpl13a	-0.0496062	0.0895239	0.999983	FALSE
Nanog	Sox4	-0.0495298	0.0899759	0.999983	FALSE
Nanog	Polr3h	0.0495136	0.0899999	0.999983	FALSE
Nanog	Alg3	0.0494904	0.0901479	0.999983	FALSE
Nanog	Gnl2	0.0494773	0.0902319	0.999983	FALSE
Nanog	Dtx1	-0.049462	0.0904299	0.999983	FALSE
Nanog	Slc7a3	-0.0492123	0.0920179	0.999983	FALSE
Nanog	Ndufa2	0.0491801	0.0922079	0.999983	FALSE
Nanog	Matr3	0.0490563	0.0930159	0.999983	FALSE
Nanog	Eef1akmt1	0.0490011	0.0933519	0.999983	FALSE
Nanog	Pgm2	0.048955	0.0936279	0.999983	FALSE
Nanog	Zfp706	0.0488707	0.0942239	0.999983	FALSE
Nanog	Eif4h	0.0487438	0.0950539	0.999983	FALSE
Nanog	Snx2	0.0487223	0.0952139	0.999983	FALSE
Nanog	AU022252	0.0486948	0.0953799	0.999983	FALSE
Nanog	Ppp1r12a	-0.0486368	0.0959759	0.999983	FALSE
Nanog	Pcnp	0.0485509	0.0963799	0.999983	FALSE
Nanog	Lcmt1	0.0485311	0.0964999	0.999983	FALSE
Nanog	Prmt1	-0.0485355	0.0966819	0.999983	FALSE
Nanog	Atp5e	-0.0484982	0.0969219	0.999983	FALSE
Nanog	Prep	0.0484244	0.0972399	0.999983	FALSE
Nanog	Mrps23	-0.0483769	0.0978279	0.999983	FALSE
Nanog	Chmp5	0.0482949	0.0980719	0.999983	FALSE
Nanog	Tmem199	0.0482581	0.0983219	0.999983	FALSE
Nanog	Trappc3	0.0481461	0.0990379	0.999983	FALSE
Nanog	Ppp1cc	0.0479457	0.100534	0.999983	FALSE
Nanog	Cenpp	0.0478931	0.100926	0.999983	FALSE
Nanog	Pex19	0.0477998	0.101626	0.999983	FALSE
Nanog	Bckdha	-0.0478344	0.101638	0.999983	FALSE
Nanog	Rbm17	0.0476958	0.102386	0.999983	FALSE
Nanog	Slc38a2	0.0476698	0.10257	0.999983	FALSE
Nanog	Ywhaz	0.0476664	0.102588	0.999983	FALSE
Nanog	Tmem47	0.0476477	0.102736	0.999983	FALSE
Nanog	Yipf1	0.0475288	0.103584	0.999983	FALSE
Nanog	Gnai2	-0.0475122	0.103964	0.999983	FALSE
Nanog	Btf3l4	-0.0474941	0.104102	0.999983	FALSE
Nanog	Psmd5	0.047273	0.105452	0.999983	FALSE
Nanog	Rsrc2	0.0470961	0.106706	0.999983	FALSE
Nanog	Eif2b3	0.0470469	0.107076	0.999983	FALSE
Nanog	Rpp14	0.0469879	0.107542	0.999983	FALSE
Nanog	Usp16	0.0469462	0.107892	0.999983	FALSE
Nanog	Tomm6	0.0469144	0.108114	0.999983	FALSE
Nanog	Tbc1d15	-0.0469317	0.108336	0.999983	FALSE
Nanog	Akap9	-0.0468867	0.108674	0.999983	FALSE
Nanog	Cdc20	-0.0468502	0.10891	0.999983	FALSE
Nanog	Sf3b6	0.0467337	0.109448	0.999983	FALSE
Nanog	Trmt2a	0.0467191	0.109552	0.999983	FALSE
Nanog	0610012G03Rik	0.0466609	0.109988	0.999983	FALSE
Nanog	Macf1	-0.046694	0.110152	0.999983	FALSE
Nanog	Cul2	0.0466206	0.110294	0.999983	FALSE
Nanog	Glo1	-0.0465505	0.111188	0.999983	FALSE
Nanog	Vps37a	0.0464929	0.111288	0.999983	FALSE
Nanog	Rpl15	-0.0463905	0.11245	0.999983	FALSE
Nanog	1600002H07Rik	0.0463235	0.11261	0.999983	FALSE
Nanog	Bcam	0.0461789	0.113732	0.999983	FALSE
Nanog	Phip	0.0461678	0.113816	0.999983	FALSE
Nanog	Gpaa1	-0.0461967	0.113982	0.999983	FALSE
Nanog	Romo1	0.0461339	0.114104	0.999983	FALSE
Nanog	Tsc22d4	0.0461323	0.114116	0.999983	FALSE
Nanog	Polr2b	0.0461067	0.114318	0.999983	FALSE
Nanog	Rps28	-0.0459517	0.115986	0.999983	FALSE
Nanog	Nudc	-0.0459125	0.116334	0.999983	FALSE
Nanog	Gm17018	0.0457617	0.117138	0.999983	FALSE
Nanog	Ascc1	0.0457354	0.117348	0.999983	FALSE
Nanog	Drg2	-0.0457014	0.117952	0.999983	FALSE
Nanog	Xpnpep1	-0.0455595	0.119056	0.999983	FALSE
Nanog	9130401M01Rik	0.0455009	0.11921	0.999983	FALSE
Nanog	Sall2	-0.0454816	0.119646	0.999983	FALSE
Nanog	Ube2k	0.0454257	0.119806	0.999983	FALSE
Nanog	Ggct	0.0454146	0.119882	0.999983	FALSE
Nanog	Ddx27	0.0454069	0.119956	0.999983	FALSE
Nanog	Usp7	0.045406	0.119962	0.999983	FALSE
Nanog	Klhdc10	0.0453271	0.120576	0.999983	FALSE
Nanog	Myc	0.0453178	0.12063	0.999983	FALSE
Nanog	Cdca5	-0.045258	0.121394	0.999983	FALSE
Nanog	Bad	0.0452004	0.12155	0.999983	FALSE
Nanog	Tcof1	0.0451958	0.121592	0.999983	FALSE
Nanog	Igf2bp3	0.0451915	0.12164	0.999983	FALSE
Nanog	Nfu1	-0.0452078	0.121812	0.999983	FALSE
Nanog	Cox6b2	0.0451572	0.121988	0.999983	FALSE
Nanog	Nmt2	0.0451339	0.122204	0.999983	FALSE
Nanog	Emc7	0.0450183	0.123034	0.999983	FALSE
Nanog	Ccnd1	-0.045045	0.123246	0.999983	FALSE
Nanog	Ercc1	-0.0449207	0.124316	0.999983	FALSE
Nanog	Psmb6	-0.0449171	0.12435	0.999983	FALSE
Nanog	Ndufa11	0.0448353	0.124588	0.999983	FALSE
Nanog	Tmem256	0.0448141	0.124772	0.999983	FALSE
Nanog	Brcc3	0.0447441	0.12527	0.999983	FALSE
Nanog	Hspa4	0.0447371	0.125312	0.999983	FALSE
Nanog	Arl4c	0.0447099	0.125568	0.999983	FALSE
Nanog	Fkbp10	0.0445512	0.126856	0.999983	FALSE
Nanog	Serpine2	-0.0445742	0.127272	0.999983	FALSE
Nanog	Tspan6	-0.0445407	0.127558	0.999983	FALSE
Nanog	Fam195a	-0.0445348	0.127612	0.999983	FALSE
Nanog	4930579G24Rik	0.044348	0.12857	0.999983	FALSE
Nanog	Ddx54	-0.0443075	0.129584	0.999983	FALSE
Nanog	Cyhr1	0.0442221	0.129688	0.999983	FALSE
Nanog	Kpna1	0.044098	0.130826	0.999983	FALSE
Nanog	Ubl4a	0.0440812	0.130962	0.999983	FALSE
Nanog	Zfp946	0.0440639	0.13109	0.999983	FALSE
Nanog	Snx1	0.0440354	0.131332	0.999983	FALSE
Nanog	Mipep	0.0440336	0.131348	0.999983	FALSE
Nanog	Cacybp	-0.0440324	0.131982	0.999983	FALSE
Nanog	9430038I01Rik	0.043936	0.132222	0.999983	FALSE
Nanog	Eif2d	0.0438948	0.13259	0.999983	FALSE
Nanog	Desi1	0.043851	0.132952	0.999983	FALSE
Nanog	Ly6e	0.0438472	0.132992	0.999983	FALSE
Nanog	Emg1	0.0437988	0.133456	0.999983	FALSE
Nanog	Tarbp2	-0.0438599	0.133484	0.999983	FALSE
Nanog	Larp4	-0.0438475	0.133578	0.999983	FALSE
Nanog	Sec24b	0.0437742	0.133678	0.999983	FALSE
Nanog	Tpd52l2	0.0437364	0.133986	0.999983	FALSE
Nanog	Csde1	0.0436822	0.134534	0.999983	FALSE
Nanog	Stard3nl	0.0436818	0.134538	0.999983	FALSE
Nanog	Naa15	0.0436785	0.134556	0.999983	FALSE
Nanog	Pdcd7	-0.0437145	0.134772	0.999983	FALSE
Nanog	Rae1	-0.0436181	0.135658	0.999983	FALSE
Nanog	Ndufc1	-0.0436001	0.135814	0.999983	FALSE
Nanog	Uqcrh	0.0434998	0.136222	0.999983	FALSE
Nanog	Ubfd1	0.0434663	0.136512	0.999983	FALSE
Nanog	Cyb5r1	0.0434115	0.137008	0.999983	FALSE
Nanog	Rbm25	0.0433865	0.137246	0.999983	FALSE
Nanog	Tyms	0.0433145	0.137904	0.999983	FALSE
Nanog	Anapc4	0.0432981	0.13808	0.999983	FALSE
Nanog	Hnrnpf	-0.043316	0.138492	0.999983	FALSE
Nanog	Trh	0.0431854	0.13905	0.999983	FALSE
Nanog	Wasf2	-0.0432002	0.139538	0.999983	FALSE
Nanog	Fam207a	-0.0431873	0.13969	0.999983	FALSE
Nanog	Tmem167	0.0430561	0.140274	0.999983	FALSE
Nanog	Srp19	0.043022	0.140562	0.999983	FALSE
Nanog	Hnrnpll	0.0429003	0.141722	0.999983	FALSE
Nanog	Ciao1	0.0428769	0.141908	0.999983	FALSE
Nanog	Cisd3	-0.0428724	0.142524	0.999983	FALSE
Nanog	Uqcrq	0.042784	0.14284	0.999983	FALSE
Nanog	Cmpk1	-0.0428317	0.142914	0.999983	FALSE
Nanog	Bloc1s2	-0.0426671	0.144494	0.999983	FALSE
Nanog	Clcc1	0.0425795	0.144724	0.999983	FALSE
Nanog	Coq7	-0.0426291	0.144834	0.999983	FALSE
Nanog	Fbxl14	0.0425671	0.144844	0.999983	FALSE
Nanog	Dctn2	0.0424808	0.145706	0.999983	FALSE
Nanog	Erh	-0.0425319	0.145812	0.999983	FALSE
Nanog	Slc25a3	0.0424103	0.146346	0.999983	FALSE
Nanog	Polr3k	-0.0424345	0.146732	0.999983	FALSE
Nanog	Ebp	0.0423722	0.146752	0.999983	FALSE
Nanog	Mien1	0.0423629	0.14685	0.999983	FALSE
Nanog	Fbxw2	0.0423278	0.147208	0.999983	FALSE
Nanog	Nedd4	0.0422293	0.148168	0.999983	FALSE
Nanog	Ccna2	-0.0422518	0.148454	0.999983	FALSE
Nanog	Bag5	0.04216	0.148878	0.999983	FALSE
Nanog	Orc6	0.0421003	0.149456	0.999983	FALSE
Nanog	Kif21a	0.0420484	0.149952	0.999983	FALSE
Nanog	Mtfr1l	0.0420391	0.15003	0.999983	FALSE
Nanog	Cttn	0.0420094	0.150332	0.999983	FALSE
Nanog	Otub1	0.0419439	0.150948	0.999983	FALSE
Nanog	Pcgf6	0.0418871	0.151502	0.999983	FALSE
Nanog	Phc1	-0.0419004	0.151926	0.999983	FALSE
Nanog	Tmem39a	0.0417826	0.152614	0.999983	FALSE
Nanog	Tmem51	0.0417139	0.153296	0.999983	FALSE
Nanog	Mrps33	0.0417083	0.153344	0.999983	FALSE
Nanog	Atp6v1e1	0.0416942	0.153516	0.999983	FALSE
Nanog	Mdp1	-0.0417182	0.153678	0.999983	FALSE
Nanog	Il17rd	0.0416541	0.153868	0.999983	FALSE
Nanog	Katna1	0.0416505	0.15391	0.999983	FALSE
Nanog	Pclaf	0.0415973	0.154438	0.999983	FALSE
Nanog	Zfp445	-0.0416393	0.154514	0.999983	FALSE
Nanog	Eef2kmt	0.0415323	0.15506	0.999983	FALSE
Nanog	Bpgm	0.0415223	0.155148	0.999983	FALSE
Nanog	Nup107	0.0415211	0.155164	0.999983	FALSE
Nanog	Mthfd1	0.0414962	0.155426	0.999983	FALSE
Nanog	Unc5b	0.0414943	0.155448	0.999983	FALSE
Nanog	Hint1	-0.0415348	0.155458	0.999983	FALSE
Nanog	Uqcc1	0.0414898	0.155508	0.999983	FALSE
Nanog	Prcc	0.0414635	0.155788	0.999983	FALSE
Nanog	Ptbp2	0.0414322	0.156118	0.999983	FALSE
Nanog	M6pr	0.0413781	0.156682	0.999983	FALSE
Nanog	Gpi1	0.0413756	0.156708	0.999983	FALSE
Nanog	Ndufs4	0.04137	0.156754	0.999983	FALSE
Nanog	Commd6	0.0413456	0.156998	0.999983	FALSE
Nanog	Trappc13	-0.0413643	0.157144	0.999983	FALSE
Nanog	Id1	0.0413173	0.157306	0.999983	FALSE
Nanog	Diaph1	0.0413133	0.157336	0.999983	FALSE
Nanog	Utp3	-0.041324	0.157542	0.999983	FALSE
Nanog	Commd9	-0.041323	0.15755	0.999983	FALSE
Nanog	Chek2	-0.0412778	0.15804	0.999983	FALSE
Nanog	Asxl1	0.0412179	0.158292	0.999983	FALSE
Nanog	Wdr83os	-0.0411999	0.158838	0.999983	FALSE
Nanog	Znhit6	-0.0411951	0.158874	0.999983	FALSE
Nanog	Tmem68	-0.0411737	0.15908	0.999983	FALSE
Nanog	Rtn3	0.0411184	0.159272	0.999983	FALSE
Nanog	Prtg	0.0410386	0.16004	0.999983	FALSE
Nanog	Gga2	0.0410361	0.160074	0.999983	FALSE
Nanog	Tpgs1	0.0409978	0.160506	0.999983	FALSE
Nanog	Snrnp27	0.0409851	0.160608	0.999983	FALSE
Nanog	Tmsb10	-0.0409833	0.161164	0.999983	FALSE
Nanog	Slc44a2	0.0408952	0.161474	0.999983	FALSE
Nanog	Hmgb1	-0.0408918	0.162078	0.999983	FALSE
Nanog	Cyfip1	0.0407915	0.16249	0.999983	FALSE
Nanog	Nup50	0.0407888	0.162528	0.999983	FALSE
Nanog	Emc8	0.0407609	0.162836	0.999983	FALSE
Nanog	Atp6v1h	-0.0407717	0.163312	0.999983	FALSE
Nanog	Yrdc	0.0406886	0.163604	0.999983	FALSE
Nanog	Tmem110	0.0406838	0.16365	0.999983	FALSE
Nanog	Slc38a1	-0.0407118	0.16389	0.999983	FALSE
Nanog	Gpr107	0.0406617	0.163906	0.999983	FALSE
Nanog	Use1	-0.0407056	0.16395	0.999983	FALSE
Nanog	Tysnd1	0.040618	0.16438	0.999983	FALSE
Nanog	Snrpg	-0.0406606	0.16442	0.999983	FALSE
Nanog	Laptm4a	0.0405986	0.164574	0.999983	FALSE
Nanog	Tunar	0.0405734	0.164852	0.999983	FALSE
Nanog	Rab6a	0.040553	0.165078	0.999983	FALSE
Nanog	Grk6	-0.0405345	0.165716	0.999983	FALSE
Nanog	1600002K03Rik	0.0404903	0.165718	0.999983	FALSE
Nanog	Itm2b	-0.0405222	0.16582	0.999983	FALSE
Nanog	Rnaseh2a	-0.0405042	0.166004	0.999983	FALSE
Nanog	Mest	-0.0404869	0.166184	0.999983	FALSE
Nanog	2210016L21Rik	-0.0404751	0.166316	0.999983	FALSE
Nanog	Unc119	-0.0404199	0.166876	0.999983	FALSE
Nanog	Acacb	-0.0404161	0.16691	0.999983	FALSE
Nanog	Mif4gd	0.0403313	0.167456	0.999983	FALSE
Nanog	Phpt1	0.0402955	0.167862	0.999983	FALSE
Nanog	Pold1	0.0402491	0.168346	0.999983	FALSE
Nanog	Myh10	0.0402407	0.168436	0.999983	FALSE
Nanog	Polr2e	0.0402094	0.168764	0.999983	FALSE
Nanog	Mrpl35	-0.040194	0.169194	0.999983	FALSE
Nanog	Polr3e	0.0401447	0.16949	0.999983	FALSE
Nanog	H1fx	0.0399077	0.172024	0.999983	FALSE
Nanog	Pak2	-0.0396845	0.17466	0.999983	FALSE
Nanog	Nom1	0.0395878	0.175426	0.999983	FALSE
Nanog	Actr8	0.0395857	0.175448	0.999983	FALSE
Nanog	Fkbp2	0.039543	0.175888	0.999983	FALSE
Nanog	Mybbp1a	0.0395292	0.176038	0.999983	FALSE
Nanog	Lsm5	-0.0395172	0.176442	0.999983	FALSE
Nanog	Nars2	0.0394736	0.17663	0.999983	FALSE
Nanog	Ddx24	-0.0394992	0.176644	0.999983	FALSE
Nanog	1600012H06Rik	0.0394668	0.176706	0.999983	FALSE
Nanog	Rbx1	-0.039442	0.17727	0.999983	FALSE
Nanog	Nipbl	0.0394019	0.177372	0.999983	FALSE
Nanog	Ppfia1	0.0393721	0.177704	0.999983	FALSE
Nanog	Galk1	0.0393505	0.177932	0.999983	FALSE
Nanog	Aldh7a1	-0.0393554	0.178226	0.999983	FALSE
Nanog	Plbd2	0.0392814	0.178732	0.999983	FALSE
Nanog	Nudt14	-0.0392896	0.178986	0.999983	FALSE
Nanog	Rad51ap1	0.0391836	0.17987	0.999983	FALSE
Nanog	Fbxw7	0.0391691	0.180024	0.999983	FALSE
Nanog	Faim	-0.039192	0.180106	0.999983	FALSE
Nanog	Rsu1	0.0391565	0.180174	0.999983	FALSE
Nanog	Nus1	0.0391397	0.18036	0.999983	FALSE
Nanog	Rad21	0.0390973	0.180874	0.999983	FALSE
Nanog	Vipas39	0.0390922	0.180936	0.999983	FALSE
Nanog	Ss18l2	0.0389924	0.182004	0.999983	FALSE
Nanog	Epcam	-0.039005	0.182214	0.999983	FALSE
Nanog	Ints8	0.038971	0.182224	0.999983	FALSE
Nanog	Psmc3ip	-0.0389683	0.182614	0.999983	FALSE
Nanog	Ogg1	0.0389129	0.182922	0.999983	FALSE
Nanog	Fam69b	0.0388782	0.183288	0.999983	FALSE
Nanog	Gas8	0.0388757	0.183326	0.999983	FALSE
Nanog	Vkorc1	0.0388552	0.18356	0.999983	FALSE
Nanog	Dnajc21	0.0388466	0.183656	0.999983	FALSE
Nanog	Eef1e1	-0.0388424	0.18392	0.999983	FALSE
Nanog	Sms	-0.0388289	0.18407	0.999983	FALSE
Nanog	Ndufb2	0.0387747	0.184464	0.999983	FALSE
Nanog	Thrap3	-0.038779	0.184666	0.999983	FALSE
Nanog	Rad17	-0.0387259	0.185252	0.999983	FALSE
Nanog	Phospho2	0.0387041	0.185278	0.999983	FALSE
Nanog	Bcat2	-0.0386784	0.185812	0.999983	FALSE
Nanog	Eid1	0.0385812	0.186648	0.999983	FALSE
Nanog	Sephs1	0.0385799	0.186658	0.999983	FALSE
Nanog	Peg3	0.0385419	0.18713	0.999983	FALSE
Nanog	Dnajb6	-0.0385308	0.187516	0.999983	FALSE
Nanog	Zc3hav1l	0.0384723	0.187942	0.999983	FALSE
Nanog	Chuk	0.0384389	0.188328	0.999983	FALSE
Nanog	Hdac3	0.0384317	0.188398	0.999983	FALSE
Nanog	Amd1	0.0384099	0.188652	0.999983	FALSE
Nanog	Bud13	0.0383968	0.188786	0.999983	FALSE
Nanog	Rabif	0.0383712	0.189068	0.999983	FALSE
Nanog	Ccnl1	-0.0383718	0.189276	0.999983	FALSE
Nanog	Cyb561d2	0.0383297	0.18956	0.999983	FALSE
Nanog	Ncbp2	-0.0383151	0.18996	0.999983	FALSE
Nanog	Gmcl1	0.0382545	0.190378	0.999983	FALSE
Nanog	Ipo7	0.0382376	0.190586	0.999983	FALSE
Nanog	Uhrf1	0.0382118	0.190878	0.999983	FALSE
Nanog	Enpp3	-0.0381864	0.191434	0.999983	FALSE
Nanog	Llph	0.0381629	0.19147	0.999983	FALSE
Nanog	Stard10	-0.0381553	0.191832	0.999983	FALSE
Nanog	Nifk	0.0380888	0.192354	0.999983	FALSE
Nanog	Tcerg1	0.0380702	0.192564	0.999983	FALSE
Nanog	Hdgf	0.0380527	0.192784	0.999983	FALSE
Nanog	Rpl18a	-0.0380001	0.193624	0.999983	FALSE
Nanog	Ndufs1	-0.0379471	0.194246	0.999983	FALSE
Nanog	Rpl26	-0.0379178	0.19469	0.999983	FALSE
Nanog	Tlk1	-0.0379071	0.194838	0.999983	FALSE
Nanog	Lage3	0.0378264	0.195466	0.999983	FALSE
Nanog	Slu7	0.0377948	0.195838	0.999983	FALSE
Nanog	Cox5a	0.0377819	0.195994	0.999983	FALSE
Nanog	Pkm	-0.0377839	0.196252	0.999983	FALSE
Nanog	Kat7	0.0377533	0.19635	0.999983	FALSE
Nanog	Mia3	0.0377298	0.196618	0.999983	FALSE
Nanog	Eif3b	-0.0377477	0.196682	0.999983	FALSE
Nanog	Myl12b	-0.0377327	0.196844	0.999983	FALSE
Nanog	Usp10	0.0376798	0.19723	0.999983	FALSE
Nanog	Impdh2	0.037659	0.197512	0.999983	FALSE
Nanog	Mgat2	0.0376424	0.197716	0.999983	FALSE
Nanog	Kif5c	0.0376175	0.19801	0.999983	FALSE
Nanog	Cry1	0.0375871	0.19836	0.999983	FALSE
Nanog	Trim27	-0.0375662	0.198782	0.999983	FALSE
Nanog	Map1b	-0.0375589	0.198864	0.999983	FALSE
Nanog	Mthfd2l	0.0375188	0.19921	0.999983	FALSE
Nanog	Exosc2	-0.0375121	0.199424	0.999983	FALSE
Nanog	Mrps34	0.0374849	0.199612	0.999983	FALSE
Nanog	Kcnq1ot1	-0.037446	0.200182	0.999983	FALSE
Nanog	Bcl7c	-0.0374004	0.20073	0.999983	FALSE
Nanog	Hip1	-0.0373979	0.200762	0.999983	FALSE
Nanog	Sin3b	0.0373574	0.201176	0.999983	FALSE
Nanog	Pcyox1l	0.0373073	0.201842	0.999983	FALSE
Nanog	Dnajc9	-0.0373006	0.201926	0.999983	FALSE
Nanog	Pycr2	0.0372506	0.202544	0.999983	FALSE
Nanog	Ube2s	-0.0371944	0.203132	0.999983	FALSE
Nanog	Exosc8	0.0371891	0.2033	0.999983	FALSE
Nanog	Nck1	0.0371837	0.20337	0.999983	FALSE
Nanog	Cwc27	0.0371618	0.203654	0.999983	FALSE
Nanog	Gins1	0.0371426	0.20389	0.999983	FALSE
Nanog	Eapp	0.0371157	0.20422	0.999983	FALSE
Nanog	Anapc11	0.0371001	0.20442	0.999983	FALSE
Nanog	Rhoa	0.0370965	0.204462	0.999983	FALSE
Nanog	Trmt6	0.0370703	0.204818	0.999983	FALSE
Nanog	Pgm3	0.0370623	0.204902	0.999983	FALSE
Nanog	Gtf2h1	0.0369861	0.205908	0.999983	FALSE
Nanog	Timm8a1	0.0369401	0.206472	0.999983	FALSE
Nanog	Acadl	-0.0369175	0.206544	0.999983	FALSE
Nanog	Lig1	0.0369218	0.20669	0.999983	FALSE
Nanog	1700027J19Rik	0.0368865	0.207136	0.999983	FALSE
Nanog	Tdh	0.0368822	0.207194	0.999983	FALSE
Nanog	Commd2	0.0368709	0.20733	0.999983	FALSE
Nanog	Ndufb10	-0.0367907	0.208078	0.999983	FALSE
Nanog	Ncbp1	0.0368073	0.208118	0.999983	FALSE
Nanog	Fam3a	0.036769	0.208522	0.999983	FALSE
Nanog	Bckdk	-0.0367367	0.20873	0.999983	FALSE
Nanog	Cmc2	0.0367365	0.208916	0.999983	FALSE
Nanog	Zcchc8	-0.0367202	0.208946	0.999983	FALSE
Nanog	Psmd2	-0.036707	0.209108	0.999983	FALSE
Nanog	Crlf1	-0.0366708	0.209556	0.999983	FALSE
Nanog	Rad50	-0.0366601	0.209682	0.999983	FALSE
Nanog	Pctp	0.0366708	0.209742	0.999983	FALSE
Nanog	Minpp1	0.0366655	0.209812	0.999983	FALSE
Nanog	Tdp2	0.0366598	0.209882	0.999983	FALSE
Nanog	Tnfrsf19	0.0366274	0.210326	0.999983	FALSE
Nanog	Trmt10c	0.0366126	0.210512	0.999983	FALSE
Nanog	Edf1	-0.0365914	0.210528	0.999983	FALSE
Nanog	Pnpt1	0.0365006	0.21195	0.999983	FALSE
Nanog	Cd2bp2	0.036482	0.21217	0.999983	FALSE
Nanog	Ndufb7	-0.0364129	0.212756	0.999983	FALSE
Nanog	Tmem234	0.0364376	0.212764	0.999983	FALSE
Nanog	Vps35	0.0364206	0.212986	0.999983	FALSE
Nanog	Zfp410	0.0364205	0.212986	0.999983	FALSE
Nanog	Mogat2	0.0364178	0.212996	0.999983	FALSE
Nanog	Rita1	-0.0363526	0.213506	0.999983	FALSE
Nanog	Clspn	-0.0363463	0.213564	0.999983	FALSE
Nanog	Rprd1a	0.0363646	0.213648	0.999983	FALSE
Nanog	Gbe1	0.0363631	0.213664	0.999983	FALSE
Nanog	Chmp4c	0.0363527	0.21379	0.999983	FALSE
Nanog	Arl8b	0.0362988	0.214442	0.999983	FALSE
Nanog	Dpm3	-0.0362738	0.214458	0.999983	FALSE
Nanog	Fxr2	0.0362898	0.21455	0.999983	FALSE
Nanog	Nedd8	-0.0362488	0.214752	0.999983	FALSE
Nanog	Mapk12	0.0362712	0.214776	0.999983	FALSE
Nanog	Tspan4	-0.0362105	0.215222	0.999983	FALSE
Nanog	Vmp1	0.0362198	0.21538	0.999983	FALSE
Nanog	Gtf2h4	0.036204	0.215582	0.999983	FALSE
Nanog	Eif2a	-0.0361622	0.215786	0.999983	FALSE
Nanog	Tex30	-0.0361608	0.215802	0.999983	FALSE
Nanog	Ccdc112	0.0361856	0.215808	0.999983	FALSE
Nanog	Zfp36l1	0.0361736	0.215944	0.999983	FALSE
Nanog	Mrpl28	0.0361663	0.21602	0.999983	FALSE
Nanog	Sec61b	-0.0361413	0.216042	0.999983	FALSE
Nanog	Zbtb7a	-0.0360916	0.216648	0.999983	FALSE
Nanog	Iqgap1	-0.0360759	0.21684	0.999983	FALSE
Nanog	Pebp1	-0.0360728	0.216876	0.999983	FALSE
Nanog	Chmp7	-0.0360423	0.21729	0.999983	FALSE
Nanog	Efl1	0.0360524	0.21757	0.999983	FALSE
Nanog	Mrpl12	-0.0360066	0.217668	0.999983	FALSE
Nanog	Dnph1	-0.0359944	0.217804	0.999983	FALSE
Nanog	Tmem88	0.0360219	0.218012	0.999983	FALSE
Nanog	Kctd6	0.0360053	0.218244	0.999983	FALSE
Nanog	Arhgdia	0.0359737	0.21866	0.999983	FALSE
Nanog	Adnp2	0.0359638	0.218782	0.999983	FALSE
Nanog	Tmem237	-0.0359128	0.21884	0.999983	FALSE
Nanog	Ndufaf2	0.0358894	0.219708	0.999983	FALSE
Nanog	Ppat	0.0358772	0.219856	0.999983	FALSE
Nanog	Prnp	0.0358677	0.219992	0.999983	FALSE
Nanog	Otx2	-0.0358257	0.220012	0.999983	FALSE
Nanog	Mycn	-0.0358042	0.220302	0.999983	FALSE
Nanog	Prmt3	-0.0357651	0.220802	0.999983	FALSE
Nanog	Mtpap	0.0357934	0.220946	0.999983	FALSE
Nanog	Tprkb	0.0357882	0.22102	0.999983	FALSE
Nanog	Ddx56	0.0357709	0.22125	0.999983	FALSE
Nanog	Wdr34	0.0357625	0.221348	0.999983	FALSE
Nanog	Zfp987	0.0357257	0.221834	0.999983	FALSE
Nanog	Zbtb8a	-0.0356831	0.22187	0.999983	FALSE
Nanog	Ubxn8	0.0356792	0.22246	0.999983	FALSE
Nanog	Ampd2	0.035611	0.223344	0.999983	FALSE
Nanog	Snx3	0.0355735	0.22379	0.999983	FALSE
Nanog	Orc5	0.0355438	0.22415	0.999983	FALSE
Nanog	Arid3b	0.0355423	0.224168	0.999983	FALSE
Nanog	Iscu	-0.0354878	0.224522	0.999983	FALSE
Nanog	Exosc7	-0.0354817	0.224608	0.999983	FALSE
Nanog	Trappc6a	0.0354663	0.225216	0.999983	FALSE
Nanog	BC055324	0.0354558	0.225358	0.999983	FALSE
Nanog	Cyb561	-0.0354113	0.22557	0.999983	FALSE
Nanog	Rexo4	0.0354392	0.225578	0.999983	FALSE
Nanog	Ghitm	0.0353774	0.22634	0.999983	FALSE
Nanog	Tm9sf3	0.0353748	0.226384	0.999983	FALSE
Nanog	Orc4	0.0353737	0.226394	0.999983	FALSE
Nanog	Gpbp1l1	0.0353667	0.226484	0.999983	FALSE
Nanog	Ndufb4	-0.0353187	0.22686	0.999983	FALSE
Nanog	Rbm34	-0.0352933	0.227176	0.999983	FALSE
Nanog	Klf9	0.035276	0.227692	0.999983	FALSE
Nanog	Fabp3	0.0352338	0.228214	0.999983	FALSE
Nanog	Ski	-0.0351994	0.228386	0.999983	FALSE
Nanog	Tctex1d2	0.0351765	0.228952	0.999983	FALSE
Nanog	Ube2n	0.0351763	0.228958	0.999983	FALSE
Nanog	Nono	-0.0351277	0.229282	0.999983	FALSE
Nanog	Chd7	0.0351366	0.229456	0.999983	FALSE
Nanog	Ssbp4	-0.0350979	0.229732	0.999983	FALSE
Nanog	Nup153	0.0350997	0.22995	0.999983	FALSE
Nanog	Fat1	0.0350901	0.230086	0.999983	FALSE
Nanog	Cyb5r4	0.035078	0.230216	0.999983	FALSE
Nanog	Rars2	0.0350375	0.230748	0.999983	FALSE
Nanog	Ywhae	0.0350304	0.230836	0.999983	FALSE
Nanog	Med31	0.034994	0.231296	0.999983	FALSE
Nanog	Rbbp6	-0.0349727	0.231302	0.999983	FALSE
Nanog	Snrpn	-0.034961	0.23148	0.999983	FALSE
Nanog	Nxt1	-0.0349404	0.231752	0.999983	FALSE
Nanog	Fkbpl	0.0349508	0.231838	0.999983	FALSE
Nanog	Med6	-0.0349256	0.231948	0.999983	FALSE
Nanog	Atp1b3	0.0349424	0.231954	0.999983	FALSE
Nanog	Tsta3	-0.034898	0.232244	0.999983	FALSE
Nanog	Tcf15	-0.034872	0.23258	0.999983	FALSE
Nanog	Timm9	-0.0348536	0.23282	0.999983	FALSE
Nanog	Etv1	0.0348569	0.233042	0.999983	FALSE
Nanog	Snrpa	0.034854	0.233072	0.999983	FALSE
Nanog	Ppp1r2	0.0348343	0.233308	0.999983	FALSE
Nanog	Tyw1	0.0348214	0.233504	0.999983	FALSE
Nanog	Rrs1	-0.0347954	0.23354	0.999983	FALSE
Nanog	Mea1	-0.0347676	0.233902	0.999983	FALSE
Nanog	Txn2	0.0347848	0.234028	0.999983	FALSE
Nanog	AW209491	0.0347845	0.23403	0.999983	FALSE
Nanog	Ap1ar	0.0347766	0.234126	0.999983	FALSE
Nanog	Eif1ad	0.0347466	0.234556	0.999983	FALSE
Nanog	Dolpp1	0.0347367	0.23467	0.999983	FALSE
Nanog	Arrb2	0.0347355	0.234686	0.999983	FALSE
Nanog	Zfand2b	-0.0346998	0.234798	0.999983	FALSE
Nanog	Plpp2	0.0347205	0.234894	0.999983	FALSE
Nanog	H2afy2	0.0347057	0.235106	0.999983	FALSE
Nanog	Tsg101	-0.0346323	0.235718	0.999983	FALSE
Nanog	Ibtk	-0.0346071	0.236072	0.999983	FALSE
Nanog	Mfsd10	-0.0346039	0.236134	0.999983	FALSE
Nanog	Traf7	0.0346214	0.236196	0.999983	FALSE
Nanog	Wdr33	0.034601	0.236446	0.999983	FALSE
Nanog	Gm9774	0.0345969	0.236508	0.999983	FALSE
Nanog	Zranb2	0.034594	0.23654	0.999983	FALSE
Nanog	Nup155	0.0345719	0.236848	0.999983	FALSE
Nanog	Eri2	0.0344914	0.237886	0.999983	FALSE
Nanog	Bloc1s1	0.0344738	0.238166	0.999983	FALSE
Nanog	Wdr1	0.034459	0.238362	0.999983	FALSE
Nanog	Atpif1	-0.0343605	0.23935	0.999983	FALSE
Nanog	Luc7l	0.034383	0.239358	0.999983	FALSE
Nanog	Rpl11	-0.0343595	0.239364	0.999983	FALSE
Nanog	Chmp2b	-0.0343051	0.24012	0.999983	FALSE
Nanog	Slc39a7	0.034299	0.240486	0.999983	FALSE
Nanog	Vti1b	0.0342872	0.240686	0.999983	FALSE
Nanog	Prorsd1	0.0342679	0.240952	0.999983	FALSE
Nanog	Mrpl3	0.0342531	0.24121	0.999983	FALSE
Nanog	Uba5	0.0342447	0.24133	0.999983	FALSE
Nanog	Zzz3	0.0341689	0.24232	0.999983	FALSE
Nanog	Blm	0.034147	0.242616	0.999983	FALSE
Nanog	Rab34	-0.0341029	0.24286	0.999983	FALSE
Nanog	Zfp101	0.0341039	0.2432	0.999983	FALSE
Nanog	Ddx18	0.0340585	0.243784	0.999983	FALSE
Nanog	Sin3a	0.034044	0.24399	0.999983	FALSE
Nanog	Psma5	0.0340129	0.244368	0.999983	FALSE
Nanog	Hira	-0.0339673	0.244712	0.999983	FALSE
Nanog	Ndufa7	0.0339724	0.244956	0.999983	FALSE
Nanog	Trappc6b	-0.0339479	0.245002	0.999983	FALSE
Nanog	Tpgs2	-0.0339461	0.245012	0.999983	FALSE
Nanog	Thoc7	0.0339415	0.245382	0.999983	FALSE
Nanog	Nodal	0.0339235	0.245606	0.999983	FALSE
Nanog	Rcc1l	0.0339221	0.245622	0.999983	FALSE
Nanog	Ska3	0.0339188	0.245658	0.999983	FALSE
Nanog	1700123O20Rik	0.0339178	0.24568	0.999983	FALSE
Nanog	Coq4	0.0338937	0.24603	0.999983	FALSE
Nanog	Pofut2	-0.0338587	0.246172	0.999983	FALSE
Nanog	Csnk2b	0.0338763	0.246286	0.999983	FALSE
Nanog	Tcea3	0.0338631	0.246496	0.999983	FALSE
Nanog	Gtse1	0.0338445	0.24674	0.999983	FALSE
Nanog	Chic2	0.0338389	0.246814	0.999983	FALSE
Nanog	Hibch	0.0337992	0.247326	0.999983	FALSE
Nanog	Tmem184c	0.0337858	0.247506	0.999983	FALSE
Nanog	Spout1	-0.0337538	0.247582	0.999983	FALSE
Nanog	Tpt1	0.0337661	0.247768	0.999983	FALSE
Nanog	Txnrd1	-0.0336987	0.248348	0.999983	FALSE
Nanog	Glmp	0.033725	0.248374	0.999983	FALSE
Nanog	Prdx6	-0.0336729	0.248694	0.999983	FALSE
Nanog	Tmem42	0.0336825	0.248988	0.999983	FALSE
Nanog	Rnf26_ENSMUSG00000053128	0.0336647	0.249224	0.999983	FALSE
Nanog	Cct4	-0.0336295	0.249264	0.999983	FALSE
Nanog	Timm50	0.033657	0.249328	0.999983	FALSE
Nanog	Ssbp1	0.0335663	0.25061	0.999983	FALSE
Nanog	Lpcat1	0.0335644	0.250638	0.999983	FALSE
Nanog	Ddx39b	-0.0334737	0.251584	0.999983	FALSE
Nanog	Podxl	0.0334473	0.25228	0.999983	FALSE
Nanog	Wasl	0.0334384	0.252426	0.999983	FALSE
Nanog	Shmt1	0.033436	0.25244	0.999983	FALSE
Nanog	Cks2	0.0334002	0.252952	0.999983	FALSE
Nanog	Cuedc2	-0.0333704	0.253012	0.999983	FALSE
Nanog	Phf23	-0.0333443	0.253406	0.999983	FALSE
Nanog	Qrsl1	0.0333587	0.25362	0.999983	FALSE
Nanog	Zfr	-0.0332964	0.254126	0.999983	FALSE
Nanog	1110012L19Rik	-0.0332671	0.254536	0.999983	FALSE
Nanog	Idh3g	-0.0332117	0.255324	0.999983	FALSE
Nanog	Saraf	-0.0332065	0.255372	0.999983	FALSE
Nanog	Trip4	0.0332131	0.255688	0.999983	FALSE
Nanog	Glul	0.0332092	0.255748	0.999983	FALSE
Nanog	Fkbp4	-0.0331468	0.25626	0.999983	FALSE
Nanog	Lancl1	0.0331613	0.25642	0.999983	FALSE
Nanog	Cct8	0.0331532	0.25652	0.999983	FALSE
Nanog	Ptdss2	0.033147	0.256608	0.999983	FALSE
Nanog	Zfp599	0.0331396	0.256716	0.999983	FALSE
Nanog	Itsn1	-0.0330924	0.257056	0.999983	FALSE
Nanog	Rpl7a	-0.0330859	0.257152	0.999983	FALSE
Nanog	Avpi1	-0.0330682	0.257398	0.999983	FALSE
Nanog	Cpsf7	0.0330711	0.257708	0.999983	FALSE
Nanog	Rps19	-0.0330005	0.258392	0.999983	FALSE
Nanog	Arl6ip6	-0.0329944	0.258474	0.999983	FALSE
Nanog	Letm1	-0.0329845	0.25862	0.999983	FALSE
Nanog	Rpl38	-0.0329558	0.259024	0.999983	FALSE
Nanog	Tdg	-0.0329422	0.259228	0.999983	FALSE
Nanog	Mir17hg	0.0329674	0.259232	0.999983	FALSE
Nanog	Ssbp2	0.0329646	0.25927	0.999983	FALSE
Nanog	Gspt1	0.0329535	0.259436	0.999983	FALSE
Nanog	Sec11c	-0.0328992	0.259954	0.999983	FALSE
Nanog	Tnfrsf21	0.0329128	0.260078	0.999983	FALSE
Nanog	Usp14	-0.0328618	0.260466	0.999983	FALSE
Nanog	Pex7	-0.0328416	0.26074	0.999983	FALSE
Nanog	Rabac1	0.0328272	0.261342	0.999983	FALSE
Nanog	Nxf1	-0.0327729	0.261754	0.999983	FALSE
Nanog	Rexo1	0.0327766	0.262164	0.999983	FALSE
Nanog	Dnajb9	0.0327266	0.262878	0.999983	FALSE
Nanog	Rnf4	0.0327128	0.263066	0.999983	FALSE
Nanog	Dus3l	0.032712	0.263074	0.999983	FALSE
Nanog	Syce2	-0.0326731	0.263268	0.999983	FALSE
Nanog	Sec11a	-0.0326701	0.263306	0.999983	FALSE
Nanog	Spast	0.0326891	0.263444	0.999983	FALSE
Nanog	Cdc42se2	0.0326807	0.263568	0.999983	FALSE
Nanog	Rnf149	-0.0326502	0.263574	0.999983	FALSE
Nanog	Mpv17	0.0326785	0.263606	0.999983	FALSE
Nanog	Seh1l	0.0326476	0.26408	0.999983	FALSE
Nanog	Dera	-0.0326111	0.264162	0.999983	FALSE
Nanog	Ctsa	-0.0326049	0.264258	0.999983	FALSE
Nanog	Desi2	0.0326136	0.264622	0.999983	FALSE
Nanog	Znhit1	-0.0325622	0.264852	0.999983	FALSE
Nanog	Nmt1	-0.0325509	0.26503	0.999983	FALSE
Nanog	Psmc2	0.0325748	0.265184	0.999983	FALSE
Nanog	Haus2	0.0325452	0.26558	0.999983	FALSE
Nanog	Hras	-0.0325068	0.265706	0.999983	FALSE
Nanog	Cnn1	0.0325317	0.265788	0.999983	FALSE
Nanog	Hmga1	0.0325089	0.266158	0.999983	FALSE
Nanog	Pdcd2	0.0324909	0.266436	0.999983	FALSE
Nanog	Abhd10	0.0324849	0.266526	0.999983	FALSE
Nanog	Pfkfb1	0.0324845	0.26653	0.999983	FALSE
Nanog	Klf16	-0.032439	0.26672	0.999983	FALSE
Nanog	Alg5	0.0324368	0.267224	0.999983	FALSE
Nanog	Ap2b1	0.0324292	0.267338	0.999983	FALSE
Nanog	Sdccag3	-0.0323733	0.26776	0.999983	FALSE
Nanog	2310061I04Rik	0.032398	0.26777	0.999983	FALSE
Nanog	Tgif2	-0.0323575	0.26799	0.999983	FALSE
Nanog	Wtap	0.0323771	0.268132	0.999983	FALSE
Nanog	Nfatc2ip	0.0323553	0.268434	0.999983	FALSE
Nanog	Sacm1l	-0.0323099	0.26871	0.999983	FALSE
Nanog	Haus4	0.0323082	0.26912	0.999983	FALSE
Nanog	Sike1	0.0322851	0.269486	0.999983	FALSE
Nanog	Phax	0.0322565	0.269902	0.999983	FALSE
Nanog	Rps15a	-0.0322323	0.269922	0.999983	FALSE
Nanog	Actn4	0.0322513	0.270002	0.999983	FALSE
Nanog	Chmp3	-0.0321762	0.27074	0.999983	FALSE
Nanog	Mrps7	0.0321936	0.270832	0.999983	FALSE
Nanog	Fam169a	0.0321905	0.270894	0.999983	FALSE
Nanog	Capg	-0.0321597	0.270988	0.999983	FALSE
Nanog	Egln2	0.0321562	0.27138	0.999983	FALSE
Nanog	Prr14	0.032137	0.271664	0.999983	FALSE
Nanog	Aurkaip1	-0.0320873	0.272048	0.999983	FALSE
Nanog	Zrsr2	-0.0320862	0.272062	0.999983	FALSE
Nanog	Lactb2	0.032085	0.27239	0.999983	FALSE
Nanog	Ift27	0.0320591	0.272798	0.999983	FALSE
Nanog	Cmc1	0.0320481	0.272954	0.999983	FALSE
Nanog	Crcp	0.0320316	0.273156	0.999983	FALSE
Nanog	Tmx3	0.0320044	0.273596	0.999983	FALSE
Nanog	Sdf4	-0.0319475	0.274138	0.999983	FALSE
Nanog	Pim3	-0.0319223	0.274536	0.999983	FALSE
Nanog	Dync1i2	-0.0319071	0.274748	0.999983	FALSE
Nanog	Rbm5	-0.0318853	0.275076	0.999983	FALSE
Nanog	Rpl22	-0.0318726	0.275252	0.999983	FALSE
Nanog	Snf8	-0.031866	0.275348	0.999983	FALSE
Nanog	Cldnd1	0.0318857	0.275354	0.999983	FALSE
Nanog	Sqle	-0.0318577	0.275446	0.999983	FALSE
Nanog	Rif1	-0.0318471	0.275588	0.999983	FALSE
Nanog	Usmg5	0.0318663	0.275654	0.999983	FALSE
Nanog	Suclg2	0.0318561	0.275758	0.999983	FALSE
Nanog	Armc8	0.0318404	0.275996	0.999983	FALSE
Nanog	Dlgap5	-0.0318213	0.276016	0.999983	FALSE
Nanog	Dot1l	0.0318295	0.276168	0.999983	FALSE
Nanog	Fam174a	0.0318087	0.276534	0.999983	FALSE
Nanog	Tomm22	0.0317953	0.276746	0.999983	FALSE
Nanog	Mipol1	-0.0317488	0.277154	0.999983	FALSE
Nanog	Rpn1	0.0317664	0.277248	0.999983	FALSE
Nanog	Crip1	-0.0317396	0.277306	0.999983	FALSE
Nanog	Zfp131	0.0317541	0.277432	0.999983	FALSE
Nanog	Ube2b	0.0317488	0.27754	0.999983	FALSE
Nanog	Stoml2	-0.031709	0.277812	0.999983	FALSE
Nanog	Calm3	-0.0316999	0.277958	0.999983	FALSE
Nanog	Pitx2	0.0317178	0.277988	0.999983	FALSE
Nanog	Ociad1	-0.0316954	0.27803	0.999983	FALSE
Nanog	Tmed10	0.0317073	0.278136	0.999983	FALSE
Nanog	Srsf11	-0.0316686	0.278434	0.999983	FALSE
Nanog	Irf3	-0.0316609	0.278524	0.999983	FALSE
Nanog	Prdx2	-0.0316569	0.27858	0.999983	FALSE
Nanog	Shkbp1	-0.0316453	0.27879	0.999983	FALSE
Nanog	Cnot11	0.031661	0.278894	0.999983	FALSE
Nanog	Cars	-0.0316297	0.279014	0.999983	FALSE
Nanog	Fbl	-0.0315996	0.27951	0.999983	FALSE
Nanog	Psmc5	-0.0315941	0.279582	0.999983	FALSE
Nanog	Ctbp2	-0.0315887	0.279664	0.999983	FALSE
Nanog	Gnas	-0.0315733	0.279962	0.999983	FALSE
Nanog	Zfp385a	0.031574	0.280262	0.999983	FALSE
Nanog	Psap	-0.0315529	0.280306	0.999983	FALSE
Nanog	Dnajb14	0.0315602	0.280456	0.999983	FALSE
Nanog	Tram1l1	0.0315461	0.280692	0.999983	FALSE
Nanog	Ap3s1	0.0315409	0.28075	0.999983	FALSE
Nanog	Lrrc58	0.0315188	0.281098	0.999983	FALSE
Nanog	Bcar1	0.031497	0.281394	0.999983	FALSE
Nanog	Mre11a	-0.0314825	0.281452	0.999983	FALSE
Nanog	Bscl2	0.0314477	0.282184	0.999983	FALSE
Nanog	Cdc25c	-0.0314057	0.282512	0.999983	FALSE
Nanog	Fign	0.0314267	0.282528	0.999983	FALSE
Nanog	Tfe3	0.0314122	0.282742	0.999983	FALSE
Nanog	Ccdc90b	-0.0313709	0.283042	0.999983	FALSE
Nanog	Cxxc5	0.0313841	0.283176	0.999983	FALSE
Nanog	Fam64a	-0.0313467	0.28339	0.999983	FALSE
Nanog	Klhl7	0.0313607	0.283562	0.999983	FALSE
Nanog	Sub1	-0.0313313	0.283636	0.999983	FALSE
Nanog	Magt1	0.0313467	0.283768	0.999983	FALSE
Nanog	Wdr26	0.0313282	0.284044	0.999983	FALSE
Nanog	Efna4	-0.0312964	0.284182	0.999983	FALSE
Nanog	Tmem121	-0.0312846	0.284364	0.999983	FALSE
Nanog	Dnaaf2	0.0312796	0.284754	0.999983	FALSE
Nanog	Tsr2	0.0312768	0.284794	0.999983	FALSE
Nanog	Zfp148	0.0312762	0.284808	0.999983	FALSE
Nanog	Tmem2	-0.0312136	0.285414	0.999983	FALSE
Nanog	1110008L16Rik	0.0312317	0.285476	0.999983	FALSE
Nanog	Ice2	0.0312304	0.285494	0.999983	FALSE
Nanog	Bola3	0.031199	0.286012	0.999983	FALSE
Nanog	Eif1	-0.0311306	0.28654	0.999983	FALSE
Nanog	Fpgs	0.0311613	0.286586	0.999983	FALSE
Nanog	Usp47	0.0311592	0.286624	0.999983	FALSE
Nanog	Stk11	0.0311541	0.286688	0.999983	FALSE
Nanog	Eef1a1	0.0311406	0.28692	0.999983	FALSE
Nanog	Gm26917	0.0311404	0.286922	0.999983	FALSE
Nanog	Pomp	-0.0310988	0.28698	0.999983	FALSE
Nanog	Prelid2	-0.0310745	0.28739	0.999983	FALSE
Nanog	Hacd3	0.0311077	0.287438	0.999983	FALSE
Nanog	Pex13	0.0311043	0.287488	0.999983	FALSE
Nanog	Polr1c	-0.0310595	0.287572	0.999983	FALSE
Nanog	Mfap4	0.0310987	0.287586	0.999983	FALSE
Nanog	Rpl37a	-0.0310497	0.287742	0.999983	FALSE
Nanog	Rps9	-0.0310494	0.287746	0.999983	FALSE
Nanog	Tmem11	-0.0310265	0.288122	0.999983	FALSE
Nanog	Acsl3	0.0310616	0.28816	0.999983	FALSE
Nanog	Mycl	0.0310516	0.288324	0.999983	FALSE
Nanog	Cyp51	0.0310422	0.288482	0.999983	FALSE
Nanog	Arvcf	0.0310129	0.28893	0.999983	FALSE
Nanog	Hnrnph1	0.0310076	0.289006	0.999983	FALSE
Nanog	Tm9sf2	0.030983	0.289364	0.999983	FALSE
Nanog	Rhobtb3	0.0309206	0.29025	0.999983	FALSE
Nanog	Mtif2	0.0308903	0.2907	0.999983	FALSE
Nanog	Apip	0.0308716	0.290974	0.999983	FALSE
Nanog	Mlh1	-0.0308154	0.291486	0.999983	FALSE
Nanog	Ermard	0.0308359	0.29155	0.999983	FALSE
Nanog	Rbm42	0.030816	0.291846	0.999983	FALSE
Nanog	Myl12a	0.0308007	0.292064	0.999983	FALSE
Nanog	Prdx5	0.0307945	0.292148	0.999983	FALSE
Nanog	Rnf25	0.0307747	0.292442	0.999983	FALSE
Nanog	Nsd3	0.0307305	0.293106	0.999983	FALSE
Nanog	Eif4a1	-0.030702	0.293158	0.999983	FALSE
Nanog	Rnf139	-0.0306889	0.293416	0.999983	FALSE
Nanog	Sap30	-0.0306871	0.293446	0.999983	FALSE
Nanog	Rnf145	0.0306906	0.293748	0.999983	FALSE
Nanog	Mtmr3	0.0306703	0.294074	0.999983	FALSE
Nanog	Rxrb	0.0306518	0.294384	0.999983	FALSE
Nanog	Senp2	0.0306287	0.294808	0.999983	FALSE
Nanog	Chp1	0.0306201	0.294912	0.999983	FALSE
Nanog	Pwp2	0.0306022	0.29515	0.999983	FALSE
Nanog	Foxk2	0.0305943	0.295294	0.999983	FALSE
Nanog	Ina	0.030593	0.295328	0.999983	FALSE
Nanog	Cnot2	0.0305899	0.295386	0.999983	FALSE
Nanog	Etfdh	0.0305696	0.29574	0.999983	FALSE
Nanog	Tbrg1	0.0305623	0.295854	0.999983	FALSE
Nanog	Pcid2	0.0305613	0.295864	0.999983	FALSE
Nanog	Prrc2a	0.0305418	0.29617	0.999983	FALSE
Nanog	Pcbp3	0.0305317	0.296338	0.999983	FALSE
Nanog	Mapk14	-0.0305014	0.296458	0.999983	FALSE
Nanog	Tsr3	0.0305151	0.296598	0.999983	FALSE
Nanog	Bok	-0.0304922	0.296618	0.999983	FALSE
Nanog	Jun	0.0305087	0.2967	0.999983	FALSE
Nanog	Rab1b	0.0305009	0.296838	0.999983	FALSE
Nanog	Rapgef1	0.0304892	0.297042	0.999983	FALSE
Nanog	Tmem39b	0.0304889	0.297052	0.999983	FALSE
Nanog	Ints14	0.030472	0.297348	0.999983	FALSE
Nanog	Arl6ip1	0.0304673	0.297412	0.999983	FALSE
Nanog	Rprd2	0.0304575	0.297534	0.999983	FALSE
Nanog	Mtfr1	0.0304349	0.297872	0.999983	FALSE
Nanog	E2f5	-0.0303836	0.29831	0.999983	FALSE
Nanog	Tmem183a	0.0304013	0.29843	0.999983	FALSE
Nanog	Dtnb	-0.0303741	0.298454	0.999983	FALSE
Nanog	Spsb3	0.0303949	0.298524	0.999983	FALSE
Nanog	Ankmy2	0.0303828	0.298714	0.999983	FALSE
Nanog	Fkbp9	0.030373	0.298874	0.999983	FALSE
Nanog	Slc35f2	-0.0303349	0.299052	0.999983	FALSE
Nanog	Cnih2	0.0303254	0.299588	0.999983	FALSE
Nanog	Mpp6	0.0303113	0.29981	0.999983	FALSE
Nanog	Ralbp1	-0.0302837	0.299888	0.999983	FALSE
Nanog	Bnip1	0.0303008	0.300018	0.999983	FALSE
Nanog	Grpel2	-0.0302378	0.300616	0.999983	FALSE
Nanog	Rnf2	-0.0302149	0.300982	0.999983	FALSE
Nanog	Pdia4	0.0302085	0.301412	0.999983	FALSE
Nanog	Fam162a	-0.0301872	0.30145	0.999983	FALSE
Nanog	Zmynd19	-0.0301626	0.301868	0.999983	FALSE
Nanog	Mtf1	0.0301766	0.30197	0.999983	FALSE
Nanog	Cystm1	-0.0301537	0.302018	0.999983	FALSE
Nanog	BC052040	0.0301655	0.302138	0.999983	FALSE
Nanog	E130309D02Rik	-0.0301085	0.302782	0.999983	FALSE
Nanog	Ltn1	0.0300873	0.303366	0.999983	FALSE
Nanog	Gfm1	-0.03005	0.30369	0.999983	FALSE
Nanog	1110037F02Rik	-0.0300348	0.303966	0.999983	FALSE
Nanog	Ergic1	0.0300338	0.304202	0.999983	FALSE
Nanog	Mta2	-0.0300214	0.30423	0.999983	FALSE
Nanog	Bcap31	0.0300227	0.304418	0.999983	FALSE
Nanog	Pfn1	-0.0299971	0.304602	0.999983	FALSE
Nanog	Dhrs7b	0.0300077	0.304636	0.999983	FALSE
Nanog	Rock2	-0.0299878	0.30477	0.999983	FALSE
Nanog	Tigd2	-0.0299821	0.304902	0.999983	FALSE
Nanog	Hspa5	0.0299898	0.304904	0.999983	FALSE
Nanog	Grrp1	0.0299875	0.304936	0.999983	FALSE
Nanog	Etf1	0.0299732	0.305178	0.999983	FALSE
Nanog	Eif4a2	0.0299622	0.30538	0.999983	FALSE
Nanog	Pyroxd1	0.0299601	0.305418	0.999983	FALSE
Nanog	Got1	0.029956	0.305476	0.999983	FALSE
Nanog	Ctnna1	0.0299337	0.30581	0.999983	FALSE
Nanog	Aldh2	0.0299111	0.306136	0.999983	FALSE
Nanog	Hs2st1	0.0299103	0.30615	0.999983	FALSE
Nanog	Kmt5c	0.029908	0.306176	0.999983	FALSE
Nanog	Vps41	0.0299041	0.306224	0.999983	FALSE
Nanog	Mad2l1bp	0.0298996	0.30631	0.999983	FALSE
Nanog	Ddx47	0.0298951	0.306368	0.999983	FALSE
Nanog	Erf	0.0298881	0.30651	0.999983	FALSE
Nanog	Acad8	0.0298568	0.306998	0.999983	FALSE
Nanog	Ube2j1	0.0298508	0.307066	0.999983	FALSE
Nanog	Tob1	0.0298498	0.307078	0.999983	FALSE
Nanog	Ccdc92	0.0298183	0.307594	0.999983	FALSE
Nanog	Epor	-0.0298214	0.307626	0.999983	FALSE
Nanog	Ing1	-0.0298199	0.307638	0.999983	FALSE
Nanog	Sdcbp	0.029807	0.30774	0.999983	FALSE
Nanog	Atp5f1	-0.0298069	0.30781	0.999983	FALSE
Nanog	Ptprf	-0.0297959	0.30794	0.999983	FALSE
Nanog	Chpf	0.0297922	0.307992	0.999983	FALSE
Nanog	Fam122a	0.0297911	0.30801	0.999983	FALSE
Nanog	Sccpdh	0.0297782	0.308204	0.999983	FALSE
Nanog	Mtpn	0.0297776	0.308212	0.999983	FALSE
Nanog	Brf2	0.0297724	0.30829	0.999983	FALSE
Nanog	Immp1l	0.0297617	0.308472	0.999983	FALSE
Nanog	Egln3	0.0297583	0.30853	0.999983	FALSE
Nanog	Gbf1	-0.0297608	0.308532	0.999983	FALSE
Nanog	Rapgef5	-0.029759	0.30857	0.999983	FALSE
Nanog	Cachd1	0.0297277	0.309034	0.999983	FALSE
Nanog	Sucla2	0.0297139	0.309278	0.999983	FALSE
Nanog	Sesn3	-0.0297066	0.30944	0.999983	FALSE
Nanog	Mau2	-0.0296552	0.310308	0.999983	FALSE
Nanog	Mlf2	-0.0296523	0.310346	0.999983	FALSE
Nanog	Creld1	-0.0296475	0.310418	0.999983	FALSE
Nanog	Vapb	0.0296468	0.310454	0.999983	FALSE
Nanog	Hmgcr	-0.0296404	0.310524	0.999983	FALSE
Nanog	Lsm6	-0.0296378	0.310562	0.999983	FALSE
Nanog	Acot13	0.0296392	0.310588	0.999983	FALSE
Nanog	Rp9	-0.0296212	0.310816	0.999983	FALSE
Nanog	Nmd3	-0.0295968	0.311208	0.999983	FALSE
Nanog	Narfl	-0.0295943	0.311244	0.999983	FALSE
Nanog	Trmt1l	0.0295914	0.311308	0.999983	FALSE
Nanog	Dcp2	-0.029553	0.311934	0.999983	FALSE
Nanog	Rpl14	-0.0295236	0.312396	0.999983	FALSE
Nanog	Irf1	0.0295136	0.312616	0.999983	FALSE
Nanog	Psmg2	-0.0295025	0.312764	0.999983	FALSE
Nanog	Zbtb41	0.0295009	0.312808	0.999983	FALSE
Nanog	Maea	-0.0294799	0.31312	0.999983	FALSE
Nanog	Keap1	-0.0294795	0.313122	0.999983	FALSE
Nanog	Pgam5	0.0294724	0.31326	0.999983	FALSE
Nanog	Vta1	0.0294698	0.313312	0.999983	FALSE
Nanog	Aggf1	0.0294687	0.31333	0.999983	FALSE
Nanog	Pik3ip1	0.0294562	0.3135	0.999983	FALSE
Nanog	Zfp991	-0.0294065	0.314356	0.999983	FALSE
Nanog	Mat2b	0.029394	0.314562	0.999983	FALSE
Nanog	Lman2l	0.0293861	0.314704	0.999983	FALSE
Nanog	Arhgap5	-0.0293609	0.315074	0.999983	FALSE
Nanog	Chd2	-0.0293579	0.315132	0.999983	FALSE
Nanog	Med8	0.0293592	0.315162	0.999983	FALSE
Nanog	Mad1l1	0.0293481	0.315374	0.999983	FALSE
Nanog	Lin28b	-0.0293226	0.31571	0.999983	FALSE
Nanog	Gnb2	-0.0293121	0.315886	0.999983	FALSE
Nanog	Prpf18	-0.0292846	0.316346	0.999983	FALSE
Nanog	Ncapg	-0.0292811	0.3164	0.999983	FALSE
Nanog	Ubp1	-0.0292705	0.316592	0.999983	FALSE
Nanog	Mdh1	-0.0292694	0.31661	0.999983	FALSE
Nanog	Lamb1	0.029276	0.316682	0.999983	FALSE
Nanog	Ttl	0.0292654	0.316872	0.999983	FALSE
Nanog	2005-03-01	-0.0292441	0.317036	0.999983	FALSE
Nanog	Vma21	-0.0292416	0.317076	0.999983	FALSE
Nanog	Dalrd3	-0.0292312	0.317248	0.999983	FALSE
Nanog	Armcx3	0.0292371	0.317316	0.999983	FALSE
Nanog	Selenos	-0.0292242	0.317368	0.999983	FALSE
Nanog	Zfp942	0.0292293	0.317444	0.999983	FALSE
Nanog	Birc5	0.0292232	0.317556	0.999983	FALSE
Nanog	3110009E18Rik	-0.0291983	0.317848	0.999983	FALSE
Nanog	Etfb	-0.0291893	0.317996	0.999983	FALSE
Nanog	Anapc13	-0.0291879	0.318026	0.999983	FALSE
Nanog	Ddx28	-0.0291802	0.318156	0.999983	FALSE
Nanog	Tomm40	-0.0291767	0.318204	0.999983	FALSE
Nanog	Tor1a	0.0291795	0.318328	0.999983	FALSE
Nanog	Lypla1	0.0291788	0.318336	0.999983	FALSE
Nanog	Hook3	0.0291781	0.318346	0.999983	FALSE
Nanog	Klf6	0.0291728	0.318442	0.999983	FALSE
Nanog	Tcfl5	0.0291545	0.318752	0.999983	FALSE
Nanog	Klc3	0.0291068	0.319518	0.999983	FALSE
Nanog	Timm44	0.0291067	0.319518	0.999983	FALSE
Nanog	Rps6	-0.029093	0.319646	0.999983	FALSE
Nanog	Mpdz	-0.0290878	0.31971	0.999983	FALSE
Nanog	Zdhhc16	0.0290931	0.319744	0.999983	FALSE
Nanog	Nabp2	0.0290634	0.320226	0.999983	FALSE
Nanog	Scaf11	0.0290411	0.3206	0.999983	FALSE
Nanog	Cog4	0.029038	0.320646	0.999983	FALSE
Nanog	Sh3bp4	-0.0290068	0.320958	0.999983	FALSE
Nanog	Dgcr2	0.0289969	0.32137	0.999983	FALSE
Nanog	Aff4	-0.0289825	0.321432	0.999983	FALSE
Nanog	Carnmt1	-0.0289747	0.321538	0.999983	FALSE
Nanog	Ptk2	-0.0289688	0.32166	0.999983	FALSE
Nanog	Rbm27	-0.0289525	0.321972	0.999983	FALSE
Nanog	Crls1	-0.0289523	0.321974	0.999983	FALSE
Nanog	Gatsl2	-0.0289419	0.322152	0.999983	FALSE
Nanog	Lpcat3	0.0289419	0.322178	0.999983	FALSE
Nanog	Ece2	-0.0289027	0.322798	0.999983	FALSE
Nanog	Mrpl49	0.0288966	0.322974	0.999983	FALSE
Nanog	Gtf3a	0.0288959	0.322984	0.999983	FALSE
Nanog	Yap1	-0.0288759	0.323216	0.999983	FALSE
Nanog	Rabl3	0.0288823	0.323238	0.999983	FALSE
Nanog	Gdpgp1	-0.0288577	0.323536	0.999983	FALSE
Nanog	Basp1	-0.028857	0.323542	0.999983	FALSE
Nanog	Selenom	-0.0288549	0.32358	0.999983	FALSE
Nanog	Pacsin2	0.0288596	0.323618	0.999983	FALSE
Nanog	Itgb1	0.0288485	0.32381	0.999983	FALSE
Nanog	Ccdc9	0.0288162	0.324342	0.999983	FALSE
Nanog	Fjx1	-0.0287811	0.324816	0.999983	FALSE
Nanog	Rwdd2a	0.028774	0.325068	0.999983	FALSE
Nanog	Zfp81	0.0287717	0.32511	0.999983	FALSE
Nanog	Arih1	0.0287698	0.32514	0.999983	FALSE
Nanog	Srfbp1	-0.0287634	0.32515	0.999983	FALSE
Nanog	Adsl	-0.0287437	0.325482	0.999983	FALSE
Nanog	Apela	0.0287456	0.325516	0.999983	FALSE
Nanog	Dhrs4	-0.0287123	0.326034	0.999983	FALSE
Nanog	Xpo1	-0.0287098	0.326086	0.999983	FALSE
Nanog	Pcbp2	-0.0286805	0.32655	0.999983	FALSE
Nanog	Amer1	-0.0286773	0.3266	0.999983	FALSE
Nanog	Stk24	0.0286756	0.326632	0.999983	FALSE
Nanog	Fdx1	-0.028669	0.32677	0.999983	FALSE
Nanog	Nek3	0.0286635	0.326838	0.999983	FALSE
Nanog	Mis12	0.0286622	0.326864	0.999983	FALSE
Nanog	Ahcy	0.0286488	0.327112	0.999983	FALSE
Nanog	Nol6	0.0286352	0.327324	0.999983	FALSE
Nanog	Eif2ak1	0.0286266	0.327464	0.999983	FALSE
Nanog	Dapk3	0.0286255	0.327486	0.999983	FALSE
Nanog	Ndufa13	0.0286203	0.327568	0.999983	FALSE
Nanog	Trabd	-0.0286011	0.327948	0.999983	FALSE
Nanog	Pola1	-0.0285822	0.328252	0.999983	FALSE
Nanog	Nav2	-0.0285813	0.32827	0.999983	FALSE
Nanog	Slc3a2	-0.0285523	0.32875	0.999983	FALSE
Nanog	Mthfd2	-0.0285508	0.32878	0.999983	FALSE
Nanog	Fam118b	-0.0285503	0.328786	0.999983	FALSE
Nanog	Lrif1	0.0285381	0.32914	0.999983	FALSE
Nanog	Pigs	-0.0285088	0.329482	0.999983	FALSE
Nanog	Cdk5rap3	-0.0285083	0.329494	0.999983	FALSE
Nanog	Tceal9	-0.0284992	0.32961	0.999983	FALSE
Nanog	Srprb	-0.0284902	0.32973	0.999983	FALSE
Nanog	Chchd6	0.0284913	0.329912	0.999983	FALSE
Nanog	Blvrb	-0.028458	0.33023	0.999983	FALSE
Nanog	Hnrnpa1	0.0284669	0.330386	0.999983	FALSE
Nanog	Mrpl54	-0.0284446	0.33041	0.999983	FALSE
Nanog	Lyplal1	-0.0284327	0.33057	0.999983	FALSE
Nanog	Mtfp1	0.0284478	0.330748	0.999983	FALSE
Nanog	Atp5c1	-0.0284074	0.330962	0.999983	FALSE
Nanog	Apopt1	-0.0284072	0.330972	0.999983	FALSE
Nanog	St13	-0.0283802	0.331432	0.999983	FALSE
Nanog	Rnaseh2c	0.0283987	0.331604	0.999983	FALSE
Nanog	Ankrd17	0.0283877	0.331818	0.999983	FALSE
Nanog	E130308A19Rik	-0.0283543	0.331856	0.999983	FALSE
Nanog	Casp8ap2	0.0283848	0.331862	0.999983	FALSE
Nanog	Zfp207	-0.0283534	0.331872	0.999983	FALSE
Nanog	Golga3	-0.0283532	0.331878	0.999983	FALSE
Nanog	Aaas	-0.0283468	0.332004	0.999983	FALSE
Nanog	Caprin1	0.0283707	0.332078	0.999983	FALSE
Nanog	Txndc17	-0.0283329	0.332258	0.999983	FALSE
Nanog	Ifitm2	-0.0283218	0.332454	0.999983	FALSE
Nanog	Higd1a	0.0283443	0.332552	0.999983	FALSE
Nanog	Bola1	0.0283269	0.332854	0.999983	FALSE
Nanog	Miip	0.0283256	0.332878	0.999983	FALSE
Nanog	Calr	0.0283092	0.333144	0.999983	FALSE
Nanog	Ppic	0.0282793	0.33368	0.999983	FALSE
Nanog	Fgfr1op	0.0282747	0.33375	0.999983	FALSE
Nanog	Fbxo31	0.0282679	0.333878	0.999983	FALSE
Nanog	Ncoa4	0.0282593	0.334038	0.999983	FALSE
Nanog	Smu1	0.0282532	0.334136	0.999983	FALSE
Nanog	Krt10	-0.028223	0.334196	0.999983	FALSE
Nanog	Snrpe	-0.0281946	0.334726	0.999983	FALSE
Nanog	Glyr1	-0.0281942	0.334736	0.999983	FALSE
Nanog	Gtf3c1	0.0282155	0.33474	0.999983	FALSE
Nanog	Oxr1	0.0282138	0.334756	0.999983	FALSE
Nanog	Cdk10	0.0282136	0.33476	0.999983	FALSE
Nanog	Gca	-0.028184	0.334908	0.999983	FALSE
Nanog	Atf6	0.0281943	0.335094	0.999983	FALSE
Nanog	Sdha	0.0281694	0.335526	0.999983	FALSE
Nanog	Rtn4	0.0281681	0.335556	0.999983	FALSE
Nanog	Tspan3	-0.028147	0.33558	0.999983	FALSE
Nanog	Srrd	0.0281631	0.335632	0.999983	FALSE
Nanog	Mocs3	0.0281626	0.335638	0.999983	FALSE
Nanog	Ube2d2a	0.0281591	0.335698	0.999983	FALSE
Nanog	Csrnp1	0.0281582	0.335712	0.999983	FALSE
Nanog	Cpxm1	0.0281515	0.33582	0.999983	FALSE
Nanog	Dpysl3	0.0281413	0.335988	0.999983	FALSE
Nanog	Clint1	-0.0281027	0.336282	0.999983	FALSE
Nanog	Coa4	0.0281215	0.336356	0.999983	FALSE
Nanog	Mlec	0.0281068	0.336558	0.999983	FALSE
Nanog	Slc35a4	0.0281028	0.336638	0.999983	FALSE
Nanog	Emc6	-0.0280653	0.336918	0.999983	FALSE
Nanog	Pdzd11	-0.0280488	0.337234	0.999983	FALSE
Nanog	Adipor1	0.0280605	0.337318	0.999983	FALSE
Nanog	Actr3	0.0280512	0.337488	0.999983	FALSE
Nanog	Aamp	-0.0280288	0.337578	0.999983	FALSE
Nanog	Prmt7	0.0280395	0.337686	0.999983	FALSE
Nanog	Usp3	0.0280255	0.337912	0.999983	FALSE
Nanog	Sugt1	0.0280157	0.338098	0.999983	FALSE
Nanog	Ptpn13	-0.0279857	0.338338	0.999983	FALSE
Nanog	Ppp4r3a	0.0279919	0.338504	0.999983	FALSE
Nanog	Prmt5	0.0279813	0.338724	0.999983	FALSE
Nanog	Mmachc	0.0279661	0.338954	0.999983	FALSE
Nanog	Rragc	0.0279622	0.338996	0.999983	FALSE
Nanog	Rab39b	-0.027927	0.33932	0.999983	FALSE
Nanog	Crnkl1	-0.0279182	0.339498	0.999983	FALSE
Nanog	Gcc2	0.0279311	0.339542	0.999983	FALSE
Nanog	Zfp281	0.0279231	0.339674	0.999983	FALSE
Nanog	Bax	-0.0278955	0.339932	0.999983	FALSE
Nanog	Rpap3	0.0279045	0.339962	0.999983	FALSE
Nanog	Adprm	0.0279043	0.339968	0.999983	FALSE
Nanog	Psat1	0.0278936	0.34015	0.999983	FALSE
Nanog	Erp29	0.0278789	0.340372	0.999983	FALSE
Nanog	1700013H16Rik	0.0278787	0.340374	0.999983	FALSE
Nanog	Cthrc1	0.027843	0.340958	0.999983	FALSE
Nanog	Comt	-0.0278126	0.34129	0.999983	FALSE
Nanog	Brk1	0.0277732	0.342134	0.999983	FALSE
Nanog	Hadhb	-0.0277569	0.342262	0.999983	FALSE
Nanog	Ptpn11	0.0277456	0.342612	0.999983	FALSE
Nanog	Cenpi	0.0277379	0.342738	0.999983	FALSE
Nanog	Snapc5	-0.0277276	0.342742	0.999983	FALSE
Nanog	2010320M18Rik	0.0277336	0.342796	0.999983	FALSE
Nanog	Ago1	0.0277255	0.342914	0.999983	FALSE
Nanog	Hist1h1b	0.0277007	0.343374	0.999983	FALSE
Nanog	Szrd1	-0.0276845	0.343582	0.999983	FALSE
Nanog	Stag1	-0.0276841	0.343584	0.999983	FALSE
Nanog	Pds5b	0.027671	0.343886	0.999983	FALSE
Nanog	Coro1b	0.0276642	0.34402	0.999983	FALSE
Nanog	Cfl1	0.0276575	0.344144	0.999983	FALSE
Nanog	Skp2	0.0276535	0.344192	0.999983	FALSE
Nanog	Ypel3	0.0276532	0.344198	0.999983	FALSE
Nanog	Luzp1	0.0276387	0.344444	0.999983	FALSE
Nanog	Aldoa	-0.0276261	0.344664	0.999983	FALSE
Nanog	Zfp212	-0.0276021	0.345076	0.999983	FALSE
Nanog	Pkig	0.0275965	0.345214	0.999983	FALSE
Nanog	Napg	0.027565	0.345802	0.999983	FALSE
Nanog	Itm2a	-0.0275575	0.345902	0.999983	FALSE
Nanog	Rimklb	0.0275479	0.346096	0.999983	FALSE
Nanog	Xrn2	0.0275299	0.34639	0.999983	FALSE
Nanog	Sart1	0.0275183	0.346568	0.999983	FALSE
Nanog	Msi1	-0.0275127	0.346682	0.999983	FALSE
Nanog	Harbi1	0.0274965	0.346952	0.999983	FALSE
Nanog	Hrasls	0.0274833	0.34718	0.999983	FALSE
Nanog	Kansl1	0.0274812	0.347218	0.999983	FALSE
Nanog	Pdia3	-0.0274556	0.347744	0.999983	FALSE
Nanog	Tpp1	-0.0274543	0.34776	0.999983	FALSE
Nanog	Gnl3	0.0274404	0.347876	0.999983	FALSE
Nanog	Cops5	0.0274383	0.34791	0.999983	FALSE
Nanog	Tmem97	0.0274203	0.348216	0.999983	FALSE
Nanog	Rfc1	0.0274174	0.348274	0.999983	FALSE
Nanog	Tacc1	-0.0274209	0.348364	0.999983	FALSE
Nanog	Pom121	-0.0274148	0.348472	0.999983	FALSE
Nanog	Sbds	-0.0274022	0.348726	0.999983	FALSE
Nanog	Ndufb9	-0.0273802	0.349068	0.999983	FALSE
Nanog	Hint2	0.0273537	0.349432	0.999983	FALSE
Nanog	Rpl27	0.0273522	0.34946	0.999983	FALSE
Nanog	Mapk8	0.0273512	0.349478	0.999983	FALSE
Nanog	Gfer	-0.0273561	0.349488	0.999983	FALSE
Nanog	Tmem50a	0.0273419	0.349612	0.999983	FALSE
Nanog	Nop10	0.0273403	0.34963	0.999983	FALSE
Nanog	Rpl24	-0.0273469	0.349656	0.999983	FALSE
Nanog	Gcsh	0.0273373	0.349686	0.999983	FALSE
Nanog	Ginm1	-0.0273383	0.349812	0.999983	FALSE
Nanog	Ubap1	0.0273196	0.350016	0.999983	FALSE
Nanog	Appbp2	0.0273141	0.350114	0.999983	FALSE
Nanog	Lig3	0.0273096	0.350184	0.999983	FALSE
Nanog	Taldo1	-0.0273127	0.350326	0.999983	FALSE
Nanog	Mthfr	0.0273016	0.350326	0.999983	FALSE
Nanog	Hsdl2	0.0272882	0.350584	0.999983	FALSE
Nanog	Wfdc2	-0.0272975	0.350612	0.999983	FALSE
Nanog	Ak2	0.0272755	0.350782	0.999983	FALSE
Nanog	Chtf8	0.027263	0.351004	0.999983	FALSE
Nanog	Mlx	-0.0272484	0.351426	0.999983	FALSE
Nanog	1810058I24Rik	-0.0272476	0.35143	0.999983	FALSE
Nanog	Actr2	0.027205	0.352096	0.999983	FALSE
Nanog	Ccnl2	0.0272004	0.35215	0.999983	FALSE
Nanog	Nnat	-0.0272001	0.352252	0.999983	FALSE
Nanog	Lfng	0.0271772	0.352548	0.999983	FALSE
Nanog	Rnf165	0.0271649	0.352718	0.999983	FALSE
Nanog	Smc1a	-0.0271642	0.352852	0.999983	FALSE
Nanog	Copa	0.0271458	0.353024	0.999983	FALSE
Nanog	Eif3d	-0.0271458	0.353168	0.999983	FALSE
Nanog	Uxt	-0.0271177	0.353718	0.999983	FALSE
Nanog	Oaz2	0.0271021	0.353844	0.999983	FALSE
Nanog	Trim12a	0.0270992	0.353902	0.999983	FALSE
Nanog	Diablo	0.0270974	0.353922	0.999983	FALSE
Nanog	Gabpa	0.0270903	0.354024	0.999983	FALSE
Nanog	Mcm3	0.0270895	0.354034	0.999983	FALSE
Nanog	Kctd2	0.0270805	0.354196	0.999983	FALSE
Nanog	Mrps21	0.02708	0.354214	0.999983	FALSE
Nanog	Atxn2l	-0.0270812	0.354322	0.999983	FALSE
Nanog	Ncaph	0.0270555	0.354674	0.999983	FALSE
Nanog	E2f8	0.0270365	0.355006	0.999983	FALSE
Nanog	Trip6	0.0270344	0.35507	0.999983	FALSE
Nanog	Gsto1	-0.0270366	0.35515	0.999983	FALSE
Nanog	Ensa	0.0270289	0.355162	0.999983	FALSE
Nanog	Mrps35	0.0270251	0.355252	0.999983	FALSE
Nanog	Wbp4	-0.0270267	0.355312	0.999983	FALSE
Nanog	Dhx8	-0.0270212	0.355406	0.999983	FALSE
Nanog	Dffa	0.0270098	0.355564	0.999983	FALSE
Nanog	Tacc2	0.0270003	0.355742	0.999983	FALSE
Nanog	Necap2	-0.0269893	0.355936	0.999983	FALSE
Nanog	Usp38	0.0269874	0.355974	0.999983	FALSE
Nanog	Zfp358	0.0269794	0.356128	0.999983	FALSE
Nanog	Exosc10	0.0269756	0.35622	0.999983	FALSE
Nanog	Slc26a10	0.0269575	0.356538	0.999983	FALSE
Nanog	Spata7	0.0269502	0.356672	0.999983	FALSE
Nanog	Zic2	-0.0269347	0.356888	0.999983	FALSE
Nanog	Coq5	0.0269296	0.357042	0.999983	FALSE
Nanog	Cxx1a	0.0269292	0.357044	0.999983	FALSE
Nanog	Usf2	0.0269111	0.357362	0.999983	FALSE
Nanog	Suco	0.0269091	0.357408	0.999983	FALSE
Nanog	Nop53	-0.0269058	0.357418	0.999983	FALSE
Nanog	Tatdn1	0.0268958	0.357684	0.999983	FALSE
Nanog	Thumpd1	-0.0268882	0.35773	0.999983	FALSE
Nanog	Zbtb25	0.0268844	0.357888	0.999983	FALSE
Nanog	Rrp8	0.0268818	0.357924	0.999983	FALSE
Nanog	Coq2	0.026862	0.358292	0.999983	FALSE
Nanog	Tgif1	0.0268519	0.358498	0.999983	FALSE
Nanog	Kpna3	-0.0268415	0.358612	0.999983	FALSE
Nanog	Mapre1	0.0268093	0.359288	0.999983	FALSE
Nanog	Rpl18	-0.0267956	0.359422	0.999983	FALSE
Nanog	Loxl2	-0.0267905	0.359508	0.999983	FALSE
Nanog	Rbm47	0.0267892	0.359592	0.999983	FALSE
Nanog	Socs4	-0.0267787	0.359726	0.999983	FALSE
Nanog	Rad54l	0.0267721	0.359922	0.999983	FALSE
Nanog	Anks3	-0.0267643	0.35998	0.999983	FALSE
Nanog	Cisd1	0.0267655	0.360042	0.999983	FALSE
Nanog	Haus5	0.0267599	0.36012	0.999983	FALSE
Nanog	Snrnp200	0.026739	0.360496	0.999983	FALSE
Nanog	Nras	0.026738	0.360512	0.999983	FALSE
Nanog	Trim13	0.0267374	0.360524	0.999983	FALSE
Nanog	Ddx51	0.0267341	0.36058	0.999983	FALSE
Nanog	Crip2	0.0267022	0.361084	0.999983	FALSE
Nanog	Ptbp1	0.0266999	0.361102	0.999983	FALSE
Nanog	Mccc1	-0.0266981	0.361182	0.999983	FALSE
Nanog	Tox3	-0.026695	0.361232	0.999983	FALSE
Nanog	Pdlim7	0.0266914	0.361262	0.999983	FALSE
Nanog	Hif1an	0.0266603	0.36183	0.999983	FALSE
Nanog	Timm8b	-0.0266549	0.361982	0.999983	FALSE
Nanog	Wdfy1	0.0266526	0.361982	0.999983	FALSE
Nanog	Zmpste24	0.0266456	0.362128	0.999983	FALSE
Nanog	Nsf	0.0266257	0.362468	0.999983	FALSE
Nanog	Hist1h2ae	0.0266209	0.362554	0.999983	FALSE
Nanog	Rbfa	-0.0266008	0.362956	0.999983	FALSE
Nanog	Txnl1	0.0265984	0.36299	0.999983	FALSE
Nanog	Ndfip1	0.0265932	0.36309	0.999983	FALSE
Nanog	Tpd52	0.0265841	0.363268	0.999983	FALSE
Nanog	Cntnap2	0.0265764	0.363394	0.999983	FALSE
Nanog	Sult4a1	-0.0265669	0.36351	0.999983	FALSE
Nanog	Sp3os	0.026568	0.363534	0.999983	FALSE
Nanog	Strbp	0.0265627	0.36362	0.999983	FALSE
Nanog	Maf1	0.0265557	0.36376	0.999983	FALSE
Nanog	H2afy	0.0265525	0.363836	0.999983	FALSE
Nanog	Pak1	-0.0265321	0.364116	0.999983	FALSE
Nanog	Rps6ka6	-0.0265302	0.364146	0.999983	FALSE
Nanog	Zfp330	0.026504	0.364702	0.999983	FALSE
Nanog	Cyc1	0.0265034	0.364712	0.999983	FALSE
Nanog	Fam96b	-0.0264866	0.364912	0.999983	FALSE
Nanog	Nap1l1	0.0264866	0.365012	0.999983	FALSE
Nanog	Nfasc	0.0264612	0.365448	0.999983	FALSE
Nanog	Plxnb2	-0.0264419	0.365738	0.999983	FALSE
Nanog	Rfxap	0.0264351	0.365916	0.999983	FALSE
Nanog	Repin1	0.0264284	0.366024	0.999983	FALSE
Nanog	Timm13	-0.0264232	0.36611	0.999983	FALSE
Nanog	Nsun4	0.0264215	0.366166	0.999983	FALSE
Nanog	Arpc4	0.0264137	0.366304	0.999983	FALSE
Nanog	Txndc12	0.0264098	0.366372	0.999983	FALSE
Nanog	Brd2	0.0264031	0.366512	0.999983	FALSE
Nanog	Dab1	0.0263982	0.366594	0.999983	FALSE
Nanog	Ahsa2	-0.0263934	0.366626	0.999983	FALSE
Nanog	Rac3	0.026392	0.3667	0.999983	FALSE
Nanog	Ldlr	0.0263813	0.366882	0.999983	FALSE
Nanog	Cmas	0.0263802	0.366898	0.999983	FALSE
Nanog	Tmem161b	0.0263728	0.367006	0.999983	FALSE
Nanog	Dgkd	-0.0263687	0.367106	0.999983	FALSE
Nanog	Cltb	0.0263647	0.367158	0.999983	FALSE
Nanog	Rfc3	0.0263497	0.367428	0.999983	FALSE
Nanog	Sdad1	-0.0263474	0.367466	0.999983	FALSE
Nanog	Commd10	-0.0263279	0.3678	0.999983	FALSE
Nanog	Ndufb5	0.0263206	0.367936	0.999983	FALSE
Nanog	Mrpl34	-0.0263163	0.368008	0.999983	FALSE
Nanog	Mthfd1l	-0.026315	0.368044	0.999983	FALSE
Nanog	Arhgef2	-0.0263129	0.368088	0.999983	FALSE
Nanog	Cat	0.026311	0.368106	0.999983	FALSE
Nanog	Tars2	0.0263104	0.368116	0.999983	FALSE
Nanog	Gm13075	-0.0263018	0.368282	0.999983	FALSE
Nanog	Ilvbl	0.0262955	0.368442	0.999983	FALSE
Nanog	Smyd4	0.0262757	0.36876	0.999983	FALSE
Nanog	Gm14698	0.0262742	0.368786	0.999983	FALSE
Nanog	Zfp428	0.0262714	0.368842	0.999983	FALSE
Nanog	Sod2	0.0262484	0.36924	0.999983	FALSE
Nanog	Chtf18	0.0262295	0.36957	0.999983	FALSE
Nanog	Tmem185a	0.0261903	0.370292	0.999983	FALSE
Nanog	Decr1	0.0261804	0.37048	0.999983	FALSE
Nanog	Snhg12	0.0261363	0.371258	0.999983	FALSE
Nanog	Dynlt1f	0.0260998	0.371986	0.999983	FALSE
Nanog	Fbxo9	-0.0260948	0.372068	0.999983	FALSE
Nanog	Hsd17b11	-0.0260927	0.37211	0.999983	FALSE
Nanog	Jakmip1_ENSMUSG00000063646	0.0260934	0.372124	0.999983	FALSE
Nanog	Fam60a	-0.0260902	0.37216	0.999983	FALSE
Nanog	Rbmxl1	0.0260839	0.372282	0.999983	FALSE
Nanog	Ccs	0.0260485	0.372934	0.999983	FALSE
Nanog	Wls	0.0260415	0.373084	0.999983	FALSE
Nanog	Nfs1	0.0260368	0.373182	0.999983	FALSE
Nanog	Ctu2	0.0260266	0.373362	0.999983	FALSE
Nanog	Adipor2	0.0260257	0.373378	0.999983	FALSE
Nanog	Clp1	-0.0260163	0.373496	0.999983	FALSE
Nanog	Tsn	0.0260166	0.37353	0.999983	FALSE
Nanog	Msh3	-0.0259796	0.37414	0.999983	FALSE
Nanog	Ralgps2	-0.0259659	0.374408	0.999983	FALSE
Nanog	Ifitm1	0.0259604	0.374576	0.999983	FALSE
Nanog	2700097O09Rik	0.0259529	0.374722	0.999983	FALSE
Nanog	Gm8797	0.0259391	0.374962	0.999983	FALSE
Nanog	Mtfmt	0.0259364	0.375006	0.999983	FALSE
Nanog	Thap3	-0.02593	0.375066	0.999983	FALSE
Nanog	Pin4	0.0259214	0.375292	0.999983	FALSE
Nanog	Wbp1l	0.0259051	0.375618	0.999983	FALSE
Nanog	Cby1	0.0259007	0.375714	0.999983	FALSE
Nanog	Calu	-0.0258936	0.375776	0.999983	FALSE
Nanog	Rpl10-ps3	-0.025886	0.375896	0.999983	FALSE
Nanog	Clip3	-0.0258759	0.376092	0.999983	FALSE
Nanog	Wdyhv1	0.0258731	0.376246	0.999983	FALSE
Nanog	Ifitm3	0.0258663	0.376388	0.999983	FALSE
Nanog	Deaf1	0.02585	0.376706	0.999983	FALSE
Nanog	Dcaf4	-0.0258421	0.37671	0.999983	FALSE
Nanog	Me1	-0.0258418	0.37671	0.999983	FALSE
Nanog	Cwc15	0.0258475	0.376744	0.999983	FALSE
Nanog	Serpinh1	0.0258434	0.37682	0.999983	FALSE
Nanog	Plekhj1	0.0258421	0.376836	0.999983	FALSE
Nanog	Tax1bp3	0.0258289	0.377036	0.999983	FALSE
Nanog	Zfp422	0.0258256	0.377094	0.999983	FALSE
Nanog	Rps29	0.0258231	0.377138	0.999983	FALSE
Nanog	Sft2d3	0.0258011	0.377538	0.999983	FALSE
Nanog	2410015M20Rik	-0.0257811	0.377828	0.999983	FALSE
Nanog	Spin1	0.0257795	0.377936	0.999983	FALSE
Nanog	Cux1	0.0257768	0.377996	0.999983	FALSE
Nanog	Slc25a26	0.0257569	0.378356	0.999983	FALSE
Nanog	Cstb	0.0257479	0.378546	0.999983	FALSE
Nanog	Tkt	0.025745	0.378602	0.999983	FALSE
Nanog	Gins4	-0.0257295	0.378726	0.999983	FALSE
Nanog	Ccar2	0.0257367	0.378758	0.999983	FALSE
Nanog	Usp15	0.0257322	0.378834	0.999983	FALSE
Nanog	Zfp566	0.0257274	0.378898	0.999983	FALSE
Nanog	Exosc4	0.0257156	0.379074	0.999983	FALSE
Nanog	Qtrtd1	0.0257065	0.379198	0.999983	FALSE
Nanog	Wdr86	-0.0256938	0.37936	0.999983	FALSE
Nanog	Sh3kbp1	0.0256787	0.379684	0.999983	FALSE
Nanog	4930503L19Rik	-0.025674	0.379744	0.999983	FALSE
Nanog	Dcun1d5	0.0256682	0.379852	0.999983	FALSE
Nanog	Xist	0.025666	0.379902	0.999983	FALSE
Nanog	Grwd1	-0.0256512	0.380206	0.999983	FALSE
Nanog	Ap1s3	0.0256491	0.380236	0.999983	FALSE
Nanog	Kctd3	-0.025627	0.380614	0.999983	FALSE
Nanog	Wdr36	-0.0256223	0.380706	0.999983	FALSE
Nanog	Hif1a	-0.0256218	0.380708	0.999983	FALSE
Nanog	Trim26	0.0256218	0.38075	0.999983	FALSE
Nanog	Smyd5	0.0256189	0.380816	0.999983	FALSE
Nanog	Exoc3	0.025615	0.380874	0.999983	FALSE
Nanog	Rbm26	-0.0255914	0.381254	0.999983	FALSE
Nanog	Rnps1	0.0255892	0.38132	0.999983	FALSE
Nanog	Champ1	0.0255827	0.38143	0.999983	FALSE
Nanog	AU019823	0.0255604	0.381848	0.999983	FALSE
Nanog	Ogfrl1	-0.0255437	0.382158	0.999983	FALSE
Nanog	Lin7c	-0.0255381	0.382268	0.999983	FALSE
Nanog	Igf2bp2	-0.0255291	0.38241	0.999983	FALSE
Nanog	Kank2	0.025523	0.38255	0.999983	FALSE
Nanog	Fam192a	0.025503	0.382906	0.999983	FALSE
Nanog	Cers5	-0.0254865	0.383188	0.999983	FALSE
Nanog	Ccdc28b	-0.0254831	0.38326	0.999983	FALSE
Nanog	Limd2	-0.0254808	0.383304	0.999983	FALSE
Nanog	Cd47	0.0254789	0.383402	0.999983	FALSE
Nanog	Kars	-0.0254648	0.383584	0.999983	FALSE
Nanog	Mdfi	0.0254583	0.38379	0.999983	FALSE
Nanog	Anapc15	0.0254576	0.3838	0.999983	FALSE
Nanog	B3galnt2	0.0254528	0.383878	0.999983	FALSE
Nanog	Tinf2	0.025449	0.383948	0.999983	FALSE
Nanog	Atp5g2	0.025445	0.384012	0.999983	FALSE
Nanog	Paip2	-0.0254311	0.384218	0.999983	FALSE
Nanog	Zdhhc2	0.025415	0.384554	0.999983	FALSE
Nanog	Rhot2	-0.0254001	0.384816	0.999983	FALSE
Nanog	Cers4	-0.0253944	0.3849	0.999983	FALSE
Nanog	Abhd14a	-0.0253796	0.385206	0.999983	FALSE
Nanog	Eed	0.0253648	0.385502	0.999983	FALSE
Nanog	Hdac2	-0.0253581	0.385632	0.999983	FALSE
Nanog	Tmf1	0.0253543	0.385674	0.999983	FALSE
Nanog	Stt3a	0.0253506	0.385736	0.999983	FALSE
Nanog	Arid1a	0.0253461	0.385842	0.999983	FALSE
Nanog	Kdm1a	0.0253414	0.385952	0.999983	FALSE
Nanog	Rfwd3	0.0253277	0.38621	0.999983	FALSE
Nanog	Mdk	-0.0253197	0.3863	0.999983	FALSE
Nanog	Nudt9	0.025288	0.386912	0.999983	FALSE
Nanog	Ajuba	-0.0252682	0.38727	0.999983	FALSE
Nanog	Gid4	0.0252675	0.3873	0.999983	FALSE
Nanog	Mbtd1	0.0252587	0.387476	0.999983	FALSE
Nanog	Dhx40	-0.0252553	0.387502	0.999983	FALSE
Nanog	Ppih	-0.0252543	0.387518	0.999983	FALSE
Nanog	Tbce	-0.0252346	0.387852	0.999983	FALSE
Nanog	Mcm7	0.0252365	0.3879	0.999983	FALSE
Nanog	Map2k2	0.0252039	0.388474	0.999983	FALSE
Nanog	Atat1	0.0251983	0.388572	0.999983	FALSE
Nanog	Atad5	0.0251747	0.388966	0.999983	FALSE
Nanog	Cald1	0.025174	0.388992	0.999983	FALSE
Nanog	Dtx3	-0.0251744	0.389	0.999983	FALSE
Nanog	Ykt6	0.0251717	0.389036	0.999983	FALSE
Nanog	Fus	-0.0251704	0.38906	0.999983	FALSE
Nanog	Med19	0.0251542	0.389322	0.999983	FALSE
Nanog	2310009B15Rik	-0.0251379	0.389672	0.999983	FALSE
Nanog	Satb1	-0.0251174	0.390048	0.999983	FALSE
Nanog	Wnk1	0.0251086	0.390202	0.999983	FALSE
Nanog	Sptan1	0.0251075	0.390228	0.999983	FALSE
Nanog	Mier1	0.0251072	0.39024	0.999983	FALSE
Nanog	Gm9843	-0.0251067	0.390272	0.999983	FALSE
Nanog	AI661453	0.0251025	0.390356	0.999983	FALSE
Nanog	Rangrf	0.0250993	0.390412	0.999983	FALSE
Nanog	Akr1b3	-0.0250987	0.390438	0.999983	FALSE
Nanog	Gid8	-0.0250909	0.39057	0.999983	FALSE
Nanog	Mrpl30	-0.0250799	0.390764	0.999983	FALSE
Nanog	Znrf1	0.0250656	0.391058	0.999983	FALSE
Nanog	Rras2	-0.0250592	0.391158	0.999983	FALSE
Nanog	Aup1	0.0250508	0.39133	0.999983	FALSE
Nanog	Uba1	-0.0250474	0.391374	0.999983	FALSE
Nanog	Asl	0.025043	0.391492	0.999983	FALSE
Nanog	Sec61a2	0.02504	0.391542	0.999983	FALSE
Nanog	Ccdc50	0.0250382	0.391554	0.999983	FALSE
Nanog	Cstf2	0.0250364	0.39158	0.999983	FALSE
Nanog	Zfp637	-0.0250355	0.391618	0.999983	FALSE
Nanog	Plxnb1	-0.0250354	0.39162	0.999983	FALSE
Nanog	Pdk3	0.0249876	0.39252	0.999983	FALSE
Nanog	Spop	-0.0249609	0.393018	0.999983	FALSE
Nanog	Gon4l	-0.0249536	0.393194	0.999983	FALSE
Nanog	Taf10	0.0249407	0.39344	0.999983	FALSE
Nanog	Ppp1r16a	0.0249208	0.393816	0.999983	FALSE
Nanog	Golgb1	0.0249182	0.393862	0.999983	FALSE
Nanog	Brd3	0.0249137	0.393932	0.999983	FALSE
Nanog	Bcl7a	-0.0249125	0.393934	0.999983	FALSE
Nanog	Rbpms	-0.0248998	0.394174	0.999983	FALSE
Nanog	Gmppb	-0.0248716	0.394746	0.999983	FALSE
Nanog	Rab18	0.0248629	0.394944	0.999983	FALSE
Nanog	Ccdc32	0.0248563	0.395076	0.999983	FALSE
Nanog	Naa50	0.0248555	0.395098	0.999983	FALSE
Nanog	Gtpbp3	-0.0248453	0.395232	0.999983	FALSE
Nanog	Ext1	-0.0248315	0.395494	0.999983	FALSE
Nanog	Hnrnpa0	0.0248236	0.395678	0.999983	FALSE
Nanog	Pdlim1	0.024821	0.395728	0.999983	FALSE
Nanog	Dpp7	0.0248107	0.395908	0.999983	FALSE
Nanog	Arhgdig	-0.0248088	0.395932	0.999983	FALSE
Nanog	Slx1b	0.0247575	0.396952	0.999983	FALSE
Nanog	Abi1	0.0247568	0.39697	0.999983	FALSE
Nanog	Ckap5	-0.0247417	0.397162	0.999983	FALSE
Nanog	Abhd4	0.0247233	0.397608	0.999983	FALSE
Nanog	Lsm4	0.024711	0.397846	0.999983	FALSE
Nanog	Serinc1	-0.0246941	0.398078	0.999983	FALSE
Nanog	Ptpn1	0.0246974	0.39812	0.999983	FALSE
Nanog	Dctd	-0.0246883	0.398188	0.999983	FALSE
Nanog	Dnajc10	0.0246897	0.39829	0.999983	FALSE
Nanog	Polr2d	0.0246594	0.398874	0.999983	FALSE
Nanog	Set	-0.0246489	0.398884	0.999983	FALSE
Nanog	Snta1	0.0246556	0.39894	0.999983	FALSE
Nanog	Scaf1	0.0246486	0.399066	0.999983	FALSE
Nanog	Patz1	-0.0246083	0.399584	0.999983	FALSE
Nanog	Eif4enif1	-0.0245976	0.399806	0.999983	FALSE
Nanog	Rnf34	0.0246107	0.399828	0.999983	FALSE
Nanog	Rsf1	0.024597	0.400128	0.999983	FALSE
Nanog	Cox19	-0.024552	0.400656	0.999983	FALSE
Nanog	Gemin6	-0.0245507	0.400666	0.999983	FALSE
Nanog	G6pdx	0.0245599	0.40089	0.999983	FALSE
Nanog	Rbmx2	-0.0245376	0.40091	0.999983	FALSE
Nanog	Nsmce2	0.0245566	0.400944	0.999983	FALSE
Nanog	Mid1ip1	0.0245427	0.401208	0.999983	FALSE
Nanog	Hnrnpul2	0.0245306	0.40143	0.999983	FALSE
Nanog	Cops2	0.0245247	0.40153	0.999983	FALSE
Nanog	Sft2d1	0.0245192	0.401638	0.999983	FALSE
Nanog	Lsm7	0.0245187	0.401648	0.999983	FALSE
Nanog	Gm9493	0.0245143	0.40174	0.999983	FALSE
Nanog	Acd	-0.024491	0.401814	0.999983	FALSE
Nanog	Cbl	0.0245091	0.401832	0.999983	FALSE
Nanog	Srsf4	0.0244991	0.40202	0.999983	FALSE
Nanog	Narf	0.0244671	0.402566	0.999983	FALSE
Nanog	Map4	0.0244617	0.402672	0.999983	FALSE
Nanog	Pfkl	-0.0244435	0.402686	0.999983	FALSE
Nanog	Tada1	0.0244601	0.402698	0.999983	FALSE
Nanog	Lamc1	-0.0244396	0.40278	0.999983	FALSE
Nanog	Slc19a1	0.024453	0.402836	0.999983	FALSE
Nanog	B230118H07Rik	0.0244386	0.40308	0.999983	FALSE
Nanog	Arfip1	-0.0244197	0.403172	0.999983	FALSE
Nanog	Zc3h13	0.0244095	0.403688	0.999983	FALSE
Nanog	Zbed3	0.0244083	0.40372	0.999983	FALSE
Nanog	Dnm1l	0.0243943	0.403982	0.999983	FALSE
Nanog	Smyd2	0.024391	0.404044	0.999983	FALSE
Nanog	Senp6	0.0243838	0.404172	0.999983	FALSE
Nanog	Sptbn1	-0.0243688	0.404222	0.999983	FALSE
Nanog	Eif2s2	0.0243769	0.404308	0.999983	FALSE
Nanog	Grtp1	0.0243748	0.404346	0.999983	FALSE
Nanog	Wsb1	-0.0243466	0.40464	0.999983	FALSE
Nanog	Bbs7	-0.0243448	0.404686	0.999983	FALSE
Nanog	Ppig	0.0243402	0.405044	0.999983	FALSE
Nanog	Dctpp1	-0.0243158	0.405236	0.999983	FALSE
Nanog	H1f0	0.0243258	0.405324	0.999983	FALSE
Nanog	Mzt1	0.0243228	0.405392	0.999983	FALSE
Nanog	Lrrfip2	0.0243116	0.405588	0.999983	FALSE
Nanog	Fmr1nb	-0.0242957	0.40565	0.999983	FALSE
Nanog	B4galt3	0.024299	0.405822	0.999983	FALSE
Nanog	Abl1	0.0242965	0.405882	0.999983	FALSE
Nanog	Atp5l	-0.0242786	0.405938	0.999983	FALSE
Nanog	Ngrn	0.0242766	0.406276	0.999983	FALSE
Nanog	A630072M18Rik	0.0242631	0.406558	0.999983	FALSE
Nanog	Stmn1	-0.0242454	0.406558	0.999983	FALSE
Nanog	Ube3b	0.0242582	0.406658	0.999983	FALSE
Nanog	Ska2	0.0242544	0.40674	0.999983	FALSE
Nanog	Ostf1	-0.0242347	0.406782	0.999983	FALSE
Nanog	Slc25a10	-0.0242266	0.40692	0.999983	FALSE
Nanog	Cks1brt	-0.024217	0.407128	0.999983	FALSE
Nanog	Trmt13	0.024231	0.407142	0.999983	FALSE
Nanog	Xpo4	-0.0241974	0.407486	0.999983	FALSE
Nanog	Cnot4	-0.024151	0.408366	0.999983	FALSE
Nanog	Pkp4	0.0241619	0.40853	0.999983	FALSE
Nanog	Tra2b	0.0241536	0.408672	0.999983	FALSE
Nanog	Srgap2	-0.0241317	0.408676	0.999983	FALSE
Nanog	Olig1	0.024149	0.408782	0.999983	FALSE
Nanog	Hyal2	0.0241479	0.408822	0.999983	FALSE
Nanog	Junb	0.0241424	0.408942	0.999983	FALSE
Nanog	Alyref	-0.0241172	0.408954	0.999983	FALSE
Nanog	Pmaip1	-0.0241154	0.40898	0.999983	FALSE
Nanog	Vdac3	0.0241395	0.409002	0.999983	FALSE
Nanog	Mrps6	0.0241379	0.409042	0.999983	FALSE
Nanog	Ncaph2	0.0241377	0.409044	0.999983	FALSE
Nanog	Nfe2l2	0.0241377	0.409046	0.999983	FALSE
Nanog	Gorasp2	-0.0241088	0.409108	0.999983	FALSE
Nanog	Ubxn6	0.0241274	0.40922	0.999983	FALSE
Nanog	Trim41	-0.0241002	0.409254	0.999983	FALSE
Nanog	Dhx36	-0.0240959	0.409328	0.999983	FALSE
Nanog	Thap7	-0.0240941	0.409368	0.999983	FALSE
Nanog	Gnptg	0.0240993	0.409796	0.999983	FALSE
Nanog	Uchl4	0.0240979	0.40983	0.999983	FALSE
Nanog	H2afj	0.0240973	0.409844	0.999983	FALSE
Nanog	Atp2c1	-0.0240482	0.410356	0.999983	FALSE
Nanog	Tmod3	0.0240729	0.41038	0.999983	FALSE
Nanog	Pitpna	0.0240723	0.410394	0.999983	FALSE
Nanog	2010107G23Rik	-0.0240432	0.410446	0.999983	FALSE
Nanog	Snapc4	-0.0240375	0.41055	0.999983	FALSE
Nanog	Mga	-0.024033	0.410654	0.999983	FALSE
Nanog	Mepce	-0.0240164	0.410958	0.999983	FALSE
Nanog	Rnf138	0.0240413	0.411004	0.999983	FALSE
Nanog	Pura	0.0240409	0.411012	0.999983	FALSE
Nanog	Lsm10	0.0240361	0.411086	0.999983	FALSE
Nanog	Gm17092	0.0240322	0.41117	0.999983	FALSE
Nanog	Osgin2	-0.0239919	0.411432	0.999983	FALSE
Nanog	Fam210a	-0.0239859	0.411532	0.999983	FALSE
Nanog	Ogt	0.0240022	0.41183	0.999983	FALSE
Nanog	Ndufb6	-0.0239673	0.411872	0.999983	FALSE
Nanog	Top2a	0.0239823	0.412238	0.999983	FALSE
Nanog	Cept1	0.0239537	0.412902	0.999983	FALSE
Nanog	Carmil1	0.0239414	0.413162	0.999983	FALSE
Nanog	Nol11	0.0239367	0.413254	0.999983	FALSE
Nanog	Rplp2	-0.0238942	0.413304	0.999983	FALSE
Nanog	Uchl3	0.023933	0.413336	0.999983	FALSE
Nanog	Pdha1	0.0239298	0.413404	0.999983	FALSE
Nanog	Dhx16	-0.0238817	0.413536	0.999983	FALSE
Nanog	Ubxn7	0.0239205	0.413626	0.999983	FALSE
Nanog	Senp8	0.0239112	0.41381	0.999983	FALSE
Nanog	Hist1h1c	0.0238974	0.414074	0.999983	FALSE
Nanog	Polr2g	-0.0238535	0.414106	0.999983	FALSE
Nanog	Myef2	-0.0238374	0.414394	0.999983	FALSE
Nanog	Lrrc41	-0.0238147	0.414828	0.999983	FALSE
Nanog	Hist3h2a	0.0238531	0.414946	0.999983	FALSE
Nanog	Ppp1r14b	-0.0238071	0.414956	0.999983	FALSE
Nanog	Zfp511	-0.0237969	0.415142	0.999983	FALSE
Nanog	Gap43	-0.0237962	0.41516	0.999983	FALSE
Nanog	Hmox2	-0.0237871	0.415334	0.999983	FALSE
Nanog	Chchd4	-0.023787	0.415334	0.999983	FALSE
Nanog	Ssx2ip	0.0238262	0.415468	0.999983	FALSE
Nanog	Tesk2	0.0238235	0.415538	0.999983	FALSE
Nanog	Aifm1	0.0238162	0.415676	0.999983	FALSE
Nanog	Vangl2	-0.0237617	0.415852	0.999983	FALSE
Nanog	Myb	0.0238013	0.41589	0.999983	FALSE
Nanog	Elovl5	-0.0237583	0.415932	0.999983	FALSE
Nanog	Glud1	0.0237972	0.41597	0.999983	FALSE
Nanog	Pptc7	0.0237938	0.416018	0.999983	FALSE
Nanog	Hist1h2ap	0.0237829	0.416258	0.999983	FALSE
Nanog	Ucp2	-0.0237303	0.416432	0.999983	FALSE
Nanog	Psmd6	-0.0237236	0.416586	0.999983	FALSE
Nanog	Cep19	0.0237646	0.416602	0.999983	FALSE
Nanog	Nelfa	0.0237617	0.416664	0.999983	FALSE
Nanog	Dld	0.02376	0.4167	0.999983	FALSE
Nanog	Pphln1	0.0237482	0.416954	0.999983	FALSE
Nanog	Spats2	0.023732	0.417242	0.999983	FALSE
Nanog	Socs6	0.0237312	0.41726	0.999983	FALSE
Nanog	Trdmt1	0.0237302	0.417284	0.999983	FALSE
Nanog	Selenot	-0.0236835	0.41737	0.999983	FALSE
Nanog	Magohb	-0.0236832	0.417374	0.999983	FALSE
Nanog	Coa3	-0.0236813	0.417398	0.999983	FALSE
Nanog	Kazn	0.0237069	0.417702	0.999983	FALSE
Nanog	Pnkd	0.0237052	0.417726	0.999983	FALSE
Nanog	Rpl5	-0.023661	0.417784	0.999983	FALSE
Nanog	Zdhhc18	0.0237024	0.417786	0.999983	FALSE
Nanog	Mgme1	-0.0236559	0.417894	0.999983	FALSE
Nanog	Man1b1	0.0236794	0.418248	0.999983	FALSE
Nanog	Bcat1	0.0236768	0.418286	0.999983	FALSE
Nanog	Rcc2	0.0236691	0.418446	0.999983	FALSE
Nanog	Rfx7	-0.0236295	0.418466	0.999983	FALSE
Nanog	Tmem41b	0.0236644	0.41856	0.999983	FALSE
Nanog	Col18a1	-0.0236196	0.418628	0.999983	FALSE
Nanog	Echs1	-0.023606	0.418864	0.999983	FALSE
Nanog	Peli2	-0.0236014	0.41896	0.999983	FALSE
Nanog	Top2b	0.0236404	0.419082	0.999983	FALSE
Nanog	Nfe2l1	0.0236305	0.419282	0.999983	FALSE
Nanog	Zfp979	-0.0235771	0.419452	0.999983	FALSE
Nanog	Dffb	-0.0235597	0.419776	0.999983	FALSE
Nanog	Hps4	0.0235973	0.419894	0.999983	FALSE
Nanog	Rnaset2b	0.0235818	0.420174	0.999983	FALSE
Nanog	Rbm22	-0.0235325	0.420348	0.999983	FALSE
Nanog	Mrpl14	0.0235632	0.420544	0.999983	FALSE
Nanog	Strn3	0.0235426	0.421016	0.999983	FALSE
Nanog	Frg1	-0.0235022	0.421028	0.999983	FALSE
Nanog	Dppa5a	-0.0234993	0.421086	0.999983	FALSE
Nanog	Hnrnpd	-0.0234712	0.421624	0.999983	FALSE
Nanog	Fam91a1	0.0235052	0.421744	0.999983	FALSE
Nanog	Cnpy3	0.0234977	0.4219	0.999983	FALSE
Nanog	Btbd9	-0.0234533	0.421978	0.999983	FALSE
Nanog	Tom1	0.0234869	0.422128	0.999983	FALSE
Nanog	1700037H04Rik	0.0234817	0.422236	0.999983	FALSE
Nanog	Mak16	-0.023416	0.422692	0.999983	FALSE
Nanog	Ubl7	0.0234534	0.422798	0.999983	FALSE
Nanog	Grhl2	-0.0234115	0.422798	0.999983	FALSE
Nanog	Zscan21	0.0234505	0.422846	0.999983	FALSE
Nanog	Vasp	-0.0234079	0.422868	0.999983	FALSE
Nanog	Suv39h1	0.023444	0.42297	0.999983	FALSE
Nanog	Tnfaip8	-0.0233969	0.423078	0.999983	FALSE
Nanog	Mrpl2	0.0234288	0.423238	0.999983	FALSE
Nanog	Pole3	0.0234193	0.423416	0.999983	FALSE
Nanog	Nprl2	0.0234182	0.423438	0.999983	FALSE
Nanog	Eif3c	-0.02337	0.423592	0.999983	FALSE
Nanog	Tmem100	-0.0233625	0.423738	0.999983	FALSE
Nanog	Ckap2	0.0233917	0.423944	0.999983	FALSE
Nanog	Itgb5	0.0233716	0.424378	0.999983	FALSE
Nanog	2810429I04Rik	0.0233714	0.42439	0.999983	FALSE
Nanog	Trpc4ap	0.0233684	0.42445	0.999983	FALSE
Nanog	Sertad1	0.0233659	0.4245	0.999983	FALSE
Nanog	Zfp623	-0.0233226	0.42451	0.999983	FALSE
Nanog	C1qtnf12	0.0233522	0.424786	0.999983	FALSE
Nanog	4930447C04Rik	0.0233473	0.424898	0.999983	FALSE
Nanog	Gpank1	0.0233428	0.424986	0.999983	FALSE
Nanog	D10Wsu102e	0.0233422	0.424996	0.999983	FALSE
Nanog	Rpl28	0.023336	0.425108	0.999983	FALSE
Nanog	Mtrf1	-0.0232907	0.42516	0.999983	FALSE
Nanog	Cog2	0.0233189	0.425466	0.999983	FALSE
Nanog	Tor1aip1	0.0233161	0.42552	0.999983	FALSE
Nanog	Actr6	0.0233121	0.4256	0.999983	FALSE
Nanog	Utp14a	0.0233117	0.42561	0.999983	FALSE
Nanog	Ppp2r5d	0.0233058	0.425752	0.999983	FALSE
Nanog	Morf4l1	-0.0232574	0.425808	0.999983	FALSE
Nanog	Upf3a	0.0233009	0.42583	0.999983	FALSE
Nanog	Rrp7a	-0.0232435	0.426062	0.999983	FALSE
Nanog	Atrx	-0.0232382	0.426178	0.999983	FALSE
Nanog	Gm45351	0.0232779	0.426298	0.999983	FALSE
Nanog	Smarca5	-0.0232214	0.426496	0.999983	FALSE
Nanog	Atpaf1	0.0232622	0.426622	0.999983	FALSE
Nanog	Cog8	-0.0232111	0.426706	0.999983	FALSE
Nanog	Mthfsl	0.0232507	0.426822	0.999983	FALSE
Nanog	Suv39h2	0.0232307	0.427218	0.999983	FALSE
Nanog	Cdca8	0.0232261	0.427308	0.999983	FALSE
Nanog	Cinp	0.0232055	0.427714	0.999983	FALSE
Nanog	Nemf	0.0232026	0.427776	0.999983	FALSE
Nanog	Cbx7	0.0231898	0.428024	0.999983	FALSE
Nanog	Pithd1	0.0231858	0.428094	0.999983	FALSE
Nanog	Rnf6	0.0231848	0.428126	0.999983	FALSE
Nanog	Stim2	0.0231813	0.428198	0.999983	FALSE
Nanog	Cdpf1	0.0231671	0.428474	0.999983	FALSE
Nanog	Bag4	0.0231543	0.428722	0.999983	FALSE
Nanog	Lbhd1	-0.0230854	0.429216	0.999983	FALSE
Nanog	Kbtbd2	-0.0230849	0.429224	0.999983	FALSE
Nanog	Chchd1	0.0231207	0.429388	0.999983	FALSE
Nanog	Noct	0.0231106	0.429628	0.999983	FALSE
Nanog	Fut11	0.0231058	0.429726	0.999983	FALSE
Nanog	Cenpk	0.0230956	0.429928	0.999983	FALSE
Nanog	Atp6v0e	0.0230829	0.430112	0.999983	FALSE
Nanog	Stx8	0.0230786	0.430216	0.999983	FALSE
Nanog	Plekha5	0.0230708	0.430364	0.999983	FALSE
Nanog	Tom1l1	0.0230707	0.430368	0.999983	FALSE
Nanog	Slc35b3	0.0230692	0.430406	0.999983	FALSE
Nanog	Rragb	-0.0230204	0.430604	0.999983	FALSE
Nanog	Col4a3bp	0.0230594	0.430618	0.999983	FALSE
Nanog	Plekha3	0.023054	0.430732	0.999983	FALSE
Nanog	Hdac4	0.0230505	0.430788	0.999983	FALSE
Nanog	Ehd1	-0.0230087	0.430822	0.999983	FALSE
Nanog	Zcchc17	-0.0230016	0.43096	0.999983	FALSE
Nanog	Spint2	-0.0230002	0.430974	0.999983	FALSE
Nanog	Snapin	0.0230195	0.43141	0.999983	FALSE
Nanog	Rhoc	0.0230147	0.431484	0.999983	FALSE
Nanog	Alkbh1	-0.0229718	0.431592	0.999983	FALSE
Nanog	Nudcd1	0.0229994	0.431788	0.999983	FALSE
Nanog	Blmh	0.0229904	0.431968	0.999983	FALSE
Nanog	Fam134c	-0.0229451	0.43212	0.999983	FALSE
Nanog	Ccm2	0.0229789	0.432198	0.999983	FALSE
Nanog	Ptrhd1	0.0229735	0.43231	0.999983	FALSE
Nanog	Camk2d	0.0229681	0.432408	0.999983	FALSE
Nanog	Atp1b2	0.0229611	0.43254	0.999983	FALSE
Nanog	Rbm48	0.0229482	0.43279	0.999983	FALSE
Nanog	Elavl2	-0.0229039	0.432914	0.999983	FALSE
Nanog	Ppp1cb	-0.0229031	0.432924	0.999983	FALSE
Nanog	L3mbtl2	0.022931	0.433108	0.999983	FALSE
Nanog	Sh3bgrl	0.0229308	0.433114	0.999983	FALSE
Nanog	Pet100	0.0229296	0.43314	0.999983	FALSE
Nanog	Wrb	0.0229194	0.433336	0.999983	FALSE
Nanog	Rbpms2	0.0229165	0.433408	0.999983	FALSE
Nanog	Smdt1	0.0228699	0.434242	0.999983	FALSE
Nanog	Rfc5	-0.0228255	0.434562	0.999983	FALSE
Nanog	Tubb6	-0.022823	0.434614	0.999983	FALSE
Nanog	Hsd17b12	-0.0228186	0.434722	0.999983	FALSE
Nanog	Ehmt2	0.0228221	0.43514	0.999983	FALSE
Nanog	Acot8	0.0228048	0.43543	0.999983	FALSE
Nanog	Crtc2	0.0227876	0.43577	0.999983	FALSE
Nanog	Ulk1	0.0227607	0.43637	0.999983	FALSE
Nanog	Phactr4	0.02275	0.436574	0.999983	FALSE
Nanog	Sirt7	-0.0227241	0.43659	0.999983	FALSE
Nanog	Dnajc30	-0.022715	0.436782	0.999983	FALSE
Nanog	Marcksl1	-0.0226919	0.437254	0.999983	FALSE
Nanog	Nudt6	0.0227163	0.437262	0.999983	FALSE
Nanog	Nfil3	0.0226888	0.4378	0.999983	FALSE
Nanog	Ccdc136	0.0226846	0.437874	0.999983	FALSE
Nanog	Hmbs	0.0226798	0.437966	0.999983	FALSE
Nanog	Fam219b	0.0226685	0.438184	0.999983	FALSE
Nanog	Dusp4	-0.0226442	0.438184	0.999983	FALSE
Nanog	Ppie	0.0226653	0.438238	0.999983	FALSE
Nanog	Dnajc2	0.0226617	0.43831	0.999983	FALSE
Nanog	Zmynd8	0.0226498	0.43853	0.999983	FALSE
Nanog	Lypd6	-0.0226253	0.43859	0.999983	FALSE
Nanog	Rasip1	-0.0226228	0.438638	0.999983	FALSE
Nanog	Dnaja2	0.022642	0.438692	0.999983	FALSE
Nanog	Snx7	-0.0226069	0.43898	0.999983	FALSE
Nanog	Fgfr1	0.0226224	0.439052	0.999983	FALSE
Nanog	Msrb1	0.022614	0.439194	0.999983	FALSE
Nanog	Yif1a	-0.0225914	0.439262	0.999983	FALSE
Nanog	Ythdc1	-0.0225778	0.439582	0.999983	FALSE
Nanog	Rrm2	-0.0225682	0.439772	0.999983	FALSE
Nanog	Mex3a	0.0225507	0.440442	0.999983	FALSE
Nanog	Gatad2a	0.0225481	0.44048	0.999983	FALSE
Nanog	Dohh_ENSMUSG00000078440	-0.0225141	0.440822	0.999983	FALSE
Nanog	Emc10	0.022529	0.440868	0.999983	FALSE
Nanog	Btg2	-0.0225005	0.441124	0.999983	FALSE
Nanog	Polr2l	-0.0224993	0.441152	0.999983	FALSE
Nanog	Mrpl20	-0.0224966	0.441218	0.999983	FALSE
Nanog	Cdc40	0.0225113	0.441248	0.999983	FALSE
Nanog	Atp5h	0.0225034	0.441412	0.999983	FALSE
Nanog	Dctn4	0.0225028	0.441422	0.999983	FALSE
Nanog	Rexo2	-0.0224698	0.44179	0.999983	FALSE
Nanog	Nutf2	-0.0224687	0.44183	0.999983	FALSE
Nanog	Sdhaf2	-0.022468	0.441856	0.999983	FALSE
Nanog	Ccnd3	0.0224817	0.441862	0.999983	FALSE
Nanog	Pianp	-0.0224649	0.44192	0.999983	FALSE
Nanog	Arl13b	0.0224782	0.441934	0.999983	FALSE
Nanog	Nup188	-0.0224638	0.441952	0.999983	FALSE
Nanog	2210016F16Rik	-0.0224624	0.44197	0.999983	FALSE
Nanog	Nbea	-0.0224589	0.442032	0.999983	FALSE
Nanog	Rpp38	0.0224681	0.44214	0.999983	FALSE
Nanog	Spp1	-0.022447	0.442304	0.999983	FALSE
Nanog	Cdk5rap2	-0.0224405	0.442438	0.999983	FALSE
Nanog	Fahd1	0.0224521	0.442488	0.999983	FALSE
Nanog	Pdcl	-0.0224308	0.44263	0.999983	FALSE
Nanog	Cttnbp2nl	0.022438	0.44276	0.999983	FALSE
Nanog	Yars	0.0224328	0.442858	0.999983	FALSE
Nanog	Xpo7	-0.022416	0.44291	0.999983	FALSE
Nanog	Bclaf1	0.0224111	0.443244	0.999983	FALSE
Nanog	Rnf216	0.0224075	0.443334	0.999983	FALSE
Nanog	Gm10073	0.022406	0.44337	0.999983	FALSE
Nanog	Eno3	0.022399	0.443524	0.999983	FALSE
Nanog	1110008F13Rik	0.0223985	0.443534	0.999983	FALSE
Nanog	Nectin2	0.0223977	0.44356	0.999983	FALSE
Nanog	H13	0.0223928	0.443686	0.999983	FALSE
Nanog	Pole4	-0.0223728	0.443768	0.999983	FALSE
Nanog	Smarcad1	0.0223851	0.443852	0.999983	FALSE
Nanog	Map3k4	0.022358	0.444418	0.999983	FALSE
Nanog	Cdk11b	0.0223427	0.444748	0.999983	FALSE
Nanog	Acly	-0.0223221	0.444792	0.999983	FALSE
Nanog	Rbm33	0.0223401	0.444802	0.999983	FALSE
Nanog	Upf1	0.0223302	0.444974	0.999983	FALSE
Nanog	Dnd1	0.0223182	0.445186	0.999983	FALSE
Nanog	Slc29a1	0.0223116	0.44531	0.999983	FALSE
Nanog	Cnot10	-0.0222897	0.44547	0.999983	FALSE
Nanog	Cdip1	0.022294	0.445682	0.999983	FALSE
Nanog	Hsp90b1	-0.0222607	0.446052	0.999983	FALSE
Nanog	Ddx52	-0.0222581	0.446092	0.999983	FALSE
Nanog	Slc35d3	-0.022232	0.446628	0.999983	FALSE
Nanog	Slc37a3	0.022245	0.446632	0.999983	FALSE
Nanog	Phlda3	0.0222439	0.446652	0.999983	FALSE
Nanog	Hmgxb4	-0.0222297	0.446674	0.999983	FALSE
Nanog	Impdh1	-0.0222232	0.44683	0.999983	FALSE
Nanog	Puf60	-0.0222184	0.446914	0.999983	FALSE
Nanog	Glrx2	-0.022215	0.447006	0.999983	FALSE
Nanog	B230219D22Rik	-0.0222023	0.44729	0.999983	FALSE
Nanog	Rrp15	0.0222083	0.447372	0.999983	FALSE
Nanog	Tbxa2r	0.0222031	0.447484	0.999983	FALSE
Nanog	Cactin	0.0221932	0.447662	0.999983	FALSE
Nanog	Cs	-0.0221751	0.447812	0.999983	FALSE
Nanog	Pafah1b3	-0.0221724	0.447854	0.999983	FALSE
Nanog	Etfbkmt	-0.0221707	0.44789	0.999983	FALSE
Nanog	Sarnp	-0.0221686	0.447918	0.999983	FALSE
Nanog	Rfwd2	-0.0221515	0.448292	0.999983	FALSE
Nanog	Sdhc	0.0221583	0.448358	0.999983	FALSE
Nanog	Qdpr	0.0221575	0.44837	0.999983	FALSE
Nanog	Ssr3	0.0221533	0.448458	0.999983	FALSE
Nanog	Rgl2	-0.022125	0.448838	0.999983	FALSE
Nanog	Clta	-0.0221196	0.44897	0.999983	FALSE
Nanog	Nr2f6	-0.0221073	0.449212	0.999983	FALSE
Nanog	Epb41l4aos	0.022109	0.449388	0.999983	FALSE
Nanog	Ccdc94	-0.0220861	0.449674	0.999983	FALSE
Nanog	Thap2	0.0220936	0.449676	0.999983	FALSE
Nanog	Aga	-0.0220833	0.449734	0.999983	FALSE
Nanog	Slc12a2	0.022084	0.449842	0.999983	FALSE
Nanog	Rce1	-0.0220767	0.449848	0.999983	FALSE
Nanog	Orc2	0.0220817	0.4499	0.999983	FALSE
Nanog	Lamp1	0.0220784	0.449974	0.999983	FALSE
Nanog	Spock2	0.0220686	0.450188	0.999983	FALSE
Nanog	Tpst1	-0.022038	0.450574	0.999983	FALSE
Nanog	Cdc14b	0.0220408	0.4507	0.999983	FALSE
Nanog	Msmo1	0.0220392	0.450738	0.999983	FALSE
Nanog	Tmem259	0.0220308	0.4509	0.999983	FALSE
Nanog	Acat2	0.0220245	0.451	0.999983	FALSE
Nanog	Mtx1	-0.0220099	0.45115	0.999983	FALSE
Nanog	Mis18bp1	0.0220124	0.451264	0.999983	FALSE
Nanog	Klf13	0.0220095	0.451314	0.999983	FALSE
Nanog	F2rl1	0.0220042	0.451424	0.999983	FALSE
Nanog	Ephb4	-0.0219963	0.45146	0.999983	FALSE
Nanog	Abi2	-0.0219954	0.451486	0.999983	FALSE
Nanog	Cnep1r1	-0.0219925	0.451546	0.999983	FALSE
Nanog	Slc35a3	0.0219953	0.45158	0.999983	FALSE
Nanog	Atp6v1g1	0.0219895	0.451696	0.999983	FALSE
Nanog	Zc3h18	0.0219848	0.451802	0.999983	FALSE
Nanog	Rpsa	0.0219655	0.45219	0.999983	FALSE
Nanog	Memo1	0.0219602	0.452292	0.999983	FALSE
Nanog	Surf6	-0.0219571	0.45234	0.999983	FALSE
Nanog	Bet1	0.0219568	0.452356	0.999983	FALSE
Nanog	Dnajc24	-0.0219117	0.453366	0.999983	FALSE
Nanog	Tsr1	0.021906	0.453386	0.999983	FALSE
Nanog	Ptgr1	0.0219047	0.453408	0.999983	FALSE
Nanog	Mrps30	-0.0219055	0.45349	0.999983	FALSE
Nanog	Ppp2r3c	0.0218839	0.45381	0.999983	FALSE
Nanog	Comtd1	0.0218797	0.45389	0.999983	FALSE
Nanog	4833439L19Rik	0.0218777	0.453934	0.999983	FALSE
Nanog	Olfr889	0.0218718	0.454082	0.999983	FALSE
Nanog	Cwf19l1	0.0218653	0.4542	0.999983	FALSE
Nanog	Gdi2	0.0218624	0.454268	0.999983	FALSE
Nanog	Map3k7	0.0218593	0.45433	0.999983	FALSE
Nanog	Maml3	-0.0218619	0.454404	0.999983	FALSE
Nanog	Pcbp1	-0.0218612	0.454422	0.999983	FALSE
Nanog	Tsen34	-0.0218601	0.454442	0.999983	FALSE
Nanog	Haus3	0.021849	0.4545	0.999983	FALSE
Nanog	Mrnip	0.0218445	0.454608	0.999983	FALSE
Nanog	Tex261	-0.0218364	0.454922	0.999983	FALSE
Nanog	Ubap2	0.0218164	0.455194	0.999983	FALSE
Nanog	Supt16	0.0218149	0.455228	0.999983	FALSE
Nanog	Ptp4a1	0.0218146	0.455234	0.999983	FALSE
Nanog	2410018L13Rik	0.0218143	0.455242	0.999983	FALSE
Nanog	mt-Nd4	-0.0218225	0.455266	0.999983	FALSE
Nanog	Cdc37l1	0.0218081	0.455352	0.999983	FALSE
Nanog	Zfp605	0.0217799	0.45595	0.999983	FALSE
Nanog	Pls3	0.0217794	0.455962	0.999983	FALSE
Nanog	Cpsf4	-0.0217851	0.456032	0.999983	FALSE
Nanog	Dbt	0.021777	0.456032	0.999983	FALSE
Nanog	1110065P20Rik	0.0217708	0.456162	0.999983	FALSE
Nanog	Maip1	0.0217643	0.456276	0.999983	FALSE
Nanog	Gldc	-0.0217697	0.456336	0.999983	FALSE
Nanog	Hmgb3	-0.0217612	0.456544	0.999983	FALSE
Nanog	Gng3	0.021747	0.456658	0.999983	FALSE
Nanog	Lbh	-0.02175	0.456786	0.999983	FALSE
Nanog	Naf1	0.0217378	0.456828	0.999983	FALSE
Nanog	Pdrg1	-0.0217412	0.456984	0.999983	FALSE
Nanog	Ak3	0.0217247	0.457098	0.999983	FALSE
Nanog	Snx6	0.0217204	0.45718	0.999983	FALSE
Nanog	D430042O09Rik	0.0217116	0.457346	0.999983	FALSE
Nanog	Rcl1	-0.0217233	0.457358	0.999983	FALSE
Nanog	Anp32e	-0.0217164	0.457514	0.999983	FALSE
Nanog	Arnt	0.0216978	0.457636	0.999983	FALSE
Nanog	Sri	0.021687	0.457876	0.999983	FALSE
Nanog	Trim28	-0.0216748	0.458374	0.999983	FALSE
Nanog	Hist1h2bm	0.02165	0.458602	0.999983	FALSE
Nanog	Sema6a	-0.0216624	0.45868	0.999983	FALSE
Nanog	Tut1	0.0216392	0.458842	0.999983	FALSE
Nanog	Dact1	0.0216291	0.459064	0.999983	FALSE
Nanog	Atn1	-0.0216367	0.459178	0.999983	FALSE
Nanog	Cry2	-0.0216336	0.45925	0.999983	FALSE
Nanog	Hspa14	0.021615	0.45934	0.999983	FALSE
Nanog	Rpp40	0.0216133	0.459384	0.999983	FALSE
Nanog	Cyb5a	0.0216114	0.459432	0.999983	FALSE
Nanog	Creb3	-0.0216227	0.459492	0.999983	FALSE
Nanog	Btg1	0.0215989	0.459658	0.999983	FALSE
Nanog	Rhpn2	0.0215758	0.460114	0.999983	FALSE
Nanog	Taf3	0.0215676	0.460292	0.999983	FALSE
Nanog	Wdtc1	0.0215592	0.460492	0.999983	FALSE
Nanog	Nop9	0.0215589	0.460502	0.999983	FALSE
Nanog	4930558C23Rik	0.021558	0.460524	0.999983	FALSE
Nanog	Gtf2f1	0.0215327	0.461	0.999983	FALSE
Nanog	Slc2a3	0.0215209	0.461268	0.999983	FALSE
Nanog	Klc4	0.021519	0.461314	0.999983	FALSE
Nanog	Nbn	0.0215135	0.461416	0.999983	FALSE
Nanog	Ik	0.0215113	0.46144	0.999983	FALSE
Nanog	Anxa7	-0.021524	0.461462	0.999983	FALSE
Nanog	Nelfcd	-0.0215182	0.461572	0.999983	FALSE
Nanog	Hagh	-0.0215163	0.461622	0.999983	FALSE
Nanog	Trp53	-0.0215158	0.461632	0.999983	FALSE
Nanog	Ide	-0.021507	0.46183	0.999983	FALSE
Nanog	Hist1h2bc	0.021492	0.461884	0.999983	FALSE
Nanog	Ythdf1	-0.021502	0.461942	0.999983	FALSE
Nanog	Rtel1	0.0214865	0.462006	0.999983	FALSE
Nanog	Osgepl1	0.0214856	0.462034	0.999983	FALSE
Nanog	Rnf187	0.0214794	0.462166	0.999983	FALSE
Nanog	Cebpzos	-0.0214909	0.462204	0.999983	FALSE
Nanog	Rnh1	0.021472	0.462292	0.999983	FALSE
Nanog	Ctsf	0.0214707	0.462318	0.999983	FALSE
Nanog	Acbd3	0.0214633	0.462486	0.999983	FALSE
Nanog	Mrpl44	-0.021477	0.462494	0.999983	FALSE
Nanog	Fnta	0.0214629	0.462496	0.999983	FALSE
Nanog	Llgl1	-0.0214766	0.462502	0.999983	FALSE
Nanog	Tbcd	0.0214621	0.462508	0.999983	FALSE
Nanog	Ubiad1	0.021462	0.462512	0.999983	FALSE
Nanog	Lrrc24	-0.0214756	0.462522	0.999983	FALSE
Nanog	Plpp1	0.0214609	0.462542	0.999983	FALSE
Nanog	Gtpbp2	0.0214447	0.462924	0.999983	FALSE
Nanog	Mrps18b	-0.0214477	0.463114	0.999983	FALSE
Nanog	Cenpl	0.0214236	0.463428	0.999983	FALSE
Nanog	Ercc8	-0.0214284	0.463494	0.999983	FALSE
Nanog	Tceanc2	-0.0214134	0.463798	0.999983	FALSE
Nanog	Paxip1	0.0213951	0.464062	0.999983	FALSE
Nanog	Trim12c	0.0213812	0.464332	0.999983	FALSE
Nanog	Med28	-0.0213841	0.46439	0.999983	FALSE
Nanog	Ttc1	-0.021384	0.46439	0.999983	FALSE
Nanog	Lrrc40	0.0213758	0.464464	0.999983	FALSE
Nanog	Trip13	0.021371	0.46454	0.999983	FALSE
Nanog	Dhrs13	-0.0213723	0.464618	0.999983	FALSE
Nanog	Mrpl23	-0.0213635	0.464806	0.999983	FALSE
Nanog	Gabarapl2	-0.0213522	0.465022	0.999983	FALSE
Nanog	Cdc16	-0.0213517	0.465036	0.999983	FALSE
Nanog	Tmem243	-0.0213438	0.46517	0.999983	FALSE
Nanog	Gm26632	0.0213401	0.465172	0.999983	FALSE
Nanog	Ube2d3	0.0213296	0.465364	0.999983	FALSE
Nanog	Ss18	0.0213145	0.465692	0.999983	FALSE
Nanog	Mrpl32	0.0213063	0.465868	0.999983	FALSE
Nanog	Srsf2	0.0213029	0.465936	0.999983	FALSE
Nanog	Shmt2	-0.0212981	0.466096	0.999983	FALSE
Nanog	Hars	-0.0212935	0.466202	0.999983	FALSE
Nanog	Recql4	-0.0212891	0.466282	0.999983	FALSE
Nanog	Mfsd13a	0.021284	0.466368	0.999983	FALSE
Nanog	Arl2bp	-0.0212741	0.466568	0.999983	FALSE
Nanog	Ecsit	-0.0212686	0.466674	0.999983	FALSE
Nanog	Rap1gds1	-0.0212685	0.466676	0.999983	FALSE
Nanog	Chchd3	0.021268	0.466742	0.999983	FALSE
Nanog	Gmfb	0.0212673	0.466766	0.999983	FALSE
Nanog	Hnrnpr	0.0212604	0.466902	0.999983	FALSE
Nanog	2011-09-01	0.0212576	0.46698	0.999983	FALSE
Nanog	Maml1	0.0212426	0.467372	0.999983	FALSE
Nanog	Cltc	0.0212414	0.467414	0.999983	FALSE
Nanog	Timm22	-0.0212278	0.467502	0.999983	FALSE
Nanog	Cacnb3	-0.0212053	0.467946	0.999983	FALSE
Nanog	Arl6ip4	0.0212132	0.467982	0.999983	FALSE
Nanog	Gm7932	0.0212008	0.468226	0.999983	FALSE
Nanog	Siah1a	0.0211978	0.468288	0.999983	FALSE
Nanog	Gls2	0.0211964	0.468324	0.999983	FALSE
Nanog	Ap3b1	0.0211932	0.468378	0.999983	FALSE
Nanog	Rest	0.0211887	0.468462	0.999983	FALSE
Nanog	Fbxw17	0.021175	0.468714	0.999983	FALSE
Nanog	Platr10	0.0211743	0.468732	0.999983	FALSE
Nanog	Them4	0.0211736	0.468742	0.999983	FALSE
Nanog	Sumo3_ENSMUSG00000020265	0.0211643	0.468934	0.999983	FALSE
Nanog	Mettl5	0.0211616	0.46898	0.999983	FALSE
Nanog	Pycrl	0.0211587	0.46906	0.999983	FALSE
Nanog	Nradd	0.0211582	0.469066	0.999983	FALSE
Nanog	Ccdc59	0.0211573	0.469076	0.999983	FALSE
Nanog	Fam76a	0.0211469	0.46929	0.999983	FALSE
Nanog	Ddx17	0.0211402	0.469432	0.999983	FALSE
Nanog	Dguok	0.0211323	0.469576	0.999983	FALSE
Nanog	Polr2c	-0.021113	0.46988	0.999983	FALSE
Nanog	Zfp940	0.0211191	0.46989	0.999983	FALSE
Nanog	Clic4	-0.0211088	0.469952	0.999983	FALSE
Nanog	Phf8	0.0211102	0.4701	0.999983	FALSE
Nanog	Zfp617	-0.0210981	0.470196	0.999983	FALSE
Nanog	Rac1	0.0211029	0.470254	0.999983	FALSE
Nanog	Psmd1	0.0210902	0.47049	0.999983	FALSE
Nanog	Cxx1b	0.0210858	0.470578	0.999983	FALSE
Nanog	Ndufa1	-0.0210685	0.470902	0.999983	FALSE
Nanog	Mrpl41	0.0210697	0.47092	0.999983	FALSE
Nanog	Vps4b	0.0210626	0.471064	0.999983	FALSE
Nanog	Anapc16	0.0210621	0.471074	0.999983	FALSE
Nanog	2810006K23Rik	-0.0210555	0.471176	0.999983	FALSE
Nanog	Cdk16	0.0210548	0.47123	0.999983	FALSE
Nanog	Mrpl33	0.0210423	0.471502	0.999983	FALSE
Nanog	Aph1a	0.0210398	0.47155	0.999983	FALSE
Nanog	Gpr180	0.0210388	0.471582	0.999983	FALSE
Nanog	Clns1a	0.0210284	0.471808	0.999983	FALSE
Nanog	Ubxn2b	-0.0210092	0.472138	0.999983	FALSE
Nanog	Snap29	0.0210074	0.47228	0.999983	FALSE
Nanog	Abcd4	0.0210058	0.4723	0.999983	FALSE
Nanog	Snrnp25	0.0210042	0.47234	0.999983	FALSE
Nanog	Ypel5	0.0210028	0.472378	0.999983	FALSE
Nanog	Trmo	0.021001	0.472422	0.999983	FALSE
Nanog	Amotl2	0.0209897	0.472682	0.999983	FALSE
Nanog	Ipo13	-0.0209776	0.472772	0.999983	FALSE
Nanog	Hsd17b10	0.0209724	0.473038	0.999983	FALSE
Nanog	Zfp644	-0.0209633	0.473076	0.999983	FALSE
Nanog	Pitrm1	0.020968	0.473136	0.999983	FALSE
Nanog	Sharpin	-0.0209496	0.473384	0.999983	FALSE
Nanog	Zfp462	0.0209537	0.473396	0.999983	FALSE
Nanog	Zfp36l2	-0.0209445	0.473468	0.999983	FALSE
[truncated: 27,452 more rows]

## Sheet: E6.5 Sox2
gene1	gene2	rho	p.value	FDR	limited
Sox2	2009-09-01	0.0652018	0.025764	0.999983	FALSE
Sox2	1110008P14Rik	0.0679716	0.020096	0.999983	FALSE
Sox2	1110065P20Rik	0.059762	0.041036	0.999983	FALSE
Sox2	2310011J03Rik	0.0826992	0.004644	0.999983	FALSE
Sox2	Aagab	0.0744467	0.010904	0.999983	FALSE
Sox2	Abt1	0.0672584	0.021384	0.999983	FALSE
Sox2	Actl6a	0.0591455	0.043108	0.999983	FALSE
Sox2	Actr10	0.0825141	0.004744	0.999983	FALSE
Sox2	Actr1b	0.058807	0.044284	0.999983	FALSE
Sox2	Adss	-0.0602175	0.039754	0.999983	FALSE
Sox2	AI846148	0.0585853	0.045066	0.999983	FALSE
Sox2	Akirin1	0.0610818	0.036784	0.999983	FALSE
Sox2	Ap1m2	0.0726416	0.013056	0.999983	FALSE
Sox2	Arfip2	0.0913855	0.001726	0.999983	FALSE
Sox2	Armc10	0.05998	0.04037	0.999983	FALSE
Sox2	Asns	0.0704104	0.016184	0.999983	FALSE
Sox2	Atp5sl	0.0575824	0.048846	0.999983	FALSE
Sox2	Bcat1	0.0573813	0.049706	0.999983	FALSE
Sox2	Bscl2	-0.0783582	0.00731599	0.999983	FALSE
Sox2	Calr	-0.0886475	0.002376	0.999983	FALSE
Sox2	Carhsp1	0.059265	0.04268	0.999983	FALSE
Sox2	Ccnb2	0.0615603	0.03533	0.999983	FALSE
Sox2	Cep164	0.0610073	0.037046	0.999983	FALSE
Sox2	Cetn3	-0.089277	0.002246	0.999983	FALSE
Sox2	Chmp4b	0.0574744	0.049336	0.999983	FALSE
Sox2	Chrac1	0.059236	0.04279	0.999983	FALSE
Sox2	Clic4	0.0833183	0.004344	0.999983	FALSE
Sox2	Cnot4	0.0639876	0.028536	0.999983	FALSE
Sox2	Cnot8	0.0573696	0.049752	0.999983	FALSE
Sox2	Coro1c	-0.0622756	0.033342	0.999983	FALSE
Sox2	Cotl1	0.0598574	0.040754	0.999983	FALSE
Sox2	Cpsf2	0.058488	0.04541	0.999983	FALSE
Sox2	Cr1l	0.0893608	0.002178	0.999983	FALSE
Sox2	Crlf3	0.0773918	0.00815599	0.999983	FALSE
Sox2	Csk	0.0583175	0.045998	0.999983	FALSE
Sox2	Ctsz	0.0762018	0.00917999	0.999983	FALSE
Sox2	Deptor	0.05807	0.046932	0.999983	FALSE
Sox2	Dimt1	0.0979816	0.000751999	0.999983	FALSE
Sox2	Dmap1	0.0704294	0.01616	0.999983	FALSE
Sox2	Dnajc4	0.0650605	0.026074	0.999983	FALSE
Sox2	Dtd2	0.07062	0.015892	0.999983	FALSE
Sox2	Dut	-0.0587065	0.045094	0.999983	FALSE
Sox2	E2f5	0.0688734	0.018446	0.999983	FALSE
Sox2	Eif1ax	0.0760903	0.00929399	0.999983	FALSE
Sox2	Eif2s3y	0.0620764	0.033814	0.999983	FALSE
Sox2	Eloc	-0.0584626	0.046018	0.999983	FALSE
Sox2	Eml4	0.0638388	0.02892	0.999983	FALSE
Sox2	Exosc2	0.05842	0.04563	0.999983	FALSE
Sox2	Fkbp6	0.0583904	0.045736	0.999983	FALSE
Sox2	Fxyd6	0.0587192	0.04459	0.999983	FALSE
Sox2	Galk1	0.0659125	0.02414	0.999983	FALSE
Sox2	Ghitm	0.0705356	0.01601	0.999983	FALSE
Sox2	Glrx3	0.0609909	0.037092	0.999983	FALSE
Sox2	Glyr1	0.062589	0.032296	0.999983	FALSE
Sox2	Gm20604	-0.0606472	0.038282	0.999983	FALSE
Sox2	Gnl3	0.0635301	0.029678	0.999983	FALSE
Sox2	Gorasp2	0.0600556	0.040134	0.999983	FALSE
Sox2	Grpel2	0.0647015	0.026848	0.999983	FALSE
Sox2	Gstm1	-0.0587097	0.045086	0.999983	FALSE
Sox2	Gtf2e1	0.0621033	0.033744	0.999983	FALSE
Sox2	H1f0	0.0620228	0.03396	0.999983	FALSE
Sox2	Hcfc1r1	0.0638185	0.028958	0.999983	FALSE
Sox2	Hdac3	-0.0754826	0.00974999	0.999983	FALSE
Sox2	Hgh1	0.0645401	0.027218	0.999983	FALSE
Sox2	Hira	0.0632338	0.030484	0.999983	FALSE
Sox2	Hist1h2ae	0.0632709	0.030382	0.999983	FALSE
Sox2	Hmga1-rs1	0.0675141	0.02096	0.999983	FALSE
Sox2	Idh3a	0.0657407	0.024492	0.999983	FALSE
Sox2	Idi1	0.0623285	0.033076	0.999983	FALSE
Sox2	Immp1l	0.0758639	0.00949999	0.999983	FALSE
Sox2	Ing1	0.0611906	0.036464	0.999983	FALSE
Sox2	Ino80c	0.0718502	0.014144	0.999983	FALSE
Sox2	Ints9	0.0618199	0.034522	0.999983	FALSE
Sox2	Ipo9	0.0581131	0.046776	0.999983	FALSE
Sox2	Ivns1abp	-0.0758481	0.00938199	0.999983	FALSE
Sox2	Jund	0.0667026	0.022482	0.999983	FALSE
Sox2	Kansl2	0.0583403	0.045908	0.999983	FALSE
Sox2	Kars	0.0640055	0.028496	0.999983	FALSE
Sox2	Kif2a	-0.0800535	0.00619999	0.999983	FALSE
Sox2	Kpna2	0.061655	0.035004	0.999983	FALSE
Sox2	Kpna3	0.0890703	0.002242	0.999983	FALSE
Sox2	Larp4	0.0593413	0.042406	0.999983	FALSE
Sox2	Lef1	0.0721248	0.013754	0.999983	FALSE
Sox2	Lonp1	0.0646804	0.026906	0.999983	FALSE
Sox2	Map2k2	0.0676675	0.020664	0.999983	FALSE
Sox2	Mapk13	0.0616972	0.034882	0.999983	FALSE
Sox2	Mapre2	0.0701603	0.016494	0.999983	FALSE
Sox2	Mcts1	0.0657362	0.024502	0.999983	FALSE
Sox2	Mdh1	-0.0621034	0.033806	0.999983	FALSE
Sox2	Mdh2	-0.0589038	0.044428	0.999983	FALSE
Sox2	Med19	0.0786955	0.00708999	0.999983	FALSE
Sox2	Med22	0.0643526	0.02769	0.999983	FALSE
Sox2	Med7	0.0685762	0.018968	0.999983	FALSE
Sox2	Mgea5	0.0578491	0.047824	0.999983	FALSE
Sox2	Mocs2	-0.058419	0.04618	0.999983	FALSE
Sox2	Mrm2	-0.0699733	0.016516	0.999983	FALSE
Sox2	Mrpl16	0.070155	0.01651	0.999983	FALSE
Sox2	Mrps2	0.060737	0.037896	0.999983	FALSE
Sox2	Mrps7	-0.0961837	0.001006	0.999983	FALSE
Sox2	Mtf2	0.0773826	0.00816599	0.999983	FALSE
Sox2	Ncapd2	0.0808751	0.00561999	0.999983	FALSE
Sox2	Nckap1	-0.067721	0.020502	0.999983	FALSE
Sox2	Ndufab1	-0.0932328	0.00142	0.999983	FALSE
Sox2	Ndufb5	-0.0629184	0.031582	0.999983	FALSE
Sox2	Nemf	0.0591009	0.043252	0.999983	FALSE
Sox2	Ngdn	0.0611738	0.036514	0.999983	FALSE
Sox2	Nom1	0.0817445	0.00512999	0.999983	FALSE
Sox2	Nr6a1	0.0831406	0.004406	0.999983	FALSE
Sox2	Nsfl1c	0.0726778	0.01299	0.999983	FALSE
Sox2	Otx2	0.0602235	0.039546	0.999983	FALSE
Sox2	Pdhb	0.0827742	0.004614	0.999983	FALSE
Sox2	Pgam1	0.068538	0.019036	0.999983	FALSE
Sox2	Phax	0.0584821	0.04543	0.999983	FALSE
Sox2	Phf20	0.0640815	0.028324	0.999983	FALSE
Sox2	Phyh	0.0577564	0.048166	0.999983	FALSE
Sox2	Pigp	0.0707759	0.015678	0.999983	FALSE
Sox2	Pim2	-0.0847326	0.003704	0.999983	FALSE
Sox2	Polr2c	-0.0658734	0.024338	0.999983	FALSE
Sox2	Pou3f1	0.115723	6.19999e-05	0.91298	FALSE
Sox2	Ppdpf	0.073926	0.011428	0.999983	FALSE
Sox2	Ppih	-0.0625283	0.03264	0.999983	FALSE
Sox2	Ppp2ca	0.0802499	0.00603399	0.999983	FALSE
Sox2	Prdx1	-0.0821254	0.004904	0.999983	FALSE
Sox2	Prelid1	0.0630593	0.030948	0.999983	FALSE
Sox2	Psmb6	-0.0854758	0.003386	0.999983	FALSE
Sox2	Puf60	0.0644264	0.027526	0.999983	FALSE
Sox2	Pycr2	-0.0590409	0.043914	0.999983	FALSE
Sox2	Pycrl	0.062132	0.03366	0.999983	FALSE
Sox2	Pyurf	0.0833851	0.004316	0.999983	FALSE
Sox2	Rab10	0.0586288	0.044896	0.999983	FALSE
Sox2	Rab22a	0.0760984	0.00928399	0.999983	FALSE
Sox2	Rbm14	0.067628	0.020734	0.999983	FALSE
Sox2	Rbmx2	0.0757972	0.00956999	0.999983	FALSE
Sox2	Rce1	-0.0786688	0.00710799	0.999983	FALSE
Sox2	Rhebl1	0.0665773	0.02274	0.999983	FALSE
Sox2	Rhoc	0.0667817	0.022306	0.999983	FALSE
Sox2	Rpl21	-0.0811957	0.00547999	0.999983	FALSE
Sox2	Rpl22	-0.0836723	0.004154	0.999983	FALSE
Sox2	Rpl23	-0.0658477	0.024386	0.999983	FALSE
Sox2	Rpl26	-0.0589909	0.044088	0.999983	FALSE
Sox2	Rpl27a	-0.0776716	0.00784399	0.999983	FALSE
Sox2	Rpl31	-0.0601936	0.039836	0.999983	FALSE
Sox2	Rpl32	-0.0634046	0.030282	0.999983	FALSE
Sox2	Rpl35a	-0.066912	0.022118	0.999983	FALSE
Sox2	Rpl36a	-0.119241	4.2e-05	0.91298	FALSE
Sox2	Rpl9	-0.0732525	0.012134	0.999983	FALSE
Sox2	Rps11	-0.0696732	0.017004	0.999983	FALSE
Sox2	Rps13	-0.0627086	0.03215	0.999983	FALSE
Sox2	Rps25	-0.0660309	0.023988	0.999983	FALSE
Sox2	Rps27	-0.0820347	0.004952	0.999983	FALSE
Sox2	Rps3a1	-0.0667331	0.022496	0.999983	FALSE
Sox2	Rsl1d1	-0.0669465	0.022054	0.999983	FALSE
Sox2	Rtfdc1	-0.0615251	0.035524	0.999983	FALSE
Sox2	Samhd1	0.0700474	0.016684	0.999983	FALSE
Sox2	Sap30bp	0.0600337	0.04022	0.999983	FALSE
Sox2	Sec61g	-0.104883	0.00036	0.999983	FALSE
Sox2	Senp3	0.0597618	0.041036	0.999983	FALSE
Sox2	Setdb1	-0.0647414	0.02689	0.999983	FALSE
Sox2	Sh3glb1	-0.0617595	0.034808	0.999983	FALSE
Sox2	Siva1	-0.0705017	0.015758	0.999983	FALSE
Sox2	Slc16a3	-0.0647348	0.02691	0.999983	FALSE
Sox2	Slc25a1	0.0634751	0.02982	0.999983	FALSE
Sox2	Slc2a3	-0.0595202	0.042212	0.999983	FALSE
Sox2	Slirp	-0.0579445	0.048024	0.999983	FALSE
Sox2	Snapc2	0.0807685	0.00568999	0.999983	FALSE
Sox2	Snrnp40	0.0915273	0.001692	0.999983	FALSE
Sox2	Snrpd1	-0.0622597	0.033374	0.999983	FALSE
Sox2	Snx5	-0.0755791	0.00965199	0.999983	FALSE
Sox2	Spc24	-0.0683984	0.019196	0.999983	FALSE
Sox2	Spry1	0.0654335	0.025244	0.999983	FALSE
Sox2	Srrt	0.0583573	0.045854	0.999983	FALSE
Sox2	Srsf10	-0.0673385	0.02123	0.999983	FALSE
Sox2	Ssr4	-0.0872268	0.002788	0.999983	FALSE
Sox2	Stag1	0.0609455	0.037222	0.999983	FALSE
Sox2	Stxbp6	0.0757243	0.00964199	0.999983	FALSE
Sox2	Sucla2	-0.0631636	0.030934	0.999983	FALSE
Sox2	Sys1	0.0654953	0.02509	0.999983	FALSE
Sox2	Taf11	0.0895256	0.00214	0.999983	FALSE
Sox2	Taf6	-0.0600112	0.040466	0.999983	FALSE
Sox2	Tbcb	-0.0884625	0.002436	0.999983	FALSE
Sox2	Tcf7	0.0652087	0.025738	0.999983	FALSE
Sox2	Tdg	-0.0812092	0.00547199	0.999983	FALSE
Sox2	Tdgf1	-0.0925002	0.00156	0.999983	FALSE
Sox2	Tecr	0.067947	0.020134	0.999983	FALSE
Sox2	Telo2	0.0583565	0.045854	0.999983	FALSE
Sox2	Tfdp2	0.0730878	0.012466	0.999983	FALSE
Sox2	Thoc3	0.0824269	0.004778	0.999983	FALSE
Sox2	Tial1	0.0670516	0.021776	0.999983	FALSE
Sox2	Tmem131	0.0634951	0.02979	0.999983	FALSE
Sox2	Tmem258	-0.0963927	0.000979999	0.999983	FALSE
Sox2	Tmx1	-0.0612223	0.036406	0.999983	FALSE
Sox2	Tnrc6b	-0.0636041	0.029728	0.999983	FALSE
Sox2	Tpm3	0.0575543	0.048946	0.999983	FALSE
Sox2	Trh	-0.0839524	0.004022	0.999983	FALSE
Sox2	Tsen15	0.0637998	0.029008	0.999983	FALSE
Sox2	Tsn	0.0764834	0.00890199	0.999983	FALSE
Sox2	Txndc9	-0.0749188	0.010344	0.999983	FALSE
Sox2	Tyw5	0.0710022	0.015336	0.999983	FALSE
Sox2	Ubc	0.0744223	0.010924	0.999983	FALSE
Sox2	Ube2m	0.0583777	0.045784	0.999983	FALSE
Sox2	Uchl1	0.0590808	0.04332	0.999983	FALSE
Sox2	Ufm1	-0.0586163	0.04543	0.999983	FALSE
Sox2	Uqcrh	-0.0907572	0.001868	0.999983	FALSE
Sox2	Vdac3	-0.0635907	0.02977	0.999983	FALSE
Sox2	Vma21	0.0632203	0.030526	0.999983	FALSE
Sox2	Wbscr22	0.0618925	0.034342	0.999983	FALSE
Sox2	Yrdc	0.0585119	0.045302	0.999983	FALSE
Sox2	Ythdc1	-0.0737623	0.011568	0.999983	FALSE
Sox2	Ythdf3	0.0573918	0.04966	0.999983	FALSE
Sox2	Ywhae	-0.0630285	0.031302	0.999983	FALSE
Sox2	Zfp292	0.0631142	0.030816	0.999983	FALSE
Sox2	Zfp622	0.0708173	0.01562	0.999983	FALSE
Sox2	1810022K09Rik	-0.0573146	0.0504219	0.999983	FALSE
Sox2	Pfdn4	-0.0572795	0.0505299	0.999983	FALSE
Sox2	Dnajc8	-0.0572699	0.0505739	0.999983	FALSE
Sox2	Urm1	0.0571384	0.0507519	0.999983	FALSE
Sox2	Rcl1	-0.0570569	0.0513879	0.999983	FALSE
Sox2	1810037I17Rik	-0.0570342	0.0514619	0.999983	FALSE
Sox2	Alkbh2	0.0569544	0.0515019	0.999983	FALSE
Sox2	Flna	0.0569074	0.0516919	0.999983	FALSE
Sox2	Pank2	0.0567801	0.0522499	0.999983	FALSE
Sox2	Zfand5	0.0566731	0.0526679	0.999983	FALSE
Sox2	Cd164	0.0565753	0.0530939	0.999983	FALSE
Sox2	Krit1	0.056575	0.0530959	0.999983	FALSE
Sox2	Rps6kb1	-0.0566145	0.0532039	0.999983	FALSE
Sox2	Glmp	-0.0566094	0.0532319	0.999983	FALSE
Sox2	Pdia4	-0.056492	0.0537199	0.999983	FALSE
Sox2	Gga1	0.0564121	0.0537559	0.999983	FALSE
Sox2	Rpl34	-0.0564663	0.0538139	0.999983	FALSE
Sox2	Mad2l1	0.0563749	0.0539299	0.999983	FALSE
Sox2	Zfp985	-0.0563867	0.0541479	0.999983	FALSE
Sox2	Sec11a	-0.056259	0.0546659	0.999983	FALSE
Sox2	Nudcd2	0.0561939	0.0547619	0.999983	FALSE
Sox2	Coq4	-0.0561744	0.0549959	0.999983	FALSE
Sox2	Serpinb6a	0.056121	0.0550659	0.999983	FALSE
Sox2	Fau	-0.056148	0.0551219	0.999983	FALSE
Sox2	Cdk1	0.0560796	0.0552439	0.999983	FALSE
Sox2	Snrpf	-0.0561174	0.0552559	0.999983	FALSE
Sox2	Prkra	0.0560353	0.0554379	0.999983	FALSE
Sox2	Cnbp	0.0559351	0.0559019	0.999983	FALSE
Sox2	Ramp3	0.0557933	0.0565719	0.999983	FALSE
Sox2	Pfdn6	0.0557497	0.0567459	0.999983	FALSE
Sox2	Rpp38	0.0557359	0.0568179	0.999983	FALSE
Sox2	Psme3	-0.0557548	0.0568239	0.999983	FALSE
Sox2	Fam195b	0.0556194	0.0573519	0.999983	FALSE
Sox2	Phf12	0.0555974	0.0574319	0.999983	FALSE
Sox2	Serf2	0.0555817	0.0574999	0.999983	FALSE
Sox2	Herpud2	-0.0555481	0.0577299	0.999983	FALSE
Sox2	Zfp617	0.0554439	0.0580979	0.999983	FALSE
Sox2	Rpa2	-0.0554481	0.0582219	0.999983	FALSE
Sox2	Rps7	-0.0553125	0.0588219	0.999983	FALSE
Sox2	Ctnnbip1	0.0552373	0.0590079	0.999983	FALSE
Sox2	Bckdhb	0.0551286	0.0595179	0.999983	FALSE
Sox2	Pla2g1b	0.0550518	0.0598879	0.999983	FALSE
Sox2	Wdr31	0.054976	0.0602619	0.999983	FALSE
Sox2	Sfn	-0.0548524	0.0609559	0.999983	FALSE
Sox2	Nifk	0.0548172	0.0610019	0.999983	FALSE
Sox2	Med11	0.0547833	0.0611239	0.999983	FALSE
Sox2	Fam195a	0.054776	0.0611639	0.999983	FALSE
Sox2	Rpl41	-0.0547836	0.0612739	0.999983	FALSE
Sox2	Tpd52	0.0547498	0.0612759	0.999983	FALSE
Sox2	Epn1	0.0547471	0.0612839	0.999983	FALSE
Sox2	Selenom	0.0547444	0.0613019	0.999983	FALSE
Sox2	Crlf1	0.0546101	0.0619979	0.999983	FALSE
Sox2	Sumo2	-0.0545545	0.0623499	0.999983	FALSE
Sox2	Tlcd1	0.0544597	0.0627459	0.999983	FALSE
Sox2	Snrnp27	-0.0544308	0.0629279	0.999983	FALSE
Sox2	Rps6kl1	-0.0544119	0.0630219	0.999983	FALSE
Sox2	P4hb	0.0542929	0.0636079	0.999983	FALSE
Sox2	Kcnq1ot1	0.0542171	0.0640239	0.999983	FALSE
Sox2	Atp1b3	0.0541862	0.0641559	0.999983	FALSE
Sox2	Phpt1	0.0541561	0.0643239	0.999983	FALSE
Sox2	Kif1bp	0.0541126	0.0645439	0.999983	FALSE
Sox2	Tmem97	0.0540742	0.0647439	0.999983	FALSE
Sox2	Mgmt	0.0540205	0.0650219	0.999983	FALSE
Sox2	Pspc1	0.0539955	0.0651379	0.999983	FALSE
Sox2	Tspo	0.0539934	0.0651439	0.999983	FALSE
Sox2	Rab14	0.0538718	0.0657319	0.999983	FALSE
Sox2	Rps24	-0.0538324	0.0659239	0.999983	FALSE
Sox2	Ahctf1	0.0537576	0.0663399	0.999983	FALSE
Sox2	Traip	0.0537368	0.0664739	0.999983	FALSE
Sox2	Taf1d	-0.0536863	0.0666319	0.999983	FALSE
Sox2	Strn3	-0.0536545	0.0667999	0.999983	FALSE
Sox2	Mafg	0.0536625	0.0668619	0.999983	FALSE
Sox2	Cyb5b	0.0536357	0.0669859	0.999983	FALSE
Sox2	Manf	-0.0535794	0.0672499	0.999983	FALSE
Sox2	Cdk12	0.0535655	0.0673699	0.999983	FALSE
Sox2	Ube2d2a	-0.0534924	0.0677279	0.999983	FALSE
Sox2	Cdk4	0.0534876	0.0677679	0.999983	FALSE
Sox2	Tma7	-0.0534708	0.0678439	0.999983	FALSE
Sox2	Ndc80	0.0534538	0.0679199	0.999983	FALSE
Sox2	Hsd17b12	0.053421	0.0680539	0.999983	FALSE
Sox2	Cfdp1	0.0533871	0.0681959	0.999983	FALSE
Sox2	Mccc2	0.0533514	0.0683559	0.999983	FALSE
Sox2	H3f3a	0.0532878	0.0686659	0.999983	FALSE
Sox2	1110038F14Rik	0.053234	0.0689619	0.999983	FALSE
Sox2	Gmeb1	0.0530807	0.0696999	0.999983	FALSE
Sox2	Tmed10	0.0530802	0.0697019	0.999983	FALSE
Sox2	Cspp1	0.0530474	0.0698639	0.999983	FALSE
Sox2	Cbr1	0.0530365	0.0699319	0.999983	FALSE
Sox2	Cstf2	0.0530004	0.0701759	0.999983	FALSE
Sox2	Tmem183a	0.0529782	0.0702979	0.999983	FALSE
Sox2	Papola	0.0528619	0.0708859	0.999983	FALSE
Sox2	Itfg2	0.0527754	0.0713479	0.999983	FALSE
Sox2	Mlx	-0.0527399	0.0716519	0.999983	FALSE
Sox2	Tmem161a	0.0527188	0.0716899	0.999983	FALSE
Sox2	S100a10	0.0527125	0.0717219	0.999983	FALSE
Sox2	Ei24	0.0526402	0.0721019	0.999983	FALSE
Sox2	Arid1a	0.052631	0.0721499	0.999983	FALSE
Sox2	Tomm20	-0.0525975	0.0724699	0.999983	FALSE
Sox2	U2surp	-0.0525252	0.0728139	0.999983	FALSE
Sox2	Txnl4a	-0.0524995	0.0729719	0.999983	FALSE
Sox2	Ckb	0.0524459	0.0730939	0.999983	FALSE
Sox2	Adi1	0.0524182	0.0732619	0.999983	FALSE
Sox2	Slc38a1	0.0523483	0.0735939	0.999983	FALSE
Sox2	Acads	0.0523405	0.0736319	0.999983	FALSE
Sox2	Fmnl2	0.0522751	0.0739459	0.999983	FALSE
Sox2	Acy1	0.0522698	0.0739759	0.999983	FALSE
Sox2	Selenos	0.0522421	0.0741139	0.999983	FALSE
Sox2	Hdgfrp2	-0.0522582	0.0742359	0.999983	FALSE
Sox2	Vapa	-0.0522352	0.0743719	0.999983	FALSE
Sox2	Clic1	0.0521571	0.0745859	0.999983	FALSE
Sox2	Gm11808	-0.052166	0.0747559	0.999983	FALSE
Sox2	Ppme1	-0.0521029	0.0751099	0.999983	FALSE
Sox2	Vapb	-0.0520697	0.0752699	0.999983	FALSE
Sox2	Sec61b	-0.0519179	0.0761599	0.999983	FALSE
Sox2	Cenpu	0.0517818	0.0766259	0.999983	FALSE
Sox2	Bex4	-0.0518183	0.0766819	0.999983	FALSE
Sox2	Itfg1	0.0517477	0.0768179	0.999983	FALSE
Sox2	Endog	-0.0517215	0.0772259	0.999983	FALSE
Sox2	Wdr53	0.0516636	0.0772839	0.999983	FALSE
Sox2	Gsta4	-0.0516747	0.0775359	0.999983	FALSE
Sox2	Tmem167	0.0515846	0.0777179	0.999983	FALSE
Sox2	Psen1	0.051576	0.0777599	0.999983	FALSE
Sox2	Vdac2	0.0515038	0.0781979	0.999983	FALSE
Sox2	Cct3	0.0515002	0.0782179	0.999983	FALSE
Sox2	Mfap2	0.0514922	0.0782659	0.999983	FALSE
Sox2	Top2a	0.0514056	0.0788319	0.999983	FALSE
Sox2	Rps19bp1	0.0513992	0.0788719	0.999983	FALSE
Sox2	Uqcrc2	0.0513692	0.0790139	0.999983	FALSE
Sox2	Tada3	0.0513586	0.0790759	0.999983	FALSE
Sox2	Rtca	0.0513522	0.0791159	0.999983	FALSE
Sox2	Atp5g2	0.0513431	0.0791779	0.999983	FALSE
Sox2	Rfc2	0.0513336	0.0792359	0.999983	FALSE
Sox2	Cactin	0.0512755	0.0795799	0.999983	FALSE
Sox2	Oxa1l	0.0512213	0.0798799	0.999983	FALSE
Sox2	Hnrnpul2	0.0512033	0.0799699	0.999983	FALSE
Sox2	Bloc1s2	0.0511982	0.0800019	0.999983	FALSE
Sox2	Prpsap1	-0.0512012	0.0801299	0.999983	FALSE
Sox2	Lamtor3	0.0511402	0.0803179	0.999983	FALSE
Sox2	Armcx5	0.0511354	0.0803419	0.999983	FALSE
Sox2	Rrbp1	-0.0511366	0.0805259	0.999983	FALSE
Sox2	Rnf168	0.0510377	0.0808939	0.999983	FALSE
Sox2	Mis18a	0.0510123	0.0810619	0.999983	FALSE
Sox2	Nrbf2	0.0510024	0.0811199	0.999983	FALSE
Sox2	Krtcap3	0.0509363	0.0815399	0.999983	FALSE
Sox2	Ccdc115	0.0508947	0.0817819	0.999983	FALSE
Sox2	Cep78	0.050888	0.0818339	0.999983	FALSE
Sox2	Rpn1	0.0508754	0.0818979	0.999983	FALSE
Sox2	Tmem230	0.0508676	0.0819499	0.999983	FALSE
Sox2	Ndufa1	-0.0508649	0.0820719	0.999983	FALSE
Sox2	Cct2	0.0508009	0.0823079	0.999983	FALSE
Sox2	Cox4i1	-0.0508172	0.0823619	0.999983	FALSE
Sox2	Eif2b5	-0.0507791	0.0825979	0.999983	FALSE
Sox2	Gmnn	0.0506707	0.0831219	0.999983	FALSE
Sox2	Pja1	-0.0505969	0.0836899	0.999983	FALSE
Sox2	Uqcrfs1	-0.0505728	0.0838539	0.999983	FALSE
Sox2	Cox11	-0.0505663	0.0838819	0.999983	FALSE
Sox2	Cfap20	0.0505191	0.0840679	0.999983	FALSE
Sox2	Zfp263	0.050491	0.0842439	0.999983	FALSE
Sox2	Tmem242	-0.0505044	0.0842719	0.999983	FALSE
Sox2	Ints7	0.050475	0.0843279	0.999983	FALSE
Sox2	Scoc	0.0504616	0.0844279	0.999983	FALSE
Sox2	Slc7a5	0.0504432	0.0845519	0.999983	FALSE
Sox2	Mrps5	-0.050452	0.0846059	0.999983	FALSE
Sox2	Nucb1	0.050426	0.0846459	0.999983	FALSE
Sox2	Rhod	0.0503166	0.0852659	0.999983	FALSE
Sox2	Arv1	0.0503034	0.0853339	0.999983	FALSE
Sox2	Rps28	-0.050289	0.0856619	0.999983	FALSE
Sox2	Coq10b	0.0502335	0.0857819	0.999983	FALSE
Sox2	Brca2	0.0502322	0.0857959	0.999983	FALSE
Sox2	Lrwd1	0.0501572	0.0862239	0.999983	FALSE
Sox2	Utp6	0.0501161	0.0864579	0.999983	FALSE
Sox2	Pnrc1	0.050116	0.0864579	0.999983	FALSE
Sox2	Tbc1d15	0.0501147	0.0864639	0.999983	FALSE
Sox2	Hspbp1	-0.050138	0.0866559	0.999983	FALSE
Sox2	Rock1	0.0500275	0.0870559	0.999983	FALSE
Sox2	Slc1a5	-0.050059	0.0871339	0.999983	FALSE
Sox2	Ddx5	-0.0500203	0.0873819	0.999983	FALSE
Sox2	Psap	0.049957	0.0874999	0.999983	FALSE
Sox2	Tiprl	-0.0499119	0.0880859	0.999983	FALSE
Sox2	Sfswap	0.0497517	0.0887719	0.999983	FALSE
Sox2	Evi5	0.0497222	0.0889699	0.999983	FALSE
Sox2	Ywhaq	0.0497032	0.0890899	0.999983	FALSE
Sox2	Gabarapl1	0.0496767	0.0892519	0.999983	FALSE
Sox2	Snrpb2	-0.0497193	0.0892679	0.999983	FALSE
Sox2	2410004B18Rik	0.0496513	0.0894179	0.999983	FALSE
Sox2	Rnf113a2	0.049632	0.0895399	0.999983	FALSE
Sox2	Tpp1	0.0495836	0.0898419	0.999983	FALSE
Sox2	Trub1	0.0495801	0.0898699	0.999983	FALSE
Sox2	Pum1	0.0494823	0.0905179	0.999983	FALSE
Sox2	Ctage5	0.0494786	0.0905359	0.999983	FALSE
Sox2	Grwd1	0.0494634	0.0906499	0.999983	FALSE
Sox2	Magohb	-0.049401	0.0914519	0.999983	FALSE
Sox2	Ranbp2	0.0493409	0.0915039	0.999983	FALSE
Sox2	Cox6b1	-0.0493186	0.0920139	0.999983	FALSE
Sox2	Ndufa5	-0.0493017	0.0921339	0.999983	FALSE
Sox2	Ddt	0.049233	0.0922259	0.999983	FALSE
Sox2	Bhlhb9	0.0492325	0.0922259	0.999983	FALSE
Sox2	D10Jhu81e	0.0492257	0.0922779	0.999983	FALSE
Sox2	Cbs	0.0491691	0.0926319	0.999983	FALSE
Sox2	Mkln1	0.049145	0.0928199	0.999983	FALSE
Sox2	Poldip2	0.0491404	0.0928479	0.999983	FALSE
Sox2	Id2	0.0489858	0.0938699	0.999983	FALSE
Sox2	Hdhd2	0.0489716	0.0939659	0.999983	FALSE
Sox2	Lrrc14	0.0489557	0.0940639	0.999983	FALSE
Sox2	Aurka	0.0488891	0.0945779	0.999983	FALSE
Sox2	Ncapg	0.0488445	0.0948859	0.999983	FALSE
Sox2	Mrps6	0.0487983	0.0951639	0.999983	FALSE
Sox2	Actn4	0.0487923	0.0952119	0.999983	FALSE
Sox2	Acadl	0.0487753	0.0953219	0.999983	FALSE
Sox2	Mtx1	0.0487361	0.0955999	0.999983	FALSE
Sox2	Skp2	-0.0487451	0.0959799	0.999983	FALSE
Sox2	Map1lc3a	0.0486327	0.0963119	0.999983	FALSE
Sox2	Pura	0.0486264	0.0963499	0.999983	FALSE
Sox2	3110082I17Rik	0.0486147	0.0964419	0.999983	FALSE
Sox2	Pqbp1	0.0484931	0.0972639	0.999983	FALSE
Sox2	Psmd7	-0.048535	0.0974319	0.999983	FALSE
Sox2	2210013O21Rik	-0.0484822	0.0978159	0.999983	FALSE
Sox2	Vps29	0.0483864	0.0979699	0.999983	FALSE
Sox2	Ewsr1	0.0483639	0.0981439	0.999983	FALSE
Sox2	Smndc1	0.0483521	0.0982219	0.999983	FALSE
Sox2	Sec22a	0.0483384	0.0983219	0.999983	FALSE
Sox2	Ube2v2	-0.0484088	0.0983339	0.999983	FALSE
Sox2	Pop5	-0.0483925	0.0984339	0.999983	FALSE
Sox2	Mtch1	0.0483203	0.0984479	0.999983	FALSE
Sox2	Atp5g1	-0.0483887	0.0984519	0.999983	FALSE
Sox2	Twistnb	0.0482665	0.0987739	0.999983	FALSE
Sox2	Ptov1	0.0482641	0.0987899	0.999983	FALSE
Sox2	Utp14a	-0.0483289	0.0988479	0.999983	FALSE
Sox2	Pebp1	0.0482415	0.0989479	0.999983	FALSE
Sox2	Sdf2	0.048215	0.0991239	0.999983	FALSE
Sox2	Enc1	0.0482142	0.0991319	0.999983	FALSE
Sox2	Bpnt1	-0.0482781	0.0992179	0.999983	FALSE
Sox2	Sap18	0.0481646	0.0994659	0.999983	FALSE
Sox2	Dgcr6	0.0480747	0.100136	0.999983	FALSE
Sox2	Rragd	0.0480002	0.100652	0.999983	FALSE
Sox2	Spryd4	0.0479928	0.100698	0.999983	FALSE
Sox2	Rnf20	-0.0479502	0.10152	0.999983	FALSE
Sox2	Slc7a7	0.0478343	0.101804	0.999983	FALSE
Sox2	Tmbim4	-0.0478773	0.102068	0.999983	FALSE
Sox2	Abcg2	-0.0478425	0.102288	0.999983	FALSE
Sox2	Shc1	0.0477583	0.102352	0.999983	FALSE
Sox2	Ino80e	0.0477483	0.102438	0.999983	FALSE
Sox2	Ctf1	0.0477444	0.102464	0.999983	FALSE
Sox2	Gnl2	-0.0478043	0.10258	0.999983	FALSE
Sox2	Fkbp11	0.0477261	0.1026	0.999983	FALSE
Sox2	Cnot7	0.0477171	0.102664	0.999983	FALSE
Sox2	Ogfr	0.0476944	0.10282	0.999983	FALSE
Sox2	Gm10273	0.0476903	0.102848	0.999983	FALSE
Sox2	Cox7a2l	0.0476676	0.10302	0.999983	FALSE
Sox2	Lcmt1	0.0476566	0.10309	0.999983	FALSE
Sox2	Comtd1	0.0476237	0.10329	0.999983	FALSE
Sox2	Dis3	0.0476039	0.103452	0.999983	FALSE
Sox2	Pdha1	-0.0476161	0.103938	0.999983	FALSE
Sox2	Oaz1	0.0475371	0.10394	0.999983	FALSE
Sox2	Bcl11a	0.0475006	0.104208	0.999983	FALSE
Sox2	Ccnt2	0.0474677	0.10446	0.999983	FALSE
Sox2	Pcbp4	0.0474542	0.104556	0.999983	FALSE
Sox2	Mest	0.0474487	0.104596	0.999983	FALSE
Sox2	Snrpg	-0.0474501	0.105132	0.999983	FALSE
Sox2	Bax	0.04738	0.105134	0.999983	FALSE
Sox2	Rpl37	-0.0473997	0.105498	0.999983	FALSE
Sox2	Pdss2	0.0473158	0.105622	0.999983	FALSE
Sox2	Ahsa2	-0.0473626	0.10574	0.999983	FALSE
Sox2	Sh3bgrl3	0.0472512	0.106104	0.999983	FALSE
Sox2	Emd	0.0472453	0.106136	0.999983	FALSE
Sox2	Anapc5	0.0472158	0.106384	0.999983	FALSE
Sox2	Yeats4	0.0472075	0.106448	0.999983	FALSE
Sox2	Vps37a	0.0471961	0.106526	0.999983	FALSE
Sox2	Rpp21	-0.0472484	0.106582	0.999983	FALSE
Sox2	Msn	0.0471857	0.106608	0.999983	FALSE
Sox2	Fbxw8	0.0471488	0.106898	0.999983	FALSE
Sox2	Arl3	0.0471459	0.106922	0.999983	FALSE
Sox2	Atf4	0.0470591	0.10753	0.999983	FALSE
Sox2	Exosc5	0.0470471	0.107596	0.999983	FALSE
Sox2	Ndufb6	-0.0470539	0.108022	0.999983	FALSE
Sox2	Kdm5b	0.0469212	0.108642	0.999983	FALSE
Sox2	Rfxap	0.0469024	0.108786	0.999983	FALSE
Sox2	Ythdf1	0.0468689	0.109036	0.999983	FALSE
Sox2	Commd9	0.0468623	0.109084	0.999983	FALSE
Sox2	Polr1c	0.0467911	0.109596	0.999983	FALSE
Sox2	Cdca4	-0.0467313	0.11052	0.999983	FALSE
Sox2	Kcmf1	-0.0467227	0.110576	0.999983	FALSE
Sox2	Metrn	0.0466584	0.110578	0.999983	FALSE
Sox2	Txnrd2	0.0466487	0.110658	0.999983	FALSE
Sox2	Copa	0.0466382	0.110754	0.999983	FALSE
Sox2	Ndufa6	-0.0466364	0.111192	0.999983	FALSE
Sox2	Car2	-0.0466212	0.111314	0.999983	FALSE
Sox2	Seh1l	0.0465701	0.111368	0.999983	FALSE
Sox2	Rala	0.0465689	0.111376	0.999983	FALSE
Sox2	St13	0.0465677	0.111384	0.999983	FALSE
Sox2	Rpl14	-0.0466062	0.111432	0.999983	FALSE
Sox2	Yipf4	0.0465104	0.1118	0.999983	FALSE
Sox2	Sdhd	0.0465028	0.111848	0.999983	FALSE
Sox2	Ncor1	-0.0465083	0.112186	0.999983	FALSE
Sox2	Ptms	0.0463759	0.112796	0.999983	FALSE
Sox2	Rpl27	-0.0463918	0.113022	0.999983	FALSE
Sox2	Akap8l	0.046342	0.113072	0.999983	FALSE
Sox2	Nudcd3	0.0463337	0.113158	0.999983	FALSE
Sox2	Rarg	0.0463298	0.113192	0.999983	FALSE
Sox2	Tmem101	-0.0463117	0.113652	0.999983	FALSE
Sox2	Tmem37	0.046234	0.113904	0.999983	FALSE
Sox2	Gltp	0.0462196	0.114018	0.999983	FALSE
Sox2	Cwc22	0.0462134	0.114058	0.999983	FALSE
Sox2	Stx8	-0.0462354	0.11421	0.999983	FALSE
Sox2	Mfap1a	-0.0462102	0.114394	0.999983	FALSE
Sox2	Lama5	0.0461658	0.114406	0.999983	FALSE
Sox2	Cib1	0.0461428	0.11458	0.999983	FALSE
Sox2	Psmc4	-0.0461877	0.114596	0.999983	FALSE
Sox2	Zfp553	0.0461139	0.11478	0.999983	FALSE
Sox2	Nudt5	-0.0461225	0.115122	0.999983	FALSE
Sox2	Swt1	0.0460491	0.115246	0.999983	FALSE
Sox2	Rps4x	-0.0460837	0.115418	0.999983	FALSE
Sox2	2610001J05Rik	-0.0460813	0.11543	0.999983	FALSE
Sox2	Zfp113	0.0459984	0.115626	0.999983	FALSE
Sox2	Pbx1	0.0459265	0.116158	0.999983	FALSE
Sox2	Ecsit	0.0459192	0.116226	0.999983	FALSE
Sox2	Amdhd2	0.045916	0.116252	0.999983	FALSE
Sox2	Gapdh	0.0459103	0.116306	0.999983	FALSE
Sox2	Tcof1	0.0459069	0.116334	0.999983	FALSE
Sox2	Eif3e	-0.0459401	0.116436	0.999983	FALSE
Sox2	Tsnax	-0.0459066	0.11673	0.999983	FALSE
Sox2	Cops8	0.0458254	0.116966	0.999983	FALSE
Sox2	Rbpms2	0.0457632	0.117484	0.999983	FALSE
Sox2	Trnau1ap	-0.0457839	0.11764	0.999983	FALSE
Sox2	Cisd3	0.0457391	0.117678	0.999983	FALSE
Sox2	Dhx8	0.045733	0.11773	0.999983	FALSE
Sox2	Ap3s1	0.0457203	0.11782	0.999983	FALSE
Sox2	Mrfap1	0.045698	0.117988	0.999983	FALSE
Sox2	Abcf1	0.0456881	0.118078	0.999983	FALSE
Sox2	Grb2	0.0456842	0.118116	0.999983	FALSE
Sox2	Ndufaf7	0.0456251	0.1186	0.999983	FALSE
Sox2	Eed	-0.0456102	0.118994	0.999983	FALSE
Sox2	Lamtor1	0.0455775	0.119016	0.999983	FALSE
Sox2	Aptx	0.0455247	0.119434	0.999983	FALSE
Sox2	Bad	-0.045537	0.119516	0.999983	FALSE
Sox2	Edc4	0.045513	0.119528	0.999983	FALSE
Sox2	Fam98b	-0.0455299	0.119568	0.999983	FALSE
Sox2	Hyal2	0.0455054	0.119582	0.999983	FALSE
Sox2	Mzt1	0.0455024	0.119604	0.999983	FALSE
Sox2	Thoc2	-0.0455028	0.119784	0.999983	FALSE
Sox2	Tmed7	-0.0455019	0.119792	0.999983	FALSE
Sox2	Ndufs7	-0.0454888	0.119896	0.999983	FALSE
Sox2	Crb3	0.0454659	0.119908	0.999983	FALSE
Sox2	Slc9a3r1	0.0453569	0.12073	0.999983	FALSE
Sox2	Srsf2	0.0453408	0.12086	0.999983	FALSE
Sox2	Cpsf7	0.0453075	0.121166	0.999983	FALSE
Sox2	Tfdp1	-0.04527	0.12173	0.999983	FALSE
Sox2	Ccdc71	0.0452383	0.121736	0.999983	FALSE
Sox2	Srp72	0.0452216	0.12188	0.999983	FALSE
Sox2	Tmem39a	-0.0452524	0.1219	0.999983	FALSE
Sox2	Slc35b2	-0.0451276	0.122932	0.999983	FALSE
Sox2	Cdk2ap1	0.0450715	0.123056	0.999983	FALSE
Sox2	1110059G10Rik	0.0450355	0.123352	0.999983	FALSE
Sox2	Snx15	0.0450344	0.12336	0.999983	FALSE
Sox2	Cacng7	0.0449895	0.123722	0.999983	FALSE
Sox2	Tmem121	-0.0450327	0.123734	0.999983	FALSE
Sox2	Mrps22	0.0449689	0.123918	0.999983	FALSE
Sox2	Eif2d	0.0449421	0.124158	0.999983	FALSE
Sox2	Tefm	0.0449325	0.124254	0.999983	FALSE
Sox2	Fam64a	0.0449212	0.12436	0.999983	FALSE
Sox2	Nmt1	0.0449007	0.124534	0.999983	FALSE
Sox2	Pla2g10	0.0448827	0.12468	0.999983	FALSE
Sox2	Tmem261	-0.0449114	0.124852	0.999983	FALSE
Sox2	Ahcyl1	0.0447926	0.125378	0.999983	FALSE
Sox2	Med10	-0.044819	0.125636	0.999983	FALSE
Sox2	Cbx3	0.0447517	0.125752	0.999983	FALSE
Sox2	Ttc14	0.0447345	0.125896	0.999983	FALSE
Sox2	Rpl37a	-0.0447121	0.12655	0.999983	FALSE
Sox2	Nup37	-0.0446974	0.126676	0.999983	FALSE
Sox2	Prss36	0.0446285	0.126804	0.999983	FALSE
Sox2	Sgol2a	0.0446138	0.126936	0.999983	FALSE
Sox2	Ipo7	-0.0445757	0.127716	0.999983	FALSE
Sox2	Rab3ip	0.0445067	0.127896	0.999983	FALSE
Sox2	Nudc	-0.0445534	0.127908	0.999983	FALSE
Sox2	Iscu	0.044489	0.12806	0.999983	FALSE
Sox2	Cops9	-0.0445325	0.128076	0.999983	FALSE
Sox2	Aktip	0.0444734	0.128194	0.999983	FALSE
Sox2	Ints14	0.0444579	0.128322	0.999983	FALSE
Sox2	Mapk8ip1	0.0444208	0.128636	0.999983	FALSE
Sox2	Wbp1	0.0444011	0.128802	0.999983	FALSE
Sox2	Gm17018	0.0443897	0.128892	0.999983	FALSE
Sox2	Ide	-0.044435	0.1289	0.999983	FALSE
Sox2	Stk39	0.0443708	0.129074	0.999983	FALSE
Sox2	Polr3k	0.0443559	0.129186	0.999983	FALSE
Sox2	Hspd1	-0.0443864	0.129374	0.999983	FALSE
Sox2	Ube3a	-0.0443711	0.129516	0.999983	FALSE
Sox2	Ube2f	0.0443103	0.129598	0.999983	FALSE
Sox2	Zbtb7a	0.0443089	0.129612	0.999983	FALSE
Sox2	Skiv2l2	0.0442733	0.12991	0.999983	FALSE
Sox2	Fth1	0.0442651	0.129982	0.999983	FALSE
Sox2	Usp5	0.0442576	0.130036	0.999983	FALSE
Sox2	Tyms	0.0442479	0.130136	0.999983	FALSE
Sox2	Zfp68	0.0442294	0.130292	0.999983	FALSE
Sox2	Akap12	0.0442214	0.130342	0.999983	FALSE
Sox2	Naa20	-0.0442632	0.130462	0.999983	FALSE
Sox2	Snx27	-0.044254	0.13052	0.999983	FALSE
Sox2	Polr1a	-0.0442451	0.130624	0.999983	FALSE
Sox2	Higd1a	-0.0442243	0.13082	0.999983	FALSE
Sox2	Mien1	0.0441518	0.130974	0.999983	FALSE
Sox2	Sall1	0.0441326	0.131162	0.999983	FALSE
Sox2	Trmt1l	0.0441186	0.131274	0.999983	FALSE
Sox2	Nudt1	0.0441125	0.131332	0.999983	FALSE
Sox2	Lrrc1	0.0440985	0.131454	0.999983	FALSE
Sox2	Ubp1	0.0440948	0.131498	0.999983	FALSE
Sox2	Tbc1d19	0.044019	0.132156	0.999983	FALSE
Sox2	Skp1a	-0.0440465	0.1324	0.999983	FALSE
Sox2	Pde12	0.0439873	0.132452	0.999983	FALSE
Sox2	Ube2s	-0.0440356	0.13249	0.999983	FALSE
Sox2	Pym1	0.0439416	0.13288	0.999983	FALSE
Sox2	Rnf166	0.0439106	0.13315	0.999983	FALSE
Sox2	Alkbh6	0.0438844	0.133334	0.999983	FALSE
Sox2	Acly	-0.0439347	0.133384	0.999983	FALSE
Sox2	Rdm1	0.0438695	0.133468	0.999983	FALSE
Sox2	Fgfr1op2	0.0438477	0.133686	0.999983	FALSE
Sox2	Abhd17c	0.0438251	0.13387	0.999983	FALSE
Sox2	Lta4h	0.0437709	0.13436	0.999983	FALSE
Sox2	Pts	0.0437631	0.13444	0.999983	FALSE
Sox2	Dnaja2	-0.0437449	0.135024	0.999983	FALSE
Sox2	Flot1	0.0436666	0.135254	0.999983	FALSE
Sox2	Pgk1	0.0436407	0.13549	0.999983	FALSE
Sox2	Usp48	0.0436291	0.135588	0.999983	FALSE
Sox2	Orai3	0.0436114	0.135764	0.999983	FALSE
Sox2	Zfp945	0.0435985	0.13587	0.999983	FALSE
Sox2	Scd1	0.0435918	0.135928	0.999983	FALSE
Sox2	Gnpat	0.0435337	0.136426	0.999983	FALSE
Sox2	Wdr45b	0.0435273	0.136492	0.999983	FALSE
Sox2	Tfpt	0.0434868	0.13691	0.999983	FALSE
Sox2	Ptrh2	0.0434441	0.13734	0.999983	FALSE
Sox2	Nes	0.0434437	0.13734	0.999983	FALSE
Sox2	Eif5	0.0434372	0.137416	0.999983	FALSE
Sox2	Nsf	0.0434297	0.137466	0.999983	FALSE
Sox2	Stoml2	0.0434292	0.137472	0.999983	FALSE
Sox2	Atp6v1b2	0.0433726	0.137968	0.999983	FALSE
Sox2	Pou5f1	0.0433705	0.137988	0.999983	FALSE
Sox2	Cars2	0.0432717	0.138934	0.999983	FALSE
Sox2	Tbcc	0.0432674	0.138968	0.999983	FALSE
Sox2	Phf5a	0.0432224	0.139414	0.999983	FALSE
Sox2	Wdr89	0.0432056	0.139552	0.999983	FALSE
Sox2	Gnpnat1	-0.0432152	0.139906	0.999983	FALSE
Sox2	Cstb	-0.0431827	0.14021	0.999983	FALSE
Sox2	Pcolce	0.0431246	0.140256	0.999983	FALSE
Sox2	Abhd14a	0.0431231	0.140266	0.999983	FALSE
Sox2	Wasl	-0.0431732	0.140316	0.999983	FALSE
Sox2	Phb2	0.0430647	0.140746	0.999983	FALSE
Sox2	Fdx1	-0.0431137	0.140816	0.999983	FALSE
Sox2	Igsf8	0.0430477	0.14092	0.999983	FALSE
Sox2	Dnajc3	0.0430227	0.141126	0.999983	FALSE
Sox2	Ubl5	-0.0430561	0.141346	0.999983	FALSE
Sox2	Tmem11	0.0429846	0.141518	0.999983	FALSE
Sox2	Gm42418	-0.0430262	0.141644	0.999983	FALSE
Sox2	Ndufaf4	-0.0430231	0.141664	0.999983	FALSE
Sox2	Arhgap10	0.0429437	0.141922	0.999983	FALSE
Sox2	Arfgap2	0.0429324	0.142062	0.999983	FALSE
Sox2	Mdfi	-0.0429751	0.142124	0.999983	FALSE
Sox2	Slu7	0.0429213	0.142148	0.999983	FALSE
Sox2	Nectin2	0.0428796	0.14253	0.999983	FALSE
Sox2	Ebpl	0.0428792	0.142532	0.999983	FALSE
Sox2	Rassf7	0.0428141	0.143106	0.999983	FALSE
Sox2	Mcl1	0.0428076	0.14315	0.999983	FALSE
Sox2	Tgif1	0.0427732	0.143456	0.999983	FALSE
Sox2	Pcolce2	0.0427722	0.143472	0.999983	FALSE
Sox2	Fam60a	-0.0428151	0.14361	0.999983	FALSE
Sox2	Mlh1	-0.0427989	0.143788	0.999983	FALSE
Sox2	Cenpa	-0.0427953	0.143814	0.999983	FALSE
Sox2	Ldha	0.0427159	0.143996	0.999983	FALSE
Sox2	Sbno1	-0.0427677	0.144086	0.999983	FALSE
Sox2	Mat2b	0.0426764	0.144362	0.999983	FALSE
Sox2	Dnmt3a	0.0426726	0.144406	0.999983	FALSE
Sox2	Map4	0.0426647	0.14447	0.999983	FALSE
Sox2	Tmem208	0.0426556	0.144558	0.999983	FALSE
Sox2	Fibp	0.0426527	0.14457	0.999983	FALSE
Sox2	Casc3	0.0426043	0.145068	0.999983	FALSE
Sox2	Lsm6	-0.042654	0.145182	0.999983	FALSE
Sox2	Ptgfrn	0.0425392	0.145762	0.999983	FALSE
Sox2	Abhd17a	0.0425372	0.145782	0.999983	FALSE
Sox2	Prps1	0.0425285	0.145864	0.999983	FALSE
Sox2	Ovol2	0.0425272	0.145882	0.999983	FALSE
Sox2	2005-03-01	-0.0425775	0.145934	0.999983	FALSE
Sox2	Brix1	-0.0425714	0.146004	0.999983	FALSE
Sox2	Srsf1	0.042509	0.14607	0.999983	FALSE
Sox2	Atp5j2	-0.0425274	0.146396	0.999983	FALSE
Sox2	Ring1	0.0424535	0.14661	0.999983	FALSE
Sox2	Nxn	0.0424318	0.1468	0.999983	FALSE
Sox2	Ctps	-0.0424485	0.147212	0.999983	FALSE
Sox2	Strada	0.0423813	0.147276	0.999983	FALSE
Sox2	Eif2b4	0.0423436	0.147642	0.999983	FALSE
Sox2	Kbtbd2	0.0423351	0.14773	0.999983	FALSE
Sox2	Tcf25	0.0423067	0.148012	0.999983	FALSE
Sox2	Timeless	-0.0423597	0.148046	0.999983	FALSE
Sox2	Eif4e3	0.0422746	0.148282	0.999983	FALSE
Sox2	Sun1	0.0422018	0.149004	0.999983	FALSE
Sox2	Ahsa1	-0.0422157	0.149436	0.999983	FALSE
Sox2	Ssbp2	0.0420935	0.150096	0.999983	FALSE
Sox2	Nubp1	0.0420853	0.150156	0.999983	FALSE
Sox2	Socs6	-0.0421282	0.150282	0.999983	FALSE
Sox2	Lsm3	-0.0421264	0.1503	0.999983	FALSE
Sox2	Bnip2	0.0420662	0.150338	0.999983	FALSE
Sox2	Tnfrsf21	0.0420644	0.150354	0.999983	FALSE
Sox2	Acot7	-0.0421103	0.150462	0.999983	FALSE
Sox2	Osbpl2	0.0420084	0.150932	0.999983	FALSE
Sox2	Slc35b1	0.0420055	0.15095	0.999983	FALSE
Sox2	Tmem126b	0.041992	0.15114	0.999983	FALSE
Sox2	Marcks	0.0419781	0.151302	0.999983	FALSE
Sox2	Hpf1	0.0419438	0.151616	0.999983	FALSE
Sox2	Atox1	-0.0419822	0.151708	0.999983	FALSE
Sox2	Ppp1r2	-0.041975	0.151772	0.999983	FALSE
Sox2	4833439L19Rik	0.0419173	0.151874	0.999983	FALSE
Sox2	Col18a1	-0.0419553	0.151932	0.999983	FALSE
Sox2	Smim20	0.0419072	0.151964	0.999983	FALSE
Sox2	Hn1	0.0418809	0.152246	0.999983	FALSE
Sox2	Spin1	0.0418805	0.152248	0.999983	FALSE
Sox2	Kmt5c	-0.0419013	0.152456	0.999983	FALSE
Sox2	Hdlbp	-0.0418916	0.152546	0.999983	FALSE
Sox2	Arhgdig	0.0418187	0.152886	0.999983	FALSE
Sox2	Tpd52l2	0.0418183	0.152886	0.999983	FALSE
Sox2	Purb	-0.0418448	0.152962	0.999983	FALSE
Sox2	Clptm1	0.0417885	0.153196	0.999983	FALSE
Sox2	Naa60	0.0417808	0.15326	0.999983	FALSE
Sox2	Hnrnpd	0.0417372	0.15368	0.999983	FALSE
Sox2	Las1l	-0.0417727	0.153682	0.999983	FALSE
Sox2	Snip1	0.0417366	0.153688	0.999983	FALSE
Sox2	Itm2b	-0.0417631	0.153756	0.999983	FALSE
Sox2	Orc2	0.0417123	0.15392	0.999983	FALSE
Sox2	Impdh2	0.0416972	0.154068	0.999983	FALSE
Sox2	Gmds	0.0416956	0.154074	0.999983	FALSE
Sox2	Rdh11	0.0416712	0.154282	0.999983	FALSE
Sox2	Tpm4	0.0416658	0.154334	0.999983	FALSE
Sox2	Hadhb	0.0416585	0.154408	0.999983	FALSE
Sox2	1110037F02Rik	0.0416336	0.15466	0.999983	FALSE
Sox2	Ktn1	0.0416328	0.154662	0.999983	FALSE
Sox2	Myg1	0.0416243	0.154768	0.999983	FALSE
Sox2	Get4	0.0416087	0.154898	0.999983	FALSE
Sox2	Fxr1	0.0415813	0.155186	0.999983	FALSE
Sox2	Pigx	-0.0415736	0.155586	0.999983	FALSE
Sox2	Hmmr	0.0415163	0.15582	0.999983	FALSE
Sox2	Pgls	0.041489	0.156108	0.999983	FALSE
Sox2	2700049A03Rik	0.0414791	0.156212	0.999983	FALSE
Sox2	Luc7l3	-0.0414823	0.156486	0.999983	FALSE
Sox2	Foxd3	0.0414366	0.156608	0.999983	FALSE
Sox2	Supt6	0.0414308	0.156686	0.999983	FALSE
Sox2	Slc11a2	-0.0414135	0.15716	0.999983	FALSE
Sox2	H2afz	0.041349	0.157514	0.999983	FALSE
Sox2	Chd4	-0.041337	0.157886	0.999983	FALSE
Sox2	Hdgf	0.0413139	0.157892	0.999983	FALSE
Sox2	Prr12	0.0412967	0.158088	0.999983	FALSE
Sox2	Spc25	0.0412845	0.158204	0.999983	FALSE
Sox2	Gstp1	-0.0412953	0.158266	0.999983	FALSE
Sox2	Fam173b	0.041267	0.158418	0.999983	FALSE
Sox2	Ccdc58	-0.0412685	0.158508	0.999983	FALSE
Sox2	Fam129b	0.0412568	0.158522	0.999983	FALSE
Sox2	Gnai3	0.041249	0.158612	0.999983	FALSE
Sox2	Vta1	0.0412376	0.158746	0.999983	FALSE
Sox2	Frat2	0.0411981	0.159124	0.999983	FALSE
Sox2	Tmem55b	0.0411978	0.159124	0.999983	FALSE
Sox2	Fam213a	-0.0412038	0.159158	0.999983	FALSE
Sox2	Mrps18c	-0.04119	0.159292	0.999983	FALSE
Sox2	Cdk5rap3	0.0411732	0.159376	0.999983	FALSE
Sox2	Akr1b10	0.0411713	0.159396	0.999983	FALSE
Sox2	Ubb	-0.0411761	0.159432	0.999983	FALSE
Sox2	Meg3	0.0411485	0.159612	0.999983	FALSE
Sox2	Kdm5a	0.0411464	0.159628	0.999983	FALSE
Sox2	Hn1l	0.0411334	0.159754	0.999983	FALSE
Sox2	Pola2	0.0411317	0.159776	0.999983	FALSE
Sox2	Platr25	0.0411263	0.159834	0.999983	FALSE
Sox2	Pnrc2	0.0411214	0.159876	0.999983	FALSE
Sox2	Fuca2	0.0411201	0.15989	0.999983	FALSE
Sox2	Gpi1	0.0411087	0.15998	0.999983	FALSE
Sox2	Sft2d3	0.0410989	0.160076	0.999983	FALSE
Sox2	Uba5	0.041092	0.160144	0.999983	FALSE
Sox2	Htra2	0.0410894	0.160174	0.999983	FALSE
Sox2	Pias1	-0.0410909	0.160288	0.999983	FALSE
Sox2	Ahcyl2	0.0410592	0.16046	0.999983	FALSE
Sox2	Sdf4	0.0410171	0.160888	0.999983	FALSE
Sox2	Tubb4b	0.0410124	0.160934	0.999983	FALSE
Sox2	Srpr	0.0410103	0.160958	0.999983	FALSE
Sox2	Vps26b	0.0409989	0.161086	0.999983	FALSE
Sox2	Brwd3	0.0409782	0.161286	0.999983	FALSE
Sox2	Lman1	0.0409695	0.16138	0.999983	FALSE
Sox2	Ajuba	0.0409607	0.16147	0.999983	FALSE
Sox2	Rcn3	0.0409487	0.161566	0.999983	FALSE
Sox2	Taf8	0.0409206	0.161894	0.999983	FALSE
Sox2	Msto1	0.0409124	0.16197	0.999983	FALSE
Sox2	Pcbd1	-0.0408915	0.162324	0.999983	FALSE
Sox2	Tmem9	-0.0408747	0.162486	0.999983	FALSE
Sox2	Btg3	-0.0408602	0.16264	0.999983	FALSE
Sox2	Plp2	-0.0408473	0.162764	0.999983	FALSE
Sox2	Prpf6	0.0408345	0.162806	0.999983	FALSE
Sox2	Sgk1	-0.0408323	0.162908	0.999983	FALSE
Sox2	Mpdu1	0.0408162	0.16298	0.999983	FALSE
Sox2	Edc3	0.0408133	0.163016	0.999983	FALSE
Sox2	U2af2	0.040772	0.16342	0.999983	FALSE
Sox2	Malat1	-0.04076	0.163668	0.999983	FALSE
Sox2	Grina	0.0407088	0.164084	0.999983	FALSE
Sox2	Cir1	0.0406442	0.164758	0.999983	FALSE
Sox2	Vmp1	0.0406344	0.164876	0.999983	FALSE
Sox2	Tmem41b	0.0406313	0.164908	0.999983	FALSE
Sox2	Mat2a	-0.0406435	0.164916	0.999983	FALSE
Sox2	1110059E24Rik	0.0406271	0.164962	0.999983	FALSE
Sox2	Arf4	0.0405742	0.165506	0.999983	FALSE
Sox2	Rnf219	0.0405466	0.165788	0.999983	FALSE
Sox2	Marcksl1	0.040545	0.165804	0.999983	FALSE
Sox2	Map7d3	0.0405447	0.165806	0.999983	FALSE
Sox2	Rab1b	0.0405339	0.165936	0.999983	FALSE
Sox2	Eif3i	0.0404971	0.166348	0.999983	FALSE
Sox2	Pigs	0.0404926	0.1664	0.999983	FALSE
Sox2	Psma6	-0.0404959	0.166546	0.999983	FALSE
Sox2	Iws1	0.04047	0.166648	0.999983	FALSE
Sox2	Pus7	0.0404596	0.16676	0.999983	FALSE
Sox2	Fam45a	0.0404579	0.166768	0.999983	FALSE
Sox2	Platr22	0.0404252	0.167102	0.999983	FALSE
Sox2	Gga2	0.0403815	0.16752	0.999983	FALSE
Sox2	Mboat2	0.0403686	0.16767	0.999983	FALSE
Sox2	Tra2a	-0.0403783	0.167778	0.999983	FALSE
Sox2	Slc35f6	0.0403468	0.16787	0.999983	FALSE
Sox2	Zkscan17	-0.040358	0.16798	0.999983	FALSE
Sox2	Taco1	0.0403126	0.168162	0.999983	FALSE
Sox2	Mcm4	0.0402991	0.16829	0.999983	FALSE
Sox2	Sc5d	0.0402871	0.168412	0.999983	FALSE
Sox2	Shisa5	0.0402684	0.16862	0.999983	FALSE
Sox2	Leo1	0.0402626	0.168666	0.999983	FALSE
Sox2	Pcif1	-0.0402885	0.168746	0.999983	FALSE
Sox2	2010320M18Rik	0.0402047	0.169284	0.999983	FALSE
Sox2	Gse1	0.0401872	0.169464	0.999983	FALSE
Sox2	Tonsl	0.0401562	0.169798	0.999983	FALSE
Sox2	Tnip1	-0.040184	0.169924	0.999983	FALSE
Sox2	Coq5	0.0401278	0.170128	0.999983	FALSE
Sox2	Sdhb	0.0400951	0.170506	0.999983	FALSE
Sox2	Sumo1	0.0400347	0.171164	0.999983	FALSE
Sox2	Smim12	-0.0400569	0.171178	0.999983	FALSE
Sox2	Eny2	-0.040052	0.171242	0.999983	FALSE
Sox2	Platr10	0.0400179	0.171344	0.999983	FALSE
Sox2	Ctdsp2	0.0400038	0.17147	0.999983	FALSE
Sox2	Ndufs3	-0.0400212	0.171566	0.999983	FALSE
Sox2	Snx1	0.0399732	0.171824	0.999983	FALSE
Sox2	Gpx1	-0.0399947	0.171842	0.999983	FALSE
Sox2	Sptssa	0.0399684	0.171866	0.999983	FALSE
Sox2	Snrpc	0.0399641	0.171924	0.999983	FALSE
Sox2	Efna4	-0.0399803	0.171992	0.999983	FALSE
Sox2	Prpf38a	-0.0399776	0.172016	0.999983	FALSE
Sox2	Gli3	0.0399435	0.172136	0.999983	FALSE
Sox2	Cyc1	0.0399329	0.172266	0.999983	FALSE
Sox2	Cdca8	-0.0399439	0.172378	0.999983	FALSE
Sox2	Chmp2b	0.0399088	0.172538	0.999983	FALSE
Sox2	Gfod2	0.0398921	0.172726	0.999983	FALSE
Sox2	Thoc5	-0.0399091	0.172752	0.999983	FALSE
Sox2	Aida	0.0398676	0.17301	0.999983	FALSE
Sox2	Ywhab	0.0398573	0.173136	0.999983	FALSE
Sox2	Rtf1	0.0398524	0.17321	0.999983	FALSE
Sox2	Wdr26	0.0398494	0.173242	0.999983	FALSE
Sox2	Pold1	0.0398345	0.173412	0.999983	FALSE
Sox2	Stt3a	0.0398194	0.173566	0.999983	FALSE
Sox2	Fam32a	0.0398175	0.173584	0.999983	FALSE
Sox2	Csnk2a2	-0.0398142	0.1737	0.999983	FALSE
Sox2	Zfp239	0.0397771	0.174048	0.999983	FALSE
Sox2	Zmat5	-0.039769	0.174182	0.999983	FALSE
Sox2	Ctu1	0.0397499	0.174366	0.999983	FALSE
Sox2	Gpat4	0.0397233	0.17466	0.999983	FALSE
Sox2	Prcp	0.0397183	0.174706	0.999983	FALSE
Sox2	Memo1	0.0396961	0.174934	0.999983	FALSE
Sox2	Ndufaf6	0.0396617	0.175348	0.999983	FALSE
Sox2	Nop16	-0.0396545	0.175402	0.999983	FALSE
Sox2	Trap1a	0.0396486	0.175502	0.999983	FALSE
Sox2	Enkd1	0.0396225	0.175798	0.999983	FALSE
Sox2	Mtg2	0.0395846	0.17621	0.999983	FALSE
Sox2	Mfap3	-0.0395639	0.17641	0.999983	FALSE
Sox2	Smarcad1	0.0395408	0.17672	0.999983	FALSE
Sox2	Amer1	0.0395404	0.176728	0.999983	FALSE
Sox2	9130401M01Rik	0.0395249	0.176862	0.999983	FALSE
Sox2	Med20	0.0395131	0.176966	0.999983	FALSE
Sox2	Ccng1	-0.0395028	0.177098	0.999983	FALSE
Sox2	Gtf2h5	-0.0394884	0.1773	0.999983	FALSE
Sox2	Arpc4	-0.0394704	0.177498	0.999983	FALSE
Sox2	Cops4	0.0394302	0.177862	0.999983	FALSE
Sox2	Abhd17b	0.03942	0.177998	0.999983	FALSE
Sox2	Dnlz	0.0394136	0.178066	0.999983	FALSE
Sox2	Brd3	0.0394119	0.178102	0.999983	FALSE
Sox2	2010111I01Rik	0.0394102	0.178114	0.999983	FALSE
Sox2	Aig1	0.0393881	0.178342	0.999983	FALSE
Sox2	DHRSX	0.0393374	0.17889	0.999983	FALSE
Sox2	Tpi1	0.0393254	0.179024	0.999983	FALSE
Sox2	Ppp1r7	-0.03932	0.179092	0.999983	FALSE
Sox2	Pipox	0.03927	0.179632	0.999983	FALSE
Sox2	2610507B11Rik	0.0392566	0.179786	0.999983	FALSE
Sox2	Igf2bp1	-0.0392181	0.180242	0.999983	FALSE
Sox2	Tubb6	-0.0391798	0.180648	0.999983	FALSE
Sox2	Nsrp1	0.0391674	0.1807	0.999983	FALSE
Sox2	Hp1bp3	-0.0391732	0.180712	0.999983	FALSE
Sox2	Rnf149	-0.039166	0.180796	0.999983	FALSE
Sox2	Pmf1	-0.0391381	0.181094	0.999983	FALSE
Sox2	Spg21	0.039126	0.18114	0.999983	FALSE
Sox2	Bub1	0.0391114	0.181298	0.999983	FALSE
Sox2	Eif3m	0.0390939	0.181512	0.999983	FALSE
Sox2	Fam20b	0.0390782	0.181674	0.999983	FALSE
Sox2	Ddx52	0.0390709	0.181752	0.999983	FALSE
Sox2	D230025D16Rik	0.0390236	0.182312	0.999983	FALSE
Sox2	Faf2	-0.0390296	0.182358	0.999983	FALSE
Sox2	Zfp740	0.0389972	0.182604	0.999983	FALSE
Sox2	Aldh7a1	0.0389893	0.182676	0.999983	FALSE
Sox2	Ncbp2	0.0389636	0.18297	0.999983	FALSE
Sox2	Hspa5	-0.0389666	0.183042	0.999983	FALSE
Sox2	E2f1	-0.0389609	0.183118	0.999983	FALSE
Sox2	B9d1	-0.0389472	0.18329	0.999983	FALSE
Sox2	Foxo1	0.0389247	0.183436	0.999983	FALSE
Sox2	Ptp4a2	0.0388712	0.184038	0.999983	FALSE
Sox2	Adprm	0.0388618	0.184146	0.999983	FALSE
Sox2	Txnl1	-0.038797	0.185036	0.999983	FALSE
Sox2	Clp1	-0.038764	0.185422	0.999983	FALSE
Sox2	Ehbp1	0.0387089	0.185952	0.999983	FALSE
Sox2	Rps20	-0.0386905	0.186272	0.999983	FALSE
Sox2	Psip1	0.0386441	0.186716	0.999983	FALSE
Sox2	Tnpo2	0.0386355	0.18682	0.999983	FALSE
Sox2	Ehd4	-0.0386281	0.186916	0.999983	FALSE
Sox2	Raf1	0.0386144	0.187054	0.999983	FALSE
Sox2	Rnf2	0.0386119	0.18707	0.999983	FALSE
Sox2	Fam188a	0.0386091	0.187096	0.999983	FALSE
Sox2	Kpnb1	-0.0386074	0.187136	0.999983	FALSE
Sox2	Rps15	-0.0386027	0.187186	0.999983	FALSE
Sox2	Lag3	0.0385915	0.187286	0.999983	FALSE
Sox2	Fzd3	0.0385849	0.18736	0.999983	FALSE
Sox2	H2afv	0.0385311	0.187938	0.999983	FALSE
Sox2	Pdcd2	0.03853	0.187944	0.999983	FALSE
Sox2	Zfp462	0.0385293	0.18795	0.999983	FALSE
Sox2	Alkbh4	0.0384984	0.188312	0.999983	FALSE
Sox2	Dnajc7	0.0384884	0.188412	0.999983	FALSE
Sox2	Napa	0.0384554	0.18877	0.999983	FALSE
Sox2	2007-03-01	0.0384305	0.18908	0.999983	FALSE
Sox2	Gpx8	0.0383864	0.189618	0.999983	FALSE
Sox2	Gtsf1l	0.0383704	0.189812	0.999983	FALSE
Sox2	Sec31a	0.0383702	0.189814	0.999983	FALSE
Sox2	Ddx49	0.0383641	0.189878	0.999983	FALSE
Sox2	Trim59	0.0383618	0.18992	0.999983	FALSE
Sox2	Dpf1	0.0383107	0.190462	0.999983	FALSE
Sox2	Pelp1	0.0382989	0.190592	0.999983	FALSE
Sox2	Ppil2	0.0382742	0.19088	0.999983	FALSE
Sox2	Rnf11	0.0382659	0.190974	0.999983	FALSE
Sox2	Psma3	-0.0382448	0.191332	0.999983	FALSE
Sox2	Dbt	0.0382339	0.19134	0.999983	FALSE
Sox2	Eps15l1	0.03822	0.191492	0.999983	FALSE
Sox2	Uqcrq	-0.0382203	0.191566	0.999983	FALSE
Sox2	Apex1	0.0381587	0.192222	0.999983	FALSE
Sox2	Slc25a17	-0.0381576	0.19235	0.999983	FALSE
Sox2	Oxnad1	0.0381395	0.192454	0.999983	FALSE
Sox2	Junb	0.0381269	0.192586	0.999983	FALSE
Sox2	Ezh2	-0.0381336	0.192648	0.999983	FALSE
Sox2	Myh9	0.03812	0.192668	0.999983	FALSE
Sox2	Stag2	0.0381177	0.192698	0.999983	FALSE
Sox2	Nodal	0.0380852	0.193094	0.999983	FALSE
Sox2	Tsg101	-0.0380794	0.193176	0.999983	FALSE
Sox2	Polr2m	-0.0380591	0.19341	0.999983	FALSE
Sox2	Gid8	0.0380559	0.19344	0.999983	FALSE
Sox2	Mphosph8	-0.0380472	0.193578	0.999983	FALSE
Sox2	Dsn1	0.0380269	0.19378	0.999983	FALSE
Sox2	Trim26	0.0380171	0.193884	0.999983	FALSE
Sox2	1700019D03Rik	0.0379921	0.194214	0.999983	FALSE
Sox2	Tspan4	0.0379458	0.194706	0.999983	FALSE
Sox2	Gtpbp6	0.0379412	0.194768	0.999983	FALSE
Sox2	Mthfd1	0.03794	0.194782	0.999983	FALSE
Sox2	Ddx41	-0.0379384	0.19488	0.999983	FALSE
Sox2	4930524J08Rik	0.0379305	0.194896	0.999983	FALSE
Sox2	Vbp1	-0.0379326	0.194948	0.999983	FALSE
Sox2	Pogz	0.0379223	0.194998	0.999983	FALSE
Sox2	Zc3h13	0.0379086	0.195168	0.999983	FALSE
Sox2	Ppp1r14b	0.0378976	0.195298	0.999983	FALSE
Sox2	Cdca2	0.0378862	0.195434	0.999983	FALSE
Sox2	Erf	0.0378694	0.19561	0.999983	FALSE
Sox2	Rps27a	-0.0378748	0.195618	0.999983	FALSE
Sox2	Yars2	-0.0378666	0.195692	0.999983	FALSE
Sox2	Tle4	0.037815	0.196316	0.999983	FALSE
Sox2	Car4	-0.0378041	0.196418	0.999983	FALSE
Sox2	Nav1	0.0377789	0.196726	0.999983	FALSE
Sox2	2310022B05Rik	0.0377738	0.196794	0.999983	FALSE
Sox2	Usp19	-0.0377732	0.1968	0.999983	FALSE
Sox2	Lzic	0.0377668	0.196868	0.999983	FALSE
Sox2	Arl6	0.0377604	0.196946	0.999983	FALSE
Sox2	Mfap1b	0.0377555	0.197004	0.999983	FALSE
Sox2	Idh1	0.0377505	0.19706	0.999983	FALSE
Sox2	Hnrnpm	-0.0377441	0.19717	0.999983	FALSE
Sox2	Pea15a	-0.0377397	0.197226	0.999983	FALSE
Sox2	Plekha5	0.0377213	0.19742	0.999983	FALSE
Sox2	Srp68	0.0376879	0.19779	0.999983	FALSE
Sox2	Mrps15	-0.0376859	0.19782	0.999983	FALSE
Sox2	Slc39a7	-0.0376732	0.197966	0.999983	FALSE
Sox2	Ilf2	0.0376631	0.198114	0.999983	FALSE
Sox2	Rps6	-0.0376369	0.198432	0.999983	FALSE
Sox2	Akirin2	0.0375931	0.198972	0.999983	FALSE
Sox2	Shmt2	0.0375843	0.1991	0.999983	FALSE
Sox2	Prdx6	0.0375795	0.199158	0.999983	FALSE
Sox2	Eomes	-0.0375701	0.199182	0.999983	FALSE
Sox2	Fam162a	-0.0375451	0.199504	0.999983	FALSE
Sox2	Tcerg1	-0.0375447	0.199514	0.999983	FALSE
Sox2	Slc25a3	0.0375454	0.199594	0.999983	FALSE
Sox2	Carnmt1	0.0375427	0.199622	0.999983	FALSE
Sox2	Ethe1	0.0375254	0.19983	0.999983	FALSE
Sox2	Chtop	-0.0375122	0.199932	0.999983	FALSE
Sox2	Klf6	0.0374987	0.200166	0.999983	FALSE
Sox2	Gpank1	0.0374955	0.200194	0.999983	FALSE
Sox2	Stau1	0.0374755	0.200474	0.999983	FALSE
Sox2	Ptp4a3	0.0374706	0.200562	0.999983	FALSE
Sox2	Dhx9	0.037451	0.200794	0.999983	FALSE
Sox2	Zfp62	0.0374379	0.200942	0.999983	FALSE
Sox2	Saal1	-0.0374175	0.201106	0.999983	FALSE
Sox2	Morf4l1	0.0374174	0.201214	0.999983	FALSE
Sox2	Egr1	0.0374006	0.201432	0.999983	FALSE
Sox2	Ier3ip1	0.0373992	0.201444	0.999983	FALSE
Sox2	Cdk16	0.0373826	0.201646	0.999983	FALSE
Sox2	Ndufa4	-0.0373695	0.201716	0.999983	FALSE
Sox2	Bcar1	0.0373439	0.202148	0.999983	FALSE
Sox2	Mrps25	0.0373394	0.202214	0.999983	FALSE
Sox2	Cenph	-0.0373191	0.202334	0.999983	FALSE
Sox2	Eef1a1	0.0373096	0.202572	0.999983	FALSE
Sox2	Kif20a	0.037298	0.202714	0.999983	FALSE
Sox2	Ercc1	0.0372901	0.202796	0.999983	FALSE
Sox2	Ppp5c	-0.0372742	0.202876	0.999983	FALSE
Sox2	Ctdsp1	0.0372767	0.202956	0.999983	FALSE
Sox2	Actn1	0.0372685	0.203048	0.999983	FALSE
Sox2	Bcl9	0.0372665	0.203074	0.999983	FALSE
Sox2	Erich1	0.0372453	0.203308	0.999983	FALSE
Sox2	Hsf1	0.0372344	0.20345	0.999983	FALSE
Sox2	Atxn3	0.0372304	0.203492	0.999983	FALSE
Sox2	Mvb12a	0.0372188	0.203624	0.999983	FALSE
Sox2	Wdr73	0.0372187	0.203624	0.999983	FALSE
Sox2	Reep3	0.0372105	0.203718	0.999983	FALSE
Sox2	Prrc2b	-0.0371888	0.203918	0.999983	FALSE
Sox2	Cd81	0.0371858	0.204002	0.999983	FALSE
Sox2	Eif3k	-0.037174	0.204108	0.999983	FALSE
Sox2	Cept1	0.0371707	0.204182	0.999983	FALSE
Sox2	Hmgn2	-0.0371668	0.204198	0.999983	FALSE
Sox2	Bptf	-0.0371416	0.204496	0.999983	FALSE
Sox2	Mff	-0.0371372	0.20454	0.999983	FALSE
Sox2	Trim54	0.0371371	0.20461	0.999983	FALSE
Sox2	Elp4	0.0370656	0.205474	0.999983	FALSE
Sox2	Yme1l1	0.0370509	0.205644	0.999983	FALSE
Sox2	2002-03-01	0.0370391	0.205754	0.999983	FALSE
Sox2	3010003L21Rik	-0.0370096	0.20601	0.999983	FALSE
Sox2	Tbc1d17	0.0370135	0.206054	0.999983	FALSE
Sox2	Hpcal1	-0.0369907	0.206236	0.999983	FALSE
Sox2	Tab1	0.0369875	0.206428	0.999983	FALSE
Sox2	Ddx28	0.036969	0.206648	0.999983	FALSE
Sox2	Plekha7	0.0369677	0.206666	0.999983	FALSE
Sox2	Rtn3	0.0369415	0.206952	0.999983	FALSE
Sox2	Papd5	0.0369336	0.207064	0.999983	FALSE
Sox2	Blcap	0.0369246	0.207174	0.999983	FALSE
Sox2	Asb13	0.036863	0.207906	0.999983	FALSE
Sox2	Sin3a	0.0368615	0.20792	0.999983	FALSE
Sox2	Lamp1	0.0368549	0.208006	0.999983	FALSE
Sox2	Rnf41	-0.0368279	0.208236	0.999983	FALSE
Sox2	Pex19	-0.0368213	0.208326	0.999983	FALSE
Sox2	Ccnh	-0.0367787	0.208878	0.999983	FALSE
Sox2	Dgcr14	0.0367693	0.20909	0.999983	FALSE
Sox2	B4galt3	0.0367566	0.209236	0.999983	FALSE
Sox2	Map2k4	0.0367419	0.209398	0.999983	FALSE
Sox2	Smap1	0.0367316	0.209514	0.999983	FALSE
Sox2	Fiz1	0.0367153	0.20974	0.999983	FALSE
Sox2	Ing4	0.0366816	0.210148	0.999983	FALSE
Sox2	Dctpp1	0.0366459	0.210576	0.999983	FALSE
Sox2	Shoc2	-0.0366441	0.210606	0.999983	FALSE
Sox2	Ahdc1	0.0366421	0.210624	0.999983	FALSE
Sox2	Psma7	0.0366349	0.210746	0.999983	FALSE
Sox2	Slf1	-0.0366302	0.210788	0.999983	FALSE
Sox2	Ubtf	0.0366298	0.210808	0.999983	FALSE
Sox2	Sec62	0.0366229	0.210912	0.999983	FALSE
Sox2	Pbdc1	-0.0365768	0.21148	0.999983	FALSE
Sox2	Selenop	-0.0365492	0.21181	0.999983	FALSE
Sox2	Mthfsl	0.0365441	0.211888	0.999983	FALSE
Sox2	Bex1	0.0365375	0.211966	0.999983	FALSE
Sox2	Atxn7l3b	-0.0365333	0.21203	0.999983	FALSE
Sox2	Agpat2	0.0365251	0.212128	0.999983	FALSE
Sox2	Sh3bp1	-0.0365239	0.212174	0.999983	FALSE
Sox2	Usp21	0.0365071	0.212324	0.999983	FALSE
Sox2	Slc19a1	0.0365018	0.2124	0.999983	FALSE
Sox2	Lrr1	0.0364957	0.212478	0.999983	FALSE
Sox2	Impa2	0.0364875	0.212582	0.999983	FALSE
Sox2	Rundc3a	0.0364575	0.21295	0.999983	FALSE
Sox2	Irf3	0.0364525	0.213024	0.999983	FALSE
Sox2	Pom121	0.0364326	0.213264	0.999983	FALSE
Sox2	Idnk	0.0364222	0.213374	0.999983	FALSE
Sox2	Ube2t	0.0364044	0.21359	0.999983	FALSE
Sox2	Tnfaip1	-0.0363963	0.213728	0.999983	FALSE
Sox2	Csnk1a1	-0.0363956	0.213734	0.999983	FALSE
Sox2	Chic2	0.0363677	0.214076	0.999983	FALSE
Sox2	Wdr75	0.0363629	0.21414	0.999983	FALSE
Sox2	Ubac1	-0.036346	0.214302	0.999983	FALSE
Sox2	Rsrc2	-0.0363387	0.214398	0.999983	FALSE
Sox2	Mto1	0.0363361	0.214488	0.999983	FALSE
Sox2	Zcchc3	0.0363263	0.21459	0.999983	FALSE
Sox2	Krt8	-0.036321	0.214592	0.999983	FALSE
Sox2	Lgals1	-0.0363178	0.214654	0.999983	FALSE
Sox2	Ccne1	-0.0362891	0.214966	0.999983	FALSE
Sox2	Aco2	0.0362869	0.215042	0.999983	FALSE
Sox2	Nme2	-0.0362755	0.215152	0.999983	FALSE
Sox2	Luc7l	0.0362719	0.215234	0.999983	FALSE
Sox2	Srek1ip1	0.0362036	0.216084	0.999983	FALSE
Sox2	Gbf1	0.0362024	0.216108	0.999983	FALSE
Sox2	2010107G23Rik	0.0361908	0.216238	0.999983	FALSE
Sox2	Cst3	-0.0361683	0.216584	0.999983	FALSE
Sox2	Fam220a	-0.0361212	0.217196	0.999983	FALSE
Sox2	Orc5	-0.0360998	0.21749	0.999983	FALSE
Sox2	Rps27rt	0.0360875	0.21757	0.999983	FALSE
Sox2	Fmr1	-0.0360896	0.217634	0.999983	FALSE
Sox2	2310057M21Rik	-0.0360759	0.217806	0.999983	FALSE
Sox2	Eef2	-0.0360599	0.218014	0.999983	FALSE
Sox2	Abcb7	-0.0360559	0.21806	0.999983	FALSE
Sox2	Appl1	0.0360417	0.218168	0.999983	FALSE
Sox2	Ccnd3	0.0360401	0.218184	0.999983	FALSE
Sox2	Bysl	-0.03604	0.218298	0.999983	FALSE
Sox2	Pigyl	-0.0360311	0.218428	0.999983	FALSE
Sox2	Ccdc163	0.0360013	0.218672	0.999983	FALSE
Sox2	Snta1	0.0359912	0.218822	0.999983	FALSE
Sox2	Atp5j	-0.0359882	0.218984	0.999983	FALSE
Sox2	Atp6v1g1	-0.0359832	0.219036	0.999983	FALSE
Sox2	Lpcat3	0.0359713	0.21906	0.999983	FALSE
Sox2	Pdrg1	0.0359423	0.219408	0.999983	FALSE
Sox2	Pnpt1	0.0359372	0.219478	0.999983	FALSE
Sox2	Bcl10	0.0359372	0.219478	0.999983	FALSE
Sox2	Ptpn2	-0.0359447	0.21953	0.999983	FALSE
Sox2	Zfp422	0.0359254	0.219654	0.999983	FALSE
Sox2	Psmc3	0.0359208	0.219726	0.999983	FALSE
Sox2	Prmt5	0.0359129	0.219856	0.999983	FALSE
Sox2	Mnd1	0.0359108	0.219884	0.999983	FALSE
Sox2	Polr3d	0.0359034	0.21998	0.999983	FALSE
Sox2	Rragb	0.0358902	0.220128	0.999983	FALSE
Sox2	Tcp11l1	-0.0358901	0.220228	0.999983	FALSE
Sox2	Fastkd2	-0.0358465	0.220838	0.999983	FALSE
Sox2	Ppp6c	0.0358312	0.220856	0.999983	FALSE
Sox2	Rps14	-0.0357921	0.221504	0.999983	FALSE
Sox2	Rbmx	-0.0357768	0.221686	0.999983	FALSE
Sox2	Tmsb10	0.0357648	0.221712	0.999983	FALSE
Sox2	Ift52	0.0357639	0.221726	0.999983	FALSE
Sox2	Ppp2r2d	-0.0357657	0.221836	0.999983	FALSE
Sox2	Atp6v0b	0.0356931	0.222682	0.999983	FALSE
Sox2	Txndc15	-0.0356674	0.223108	0.999983	FALSE
Sox2	Scp2	0.035646	0.223252	0.999983	FALSE
Sox2	Pi4k2a	0.0356113	0.223672	0.999983	FALSE
Sox2	Ybx1	0.0356008	0.223814	0.999983	FALSE
Sox2	Triobp	-0.0356014	0.223882	0.999983	FALSE
Sox2	Pdcd2l	0.0355803	0.224076	0.999983	FALSE
Sox2	Pfas	-0.0355691	0.224332	0.999983	FALSE
Sox2	Sfmbt1	-0.0355275	0.224852	0.999983	FALSE
Sox2	Ppid	-0.0355054	0.225118	0.999983	FALSE
Sox2	Rnf167	0.0354847	0.225306	0.999983	FALSE
Sox2	Dnajb1	0.0354524	0.22574	0.999983	FALSE
Sox2	Fam53b	-0.035437	0.226	0.999983	FALSE
Sox2	Dbf4	-0.0354161	0.226252	0.999983	FALSE
Sox2	Ost4	-0.0354064	0.226362	0.999983	FALSE
Sox2	Mea1	0.0353929	0.226488	0.999983	FALSE
Sox2	Cks2	0.035385	0.22658	0.999983	FALSE
Sox2	Usf1	0.0353832	0.2266	0.999983	FALSE
Sox2	Clcn3	-0.035375	0.22678	0.999983	FALSE
Sox2	Alg5	0.0353265	0.22737	0.999983	FALSE
Sox2	Ift22	0.0352871	0.227874	0.999983	FALSE
Sox2	Sod1	-0.0352726	0.228094	0.999983	FALSE
Sox2	Mvd	0.0352718	0.228096	0.999983	FALSE
Sox2	Tsta3	0.0352688	0.228126	0.999983	FALSE
Sox2	Ercc8	0.0352675	0.228132	0.999983	FALSE
Sox2	Rpl5	-0.0352382	0.22856	0.999983	FALSE
Sox2	Arhgef28	0.0352329	0.228584	0.999983	FALSE
Sox2	Hmg20b	0.0352064	0.228956	0.999983	FALSE
Sox2	Nol12	0.0351943	0.22918	0.999983	FALSE
Sox2	Nck1	-0.0351913	0.2292	0.999983	FALSE
Sox2	Ptpn12	0.0351827	0.229324	0.999983	FALSE
Sox2	Znhit1	-0.0351737	0.229426	0.999983	FALSE
Sox2	Rbmxl1	-0.035171	0.229464	0.999983	FALSE
Sox2	Hnrnpa2b1	0.0351435	0.22987	0.999983	FALSE
Sox2	Dnajc21	0.0351406	0.229908	0.999983	FALSE
Sox2	Prpf40a	-0.0351302	0.230014	0.999983	FALSE
Sox2	Cers5	-0.0351211	0.230114	0.999983	FALSE
Sox2	Ddx27	0.0351133	0.230268	0.999983	FALSE
Sox2	Ints12	-0.0350961	0.230416	0.999983	FALSE
Sox2	Fyttd1	-0.0350902	0.230492	0.999983	FALSE
Sox2	Etv6	-0.0350717	0.230744	0.999983	FALSE
Sox2	Sin3b	-0.0350277	0.231276	0.999983	FALSE
Sox2	Ddost	-0.0350173	0.231394	0.999983	FALSE
Sox2	Secisbp2	0.0350247	0.231482	0.999983	FALSE
Sox2	5730455P16Rik	0.0350239	0.231488	0.999983	FALSE
Sox2	Rcn2	0.0350057	0.231762	0.999983	FALSE
Sox2	Dcbld2	0.0349451	0.232608	0.999983	FALSE
Sox2	Lman2	-0.0349194	0.232732	0.999983	FALSE
Sox2	Sarnp	-0.0349146	0.232808	0.999983	FALSE
Sox2	Kifc1	0.0349253	0.232828	0.999983	FALSE
Sox2	Mcm7	0.0349221	0.23286	0.999983	FALSE
Sox2	Cacybp	0.03489	0.233284	0.999983	FALSE
Sox2	Mterf3	-0.0348652	0.23345	0.999983	FALSE
Sox2	Hif1a	0.0348507	0.233812	0.999983	FALSE
Sox2	Mtfr1	0.0348442	0.233896	0.999983	FALSE
Sox2	Cdc26	-0.0348191	0.234094	0.999983	FALSE
Sox2	R3hcc1	0.0348156	0.234246	0.999983	FALSE
Sox2	Lrp11	-0.0347835	0.234558	0.999983	FALSE
Sox2	Pafah1b1	0.0347959	0.234586	0.999983	FALSE
Sox2	Bmpr1a	0.0347494	0.235156	0.999983	FALSE
Sox2	Otulin	0.0347451	0.235218	0.999983	FALSE
Sox2	Rps15a	-0.0347267	0.235366	0.999983	FALSE
Sox2	2810006K23Rik	0.0347314	0.235384	0.999983	FALSE
Sox2	Prkar1a	0.0347131	0.235614	0.999983	FALSE
Sox2	Tmem88	0.0347027	0.235762	0.999983	FALSE
Sox2	Syf2	0.0346983	0.23582	0.999983	FALSE
Sox2	Asap1	0.0346971	0.235832	0.999983	FALSE
Sox2	Prc1	0.034685	0.236004	0.999983	FALSE
Sox2	Atp5k	-0.034671	0.236164	0.999983	FALSE
Sox2	Arl6ip5	-0.034654	0.236404	0.999983	FALSE
Sox2	Gtf2h4	0.0346351	0.236624	0.999983	FALSE
Sox2	Taf15	0.0346226	0.236758	0.999983	FALSE
Sox2	Rrad	0.0346179	0.23684	0.999983	FALSE
Sox2	Ccdc91	0.0345761	0.237374	0.999983	FALSE
Sox2	Praf2	0.0345585	0.23761	0.999983	FALSE
Sox2	Tigd2	0.0345568	0.23763	0.999983	FALSE
Sox2	Gtf3c2	0.0345382	0.237846	0.999983	FALSE
Sox2	Rpl3	0.0345339	0.237916	0.999983	FALSE
Sox2	Lig1	0.0344711	0.23874	0.999983	FALSE
Sox2	Sirt3	-0.0344836	0.238788	0.999983	FALSE
Sox2	H2afj	-0.0344728	0.238916	0.999983	FALSE
Sox2	Zfp13	0.0344465	0.239078	0.999983	FALSE
Sox2	Ociad2	0.0344408	0.239144	0.999983	FALSE
Sox2	Epb41l4aos	0.0344387	0.239164	0.999983	FALSE
Sox2	Nfya	0.0344376	0.239182	0.999983	FALSE
Sox2	Prss50	0.0344352	0.239222	0.999983	FALSE
Sox2	Rplp2	-0.0344461	0.23929	0.999983	FALSE
Sox2	Cdk11b	0.0344295	0.239308	0.999983	FALSE
Sox2	Ankrd13c	0.0344264	0.239344	0.999983	FALSE
Sox2	Exog	0.0344254	0.239356	0.999983	FALSE
Sox2	Bzw1	0.0344073	0.239606	0.999983	FALSE
Sox2	Atp6v0d1	0.0343995	0.239704	0.999983	FALSE
Sox2	Nelfa	-0.0343988	0.239886	0.999983	FALSE
Sox2	Hdac1	0.0343845	0.239902	0.999983	FALSE
Sox2	Nagpa	0.0343785	0.239998	0.999983	FALSE
Sox2	Usp10	0.0343734	0.240062	0.999983	FALSE
Sox2	Rhd	0.0343632	0.240196	0.999983	FALSE
Sox2	Cyfip1	0.0343495	0.240374	0.999983	FALSE
Sox2	Ankrd39	0.0343371	0.240538	0.999983	FALSE
Sox2	Zfp280d	0.034317	0.240816	0.999983	FALSE
Sox2	Prpf19	0.0342939	0.241144	0.999983	FALSE
Sox2	Qprt	0.0342935	0.24115	0.999983	FALSE
Sox2	Mfsd11	0.0342832	0.241306	0.999983	FALSE
Sox2	Acot13	0.0342746	0.241408	0.999983	FALSE
Sox2	Ankra2	0.0342641	0.241558	0.999983	FALSE
Sox2	Tsen34	0.0342475	0.241746	0.999983	FALSE
Sox2	Sf3b3	-0.0342298	0.242106	0.999983	FALSE
Sox2	Hist4h4	-0.0342204	0.24221	0.999983	FALSE
Sox2	Kif20b	-0.0341805	0.24275	0.999983	FALSE
Sox2	Gns	0.0341735	0.242822	0.999983	FALSE
Sox2	Cyp51	0.0341561	0.243066	0.999983	FALSE
Sox2	Rrs1	0.0341496	0.243156	0.999983	FALSE
Sox2	Cggbp1	0.0341337	0.24334	0.999983	FALSE
Sox2	Haus2	0.034128	0.243434	0.999983	FALSE
Sox2	Pafah1b3	-0.0341279	0.243478	0.999983	FALSE
Sox2	Asb6	0.034121	0.243512	0.999983	FALSE
Sox2	Psme1	0.0341081	0.243696	0.999983	FALSE
Sox2	Sh3bgrl	0.0340977	0.24386	0.999983	FALSE
Sox2	Asnsd1	0.0340601	0.244358	0.999983	FALSE
Sox2	Cenpf	0.0340245	0.24484	0.999983	FALSE
Sox2	Lrrc56	0.0340179	0.244922	0.999983	FALSE
Sox2	Atad5	-0.034023	0.244936	0.999983	FALSE
Sox2	Serp1	-0.0340211	0.244958	0.999983	FALSE
Sox2	Cmas	0.0340038	0.245084	0.999983	FALSE
Sox2	Ntan1	0.0339951	0.24521	0.999983	FALSE
Sox2	Arfgef1	0.0339814	0.245408	0.999983	FALSE
Sox2	Mfsd13a	0.0339577	0.245682	0.999983	FALSE
Sox2	Thap7	0.0339521	0.245758	0.999983	FALSE
Sox2	Nktr	0.0339435	0.245862	0.999983	FALSE
Sox2	Sms	-0.033957	0.245894	0.999983	FALSE
Sox2	Hmgb1	-0.0338909	0.246798	0.999983	FALSE
Sox2	Pggt1b	0.0338793	0.246818	0.999983	FALSE
Sox2	Glo1	-0.0338843	0.246876	0.999983	FALSE
Sox2	Isy1	0.0338712	0.24691	0.999983	FALSE
Sox2	Hadha	-0.0338802	0.246916	0.999983	FALSE
Sox2	Decr1	0.0338691	0.246952	0.999983	FALSE
Sox2	Cdc14b	0.0338642	0.247008	0.999983	FALSE
Sox2	Jmjd1c	0.0338559	0.247168	0.999983	FALSE
Sox2	B4galnt1	-0.0338581	0.247232	0.999983	FALSE
Sox2	Rab10os	0.0338518	0.247236	0.999983	FALSE
Sox2	Elovl6	0.0338516	0.247238	0.999983	FALSE
Sox2	Psma1	0.0338507	0.247248	0.999983	FALSE
Sox2	Arl8b	0.0338362	0.247472	0.999983	FALSE
Sox2	Mcm5	0.0338133	0.24778	0.999983	FALSE
Sox2	Ipo13	0.0338119	0.247808	0.999983	FALSE
Sox2	Fundc2	-0.03381	0.24792	0.999983	FALSE
Sox2	Ankrd11	0.0338021	0.247946	0.999983	FALSE
Sox2	Capza2	0.0337954	0.24804	0.999983	FALSE
Sox2	Ccdc88a	0.0337634	0.248508	0.999983	FALSE
Sox2	Degs1	-0.033765	0.248514	0.999983	FALSE
Sox2	Rpp25l	0.033716	0.249204	0.999983	FALSE
Sox2	Kif21a	0.0336994	0.249482	0.999983	FALSE
Sox2	Limk2	-0.0336817	0.249608	0.999983	FALSE
Sox2	Ctcf	0.0336735	0.24983	0.999983	FALSE
Sox2	Wfdc2	-0.0336507	0.250032	0.999983	FALSE
Sox2	Tbc1d1	0.0336473	0.250224	0.999983	FALSE
Sox2	Metap2	-0.0336196	0.250468	0.999983	FALSE
Sox2	Rbm5	0.0335885	0.25102	0.999983	FALSE
Sox2	Socs2	0.0335755	0.251212	0.999983	FALSE
Sox2	Vipas39	0.0335649	0.251338	0.999983	FALSE
Sox2	Epc2	0.0335621	0.25138	0.999983	FALSE
Sox2	Fbl	0.033527	0.251862	0.999983	FALSE
Sox2	Lactb	-0.0335095	0.252066	0.999983	FALSE
Sox2	Nemp1	0.0335049	0.252184	0.999983	FALSE
Sox2	Ccdc28a	0.0334946	0.252336	0.999983	FALSE
Sox2	Pcnt	-0.0334794	0.25245	0.999983	FALSE
Sox2	Mark2	-0.0334738	0.25254	0.999983	FALSE
Sox2	Kat8	0.0334767	0.25258	0.999983	FALSE
Sox2	Mrpl50	-0.0334568	0.252836	0.999983	FALSE
Sox2	Ehmt1	0.0334572	0.25285	0.999983	FALSE
Sox2	Grn	0.0334495	0.25296	0.999983	FALSE
Sox2	Apopt1	0.0334417	0.253054	0.999983	FALSE
Sox2	Dtd1	0.0334372	0.253118	0.999983	FALSE
Sox2	Smco4	0.0334276	0.253274	0.999983	FALSE
Sox2	Cdk6	0.0334219	0.253362	0.999983	FALSE
Sox2	Anp32a	-0.0334204	0.253382	0.999983	FALSE
Sox2	Sgol1	0.0334153	0.253464	0.999983	FALSE
Sox2	Psmd3	0.0334049	0.253596	0.999983	FALSE
Sox2	Rrnad1	-0.0333346	0.25464	0.999983	FALSE
Sox2	Nae1	-0.0333219	0.254852	0.999983	FALSE
Sox2	Rest	0.0332483	0.255772	0.999983	FALSE
Sox2	0610009B22Rik	0.033236	0.255938	0.999983	FALSE
Sox2	Zmym4	0.033221	0.256128	0.999983	FALSE
Sox2	Tbca	-0.0332243	0.256132	0.999983	FALSE
Sox2	Zer1	0.0332149	0.2562	0.999983	FALSE
Sox2	Dazap2	0.0332071	0.256314	0.999983	FALSE
Sox2	Mxra8	-0.0332077	0.256366	0.999983	FALSE
Sox2	Enah	0.0331928	0.256526	0.999983	FALSE
Sox2	Cndp2	0.0331914	0.256536	0.999983	FALSE
Sox2	Rnaseh1	0.0331801	0.256684	0.999983	FALSE
Sox2	Gdi1	0.0331539	0.257066	0.999983	FALSE
Sox2	Cox6a1	-0.0331498	0.257226	0.999983	FALSE
Sox2	C330007P06Rik	0.0331356	0.257332	0.999983	FALSE
Sox2	Tgif2	-0.0331425	0.257358	0.999983	FALSE
Sox2	Mrpl55	0.0331308	0.257396	0.999983	FALSE
Sox2	Paics	0.0331262	0.257454	0.999983	FALSE
Sox2	Polr2g	0.0331153	0.257614	0.999983	FALSE
Sox2	Exoc3	0.0330753	0.258182	0.999983	FALSE
Sox2	Hook3	0.03306	0.258396	0.999983	FALSE
Sox2	3632451O06Rik	0.0330593	0.258404	0.999983	FALSE
Sox2	Mpi	-0.0330613	0.258462	0.999983	FALSE
Sox2	Ptcd3	-0.0330382	0.258776	0.999983	FALSE
Sox2	Rnf216	-0.0330133	0.259174	0.999983	FALSE
Sox2	Rps3	-0.0330051	0.259302	0.999983	FALSE
Sox2	Nectin3	0.0329868	0.259372	0.999983	FALSE
Sox2	Avpi1	0.0329805	0.259458	0.999983	FALSE
Sox2	Mrpl54	-0.0329889	0.25952	0.999983	FALSE
Sox2	Chchd5	-0.0329818	0.259612	0.999983	FALSE
Sox2	Hscb	0.0329663	0.259696	0.999983	FALSE
Sox2	Gkap1	0.0329537	0.259906	0.999983	FALSE
Sox2	Slc29a2	0.0329513	0.259948	0.999983	FALSE
Sox2	Psmd6	-0.0329532	0.260064	0.999983	FALSE
Sox2	Sdhaf2	0.0329389	0.26013	0.999983	FALSE
Sox2	Ubap2	0.0329387	0.26013	0.999983	FALSE
Sox2	Gm9843	-0.0329386	0.260272	0.999983	FALSE
Sox2	Trappc1	0.0329098	0.260482	0.999983	FALSE
Sox2	Snrpa1	-0.0329218	0.260502	0.999983	FALSE
Sox2	H13	0.0328973	0.260654	0.999983	FALSE
Sox2	Esco2	-0.0329098	0.260678	0.999983	FALSE
Sox2	Ttc32	0.0328701	0.261044	0.999983	FALSE
Sox2	Safb	0.0328586	0.261196	0.999983	FALSE
Sox2	Setd6	0.0328374	0.261502	0.999983	FALSE
Sox2	Klhdc3	-0.0328467	0.261644	0.999983	FALSE
Sox2	Slbp	-0.0328133	0.262128	0.999983	FALSE
Sox2	Pet100	0.0327907	0.2622	0.999983	FALSE
Sox2	Tmco6	0.0327888	0.262226	0.999983	FALSE
Sox2	Eno3	0.0327866	0.262266	0.999983	FALSE
Sox2	Wapl	0.0327861	0.262278	0.999983	FALSE
Sox2	Mrpl13	-0.0327959	0.262374	0.999983	FALSE
Sox2	Gm9774	-0.032795	0.262378	0.999983	FALSE
Sox2	Ap2m1	0.0327756	0.26246	0.999983	FALSE
Sox2	Cldnd1	0.0327749	0.26248	0.999983	FALSE
Sox2	Bcl7c	0.0327576	0.262748	0.999983	FALSE
Sox2	Zdhhc21	0.0327571	0.262754	0.999983	FALSE
Sox2	Sec22b	-0.0327705	0.262758	0.999983	FALSE
Sox2	Amotl2	0.0327127	0.2634	0.999983	FALSE
Sox2	Creb1	0.0327052	0.263512	0.999983	FALSE
Sox2	Clk1	0.0326807	0.263874	0.999983	FALSE
Sox2	Psmg4	0.0326776	0.263918	0.999983	FALSE
Sox2	Rpl10	-0.0326771	0.264068	0.999983	FALSE
Sox2	Gatad2b	0.0326579	0.264196	0.999983	FALSE
Sox2	Ppp1r1a	0.0326473	0.26435	0.999983	FALSE
Sox2	Gon7	-0.0326367	0.264654	0.999983	FALSE
Sox2	Fabp5	0.0326246	0.264708	0.999983	FALSE
Sox2	Arf1	0.0326118	0.26491	0.999983	FALSE
Sox2	Spats2	0.0326007	0.265096	0.999983	FALSE
Sox2	Selenon	-0.0326041	0.265108	0.999983	FALSE
Sox2	Tmem63b	-0.0325957	0.26523	0.999983	FALSE
Sox2	1110008F13Rik	-0.0325677	0.265628	0.999983	FALSE
Sox2	Sertad3	0.0325678	0.265648	0.999983	FALSE
Sox2	Fbxo21	0.0325659	0.26568	0.999983	FALSE
Sox2	Alg6	0.0325542	0.265848	0.999983	FALSE
Sox2	Gle1	0.0325444	0.265984	0.999983	FALSE
Sox2	Hikeshi	0.0325418	0.266038	0.999983	FALSE
Sox2	Stn1	-0.0325354	0.26611	0.999983	FALSE
Sox2	Agps	0.0325296	0.266224	0.999983	FALSE
Sox2	Alg11	0.0325271	0.266262	0.999983	FALSE
Sox2	Ska3	0.0325234	0.26633	0.999983	FALSE
Sox2	Tor1b	-0.0325169	0.266382	0.999983	FALSE
Sox2	Fam114a2	-0.0325068	0.266576	0.999983	FALSE
Sox2	Ydjc	-0.0325014	0.266664	0.999983	FALSE
Sox2	Itch	-0.0324838	0.266906	0.999983	FALSE
Sox2	Ckap4	0.0324803	0.266972	0.999983	FALSE
Sox2	Setd1b	0.0324781	0.267002	0.999983	FALSE
Sox2	Sgk3	0.0324756	0.267042	0.999983	FALSE
Sox2	Nsun5	0.0324542	0.267354	0.999983	FALSE
Sox2	Gpd2	-0.0323866	0.268318	0.999983	FALSE
Sox2	Akap8	0.0323598	0.268788	0.999983	FALSE
Sox2	Zc3h8	-0.0323366	0.269002	0.999983	FALSE
Sox2	Taf2	-0.0323159	0.269312	0.999983	FALSE
Sox2	Adgra3	0.0323135	0.269508	0.999983	FALSE
Sox2	Prpf4	0.0323097	0.269572	0.999983	FALSE
Sox2	Haus3	0.0322941	0.269774	0.999983	FALSE
Sox2	Vegfb	0.0322768	0.270002	0.999983	FALSE
Sox2	Psmf1	0.0322665	0.270132	0.999983	FALSE
Sox2	Unc119	0.0322653	0.270148	0.999983	FALSE
Sox2	Mef2d	0.0322372	0.27061	0.999983	FALSE
Sox2	Wdr48	0.0322332	0.270674	0.999983	FALSE
Sox2	Srrd	0.03223	0.270726	0.999983	FALSE
Sox2	Sart1	-0.0322112	0.270934	0.999983	FALSE
Sox2	Stxbp3	0.0322113	0.271008	0.999983	FALSE
Sox2	Trmt11	0.0322004	0.271148	0.999983	FALSE
Sox2	Hmces	-0.0321703	0.27154	0.999983	FALSE
Sox2	Tmem14c	-0.0321681	0.271566	0.999983	FALSE
Sox2	Hnrnpab	0.0321555	0.271752	0.999983	FALSE
Sox2	Utp15	0.032153	0.27179	0.999983	FALSE
Sox2	B2m	0.0321293	0.27215	0.999983	FALSE
Sox2	Med29	-0.0320791	0.272916	0.999983	FALSE
Sox2	Tfip11	0.0320693	0.273004	0.999983	FALSE
Sox2	Timm8b	-0.0320556	0.273282	0.999983	FALSE
Sox2	Ndufs2	0.0320251	0.273622	0.999983	FALSE
Sox2	Ppp4r3a	0.0319907	0.27409	0.999983	FALSE
Sox2	Mrpl58	-0.0319476	0.274822	0.999983	FALSE
Sox2	Chmp1a	0.0319266	0.275052	0.999983	FALSE
Sox2	Tmem170	0.0319107	0.275338	0.999983	FALSE
Sox2	Gm42637	-0.0318954	0.275596	0.999983	FALSE
Sox2	Ube2o	0.0318845	0.275772	0.999983	FALSE
Sox2	Rpl23a	-0.0318834	0.275792	0.999983	FALSE
Sox2	Mettl18	0.0318742	0.275902	0.999983	FALSE
Sox2	Slc48a1	0.0318709	0.275968	0.999983	FALSE
Sox2	Sesn3	0.0318702	0.275982	0.999983	FALSE
Sox2	Cnot11	0.0318637	0.276088	0.999983	FALSE
Sox2	Manbal	0.0318518	0.276276	0.999983	FALSE
Sox2	4833420G17Rik	0.03184	0.276434	0.999983	FALSE
Sox2	Hps1	0.0318361	0.276506	0.999983	FALSE
Sox2	Spcs2	-0.0318094	0.276912	0.999983	FALSE
Sox2	Lamb1	0.0318066	0.276952	0.999983	FALSE
Sox2	Mgst1	0.0318033	0.277016	0.999983	FALSE
Sox2	Ttc5	-0.0317563	0.277738	0.999983	FALSE
Sox2	Abhd12	0.0317561	0.277752	0.999983	FALSE
Sox2	Clybl	-0.0317537	0.277768	0.999983	FALSE
Sox2	Adgrv1	0.0317464	0.277912	0.999983	FALSE
Sox2	R3hdm1	0.0317252	0.278268	0.999983	FALSE
Sox2	Mad2l1bp	-0.0317153	0.278298	0.999983	FALSE
Sox2	Prcc	0.0317226	0.278308	0.999983	FALSE
Sox2	Btf3	-0.0317135	0.278322	0.999983	FALSE
Sox2	Zfp959	0.0317207	0.278344	0.999983	FALSE
Sox2	Pak1ip1	-0.0317055	0.27842	0.999983	FALSE
Sox2	Rnf5	0.0317123	0.278502	0.999983	FALSE
Sox2	Tmem50a	0.0317066	0.278598	0.999983	FALSE
Sox2	Ndc1	-0.0316619	0.279156	0.999983	FALSE
Sox2	Itpa	0.0316651	0.27926	0.999983	FALSE
Sox2	Btf3l4	-0.031651	0.279298	0.999983	FALSE
Sox2	Cbr4	0.0316614	0.279322	0.999983	FALSE
Sox2	Aaas	0.0316606	0.27933	0.999983	FALSE
Sox2	Gtpbp8	-0.0316386	0.2795	0.999983	FALSE
Sox2	Pdcd7	0.0316468	0.27953	0.999983	FALSE
Sox2	Dcaf13	0.031637	0.279696	0.999983	FALSE
Sox2	Erp44	0.0316224	0.279944	0.999983	FALSE
Sox2	Pdcd11	0.0315902	0.280454	0.999983	FALSE
Sox2	Eif3g	0.0315673	0.280818	0.999983	FALSE
Sox2	1700025G04Rik	-0.0315509	0.280892	0.999983	FALSE
Sox2	Asb3	0.0315522	0.281054	0.999983	FALSE
Sox2	Gart	0.0315345	0.28132	0.999983	FALSE
Sox2	Mta1	0.0315022	0.28179	0.999983	FALSE
Sox2	Prdx4	0.0314896	0.281992	0.999983	FALSE
Sox2	Kmt5b	0.0314791	0.282148	0.999983	FALSE
Sox2	Naa25	0.0314767	0.282182	0.999983	FALSE
Sox2	Zwilch	-0.0314528	0.282356	0.999983	FALSE
Sox2	Fam178b	0.0314492	0.28261	0.999983	FALSE
Sox2	Casp3	0.0314389	0.282798	0.999983	FALSE
Sox2	Tlk1	0.0314362	0.282848	0.999983	FALSE
Sox2	Irf2bpl	0.0314312	0.282936	0.999983	FALSE
Sox2	Eif3f	0.0314254	0.283016	0.999983	FALSE
Sox2	Pusl1	0.0314158	0.28315	0.999983	FALSE
Sox2	Yif1a	0.0314155	0.283152	0.999983	FALSE
Sox2	Upk3bl	0.0313817	0.28369	0.999983	FALSE
Sox2	Enpp3	-0.0313603	0.283838	0.999983	FALSE
Sox2	Ddx54	0.0313604	0.283984	0.999983	FALSE
Sox2	Eme1	0.0313414	0.284276	0.999983	FALSE
Sox2	Kcnk1	0.0313312	0.2844	0.999983	FALSE
Sox2	Sar1b	0.0313185	0.284612	0.999983	FALSE
Sox2	Slc20a2	0.0313115	0.284716	0.999983	FALSE
Sox2	Dcaf4	0.0312982	0.284914	0.999983	FALSE
Sox2	Foxn3	0.0312915	0.28502	0.999983	FALSE
Sox2	Loxl2	0.0312895	0.285038	0.999983	FALSE
Sox2	Mycl	0.0312886	0.285056	0.999983	FALSE
Sox2	Fam96a	0.0312885	0.285056	0.999983	FALSE
Sox2	Uevld	-0.0312821	0.285096	0.999983	FALSE
Sox2	Zic2	-0.0312813	0.285106	0.999983	FALSE
Sox2	Fancg	0.0312827	0.28514	0.999983	FALSE
Sox2	Derl3	0.0312645	0.285478	0.999983	FALSE
Sox2	Il17rd	-0.0312491	0.285554	0.999983	FALSE
Sox2	Riok1	0.0312444	0.28578	0.999983	FALSE
Sox2	Zswim1	0.03124	0.285826	0.999983	FALSE
Sox2	Cnot3	0.03124	0.285826	0.999983	FALSE
Sox2	Rps6ka1	0.0312301	0.285982	0.999983	FALSE
Sox2	Ddx17	0.031203	0.286404	0.999983	FALSE
Sox2	Nup107	0.0311984	0.286472	0.999983	FALSE
Sox2	Ifitm3	0.0311812	0.286754	0.999983	FALSE
Sox2	Ssb	0.0311678	0.286968	0.999983	FALSE
Sox2	Zfp410	-0.0311368	0.28728	0.999983	FALSE
Sox2	Rpl22l1	-0.0311302	0.287356	0.999983	FALSE
Sox2	Uba2	-0.0311268	0.287398	0.999983	FALSE
Sox2	Arhgap39	0.0310867	0.288224	0.999983	FALSE
Sox2	Naa35	-0.0310706	0.28823	0.999983	FALSE
Sox2	Baz1a	0.0310799	0.288328	0.999983	FALSE
Sox2	Gphn	0.0310759	0.288378	0.999983	FALSE
Sox2	Scyl2	0.0310717	0.288434	0.999983	FALSE
Sox2	Six4	0.0310672	0.288494	0.999983	FALSE
Sox2	Ciart	0.0310672	0.288494	0.999983	FALSE
Sox2	Cab39l	0.031051	0.288716	0.999983	FALSE
Sox2	mt-Co3	0.0310305	0.289082	0.999983	FALSE
Sox2	Cdc5l	0.0310184	0.289288	0.999983	FALSE
Sox2	Fastkd5	0.0310156	0.289328	0.999983	FALSE
Sox2	Ptpn1	0.0309711	0.290082	0.999983	FALSE
Sox2	Bckdha	0.0309618	0.290202	0.999983	FALSE
Sox2	Galt	-0.0309377	0.290322	0.999983	FALSE
Sox2	Psma2	-0.0309375	0.290326	0.999983	FALSE
Sox2	Ppp1cb	-0.0309333	0.290404	0.999983	FALSE
Sox2	Fubp1	-0.0309265	0.290514	0.999983	FALSE
Sox2	Trp53bp1	0.0309349	0.29057	0.999983	FALSE
Sox2	Crls1	0.0309334	0.29059	0.999983	FALSE
Sox2	Ppp6r3	0.0309317	0.290606	0.999983	FALSE
Sox2	Cbx2	0.0309023	0.291038	0.999983	FALSE
Sox2	Aim1l	-0.0308911	0.291068	0.999983	FALSE
Sox2	Tns3	0.0308978	0.291112	0.999983	FALSE
Sox2	Id1	0.0308839	0.29138	0.999983	FALSE
Sox2	Nudt17	0.0308827	0.291408	0.999983	FALSE
Sox2	Pus1	0.0308825	0.29141	0.999983	FALSE
Sox2	Cd302	0.0308669	0.291644	0.999983	FALSE
Sox2	Zfp266	0.0308654	0.291682	0.999983	FALSE
Sox2	Pabpn1	-0.0308434	0.291818	0.999983	FALSE
Sox2	Pyroxd1	0.0308534	0.291856	0.999983	FALSE
Sox2	Arglu1	0.0308305	0.292212	0.999983	FALSE
Sox2	Nucks1	0.0308195	0.292392	0.999983	FALSE
Sox2	Mmachc	0.0308066	0.292566	0.999983	FALSE
Sox2	Traf2	-0.0307958	0.292622	0.999983	FALSE
Sox2	Rbm25	0.0307913	0.292772	0.999983	FALSE
Sox2	Elovl5	0.0307859	0.292844	0.999983	FALSE
Sox2	Pdzd11	-0.0307659	0.293076	0.999983	FALSE
Sox2	Fdps	0.0307681	0.293136	0.999983	FALSE
Sox2	Cdc6	0.0307541	0.293336	0.999983	FALSE
Sox2	Zfp821	0.0307482	0.29342	0.999983	FALSE
Sox2	Mapk1ip1	0.0307478	0.29343	0.999983	FALSE
Sox2	Ppp1ca	0.0307335	0.293656	0.999983	FALSE
Sox2	Mrpl20	-0.0307292	0.293674	0.999983	FALSE
Sox2	Fam136a	-0.030729	0.29368	0.999983	FALSE
Sox2	Afdn	0.0306893	0.294364	0.999983	FALSE
Sox2	Slc35a2	-0.0306446	0.294982	0.999983	FALSE
Sox2	Cdpf1	-0.0306368	0.295122	0.999983	FALSE
Sox2	Tagln2	0.0306312	0.295198	0.999983	FALSE
Sox2	Lmbr1l	0.0306205	0.295388	0.999983	FALSE
Sox2	Arhgap19	-0.0306195	0.295406	0.999983	FALSE
Sox2	Tbc1d31	-0.0306107	0.295528	0.999983	FALSE
Sox2	Ift20	0.0305918	0.295814	0.999983	FALSE
Sox2	Tigar	0.0305638	0.296252	0.999983	FALSE
Sox2	Thg1l	0.0305579	0.29637	0.999983	FALSE
Sox2	Fkbp10	0.0305532	0.296464	0.999983	FALSE
Sox2	Leprotl1	0.0305493	0.29652	0.999983	FALSE
Sox2	Pmpca	0.0305332	0.296762	0.999983	FALSE
Sox2	2510039O18Rik	0.0305271	0.296866	0.999983	FALSE
Sox2	Srd5a1	0.030527	0.29687	0.999983	FALSE
Sox2	Msmo1	0.0305096	0.297102	0.999983	FALSE
Sox2	Mrps9	0.0304718	0.297752	0.999983	FALSE
Sox2	Cdkn1c	0.0304706	0.297768	0.999983	FALSE
Sox2	Nup155	0.0304581	0.298004	0.999983	FALSE
Sox2	Rchy1	-0.0304588	0.29804	0.999983	FALSE
Sox2	Psmg1	0.0304465	0.298166	0.999983	FALSE
Sox2	Sdccag3	0.030422	0.298582	0.999983	FALSE
Sox2	2007-09-01	0.0304011	0.298908	0.999983	FALSE
Sox2	Prkab1	-0.030399	0.299006	0.999983	FALSE
Sox2	Rp9	0.0303812	0.299252	0.999983	FALSE
Sox2	Sqstm1	0.0303807	0.299266	0.999983	FALSE
Sox2	Ythdf2	-0.0303767	0.299356	0.999983	FALSE
Sox2	Dph6	-0.0303755	0.299372	0.999983	FALSE
Sox2	Hmox2	0.0303683	0.299516	0.999983	FALSE
Sox2	Pdxdc1	0.0303596	0.299642	0.999983	FALSE
Sox2	Rasl11a	0.0303589	0.299646	0.999983	FALSE
Sox2	Rnf121	-0.0303443	0.299856	0.999983	FALSE
Sox2	Brd8	0.0303329	0.300092	0.999983	FALSE
Sox2	Chchd3	0.0303241	0.300228	0.999983	FALSE
Sox2	Tm2d1	-0.0303212	0.300246	0.999983	FALSE
Sox2	Eif2ak1	0.0303057	0.300548	0.999983	FALSE
Sox2	Znhit6	-0.0302962	0.300616	0.999983	FALSE
Sox2	Tsr1	0.0302985	0.300654	0.999983	FALSE
Sox2	Dusp11	0.0302971	0.300676	0.999983	FALSE
Sox2	Angel2	0.0302896	0.300792	0.999983	FALSE
Sox2	Fbxo44	0.0302894	0.300794	0.999983	FALSE
Sox2	Tmem222	-0.0302737	0.300982	0.999983	FALSE
Sox2	Mmp14	0.0302712	0.301084	0.999983	FALSE
Sox2	Colgalt1	0.0302691	0.301112	0.999983	FALSE
Sox2	Hvcn1	0.0302463	0.301428	0.999983	FALSE
Sox2	Bex2	0.0302456	0.301444	0.999983	FALSE
Sox2	Cep83	0.0302451	0.30145	0.999983	FALSE
Sox2	Nptn	0.0302071	0.302026	0.999983	FALSE
Sox2	Tk1	-0.0302046	0.302114	0.999983	FALSE
Sox2	Rspo1	0.0301989	0.302184	0.999983	FALSE
Sox2	Ndufb10	-0.030182	0.302466	0.999983	FALSE
Sox2	Rhot1	0.0301527	0.30284	0.999983	FALSE
Sox2	Auh	0.0301316	0.303168	0.999983	FALSE
Sox2	Orc6	-0.0301085	0.303652	0.999983	FALSE
Sox2	Uri1	0.030086	0.303914	0.999983	FALSE
Sox2	Ska1	-0.0300891	0.303924	0.999983	FALSE
Sox2	Pigf	-0.0300783	0.304128	0.999983	FALSE
Sox2	Hddc2	0.0300542	0.304468	0.999983	FALSE
Sox2	Uqcrb	0.0300513	0.304518	0.999983	FALSE
Sox2	Cflar	0.0300351	0.304782	0.999983	FALSE
Sox2	Alyref2	0.0300274	0.304902	0.999983	FALSE
Sox2	Prim1	0.0300097	0.305192	0.999983	FALSE
Sox2	mt-Nd5	0.0300095	0.305204	0.999983	FALSE
Sox2	Med6	-0.0300095	0.305236	0.999983	FALSE
Sox2	Agpat4	0.0300058	0.305266	0.999983	FALSE
Sox2	Rpl19	-0.0300006	0.305354	0.999983	FALSE
Sox2	Commd5	0.0299975	0.305392	0.999983	FALSE
Sox2	Chchd2	0.0299573	0.306044	0.999983	FALSE
Sox2	Nasp	0.029956	0.30607	0.999983	FALSE
Sox2	Ccnk	-0.0299568	0.306072	0.999983	FALSE
Sox2	Rpl10a	-0.0299501	0.306166	0.999983	FALSE
Sox2	Spata24	0.0299452	0.306232	0.999983	FALSE
Sox2	Ccdc66	0.0299296	0.306458	0.999983	FALSE
Sox2	Noct	-0.0298989	0.307022	0.999983	FALSE
Sox2	Rpl17	-0.0298975	0.307036	0.999983	FALSE
Sox2	Eif3d	0.0298639	0.307476	0.999983	FALSE
Sox2	Pgp	-0.0298483	0.307798	0.999983	FALSE
Sox2	Ppib	-0.0298478	0.307808	0.999983	FALSE
Sox2	Atp5f1	0.0298338	0.307944	0.999983	FALSE
Sox2	Pphln1	0.0298239	0.308112	0.999983	FALSE
Sox2	3110040N11Rik	-0.0298101	0.308412	0.999983	FALSE
Sox2	Emc10	-0.0298093	0.308424	0.999983	FALSE
Sox2	Gpr107	0.0297856	0.30868	0.999983	FALSE
Sox2	Rxrb	0.0297734	0.308868	0.999983	FALSE
Sox2	Uba1	0.0297716	0.308886	0.999983	FALSE
Sox2	Nrm	0.0297347	0.309474	0.999983	FALSE
Sox2	Snx4	-0.0297381	0.30953	0.999983	FALSE
Sox2	Mtg1	0.0297323	0.309542	0.999983	FALSE
Sox2	Cand1	0.029725	0.309618	0.999983	FALSE
Sox2	Nono	-0.0297316	0.30965	0.999983	FALSE
Sox2	Rad21	-0.0297313	0.309656	0.999983	FALSE
Sox2	Elavl3	0.0297042	0.30997	0.999983	FALSE
Sox2	Ilk	0.0297002	0.310048	0.999983	FALSE
Sox2	Atad1	-0.0297036	0.310126	0.999983	FALSE
Sox2	Pex16	0.0296916	0.310186	0.999983	FALSE
Sox2	Usf2	0.0296905	0.310206	0.999983	FALSE
Sox2	Gm13166	0.0296864	0.310268	0.999983	FALSE
Sox2	Gm45871	0.0296834	0.310322	0.999983	FALSE
Sox2	Cnpy2	0.029675	0.31044	0.999983	FALSE
Sox2	Nadk	0.0296669	0.310598	0.999983	FALSE
Sox2	Nacc1	0.0296664	0.310608	0.999983	FALSE
Sox2	Abhd8	0.0296661	0.310618	0.999983	FALSE
Sox2	Snx12	-0.0296735	0.310648	0.999983	FALSE
Sox2	Tomm6	0.0296534	0.310832	0.999983	FALSE
Sox2	Mrpl37	0.0296506	0.3109	0.999983	FALSE
Sox2	Bcas2	-0.0296562	0.310942	0.999983	FALSE
Sox2	Gstt2	0.0296427	0.311048	0.999983	FALSE
Sox2	Fbxl15	0.0296228	0.311346	0.999983	FALSE
Sox2	Dhrs4	0.0296161	0.311434	0.999983	FALSE
Sox2	Scnm1	0.0296144	0.311476	0.999983	FALSE
Sox2	Klhl23	0.0295968	0.31177	0.999983	FALSE
Sox2	Ercc3	0.0295943	0.311824	0.999983	FALSE
Sox2	Gap43	0.0295781	0.312088	0.999983	FALSE
Sox2	Gcsh	0.0295735	0.31216	0.999983	FALSE
Sox2	Nelfb	0.0295727	0.312178	0.999983	FALSE
Sox2	Gpsm3	0.0295657	0.31228	0.999983	FALSE
Sox2	Hook2	-0.0295535	0.312564	0.999983	FALSE
Sox2	Rlf	0.0295315	0.312862	0.999983	FALSE
Sox2	Mrpl23	-0.02953	0.312868	0.999983	FALSE
Sox2	Rab5c	0.0295185	0.313056	0.999983	FALSE
Sox2	Imp3	0.029518	0.313058	0.999983	FALSE
Sox2	Ppwd1	0.0294988	0.313434	0.999983	FALSE
Sox2	Tex9	-0.0294835	0.313634	0.999983	FALSE
Sox2	Iqcc	0.0294787	0.313736	0.999983	FALSE
Sox2	Tbc1d10a	0.0294768	0.313764	0.999983	FALSE
Sox2	Pias4	0.0294698	0.313868	0.999983	FALSE
Sox2	Tomm5	-0.0294604	0.314024	0.999983	FALSE
Sox2	Fam3c	0.0294464	0.314246	0.999983	FALSE
Sox2	Rabac1	0.0294408	0.314344	0.999983	FALSE
Sox2	Psors1c2	0.0294363	0.31443	0.999983	FALSE
Sox2	Stmn2	0.0294308	0.314528	0.999983	FALSE
Sox2	Acot8	0.0294272	0.314578	0.999983	FALSE
Sox2	Atp6ap1	0.0294263	0.314592	0.999983	FALSE
Sox2	Trove2	0.0293906	0.315208	0.999983	FALSE
Sox2	S100a6	0.0293869	0.315248	0.999983	FALSE
Sox2	Prr14	0.0293826	0.315314	0.999983	FALSE
Sox2	Cdc42se1	0.029378	0.31539	0.999983	FALSE
Sox2	Smpdl3b	0.0293767	0.31541	0.999983	FALSE
Sox2	Pdlim2	0.0293745	0.315448	0.999983	FALSE
Sox2	Magt1	0.0293671	0.315584	0.999983	FALSE
Sox2	Gtf2a2	-0.029366	0.315608	0.999983	FALSE
Sox2	Plxna1	-0.029365	0.315628	0.999983	FALSE
Sox2	Jmjd6	-0.0293646	0.315638	0.999983	FALSE
Sox2	Atg3	-0.0293473	0.315932	0.999983	FALSE
Sox2	Msantd4	-0.0293462	0.315952	0.999983	FALSE
Sox2	1810058I24Rik	-0.0293428	0.316008	0.999983	FALSE
Sox2	Tmem59l	0.0293363	0.31606	0.999983	FALSE
Sox2	Arpc2	-0.0293245	0.31635	0.999983	FALSE
Sox2	Rrp9	0.0293137	0.316416	0.999983	FALSE
Sox2	Thy1	-0.0293202	0.316434	0.999983	FALSE
Sox2	Rpl13	-0.02929	0.316958	0.999983	FALSE
Sox2	Atg4b	0.0292788	0.316992	0.999983	FALSE
Sox2	Kansl3	-0.0292835	0.317076	0.999983	FALSE
Sox2	Rab3gap2	0.0292737	0.317088	0.999983	FALSE
Sox2	Npepl1	-0.0292807	0.317136	0.999983	FALSE
Sox2	Gnpda2	0.0292701	0.317154	0.999983	FALSE
Sox2	Lefty1	-0.0292716	0.317312	0.999983	FALSE
Sox2	Stx6	0.0292553	0.31741	0.999983	FALSE
Sox2	Mrpl57	0.0292449	0.31759	0.999983	FALSE
Sox2	Tet3	0.0292277	0.317874	0.999983	FALSE
Sox2	Anapc15	0.0292255	0.317914	0.999983	FALSE
Sox2	Gna11	-0.0292303	0.318042	0.999983	FALSE
Sox2	Dtx3	0.0292132	0.318112	0.999983	FALSE
Sox2	Atraid	-0.0292255	0.318126	0.999983	FALSE
Sox2	Kat5	0.0292016	0.318312	0.999983	FALSE
Sox2	Taf3	0.0291962	0.318378	0.999983	FALSE
Sox2	Vps51	-0.0292003	0.318556	0.999983	FALSE
Sox2	Tvp23b	0.0291863	0.31856	0.999983	FALSE
Sox2	Cpe	0.0291752	0.318756	0.999983	FALSE
Sox2	Dlg5	0.0291552	0.319102	0.999983	FALSE
Sox2	Tcte2	-0.0291452	0.319444	0.999983	FALSE
Sox2	Rad51ap1	0.0291328	0.319492	0.999983	FALSE
Sox2	Reep5	-0.0291265	0.319846	0.999983	FALSE
Sox2	Paxip1	0.0291127	0.319868	0.999983	FALSE
Sox2	Prr13	0.0291125	0.31987	0.999983	FALSE
Sox2	Vars	0.0291084	0.319942	0.999983	FALSE
Sox2	Tysnd1	0.029096	0.320152	0.999983	FALSE
Sox2	Yipf5	-0.0291047	0.320174	0.999983	FALSE
Sox2	Wwox	0.0290891	0.320284	0.999983	FALSE
Sox2	Sav1	0.0290879	0.3203	0.999983	FALSE
Sox2	Gm10073	0.0290758	0.3205	0.999983	FALSE
Sox2	Spns1	0.029068	0.320626	0.999983	FALSE
Sox2	Acad9	0.0290635	0.320692	0.999983	FALSE
Sox2	1500009L16Rik	0.0290609	0.320718	0.999983	FALSE
Sox2	1190005I06Rik	-0.0290585	0.320902	0.999983	FALSE
Sox2	Agpat3	-0.029051	0.321032	0.999983	FALSE
Sox2	Chuk	0.0290245	0.321294	0.999983	FALSE
Sox2	Dynll2	0.0290223	0.32133	0.999983	FALSE
Sox2	Orai1	0.029009	0.321562	0.999983	FALSE
Sox2	Eif1b	0.0290019	0.321688	0.999983	FALSE
Sox2	Slc38a4	0.0289937	0.32184	0.999983	FALSE
Sox2	Dscr3	0.0289846	0.322016	0.999983	FALSE
Sox2	Gtf2e2	-0.0289824	0.322212	0.999983	FALSE
Sox2	S100a11	0.0289554	0.322526	0.999983	FALSE
Sox2	Meis3	0.0289271	0.322996	0.999983	FALSE
Sox2	Fbxl19	0.0289192	0.323138	0.999983	FALSE
Sox2	Acadm	0.0289173	0.323174	0.999983	FALSE
Sox2	Usp22	-0.0289017	0.323528	0.999983	FALSE
Sox2	Alkbh5	-0.0288924	0.32366	0.999983	FALSE
Sox2	Phrf1	0.028887	0.323708	0.999983	FALSE
Sox2	Bud31	0.0288847	0.323748	0.999983	FALSE
Sox2	Idh3b	0.028862	0.324138	0.999983	FALSE
Sox2	Akr1a1	-0.0288603	0.32423	0.999983	FALSE
Sox2	Tceanc2	0.0288479	0.324412	0.999983	FALSE
Sox2	Pih1d1	0.0288239	0.324798	0.999983	FALSE
Sox2	Tcf15	0.0288147	0.32496	0.999983	FALSE
Sox2	Hexim1	0.0288141	0.324974	0.999983	FALSE
Sox2	Ctxn1	0.0288096	0.325044	0.999983	FALSE
Sox2	Traf7	-0.0288108	0.325054	0.999983	FALSE
Sox2	1700007L15Rik	0.028807	0.325084	0.999983	FALSE
Sox2	Gnb5	0.028799	0.32523	0.999983	FALSE
Sox2	Lsg1	-0.0287991	0.325248	0.999983	FALSE
Sox2	Hsd17b11	0.0287943	0.325302	0.999983	FALSE
Sox2	Uchl5	-0.0287847	0.32554	0.999983	FALSE
Sox2	Pdia6	-0.0287747	0.3257	0.999983	FALSE
Sox2	Pdk3	0.0287592	0.325834	0.999983	FALSE
Sox2	Rpl24	-0.0287583	0.325966	0.999983	FALSE
Sox2	Tbc1d10b	0.0287191	0.326524	0.999983	FALSE
Sox2	Rpap1	0.028718	0.326552	0.999983	FALSE
Sox2	Sf3a1	0.0287007	0.326846	0.999983	FALSE
Sox2	Pcnx4	0.0286991	0.326892	0.999983	FALSE
Sox2	Kdm6b	0.0286934	0.326982	0.999983	FALSE
Sox2	Fubp3	-0.0286903	0.32711	0.999983	FALSE
Sox2	Tmsb4x	0.0286787	0.327214	0.999983	FALSE
Sox2	Eif1a	-0.0286721	0.327414	0.999983	FALSE
Sox2	Nrf1	0.0286574	0.327614	0.999983	FALSE
Sox2	Etv1	0.028657	0.327618	0.999983	FALSE
Sox2	Rnf146	-0.0286476	0.3278	0.999983	FALSE
Sox2	Racgap1	0.028642	0.327888	0.999983	FALSE
Sox2	Rabif	0.0286172	0.328308	0.999983	FALSE
Sox2	Tmem100	0.0285951	0.328652	0.999983	FALSE
Sox2	Creld1	-0.0285925	0.328704	0.999983	FALSE
Sox2	Dpp3	0.0285917	0.328716	0.999983	FALSE
Sox2	Pif1	0.0285911	0.32873	0.999983	FALSE
Sox2	Atp6v1d	0.0285839	0.328846	0.999983	FALSE
Sox2	Thoc7	-0.0285796	0.3289	0.999983	FALSE
Sox2	Pard6g	-0.0285793	0.328906	0.999983	FALSE
Sox2	Gsk3b	-0.0285649	0.329118	0.999983	FALSE
Sox2	Nutf2	-0.0285627	0.32915	0.999983	FALSE
Sox2	Klc3	0.028557	0.329312	0.999983	FALSE
Sox2	Ptges3	0.0285562	0.32933	0.999983	FALSE
Sox2	Fgd1	0.0285526	0.329384	0.999983	FALSE
Sox2	Pak4	0.0285243	0.329862	0.999983	FALSE
Sox2	1500015A07Rik	-0.0285167	0.329874	0.999983	FALSE
Sox2	Tcf4	0.0285204	0.329946	0.999983	FALSE
Sox2	BC030867	0.0285192	0.329968	0.999983	FALSE
Sox2	Timp1	0.0285097	0.33011	0.999983	FALSE
Sox2	Rps29	-0.0284957	0.330228	0.999983	FALSE
Sox2	Cfap97	0.0284845	0.330544	0.999983	FALSE
Sox2	Cnn3	0.028478	0.330644	0.999983	FALSE
Sox2	Ap1g1	0.0284722	0.330758	0.999983	FALSE
Sox2	Sri	-0.0284568	0.330878	0.999983	FALSE
Sox2	Arhgef2	0.0284594	0.33101	0.999983	FALSE
Sox2	Tnks2	-0.0284225	0.331422	0.999983	FALSE
Sox2	Gas8	0.0284247	0.331566	0.999983	FALSE
Sox2	Ctu2	0.0283914	0.332106	0.999983	FALSE
Sox2	Pcid2	0.0283888	0.332144	0.999983	FALSE
Sox2	Cog6	-0.0283765	0.332282	0.999983	FALSE
Sox2	Rab1a	0.0283571	0.332708	0.999983	FALSE
Sox2	Sypl	-0.0283495	0.33274	0.999983	FALSE
Sox2	1700013H16Rik	0.0283522	0.332814	0.999983	FALSE
Sox2	Tada2a	0.0283271	0.33321	0.999983	FALSE
Sox2	Arl2bp	-0.0283166	0.3333	0.999983	FALSE
Sox2	Adat2	0.0283069	0.333534	0.999983	FALSE
Sox2	Fyn	0.0282993	0.33365	0.999983	FALSE
Sox2	Pclaf	-0.0282895	0.333734	0.999983	FALSE
Sox2	Arhgef16	0.0282783	0.333938	0.999983	FALSE
Sox2	Derl1	0.0282665	0.334128	0.999983	FALSE
Sox2	Pygo2	0.0282598	0.334244	0.999983	FALSE
Sox2	Ssbp1	-0.0282392	0.3346	0.999983	FALSE
Sox2	Uxt	0.0282362	0.334618	0.999983	FALSE
Sox2	H3f3b	0.0282359	0.334622	0.999983	FALSE
Sox2	Cbx5	-0.0282361	0.334652	0.999983	FALSE
Sox2	Rsbn1l	0.0282337	0.334668	0.999983	FALSE
Sox2	Ube2b	0.0282293	0.334764	0.999983	FALSE
Sox2	Ftl1-ps1	-0.0282275	0.3348	0.999983	FALSE
Sox2	Immt	0.028214	0.335004	0.999983	FALSE
Sox2	Apeh	0.0282065	0.335112	0.999983	FALSE
Sox2	Cdkn2d	0.0281981	0.335256	0.999983	FALSE
Sox2	Dcp1a	0.0281938	0.33531	0.999983	FALSE
Sox2	Fars2	0.0281781	0.335524	0.999983	FALSE
Sox2	Erh	0.0281684	0.33568	0.999983	FALSE
Sox2	Ptma	0.0281613	0.335792	0.999983	FALSE
Sox2	Wrnip1	0.02816	0.335808	0.999983	FALSE
Sox2	Tomm40l	0.028153	0.33593	0.999983	FALSE
Sox2	Arrb2	0.028146	0.336054	0.999983	FALSE
Sox2	Serinc1	0.0281388	0.33618	0.999983	FALSE
Sox2	Med16	-0.0281418	0.336234	0.999983	FALSE
Sox2	Pbrm1	0.0281365	0.336234	0.999983	FALSE
Sox2	Efcab2	-0.0281413	0.336246	0.999983	FALSE
Sox2	Aip	0.0281255	0.336408	0.999983	FALSE
Sox2	Zcchc17	-0.0281234	0.336564	0.999983	FALSE
Sox2	Chp1	0.0281038	0.336776	0.999983	FALSE
Sox2	Mfsd14b	-0.0281067	0.336844	0.999983	FALSE
Sox2	Mpdz	0.0280963	0.336914	0.999983	FALSE
Sox2	Dad1	-0.0280908	0.3371	0.999983	FALSE
Sox2	Mrrf	-0.0280884	0.337144	0.999983	FALSE
Sox2	Mfn1	0.0280795	0.337228	0.999983	FALSE
Sox2	Ipo4	0.0280554	0.337668	0.999983	FALSE
Sox2	Adk	0.0280545	0.337676	0.999983	FALSE
Sox2	Itgb1bp1	0.0280537	0.337698	0.999983	FALSE
Sox2	Smap2	0.0280376	0.338006	0.999983	FALSE
Sox2	Sco1	0.0280342	0.338078	0.999983	FALSE
Sox2	Fbrsl1	0.028027	0.338212	0.999983	FALSE
Sox2	Psmb4	0.0280097	0.338498	0.999983	FALSE
Sox2	Tbl3	0.0280096	0.338498	0.999983	FALSE
Sox2	Zmym1	-0.0279884	0.338918	0.999983	FALSE
Sox2	Hist3h2ba	0.027977	0.339076	0.999983	FALSE
Sox2	Rpl36	-0.0279748	0.339124	0.999983	FALSE
Sox2	Srpk2	0.0279735	0.339124	0.999983	FALSE
Sox2	Phf13	-0.0279621	0.339376	0.999983	FALSE
Sox2	Ogt	0.0279582	0.339408	0.999983	FALSE
Sox2	mt-Nd3	0.0279475	0.339594	0.999983	FALSE
Sox2	Txn1	-0.0279459	0.33963	0.999983	FALSE
Sox2	Rhoa	0.0279328	0.33986	0.999983	FALSE
Sox2	Haus7	-0.0279143	0.340188	0.999983	FALSE
Sox2	Cxadr	0.0279144	0.340192	0.999983	FALSE
Sox2	Rfwd3	-0.0279116	0.34024	0.999983	FALSE
Sox2	Nup214	0.0279063	0.340336	0.999983	FALSE
Sox2	Bet1l	0.027902	0.340402	0.999983	FALSE
Sox2	Tesc	0.0278974	0.340482	0.999983	FALSE
Sox2	Rida	-0.0278942	0.340506	0.999983	FALSE
Sox2	Mtor	0.0278845	0.340702	0.999983	FALSE
Sox2	Nf2	-0.0278819	0.340724	0.999983	FALSE
Sox2	Psmd9	-0.0278817	0.340728	0.999983	FALSE
Sox2	Larp7	0.0278809	0.340764	0.999983	FALSE
Sox2	Mkrn1	0.0278689	0.340936	0.999983	FALSE
Sox2	Rtel1	0.0278678	0.340958	0.999983	FALSE
Sox2	Mpv17l	-0.0278533	0.341218	0.999983	FALSE
Sox2	Zfp513	-0.0278492	0.341292	0.999983	FALSE
Sox2	Churc1	0.0278281	0.341668	0.999983	FALSE
Sox2	Elf3	-0.0278249	0.341738	0.999983	FALSE
Sox2	Ndufaf3	0.0278228	0.341774	0.999983	FALSE
Sox2	Dock11	-0.0278229	0.341778	0.999983	FALSE
Sox2	Arhgap11a	0.0278213	0.341812	0.999983	FALSE
Sox2	Mrps14	-0.0278187	0.341844	0.999983	FALSE
Sox2	Arpc3	0.0278108	0.342006	0.999983	FALSE
Sox2	Sirt6	0.0278092	0.342036	0.999983	FALSE
Sox2	Tamm41	0.0278073	0.342072	0.999983	FALSE
Sox2	Ssbp4	0.0278018	0.342148	0.999983	FALSE
Sox2	Ranbp3	0.0277965	0.342254	0.999983	FALSE
Sox2	Znhit3	0.0277959	0.342268	0.999983	FALSE
Sox2	Polr1e	-0.0277786	0.342582	0.999983	FALSE
Sox2	Pradc1	0.0277738	0.342656	0.999983	FALSE
Sox2	Cuta	0.027752	0.343046	0.999983	FALSE
Sox2	Rad54l2	0.0277502	0.34308	0.999983	FALSE
Sox2	Tomm70a	-0.02775	0.34309	0.999983	FALSE
Sox2	Slc25a38	0.0277461	0.343158	0.999983	FALSE
Sox2	Zfp830	0.0277418	0.343236	0.999983	FALSE
Sox2	Atp6v0e	-0.0277397	0.34326	0.999983	FALSE
Sox2	Sf3b2	0.0277286	0.343494	0.999983	FALSE
Sox2	Ddx47	0.0277026	0.343908	0.999983	FALSE
Sox2	Aven	-0.0277037	0.343932	0.999983	FALSE
Sox2	Mad2l2	0.0276994	0.343942	0.999983	FALSE
Sox2	Hspe1	0.0276938	0.344018	0.999983	FALSE
Sox2	Klf3	-0.0276945	0.344084	0.999983	FALSE
Sox2	Ivd	0.0276788	0.344274	0.999983	FALSE
Sox2	Jph4	0.027678	0.34429	0.999983	FALSE
Sox2	Zfp72	-0.0276626	0.34464	0.999983	FALSE
Sox2	Usb1	0.0276553	0.344666	0.999983	FALSE
Sox2	Lsm12	0.0276395	0.344906	0.999983	FALSE
Sox2	Mrpl32	-0.0276481	0.344932	0.999983	FALSE
Sox2	Arl6ip1	-0.0276426	0.345022	0.999983	FALSE
Sox2	Cenpo	0.0276276	0.34512	0.999983	FALSE
Sox2	Cfl1	-0.0276272	0.345272	0.999983	FALSE
Sox2	Ints10	0.0276082	0.34546	0.999983	FALSE
Sox2	Mavs	0.0275944	0.345696	0.999983	FALSE
Sox2	Zpr1	0.0275881	0.345834	0.999983	FALSE
Sox2	Zfp41	0.0275785	0.346022	0.999983	FALSE
Sox2	Vamp8	-0.0275845	0.346038	0.999983	FALSE
Sox2	Ubap2l	0.0275736	0.346118	0.999983	FALSE
Sox2	Smyd2	0.0275732	0.34612	0.999983	FALSE
Sox2	Hdac6	-0.0275774	0.346174	0.999983	FALSE
Sox2	Trim25	-0.027574	0.346236	0.999983	FALSE
Sox2	Tst	0.0275492	0.346498	0.999983	FALSE
Sox2	Zc3h18	0.0275211	0.347004	0.999983	FALSE
Sox2	Stx12	0.0274963	0.347454	0.999983	FALSE
Sox2	Cmip	0.0274866	0.347642	0.999983	FALSE
Sox2	Tsc2	0.0274761	0.347844	0.999983	FALSE
Sox2	Sh3glb2	0.0274712	0.34792	0.999983	FALSE
Sox2	Slc37a4	-0.0274584	0.348278	0.999983	FALSE
Sox2	Rps2	0.0274498	0.348322	0.999983	FALSE
Sox2	Ap1m1	0.0274477	0.348364	0.999983	FALSE
Sox2	Erap1	0.0274414	0.348476	0.999983	FALSE
Sox2	Irak1bp1	-0.0274462	0.34851	0.999983	FALSE
Sox2	Pdlim4	0.0274383	0.34852	0.999983	FALSE
Sox2	Syngr1	0.0274347	0.348582	0.999983	FALSE
Sox2	Nudt2	0.0274143	0.348966	0.999983	FALSE
Sox2	Map2k3	0.0274134	0.348986	0.999983	FALSE
Sox2	Pcna	-0.0273943	0.349442	0.999983	FALSE
Sox2	Nsmce3	-0.0273942	0.349444	0.999983	FALSE
Sox2	Ccnd1	0.0273864	0.349454	0.999983	FALSE
Sox2	Grk2	-0.027389	0.34952	0.999983	FALSE
Sox2	Med8	0.0273817	0.349544	0.999983	FALSE
Sox2	Ccne2	-0.0273808	0.34967	0.999983	FALSE
Sox2	Exosc3	-0.0273666	0.34992	0.999983	FALSE
Sox2	Bora	0.0273585	0.34999	0.999983	FALSE
Sox2	Rfwd2	0.0273443	0.350246	0.999983	FALSE
Sox2	Prdx5	0.0273436	0.350256	0.999983	FALSE
Sox2	Lefty2	-0.0273409	0.350362	0.999983	FALSE
Sox2	Elf2	-0.0273384	0.350408	0.999983	FALSE
Sox2	Cacnb3	-0.0273244	0.350636	0.999983	FALSE
Sox2	Sod2	-0.0273208	0.350698	0.999983	FALSE
Sox2	Cldn7	0.0273126	0.3508	0.999983	FALSE
Sox2	Mrps18b	0.0273106	0.350826	0.999983	FALSE
Sox2	Pitpnb	0.0273096	0.350844	0.999983	FALSE
Sox2	Set	-0.0273061	0.350966	0.999983	FALSE
Sox2	Xpo4	0.0272875	0.351222	0.999983	FALSE
Sox2	Psmc5	-0.0272813	0.351388	0.999983	FALSE
Sox2	Mpc2	0.0272743	0.351462	0.999983	FALSE
Sox2	Nxt1	0.0272658	0.351628	0.999983	FALSE
Sox2	Jkamp	-0.0272636	0.351748	0.999983	FALSE
Sox2	Zmat2	0.0272583	0.35176	0.999983	FALSE
Sox2	Cd3eap	-0.027256	0.351882	0.999983	FALSE
Sox2	Dhodh	-0.0272402	0.352122	0.999983	FALSE
Sox2	Mdp1	0.0272326	0.352184	0.999983	FALSE
Sox2	Ankrd50	0.0272245	0.352352	0.999983	FALSE
Sox2	Sipa1l1	0.027224	0.352354	0.999983	FALSE
Sox2	Klf16	0.027215	0.352548	0.999983	FALSE
Sox2	Ppcs	-0.0272133	0.352626	0.999983	FALSE
Sox2	Tkt	-0.0272023	0.352826	0.999983	FALSE
Sox2	Ankrd46	0.027194	0.35291	0.999983	FALSE
Sox2	Osgep	0.0271864	0.353038	0.999983	FALSE
Sox2	Sall2	0.0271801	0.353142	0.999983	FALSE
Sox2	Hmgcr	-0.027178	0.353256	0.999983	FALSE
Sox2	Zmym5	-0.0271719	0.353352	0.999983	FALSE
Sox2	Vrk1	0.0271471	0.35371	0.999983	FALSE
Sox2	Rnf187	0.0271452	0.353742	0.999983	FALSE
Sox2	Arf6	-0.0271471	0.353772	0.999983	FALSE
Sox2	Ndufb4	-0.0271271	0.354156	0.999983	FALSE
Sox2	Wdr6	0.0271149	0.354246	0.999983	FALSE
Sox2	Ocrl	0.0270939	0.354652	0.999983	FALSE
Sox2	Ostf1	0.0270834	0.354816	0.999983	FALSE
Sox2	H2-DMa	-0.027073	0.35509	0.999983	FALSE
Sox2	Tdh	0.027064	0.355156	0.999983	FALSE
Sox2	Ndufa13	-0.0270369	0.355716	0.999983	FALSE
Sox2	Slc7a3	0.0270188	0.355928	0.999983	FALSE
Sox2	Tnfrsf19	-0.0270147	0.356134	0.999983	FALSE
Sox2	Narf	0.0270035	0.356214	0.999983	FALSE
Sox2	Ippk	0.0270016	0.35625	0.999983	FALSE
[truncated: 27,452 more rows]

## Sheet: E6.75 Nanog
gene1	gene2	rho	p.value	FDR	limited
Nanog	Fgf8	0.125282	0.00027	0.999977	FALSE
Nanog	Tdgf1	0.0892053	0.00911799	0.999977	FALSE
Nanog	Bbip1	0.0869089	0.0111	0.999977	FALSE
Nanog	Fbxw2	0.0815144	0.017078	0.999977	FALSE
Nanog	Grwd1	0.0786286	0.021286	0.999977	FALSE
Nanog	Eomes	0.07817	0.02204	0.999977	FALSE
Nanog	Rgs19	0.0725597	0.033706	0.999977	FALSE
Nanog	Id3	0.0709407	0.03793	0.999977	FALSE
Nanog	U2surp	-0.0679254	0.046582	0.999977	FALSE
Nanog	Pou3f1	-0.0749568	0.028148	0.999977	FALSE
Nanog	Snx27	0.0664649	0.0517379	0.999977	FALSE
Nanog	Rad1	0.065891	0.0536939	0.999977	FALSE
Nanog	Mtdh	-0.0651945	0.0562539	0.999977	FALSE
Nanog	Slc2a1	-0.0650848	0.0566799	0.999977	FALSE
Nanog	Emc8	0.0645197	0.0588739	0.999977	FALSE
Nanog	Srrm2	-0.0640839	0.0607059	0.999977	FALSE
Nanog	Rpn2	0.0640668	0.0607399	0.999977	FALSE
Nanog	Arl2bp	0.063156	0.0644639	0.999977	FALSE
Nanog	Cfl1	0.0630087	0.0651159	0.999977	FALSE
Nanog	Leprotl1	0.0617653	0.0706579	0.999977	FALSE
Nanog	Vmp1	0.0616277	0.0712959	0.999977	FALSE
Nanog	Nefl	0.0610107	0.0741159	0.999977	FALSE
Nanog	Hdgf	0.0591809	0.0832919	0.999977	FALSE
Nanog	Rpl22l1	0.058767	0.0853759	0.999977	FALSE
Nanog	Sys1	0.0587231	0.0856139	0.999977	FALSE
Nanog	Comt	-0.0586038	0.0861579	0.999977	FALSE
Nanog	Ubc	0.058523	0.0867099	0.999977	FALSE
Nanog	Sf3a2	0.0578972	0.0900439	0.999977	FALSE
Nanog	Ccdc124	0.0573815	0.0931479	0.999977	FALSE
Nanog	Ndufaf3	0.0570048	0.0952899	0.999977	FALSE
Nanog	Rpl3	0.0568258	0.0963359	0.999977	FALSE
Nanog	Pfdn4	-0.0565477	0.0976859	0.999977	FALSE
Nanog	Pin4	-0.0563171	0.0990819	0.999977	FALSE
Nanog	Ghitm	-0.0560243	0.100908	0.999977	FALSE
Nanog	Cct8	0.0558977	0.101884	0.999977	FALSE
Nanog	Tsacc	0.0554535	0.10465	0.999977	FALSE
Nanog	Dera	0.0552725	0.105806	0.999977	FALSE
Nanog	Sub1	-0.0548261	0.108428	0.999977	FALSE
Nanog	Rab1a	-0.0545341	0.110438	0.999977	FALSE
Nanog	Bsg	0.0543011	0.112108	0.999977	FALSE
Nanog	Galk1	0.053958	0.114356	0.999977	FALSE
Nanog	Tuba1b	0.0537975	0.11543	0.999977	FALSE
Nanog	Rcn1	0.0536583	0.116382	0.999977	FALSE
Nanog	Bex4	-0.0535392	0.117098	0.999977	FALSE
Nanog	Zc3h14	-0.0533095	0.11867	0.999977	FALSE
Nanog	Rab9	0.0532125	0.119392	0.999977	FALSE
Nanog	Slc25a3	0.0530629	0.12039	0.999977	FALSE
Nanog	Csrp2	-0.0529323	0.121324	0.999977	FALSE
Nanog	Mrpl18	-0.0528831	0.12165	0.999977	FALSE
Nanog	Mitd1	0.0528142	0.122218	0.999977	FALSE
Nanog	Parl	-0.0526849	0.123046	0.999977	FALSE
Nanog	Emc3	-0.052617	0.123482	0.999977	FALSE
Nanog	Cdc16	0.0523675	0.125518	0.999977	FALSE
Nanog	Tubb5	0.0519477	0.128638	0.999977	FALSE
Nanog	9130401M01Rik	-0.051891	0.128806	0.999977	FALSE
Nanog	Id1	0.0518378	0.129416	0.999977	FALSE
Nanog	Ttc1	-0.0511072	0.134642	0.999977	FALSE
Nanog	Txndc9	0.0510977	0.13491	0.999977	FALSE
Nanog	Atf4	0.0510651	0.135184	0.999977	FALSE
Nanog	Mrto4	0.0510433	0.13535	0.999977	FALSE
Nanog	Atp5l	-0.0507458	0.137348	0.999977	FALSE
Nanog	Cxcl12	0.0507364	0.137624	0.999977	FALSE
Nanog	H3f3a	-0.0506489	0.1381	0.999977	FALSE
Nanog	Vps29	0.0504565	0.139706	0.999977	FALSE
Nanog	Ndufa13	-0.0504154	0.139896	0.999977	FALSE
Nanog	Lsm5	-0.0502893	0.14095	0.999977	FALSE
Nanog	Rtcb	0.0502815	0.141068	0.999977	FALSE
Nanog	Atg101	0.0502296	0.14147	0.999977	FALSE
Nanog	Polr3k	0.0502132	0.141608	0.999977	FALSE
Nanog	Pdha1	0.0501041	0.142492	0.999977	FALSE
Nanog	Qtrt1	0.0494721	0.14759	0.999977	FALSE
Nanog	Itfg2	0.049382	0.14829	0.999977	FALSE
Nanog	Prelid1	-0.0492996	0.148838	0.999977	FALSE
Nanog	Zfpl1	0.0492933	0.149032	0.999977	FALSE
Nanog	Pcna	0.0492197	0.149618	0.999977	FALSE
Nanog	Pdap1	-0.0488435	0.152564	0.999977	FALSE
Nanog	Banf1	-0.0488192	0.152764	0.999977	FALSE
Nanog	Higd1a	0.0487811	0.153476	0.999977	FALSE
Nanog	Nt5c	0.0486717	0.154372	0.999977	FALSE
Nanog	Kmt5a	0.0486399	0.154628	0.999977	FALSE
Nanog	Gps2	-0.0484793	0.155596	0.999977	FALSE
Nanog	Mrpl44	-0.0484486	0.15586	0.999977	FALSE
Nanog	Rbbp7	0.0484354	0.156282	0.999977	FALSE
Nanog	Ik	0.0483623	0.15691	0.999977	FALSE
Nanog	Nasp	-0.0479578	0.160154	0.999977	FALSE
Nanog	Alkbh1	-0.0479371	0.160332	0.999977	FALSE
Nanog	Dtd2	-0.0477903	0.161628	0.999977	FALSE
Nanog	Arl2	0.0477884	0.16198	0.999977	FALSE
Nanog	Rpa1	-0.0476836	0.162572	0.999977	FALSE
Nanog	Aasdhppt	0.0477203	0.162602	0.999977	FALSE
Nanog	Mrpl27	0.0475212	0.164254	0.999977	FALSE
Nanog	Adprm	0.0474709	0.164724	0.999977	FALSE
Nanog	Sigmar1	0.047426	0.165228	0.999977	FALSE
Nanog	Trappc4	0.0473806	0.165602	0.999977	FALSE
Nanog	Rpl30	-0.04734	0.16561	0.999977	FALSE
Nanog	Akr1a1	0.0469292	0.169698	0.999977	FALSE
Nanog	Zfand6	-0.0468161	0.170308	0.999977	FALSE
Nanog	Wbscr22	0.0468107	0.170768	0.999977	FALSE
Nanog	Ptp4a2	-0.0467389	0.170976	0.999977	FALSE
Nanog	Casp3	-0.0465739	0.172522	0.999977	FALSE
Nanog	Plekhf2	0.0463784	0.174662	0.999977	FALSE
Nanog	Anp32a	0.0461601	0.17667	0.999977	FALSE
Nanog	Rasgrp2	-0.0461117	0.17703	0.999977	FALSE
Nanog	Nipa2	0.0461086	0.177132	0.999977	FALSE
Nanog	Pum2	0.046034	0.177832	0.999977	FALSE
Nanog	Mogat2	0.0460147	0.178046	0.999977	FALSE
Nanog	Larp7	0.0460071	0.178118	0.999977	FALSE
Nanog	Metap1	0.0459655	0.178506	0.999977	FALSE
Nanog	Eef1a1	0.0459523	0.178658	0.999977	FALSE
Nanog	Eef2	0.0458459	0.179638	0.999977	FALSE
Nanog	Rbmx	0.0458348	0.179738	0.999977	FALSE
Nanog	2010111I01Rik	-0.0456364	0.181532	0.999977	FALSE
Nanog	Smc1a	0.0455197	0.182952	0.999977	FALSE
Nanog	Pin1	-0.0451218	0.186674	0.999977	FALSE
Nanog	Men1	0.0451355	0.186704	0.999977	FALSE
Nanog	Hspa14	0.0449837	0.188218	0.999977	FALSE
Nanog	Rab11b	-0.0449553	0.188264	0.999977	FALSE
Nanog	Mrfap1	0.0448885	0.189178	0.999977	FALSE
Nanog	Ezh2	-0.044851	0.189296	0.999977	FALSE
Nanog	2310011J03Rik	0.0448325	0.189778	0.999977	FALSE
Nanog	Fst	0.044755	0.190524	0.999977	FALSE
Nanog	Htra2	0.0446362	0.191742	0.999977	FALSE
Nanog	Minos1	-0.0444294	0.19348	0.999977	FALSE
Nanog	Zfand5	-0.0444224	0.193542	0.999977	FALSE
Nanog	Las1l	-0.0444059	0.193734	0.999977	FALSE
Nanog	Trmt6	-0.0442138	0.195584	0.999977	FALSE
Nanog	Lcmt1	-0.0440518	0.19716	0.999977	FALSE
Nanog	Chd1	-0.0440437	0.197238	0.999977	FALSE
Nanog	Plk1	0.0440835	0.197458	0.999977	FALSE
Nanog	Supt5	-0.0439771	0.197928	0.999977	FALSE
Nanog	Ube2d1	0.0439215	0.199072	0.999977	FALSE
Nanog	Tusc2	-0.0438438	0.199232	0.999977	FALSE
Nanog	Fbxo5	0.0438901	0.199376	0.999977	FALSE
Nanog	Pex7	0.0438498	0.1998	0.999977	FALSE
Nanog	Snhg12	0.0438055	0.200302	0.999977	FALSE
Nanog	Rbm4b	0.0437239	0.201226	0.999977	FALSE
Nanog	Dpy30	-0.0435128	0.202564	0.999977	FALSE
Nanog	Ndufc1	-0.0432927	0.204812	0.999977	FALSE
Nanog	Utf1	-0.0432025	0.205752	0.999977	FALSE
Nanog	Mta3	0.0431384	0.207412	0.999977	FALSE
Nanog	Seh1l	0.0430542	0.208334	0.999977	FALSE
Nanog	Nit2	0.0430473	0.20841	0.999977	FALSE
Nanog	Slc2a3	0.0430344	0.208582	0.999977	FALSE
Nanog	Ndufaf2	-0.0429049	0.208976	0.999977	FALSE
Nanog	Dnmt3b	-0.0428597	0.209464	0.999977	FALSE
Nanog	Yrdc	0.0429366	0.209616	0.999977	FALSE
Nanog	Ppp5c	0.0428829	0.210176	0.999977	FALSE
Nanog	Rsrc2	-0.0427788	0.210378	0.999977	FALSE
Nanog	Srsf4	0.0427946	0.21107	0.999977	FALSE
Nanog	Aurkaip1	-0.0426385	0.21198	0.999977	FALSE
Nanog	Btf3l4	0.0426921	0.212196	0.999977	FALSE
Nanog	Snx2	-0.0426054	0.212356	0.999977	FALSE
Nanog	Scamp3	0.0426656	0.212488	0.999977	FALSE
Nanog	Rab18	0.0426616	0.212532	0.999977	FALSE
Nanog	mt-Nd5	-0.042528	0.21318	0.999977	FALSE
Nanog	Sh3glb1	-0.0423467	0.215088	0.999977	FALSE
Nanog	Fam136a	-0.0423201	0.215352	0.999977	FALSE
Nanog	Tmed5	0.0423583	0.215822	0.999977	FALSE
Nanog	Ube2r2	0.0423396	0.216014	0.999977	FALSE
Nanog	Krt8	0.0423347	0.216076	0.999977	FALSE
Nanog	Bri3bp	0.0423084	0.216366	0.999977	FALSE
Nanog	Psmb10	-0.0421896	0.216748	0.999977	FALSE
Nanog	Gtf2e2	0.0422552	0.217028	0.999977	FALSE
Nanog	Slc7a3	-0.0420931	0.21776	0.999977	FALSE
Nanog	Ccnk	-0.042091	0.217778	0.999977	FALSE
Nanog	Rnf113a2	0.0421445	0.21824	0.999977	FALSE
Nanog	Paics	0.0420522	0.21928	0.999977	FALSE
Nanog	Cd24a	-0.0419456	0.219422	0.999977	FALSE
Nanog	Zfp930	0.0420304	0.219508	0.999977	FALSE
Nanog	Dusp19	0.0420285	0.21954	0.999977	FALSE
Nanog	Ncapd2	0.0419704	0.22017	0.999977	FALSE
Nanog	Kif20b	0.0419499	0.220366	0.999977	FALSE
Nanog	Blmh	0.0419033	0.220928	0.999977	FALSE
Nanog	Smyd5	0.0418634	0.221366	0.999977	FALSE
Nanog	Tmem54	0.0418046	0.222008	0.999977	FALSE
Nanog	Lman1	-0.0415998	0.223212	0.999977	FALSE
Nanog	Nfyb	-0.0415838	0.223398	0.999977	FALSE
Nanog	Fez2	0.0416444	0.22381	0.999977	FALSE
Nanog	Ciapin1	0.0416124	0.224114	0.999977	FALSE
Nanog	Wdr55	-0.0414604	0.22481	0.999977	FALSE
Nanog	Sgk1	0.0415307	0.225008	0.999977	FALSE
Nanog	Ttc13	0.0415076	0.225248	0.999977	FALSE
Nanog	Ssbp2	0.0414505	0.225918	0.999977	FALSE
Nanog	Atpaf1	0.0414169	0.226306	0.999977	FALSE
Nanog	Mpp5	0.0413521	0.226994	0.999977	FALSE
Nanog	Hspa9	0.0413245	0.227328	0.999977	FALSE
Nanog	Atp6v1d	0.0412977	0.227638	0.999977	FALSE
Nanog	Pafah1b1	0.0412957	0.227662	0.999977	FALSE
Nanog	Rcn3	0.0412368	0.228338	0.999977	FALSE
Nanog	Bbx	0.0411954	0.228868	0.999977	FALSE
Nanog	Wtap	-0.0410435	0.229526	0.999977	FALSE
Nanog	Syce2	-0.041022	0.229774	0.999977	FALSE
Nanog	Tomm20	-0.0410194	0.229802	0.999977	FALSE
Nanog	Zcrb1	-0.0409482	0.230554	0.999977	FALSE
Nanog	Sdf4	0.0409793	0.231284	0.999977	FALSE
Nanog	Rnaseh2c	0.0409663	0.231448	0.999977	FALSE
Nanog	Calr	0.0409617	0.2315	0.999977	FALSE
Nanog	L1td1	-0.0408572	0.231604	0.999977	FALSE
Nanog	Ube2s	-0.0408174	0.23207	0.999977	FALSE
Nanog	Med21	0.0408863	0.23231	0.999977	FALSE
Nanog	Gmnn	-0.0407556	0.232818	0.999977	FALSE
Nanog	Mapk3	-0.0407333	0.233088	0.999977	FALSE
Nanog	Cct2	-0.0406989	0.233462	0.999977	FALSE
Nanog	Rps11	0.0407685	0.233736	0.999977	FALSE
Nanog	Coq6	0.0407572	0.233882	0.999977	FALSE
Nanog	Nav2	-0.0406535	0.233998	0.999977	FALSE
Nanog	Tdp2	0.0406948	0.234704	0.999977	FALSE
Nanog	Kdm1a	0.0406434	0.23529	0.999977	FALSE
Nanog	Dap3	0.0406292	0.235468	0.999977	FALSE
Nanog	Zfp292	-0.0405231	0.235544	0.999977	FALSE
Nanog	Commd7	0.0405479	0.236378	0.999977	FALSE
Nanog	Nsun5	0.0405062	0.236854	0.999977	FALSE
Nanog	Ndufb6	-0.0403482	0.237522	0.999977	FALSE
Nanog	Hras	0.0404257	0.237798	0.999977	FALSE
Nanog	Atp5h	-0.0402746	0.238378	0.999977	FALSE
Nanog	Timm10	0.0403516	0.238658	0.999977	FALSE
Nanog	Erp29	0.0403414	0.238806	0.999977	FALSE
Nanog	Arl13b	0.0402908	0.23941	0.999977	FALSE
Nanog	Exosc5	0.0402787	0.239538	0.999977	FALSE
Nanog	Dnajc19	0.040268	0.239648	0.999977	FALSE
Nanog	Sccpdh	0.0402167	0.240232	0.999977	FALSE
Nanog	Srrt	-0.0401203	0.240232	0.999977	FALSE
Nanog	Rbm25	0.0402093	0.24032	0.999977	FALSE
Nanog	Mcee	0.0401519	0.240962	0.999977	FALSE
Nanog	Uck1	-0.0400424	0.241128	0.999977	FALSE
Nanog	Serf2	-0.0399748	0.241934	0.999977	FALSE
Nanog	Chchd3	0.0400215	0.242502	0.999977	FALSE
Nanog	Eif3b	0.0398671	0.24424	0.999977	FALSE
Nanog	Pusl1	0.0398641	0.244266	0.999977	FALSE
Nanog	Arih2	0.0398342	0.244614	0.999977	FALSE
Nanog	Kpna2	0.0397826	0.245282	0.999977	FALSE
Nanog	Chka	0.0397626	0.245492	0.999977	FALSE
Nanog	Nudcd1	0.0397615	0.245508	0.999977	FALSE
Nanog	Sac3d1	0.0396611	0.246652	0.999977	FALSE
Nanog	Tmbim6	0.0396208	0.24718	0.999977	FALSE
Nanog	Atp5j	-0.0394788	0.247826	0.999977	FALSE
Nanog	Ccnb1	0.0395598	0.247868	0.999977	FALSE
Nanog	Hnrnpa3	0.0395444	0.248056	0.999977	FALSE
Nanog	Gclc	0.0395372	0.248128	0.999977	FALSE
Nanog	Rnps1	0.0394725	0.248946	0.999977	FALSE
Nanog	Tmem9	0.0392754	0.251234	0.999977	FALSE
Nanog	Rps2	0.0392436	0.25167	0.999977	FALSE
Nanog	Cse1l	0.0392146	0.251998	0.999977	FALSE
Nanog	Rabggtb	0.0391935	0.25223	0.999977	FALSE
Nanog	Dld	0.0391824	0.252346	0.999977	FALSE
Nanog	Vps26a	-0.0390579	0.252816	0.999977	FALSE
Nanog	Ncl	-0.0390497	0.252884	0.999977	FALSE
Nanog	Abhd17c	0.0390728	0.253692	0.999977	FALSE
Nanog	Fam98b	0.0390443	0.25403	0.999977	FALSE
Nanog	Tfap4	-0.0389199	0.25441	0.999977	FALSE
Nanog	Rps3	0.0389862	0.254716	0.999977	FALSE
Nanog	Pecr	0.0389021	0.25567	0.999977	FALSE
Nanog	Naa50	-0.0388021	0.255894	0.999977	FALSE
Nanog	Cyb5a	0.0388719	0.256058	0.999977	FALSE
Nanog	Cox5b	-0.0387755	0.256242	0.999977	FALSE
Nanog	Cdca5	0.0388417	0.25642	0.999977	FALSE
Nanog	Rad51	-0.0387525	0.256524	0.999977	FALSE
Nanog	Foxp1	-0.0387199	0.25694	0.999977	FALSE
Nanog	Ubap2l	-0.0386571	0.257708	0.999977	FALSE
Nanog	Mrpl47	-0.0386482	0.257826	0.999977	FALSE
Nanog	Arl6ip6	-0.038581	0.258568	0.999977	FALSE
Nanog	Srrd	0.0386289	0.25895	0.999977	FALSE
Nanog	Mis18bp1	0.0386224	0.259018	0.999977	FALSE
Nanog	Fbxo31	0.0385786	0.259556	0.999977	FALSE
Nanog	Dnttip2	0.0384735	0.260872	0.999977	FALSE
Nanog	Tpst1	0.0384273	0.261412	0.999977	FALSE
Nanog	Hnrnpa2b1	-0.0383342	0.26176	0.999977	FALSE
Nanog	Sf1	-0.0383278	0.26185	0.999977	FALSE
Nanog	Mphosph6	-0.0382427	0.262832	0.999977	FALSE
Nanog	Chmp2a	0.0382054	0.264188	0.999977	FALSE
Nanog	Zfp326	-0.0381042	0.264568	0.999977	FALSE
Nanog	Dctn5	-0.0379947	0.265908	0.999977	FALSE
Nanog	Taf10	-0.0379681	0.266282	0.999977	FALSE
Nanog	Dync1li1	-0.0379002	0.267064	0.999977	FALSE
Nanog	Gorasp2	0.0379487	0.267366	0.999977	FALSE
Nanog	Nifk	-0.0378665	0.267482	0.999977	FALSE
Nanog	Raf1	0.037935	0.267534	0.999977	FALSE
Nanog	Vps4a	0.0378521	0.268568	0.999977	FALSE
Nanog	Pkm	0.0378483	0.268608	0.999977	FALSE
Nanog	Brd7	-0.0377518	0.268936	0.999977	FALSE
Nanog	Hibadh	0.0377972	0.269236	0.999977	FALSE
Nanog	Gps1	0.0377568	0.269692	0.999977	FALSE
Nanog	Rpl31	-0.0375271	0.27177	0.999977	FALSE
Nanog	Rab24	0.0374267	0.273832	0.999977	FALSE
Nanog	Otub1	0.0373938	0.274242	0.999977	FALSE
Nanog	1190007I07Rik	-0.0373228	0.274396	0.999977	FALSE
Nanog	BC031181	0.037355	0.274714	0.999977	FALSE
Nanog	Derl3	0.0373236	0.275106	0.999977	FALSE
Nanog	Zcchc3	-0.0372569	0.275244	0.999977	FALSE
Nanog	Polr3d	0.0373034	0.275384	0.999977	FALSE
Nanog	Mars	0.037295	0.275506	0.999977	FALSE
Nanog	Emb	0.0372872	0.275628	0.999977	FALSE
Nanog	Ier2	0.0372355	0.276278	0.999977	FALSE
Nanog	Tmem216	0.0372193	0.276488	0.999977	FALSE
Nanog	Otud4	0.0371995	0.276762	0.999977	FALSE
Nanog	Pmm1	-0.0371283	0.276876	0.999977	FALSE
Nanog	Ccnd2	0.0371755	0.277056	0.999977	FALSE
Nanog	Srek1	0.037063	0.278622	0.999977	FALSE
Nanog	Gtf2a2	-0.0369623	0.27905	0.999977	FALSE
Nanog	Gnai2	0.0370122	0.279292	0.999977	FALSE
Nanog	Hspa8	-0.0369059	0.27976	0.999977	FALSE
Nanog	Zmat5	0.03695	0.28022	0.999977	FALSE
Nanog	Cnot4	0.03692	0.280632	0.999977	FALSE
Nanog	Ldha	0.0368939	0.280968	0.999977	FALSE
Nanog	Npm3	0.0368638	0.281382	0.999977	FALSE
Nanog	Ubac2	0.0368498	0.281572	0.999977	FALSE
Nanog	Calm1	0.0368486	0.28159	0.999977	FALSE
Nanog	mt-Nd4	-0.0367473	0.281772	0.999977	FALSE
Nanog	Morf4l2	0.0367755	0.28255	0.999977	FALSE
Nanog	Sugp1	0.0367247	0.283242	0.999977	FALSE
Nanog	Psmd11	0.0367086	0.28342	0.999977	FALSE
Nanog	Tomm22	-0.0365977	0.283646	0.999977	FALSE
Nanog	Bola3	-0.0365968	0.283658	0.999977	FALSE
Nanog	Sf3a3	-0.0365814	0.283862	0.999977	FALSE
Nanog	Ddx49	0.0366646	0.283954	0.999977	FALSE
Nanog	Zrsr2	0.0366438	0.28424	0.999977	FALSE
Nanog	Rfc4	-0.0365436	0.284388	0.999977	FALSE
Nanog	Nfu1	0.0365898	0.28497	0.999977	FALSE
Nanog	Tnrc6a	-0.0364542	0.2855	0.999977	FALSE
Nanog	Cdca2	0.0365456	0.28554	0.999977	FALSE
Nanog	Hmgn2	0.0365131	0.285948	0.999977	FALSE
Nanog	Pla2g10	-0.036405	0.286132	0.999977	FALSE
Nanog	Gpatch4	-0.0363459	0.28694	0.999977	FALSE
Nanog	Surf4	-0.0363269	0.28718	0.999977	FALSE
Nanog	Shmt1	0.0364058	0.287418	0.999977	FALSE
Nanog	Bop1	-0.0363045	0.28746	0.999977	FALSE
Nanog	Xrcc4	-0.0362974	0.28754	0.999977	FALSE
Nanog	Wipf3	0.0363379	0.288282	0.999977	FALSE
Nanog	Pebp1	-0.036233	0.288484	0.999977	FALSE
Nanog	Sec22b	0.0362927	0.288894	0.999977	FALSE
Nanog	Tle3	0.0361848	0.290226	0.999977	FALSE
Nanog	Noct	0.0361831	0.29024	0.999977	FALSE
Nanog	Mrps14	-0.0360452	0.290966	0.999977	FALSE
Nanog	Ube2e1	-0.0360346	0.29111	0.999977	FALSE
Nanog	Brd3	-0.0360195	0.291352	0.999977	FALSE
Nanog	Ccz1	0.0360758	0.291618	0.999977	FALSE
Nanog	Med25	0.0360749	0.291624	0.999977	FALSE
Nanog	Bhlhb9	0.0360019	0.292586	0.999977	FALSE
Nanog	Arxes2	0.0359948	0.29268	0.999977	FALSE
Nanog	Hat1	-0.0358788	0.293312	0.999977	FALSE
Nanog	Ube2l3	0.0358882	0.294154	0.999977	FALSE
Nanog	Uba2	0.0358475	0.294758	0.999977	FALSE
Nanog	Thoc5	0.0358076	0.29535	0.999977	FALSE
Nanog	Clic1	-0.0357053	0.295662	0.999977	FALSE
Nanog	Rpn1	-0.035677	0.296032	0.999977	FALSE
Nanog	Ccdc9	0.0357031	0.296766	0.999977	FALSE
Nanog	Ranbp3	0.0356317	0.29777	0.999977	FALSE
Nanog	Ssbp3	-0.0355377	0.29784	0.999977	FALSE
Nanog	Ube2g1	-0.0354849	0.298558	0.999977	FALSE
Nanog	Mfap1b	0.0355639	0.298636	0.999977	FALSE
Nanog	Tjap1	0.0354648	0.299948	0.999977	FALSE
Nanog	Slu7	0.0354609	0.299992	0.999977	FALSE
Nanog	Prosc	-0.0353567	0.300384	0.999977	FALSE
Nanog	Prim1	0.0354142	0.300664	0.999977	FALSE
Nanog	Ppic	0.0354042	0.30083	0.999977	FALSE
Nanog	Snrpg	-0.0353008	0.3012	0.999977	FALSE
Nanog	Adk	-0.035278	0.301594	0.999977	FALSE
Nanog	B2m	-0.0352495	0.30198	0.999977	FALSE
Nanog	Bex2	0.0353065	0.302114	0.999977	FALSE
Nanog	Tbrg1	0.0352937	0.302274	0.999977	FALSE
Nanog	Smchd1	-0.0352069	0.302576	0.999977	FALSE
Nanog	Mios	0.0352597	0.302774	0.999977	FALSE
Nanog	Eif2b2	-0.035121	0.303826	0.999977	FALSE
Nanog	Cenpt	0.0351474	0.304344	0.999977	FALSE
Nanog	Trp53	-0.0350805	0.304432	0.999977	FALSE
Nanog	Cat	0.0351255	0.304652	0.999977	FALSE
Nanog	Gcc2	-0.0350354	0.305062	0.999977	FALSE
Nanog	Pop7	0.0350771	0.305278	0.999977	FALSE
Nanog	Fscn1	0.0350358	0.305884	0.999977	FALSE
Nanog	Nup93	0.0350064	0.30632	0.999977	FALSE
Nanog	Faim	0.0350037	0.306352	0.999977	FALSE
Nanog	Pcmtd1	0.0349627	0.306926	0.999977	FALSE
Nanog	Usmg5	-0.0348968	0.306932	0.999977	FALSE
Nanog	Zfp444	0.0349518	0.30708	0.999977	FALSE
Nanog	Zpr1	0.0349441	0.30718	0.999977	FALSE
Nanog	1110004F10Rik	-0.0348214	0.308024	0.999977	FALSE
Nanog	Gabarap	0.0348303	0.308782	0.999977	FALSE
Nanog	Dtnbp1	0.0348191	0.308956	0.999977	FALSE
Nanog	Vps33b	0.0347914	0.309346	0.999977	FALSE
Nanog	Bag1	0.0347904	0.309372	0.999977	FALSE
Nanog	Itgb1bp1	-0.0347161	0.309454	0.999977	FALSE
Nanog	Eno1	0.0347811	0.309496	0.999977	FALSE
Nanog	Drg1	0.034747	0.309992	0.999977	FALSE
Nanog	Kdelr2	0.0347427	0.310048	0.999977	FALSE
Nanog	Ddost	0.0347392	0.3101	0.999977	FALSE
Nanog	Atic	0.0346808	0.310934	0.999977	FALSE
Nanog	Zfr	-0.0345866	0.311232	0.999977	FALSE
Nanog	Ifitm2	-0.0345814	0.311294	0.999977	FALSE
Nanog	1810037I17Rik	-0.0345106	0.312312	0.999977	FALSE
Nanog	Fgf15	-0.0345102	0.312322	0.999977	FALSE
Nanog	Ifrd2	0.0345432	0.312888	0.999977	FALSE
Nanog	Ndufa7	-0.0344693	0.312894	0.999977	FALSE
Nanog	Grb2	0.0345361	0.312978	0.999977	FALSE
Nanog	Arf5	0.0345238	0.31315	0.999977	FALSE
Nanog	Tspan31	0.0345022	0.313472	0.999977	FALSE
Nanog	Smn1	0.0344982	0.313542	0.999977	FALSE
Nanog	Ncbp2	0.0344843	0.313736	0.999977	FALSE
Nanog	Msh6	-0.0344006	0.313886	0.999977	FALSE
Nanog	Noa1	0.0344697	0.313972	0.999977	FALSE
Nanog	Sf3b2	0.0344639	0.31404	0.999977	FALSE
Nanog	Atp5o	0.0344615	0.31408	0.999977	FALSE
Nanog	Agap1	0.0344598	0.314116	0.999977	FALSE
Nanog	Son	-0.0343705	0.314306	0.999977	FALSE
Nanog	Rnf187	0.0344394	0.31436	0.999977	FALSE
Nanog	Wnk1	-0.0342861	0.31551	0.999977	FALSE
Nanog	Krcc1	0.0343495	0.315624	0.999977	FALSE
Nanog	Stag1	-0.0342638	0.315808	0.999977	FALSE
Nanog	Mettl3	-0.0342553	0.31593	0.999977	FALSE
Nanog	Me2	0.034275	0.3166	0.999977	FALSE
Nanog	Yipf3	0.0342301	0.31724	0.999977	FALSE
Nanog	Ipo9	0.0341242	0.318732	0.999977	FALSE
Nanog	Rpa2	-0.0340447	0.318808	0.999977	FALSE
Nanog	Foxp4	0.0341196	0.318812	0.999977	FALSE
Nanog	Psme2	0.0340987	0.319106	0.999977	FALSE
Nanog	Mff	-0.0340149	0.319282	0.999977	FALSE
Nanog	Ppp2r2d	-0.0340128	0.319306	0.999977	FALSE
Nanog	Bcap31	-0.0339924	0.319594	0.999977	FALSE
Nanog	Llph	-0.0339778	0.319846	0.999977	FALSE
Nanog	Asnsd1	0.034005	0.320436	0.999977	FALSE
Nanog	Lyar	0.0339708	0.320972	0.999977	FALSE
Nanog	Ints5	0.0339609	0.32112	0.999977	FALSE
Nanog	Josd2	0.0339219	0.321662	0.999977	FALSE
Nanog	Pts	-0.0338342	0.321894	0.999977	FALSE
Nanog	Sec23b	-0.0338106	0.322184	0.999977	FALSE
Nanog	Nampt	-0.0337718	0.3227	0.999977	FALSE
Nanog	Stard3nl	-0.0337507	0.323016	0.999977	FALSE
Nanog	Mki67	0.0338055	0.323472	0.999977	FALSE
Nanog	Adat1	0.0338004	0.323528	0.999977	FALSE
Nanog	E2f5	-0.0337134	0.323552	0.999977	FALSE
Nanog	Psap	0.0337925	0.323628	0.999977	FALSE
Nanog	Kansl2	0.0337783	0.323838	0.999977	FALSE
Nanog	Dnph1	0.0337436	0.324358	0.999977	FALSE
Nanog	Srsf2	0.0337375	0.324448	0.999977	FALSE
Nanog	Mesdc2	0.0337134	0.324814	0.999977	FALSE
Nanog	Arpc3	0.0337059	0.324924	0.999977	FALSE
Nanog	Plgrkt	0.0336773	0.32537	0.999977	FALSE
Nanog	Rpl4	0.0336539	0.325718	0.999977	FALSE
Nanog	Bbs5	0.0336421	0.325878	0.999977	FALSE
Nanog	Cct4	0.0335901	0.326598	0.999977	FALSE
Nanog	Nudt4	0.0335867	0.326668	0.999977	FALSE
Nanog	Mettl1	0.0335826	0.326704	0.999977	FALSE
Nanog	Arl1	-0.0334799	0.326974	0.999977	FALSE
Nanog	Lmnb1	0.0335572	0.327096	0.999977	FALSE
Nanog	Ctsb	0.0335542	0.327144	0.999977	FALSE
Nanog	Id2	0.0335267	0.32755	0.999977	FALSE
Nanog	Ergic2	-0.0334177	0.327836	0.999977	FALSE
Nanog	Sdc2	0.0334772	0.328224	0.999977	FALSE
Nanog	Ntmt1	-0.0333886	0.32823	0.999977	FALSE
Nanog	Mettl10	0.0334728	0.328292	0.999977	FALSE
Nanog	Lamtor4	0.033438	0.328798	0.999977	FALSE
Nanog	Mlh1	0.0334094	0.329202	0.999977	FALSE
Nanog	Slc35f2	-0.0333049	0.32949	0.999977	FALSE
Nanog	Haus3	0.0333886	0.32951	0.999977	FALSE
Nanog	Psmc3	-0.0332833	0.32979	0.999977	FALSE
Nanog	Cdpf1	-0.0331389	0.331948	0.999977	FALSE
Nanog	Glmn	0.0331639	0.332918	0.999977	FALSE
Nanog	Spsb3	0.0331354	0.333306	0.999977	FALSE
Nanog	Smc3	-0.0330298	0.33357	0.999977	FALSE
Nanog	E2f3	-0.0329927	0.334096	0.999977	FALSE
Nanog	Anapc11	0.0330623	0.33439	0.999977	FALSE
Nanog	Tbcb	0.0330415	0.334716	0.999977	FALSE
Nanog	Pcolce2	0.033041	0.334726	0.999977	FALSE
Nanog	Pbx3	-0.0329018	0.33542	0.999977	FALSE
Nanog	Dhx9	0.0329365	0.33638	0.999977	FALSE
Nanog	Sptssa	-0.032819	0.336626	0.999977	FALSE
Nanog	Rnf2	-0.0328112	0.336742	0.999977	FALSE
Nanog	Zcchc9	0.0328953	0.33699	0.999977	FALSE
Nanog	C1d	-0.0327728	0.337302	0.999977	FALSE
Nanog	Carhsp1	-0.03268	0.338674	0.999977	FALSE
Nanog	Epn1	0.0327571	0.339056	0.999977	FALSE
Nanog	Ddx10	0.0327202	0.339578	0.999977	FALSE
Nanog	Yme1l1	0.0327033	0.339822	0.999977	FALSE
Nanog	Slc16a3	0.0326922	0.339976	0.999977	FALSE
Nanog	Mrpl11	-0.0325855	0.340038	0.999977	FALSE
Nanog	Zfp638	0.0326664	0.340366	0.999977	FALSE
Nanog	Polr2d	-0.0325532	0.34049	0.999977	FALSE
Nanog	Pinx1	0.0326518	0.340574	0.999977	FALSE
Nanog	Fam162a	-0.0325324	0.340778	0.999977	FALSE
Nanog	Akt1s1	0.0326004	0.341362	0.999977	FALSE
Nanog	Sf3b3	0.0325938	0.341454	0.999977	FALSE
Nanog	Rdh14	-0.0324755	0.341586	0.999977	FALSE
Nanog	Rprd1a	0.0325842	0.341608	0.999977	FALSE
Nanog	Selenos	-0.0324205	0.34248	0.999977	FALSE
Nanog	Mrps25	0.0325137	0.342646	0.999977	FALSE
Nanog	Rcbtb2	0.0324918	0.342986	0.999977	FALSE
Nanog	Rabggta	0.0324881	0.34305	0.999977	FALSE
Nanog	Dhx16	0.0324462	0.343598	0.999977	FALSE
Nanog	Nosip	0.0324416	0.343666	0.999977	FALSE
Nanog	Rlim	-0.0323269	0.343896	0.999977	FALSE
Nanog	Selenow	-0.0323152	0.344048	0.999977	FALSE
Nanog	C330027C09Rik	0.0324143	0.344066	0.999977	FALSE
Nanog	Ube3a	-0.0323073	0.344172	0.999977	FALSE
Nanog	Paxbp1	0.0324021	0.344246	0.999977	FALSE
Nanog	Ints12	0.0323941	0.344378	0.999977	FALSE
Nanog	Serbp1	0.0323625	0.34489	0.999977	FALSE
Nanog	Thoc7	-0.0322541	0.344996	0.999977	FALSE
Nanog	Cox7b	0.032349	0.345122	0.999977	FALSE
Nanog	Rps25	-0.0322436	0.345126	0.999977	FALSE
Nanog	Pdcd2	-0.0322366	0.345204	0.999977	FALSE
Nanog	Rpp40	0.0323414	0.345222	0.999977	FALSE
Nanog	Dtl	-0.0322289	0.345318	0.999977	FALSE
Nanog	Pofut2	0.0323193	0.345572	0.999977	FALSE
Nanog	Sarnp	0.0322909	0.346008	0.999977	FALSE
Nanog	Eif2s1	0.0322781	0.346218	0.999977	FALSE
Nanog	Imp3	-0.0321651	0.346262	0.999977	FALSE
Nanog	Tmem261	-0.0321528	0.346422	0.999977	FALSE
Nanog	Ccdc115	-0.032091	0.347304	0.999977	FALSE
Nanog	Prom1	0.0321938	0.347506	0.999977	FALSE
Nanog	Top3b	0.0321526	0.34815	0.999977	FALSE
Nanog	Aurka	0.0321489	0.348212	0.999977	FALSE
Nanog	Nudc	0.0321432	0.348294	0.999977	FALSE
Nanog	Arl16	0.0321168	0.348724	0.999977	FALSE
Nanog	Rbfa	0.0321166	0.348728	0.999977	FALSE
Nanog	Drg2	0.0320821	0.349214	0.999977	FALSE
Nanog	Sf3b4	-0.0319605	0.349312	0.999977	FALSE
Nanog	Bysl	0.0320475	0.349734	0.999977	FALSE
Nanog	Aldh9a1	0.0319836	0.35069	0.999977	FALSE
Nanog	Snrpd3	-0.0318561	0.350832	0.999977	FALSE
Nanog	Psmc2	0.0319697	0.350898	0.999977	FALSE
Nanog	Dbf4	0.03194	0.351358	0.999977	FALSE
Nanog	Ptbp2	0.0319381	0.351388	0.999977	FALSE
Nanog	Mdk	-0.0317945	0.351802	0.999977	FALSE
Nanog	Med28	0.0318997	0.35196	0.999977	FALSE
Nanog	Btaf1	0.0318932	0.352064	0.999977	FALSE
Nanog	Orc6	-0.0317733	0.35212	0.999977	FALSE
Nanog	Dnajc21	0.0318826	0.352242	0.999977	FALSE
Nanog	Abcf2	-0.0317651	0.352244	0.999977	FALSE
Nanog	Ppp1r15a	0.0318742	0.352356	0.999977	FALSE
Nanog	Tuba1c	-0.0317394	0.352702	0.999977	FALSE
Nanog	Cars2	0.0318114	0.353254	0.999977	FALSE
Nanog	D10Jhu81e	0.0318053	0.353336	0.999977	FALSE
Nanog	Wrap73	0.0318034	0.353358	0.999977	FALSE
Nanog	Vkorc1l1	0.0317945	0.35347	0.999977	FALSE
Nanog	Nit1	0.0317784	0.353776	0.999977	FALSE
Nanog	Ptma	-0.031652	0.354018	0.999977	FALSE
Nanog	Rbm6	0.0317472	0.354194	0.999977	FALSE
Nanog	Cenpk	0.0317406	0.354296	0.999977	FALSE
Nanog	Secisbp2	0.0317403	0.3543	0.999977	FALSE
Nanog	Fgf5	-0.0316166	0.354554	0.999977	FALSE
Nanog	Cinp	0.031687	0.355104	0.999977	FALSE
Nanog	Lsm10	0.0316164	0.356202	0.999977	FALSE
Nanog	Crip1	-0.0314875	0.356564	0.999977	FALSE
Nanog	Med29	0.031586	0.356622	0.999977	FALSE
Nanog	Ptov1	0.0315763	0.35679	0.999977	FALSE
Nanog	Ubap1	0.0315762	0.35679	0.999977	FALSE
Nanog	Ptn	0.0315753	0.356804	0.999977	FALSE
Nanog	Cdk4	-0.0314717	0.35682	0.999977	FALSE
Nanog	Cul1	0.0315743	0.356824	0.999977	FALSE
Nanog	Pgs1	0.0315677	0.356908	0.999977	FALSE
Nanog	Mcts1	0.0315666	0.356922	0.999977	FALSE
Nanog	Oaz2	0.0315386	0.357344	0.999977	FALSE
Nanog	Tyms	-0.0314411	0.35735	0.999977	FALSE
Nanog	Pum1	-0.0314325	0.357494	0.999977	FALSE
Nanog	Peg3	-0.0314207	0.357658	0.999977	FALSE
Nanog	Polb	-0.0313992	0.357968	0.999977	FALSE
Nanog	Zc2hc1a	0.0314789	0.358258	0.999977	FALSE
Nanog	Cdc14b	0.0314785	0.358264	0.999977	FALSE
Nanog	Tor2a	0.0314643	0.35849	0.999977	FALSE
Nanog	Tarbp2	0.0314416	0.358784	0.999977	FALSE
Nanog	Pisd	0.0314189	0.359148	0.999977	FALSE
Nanog	Mmadhc	-0.0313145	0.359264	0.999977	FALSE
Nanog	Rfc2	0.0313967	0.359516	0.999977	FALSE
Nanog	Ppil3	-0.031275	0.359878	0.999977	FALSE
Nanog	Ccnb2	0.03137	0.359894	0.999977	FALSE
Nanog	Uxt	0.0313439	0.360314	0.999977	FALSE
Nanog	Rraga	-0.0312428	0.360392	0.999977	FALSE
Nanog	Gtf3c2	0.031335	0.36043	0.999977	FALSE
Nanog	Rpl26	0.031322	0.360648	0.999977	FALSE
Nanog	Lrig3	0.0313023	0.360978	0.999977	FALSE
Nanog	Tprkb	0.0312632	0.361556	0.999977	FALSE
Nanog	Iws1	0.0312256	0.36213	0.999977	FALSE
Nanog	Sfr1	0.0311994	0.362534	0.999977	FALSE
Nanog	Sltm	0.031179	0.36284	0.999977	FALSE
Nanog	Ski	0.0311718	0.362942	0.999977	FALSE
Nanog	Dars	0.0311698	0.362968	0.999977	FALSE
Nanog	Nucks1	-0.0310697	0.363138	0.999977	FALSE
Nanog	Abt1	0.0311446	0.36335	0.999977	FALSE
Nanog	Stx16	0.0311266	0.363656	0.999977	FALSE
Nanog	Fbxo38	0.0311193	0.363768	0.999977	FALSE
Nanog	Adprh	0.0311134	0.363864	0.999977	FALSE
Nanog	Prpf19	-0.0309992	0.36416	0.999977	FALSE
Nanog	Pes1	0.031064	0.364702	0.999977	FALSE
Nanog	Eif2b4	0.0310539	0.364866	0.999977	FALSE
Nanog	Rabl3	0.0310383	0.36512	0.999977	FALSE
Nanog	Preb	-0.0309311	0.36519	0.999977	FALSE
Nanog	Uqcrh	-0.0309291	0.365218	0.999977	FALSE
Nanog	Aamp	-0.0308983	0.365686	0.999977	FALSE
Nanog	Crebbp	-0.0308939	0.365738	0.999977	FALSE
Nanog	Idh2	0.0309942	0.365762	0.999977	FALSE
Nanog	Lta4h	0.0309805	0.365964	0.999977	FALSE
Nanog	1110008P14Rik	0.0309703	0.366124	0.999977	FALSE
Nanog	Rpl5	0.0309504	0.366454	0.999977	FALSE
Nanog	Afg3l1	0.0309408	0.366598	0.999977	FALSE
Nanog	Mcm5	0.030911	0.367028	0.999977	FALSE
Nanog	Bcl2l1	0.0308964	0.36724	0.999977	FALSE
Nanog	Isca2	-0.0307929	0.367358	0.999977	FALSE
Nanog	Rae1	-0.0307668	0.367774	0.999977	FALSE
Nanog	Cox7a2l	-0.0307417	0.368184	0.999977	FALSE
Nanog	Npm1	0.0308312	0.368252	0.999977	FALSE
Nanog	Cmc4	0.03083	0.368274	0.999977	FALSE
Nanog	Pmvk	0.030813	0.368542	0.999977	FALSE
Nanog	Ndufa1	-0.0307191	0.368546	0.999977	FALSE
Nanog	Eif6	0.0307663	0.36925	0.999977	FALSE
Nanog	Fam103a1	-0.0306552	0.369526	0.999977	FALSE
Nanog	Smim10l1	-0.0306463	0.369662	0.999977	FALSE
Nanog	Atad1	-0.0305992	0.370404	0.999977	FALSE
Nanog	Nubpl	0.030665	0.370758	0.999977	FALSE
Nanog	Top1	-0.0305486	0.371188	0.999977	FALSE
Nanog	Eprs	-0.0305243	0.371516	0.999977	FALSE
Nanog	Hmgxb4	0.0305837	0.372102	0.999977	FALSE
Nanog	Aunip	-0.0304709	0.372304	0.999977	FALSE
Nanog	Supt16	-0.0304576	0.372528	0.999977	FALSE
Nanog	Ap1ar	0.0305456	0.372716	0.999977	FALSE
Nanog	Fat1	0.0305327	0.372892	0.999977	FALSE
Nanog	Commd10	-0.0304073	0.373372	0.999977	FALSE
Nanog	Zfp36l1	0.0304972	0.37349	0.999977	FALSE
Nanog	Ppp1cb	0.0304944	0.373528	0.999977	FALSE
Nanog	Trnau1ap	0.0304874	0.373614	0.999977	FALSE
Nanog	Yipf5	-0.0303767	0.373842	0.999977	FALSE
Nanog	Ppcs	0.0304635	0.373946	0.999977	FALSE
Nanog	Rplp0	0.0304024	0.374878	0.999977	FALSE
Nanog	Lsr	-0.0302776	0.375238	0.999977	FALSE
Nanog	Hnrnpll	0.0303749	0.375306	0.999977	FALSE
Nanog	Exosc3	-0.0302709	0.375354	0.999977	FALSE
Nanog	Cggbp1	0.0303669	0.37541	0.999977	FALSE
Nanog	Trmt10a	0.0303516	0.375658	0.999977	FALSE
Nanog	Ppp2ca	0.0303484	0.375716	0.999977	FALSE
Nanog	Wdr77	-0.0302093	0.376362	0.999977	FALSE
Nanog	Sqstm1	0.0302812	0.376762	0.999977	FALSE
Nanog	Ftl1	-0.0301757	0.376896	0.999977	FALSE
Nanog	Ccni	0.0302634	0.377036	0.999977	FALSE
Nanog	Msra	0.0302603	0.377094	0.999977	FALSE
Nanog	Idh3a	-0.0301553	0.37721	0.999977	FALSE
Nanog	Cdca8	-0.0301353	0.377542	0.999977	FALSE
Nanog	Rbmxl1	-0.0301211	0.377762	0.999977	FALSE
Nanog	Phf6	0.0302153	0.377796	0.999977	FALSE
Nanog	N4bp1	-0.0300869	0.378286	0.999977	FALSE
Nanog	Hspbp1	0.0301768	0.378378	0.999977	FALSE
Nanog	Tbl3	0.0301549	0.378712	0.999977	FALSE
Nanog	Rps26	0.0301237	0.379232	0.999977	FALSE
Nanog	Ehmt2	0.030123	0.379242	0.999977	FALSE
Nanog	Ddx19a	0.0301149	0.37938	0.999977	FALSE
Nanog	Snrpf	-0.0300186	0.379414	0.999977	FALSE
Nanog	BC003331	0.0300981	0.379644	0.999977	FALSE
Nanog	Arhgdig	-0.0299822	0.3801	0.999977	FALSE
Nanog	Ssb	0.0300666	0.380144	0.999977	FALSE
Nanog	Rab10	0.0300544	0.38033	0.999977	FALSE
Nanog	Ppme1	0.0299771	0.381576	0.999977	FALSE
Nanog	Arid1b	0.029956	0.38188	0.999977	FALSE
Nanog	Igf2bp2	-0.0298281	0.382464	0.999977	FALSE
Nanog	Atat1	0.0298907	0.382944	0.999977	FALSE
Nanog	Med8	-0.0297954	0.383042	0.999977	FALSE
Nanog	Pdrg1	0.0298728	0.383206	0.999977	FALSE
Nanog	Acot1	0.0298683	0.383278	0.999977	FALSE
Nanog	Hmgn3	-0.0297772	0.38332	0.999977	FALSE
Nanog	Cenpp	0.0298621	0.383364	0.999977	FALSE
Nanog	Sgk3	0.0298554	0.383498	0.999977	FALSE
Nanog	Dpf2	0.0298488	0.383596	0.999977	FALSE
Nanog	Rbm18	0.0298487	0.383596	0.999977	FALSE
Nanog	Zcchc7	0.029841	0.383746	0.999977	FALSE
Nanog	Cox14	0.0298057	0.384312	0.999977	FALSE
Nanog	Akr1b10	0.0297854	0.384608	0.999977	FALSE
Nanog	Pelo	0.0297756	0.384778	0.999977	FALSE
Nanog	Naa40	0.0297711	0.384868	0.999977	FALSE
Nanog	Rpl7a	0.0297584	0.385018	0.999977	FALSE
Nanog	Timm21	-0.0296539	0.385316	0.999977	FALSE
Nanog	Meg3	-0.0296357	0.385622	0.999977	FALSE
Nanog	Ndufs8	0.0296814	0.386262	0.999977	FALSE
Nanog	Fibp	-0.029581	0.386484	0.999977	FALSE
Nanog	Dlgap4	0.0296621	0.386622	0.999977	FALSE
Nanog	Tmsb10	-0.0295613	0.386776	0.999977	FALSE
Nanog	Ube2v2	-0.0295411	0.387134	0.999977	FALSE
Nanog	Cycs	0.029593	0.387768	0.999977	FALSE
Nanog	Rpl13	0.0295747	0.388036	0.999977	FALSE
Nanog	Cd2bp2	0.0295719	0.388072	0.999977	FALSE
Nanog	Bptf	-0.0294452	0.388644	0.999977	FALSE
Nanog	Inpp5b	0.0295276	0.388742	0.999977	FALSE
Nanog	Fam173a	-0.029428	0.388912	0.999977	FALSE
Nanog	Actn1	0.029517	0.388926	0.999977	FALSE
Nanog	Rrm1	0.0295134	0.388988	0.999977	FALSE
Nanog	Mrps26	0.0295062	0.389088	0.999977	FALSE
Nanog	Ppp1r35	-0.0293904	0.389512	0.999977	FALSE
Nanog	Cyba	-0.0293874	0.389564	0.999977	FALSE
Nanog	Nhp2	0.029475	0.389616	0.999977	FALSE
Nanog	Glul	0.0294525	0.390004	0.999977	FALSE
Nanog	Tctex1d2	-0.0293478	0.390186	0.999977	FALSE
Nanog	Snx15	0.0294344	0.390356	0.999977	FALSE
Nanog	Ogg1	0.0294263	0.390474	0.999977	FALSE
Nanog	Car14	0.0294254	0.39048	0.999977	FALSE
Nanog	Yars	0.0294248	0.390492	0.999977	FALSE
Nanog	Nefm	0.0294139	0.39065	0.999977	FALSE
Nanog	Myg1	0.0294061	0.390782	0.999977	FALSE
Nanog	Hdhd2	-0.0293063	0.390898	0.999977	FALSE
Nanog	Jam3	0.0293914	0.39105	0.999977	FALSE
Nanog	B9d1	0.0293889	0.391096	0.999977	FALSE
Nanog	Rnft1	0.0293827	0.39119	0.999977	FALSE
Nanog	Arrdc4	0.0293634	0.391524	0.999977	FALSE
Nanog	Uqcrq	-0.0292658	0.391534	0.999977	FALSE
Nanog	Herpud2	0.0293571	0.39164	0.999977	FALSE
Nanog	Ube2e2	0.0293516	0.391736	0.999977	FALSE
Nanog	Pak1	-0.0292487	0.391852	0.999977	FALSE
Nanog	Lig1	0.0293217	0.392246	0.999977	FALSE
Nanog	Limd1	-0.0292206	0.392294	0.999977	FALSE
Nanog	Bud31	-0.0292063	0.392562	0.999977	FALSE
Nanog	Ube2j1	0.0292895	0.392778	0.999977	FALSE
Nanog	Frg1	0.0292879	0.39281	0.999977	FALSE
Nanog	Ctsc	0.0292779	0.392982	0.999977	FALSE
Nanog	Brd4	0.0292702	0.39309	0.999977	FALSE
Nanog	Cct3	0.029265	0.39314	0.999977	FALSE
Nanog	Dbt	-0.0291535	0.393396	0.999977	FALSE
Nanog	Dut	-0.0290605	0.394884	0.999977	FALSE
Nanog	Dguok	-0.0290483	0.395048	0.999977	FALSE
Nanog	Krtcap2	0.0291494	0.395094	0.999977	FALSE
Nanog	Gna11	0.0291439	0.395174	0.999977	FALSE
Nanog	Nol11	-0.0290231	0.395416	0.999977	FALSE
Nanog	Zfp219	-0.0290103	0.3956	0.999977	FALSE
Nanog	Exosc4	0.0291134	0.395626	0.999977	FALSE
Nanog	Tln2	-0.0289993	0.395774	0.999977	FALSE
Nanog	Rnf220	0.0290982	0.395834	0.999977	FALSE
Nanog	Ube2e3	-0.028994	0.395878	0.999977	FALSE
Nanog	Nrf1	0.029092	0.395908	0.999977	FALSE
Nanog	Mrps5	0.0290805	0.396102	0.999977	FALSE
Nanog	Psmd4	0.0290803	0.396108	0.999977	FALSE
Nanog	Eif4a2	0.0290407	0.396758	0.999977	FALSE
Nanog	Stk4	-0.02893	0.396864	0.999977	FALSE
Nanog	Cdk16	0.0290333	0.3969	0.999977	FALSE
Nanog	Mtif2	0.0289551	0.398152	0.999977	FALSE
Nanog	Birc5	-0.028781	0.39921	0.999977	FALSE
Nanog	Sike1	0.0288655	0.399554	0.999977	FALSE
Nanog	Zfp157	0.0288631	0.399588	0.999977	FALSE
Nanog	H13	0.0288571	0.399676	0.999977	FALSE
Nanog	2810001G20Rik	0.028856	0.399706	0.999977	FALSE
Nanog	Naa10	-0.0287327	0.399946	0.999977	FALSE
Nanog	Fbxl5	0.0287951	0.40076	0.999977	FALSE
Nanog	1600012H06Rik	0.0287949	0.400764	0.999977	FALSE
Nanog	Pef1	0.0287685	0.401162	0.999977	FALSE
Nanog	Rac3	0.028761	0.401256	0.999977	FALSE
Nanog	Mpped2	-0.0286488	0.40139	0.999977	FALSE
Nanog	Rap2b	0.0287523	0.401428	0.999977	FALSE
Nanog	Tsta3	-0.0286298	0.401692	0.999977	FALSE
Nanog	Eif3g	-0.028599	0.402228	0.999977	FALSE
Nanog	Tex261	0.0286953	0.402304	0.999977	FALSE
Nanog	Mbip	0.0286905	0.402398	0.999977	FALSE
Nanog	Stxbp3	0.0286752	0.402656	0.999977	FALSE
Nanog	2006-09-01	0.0286682	0.402808	0.999977	FALSE
Nanog	Chmp4c	0.0286615	0.402934	0.999977	FALSE
Nanog	Wwp2	0.0286582	0.402994	0.999977	FALSE
Nanog	Psmg3	-0.0285169	0.403604	0.999977	FALSE
Nanog	Mdm2	0.028619	0.40362	0.999977	FALSE
Nanog	Nelfb	0.0286148	0.403682	0.999977	FALSE
Nanog	Nicn1	0.02861	0.4038	0.999977	FALSE
Nanog	Gemin7	0.0286032	0.40393	0.999977	FALSE
Nanog	Uba1	0.0285835	0.404254	0.999977	FALSE
Nanog	Cdc37	0.028569	0.404516	0.999977	FALSE
Nanog	Snx8	0.0285683	0.40453	0.999977	FALSE
Nanog	Abtb1	0.0285645	0.404594	0.999977	FALSE
Nanog	Hax1	0.0285597	0.404684	0.999977	FALSE
Nanog	1190005I06Rik	-0.0284462	0.404688	0.999977	FALSE
Nanog	Spast	0.0285405	0.405044	0.999977	FALSE
Nanog	Glyr1	0.0285348	0.405126	0.999977	FALSE
Nanog	Pop4	0.0285307	0.405204	0.999977	FALSE
Nanog	Rsf1	-0.0284101	0.40527	0.999977	FALSE
Nanog	Aurkb	0.0285139	0.405474	0.999977	FALSE
Nanog	Cnpy4	0.0284879	0.40589	0.999977	FALSE
Nanog	Stx5a	0.028483	0.405966	0.999977	FALSE
Nanog	Ak6	0.0284696	0.406162	0.999977	FALSE
Nanog	Pias4	0.0284298	0.406842	0.999977	FALSE
Nanog	Ccdc186	-0.0283154	0.406858	0.999977	FALSE
Nanog	Atp1a1	-0.0282909	0.4073	0.999977	FALSE
Nanog	Hmgcl	0.0283511	0.408184	0.999977	FALSE
Nanog	Nelfe	-0.0282214	0.408422	0.999977	FALSE
Nanog	Bcl9	0.028301	0.408974	0.999977	FALSE
Nanog	Ilf3	-0.0281582	0.409488	0.999977	FALSE
Nanog	Cyb5r4	0.0282642	0.409572	0.999977	FALSE
Nanog	Ptpn2	0.0282627	0.40959	0.999977	FALSE
Nanog	Mrps11	0.0282349	0.41008	0.999977	FALSE
Nanog	Cnppd1	-0.0281137	0.410226	0.999977	FALSE
Nanog	Rpl36al	0.0282189	0.410358	0.999977	FALSE
Nanog	Mageh1	-0.0280986	0.41051	0.999977	FALSE
Nanog	Psmb7	0.0281819	0.410972	0.999977	FALSE
Nanog	Leng8	0.0281766	0.411078	0.999977	FALSE
Nanog	Psma5	-0.028063	0.411142	0.999977	FALSE
Nanog	Sec11a	-0.0280583	0.411214	0.999977	FALSE
Nanog	Cmas	0.0281633	0.411284	0.999977	FALSE
Nanog	Pip5k1a	0.0281567	0.411374	0.999977	FALSE
Nanog	Ppm1g	0.0281508	0.41146	0.999977	FALSE
Nanog	Qdpr	0.0281484	0.411504	0.999977	FALSE
Nanog	Ywhaq	-0.0280339	0.411652	0.999977	FALSE
Nanog	Ajuba	0.0280739	0.412814	0.999977	FALSE
Nanog	Coro1b	-0.0278836	0.414106	0.999977	FALSE
Nanog	Rab35	0.0279934	0.414168	0.999977	FALSE
Nanog	Gcat	0.027958	0.414794	0.999977	FALSE
Nanog	Prkrip1	-0.0278358	0.414906	0.999977	FALSE
Nanog	Psme1	0.0279429	0.41505	0.999977	FALSE
Nanog	Eif3a	0.0279387	0.415106	0.999977	FALSE
Nanog	Dvl2	0.0279381	0.415112	0.999977	FALSE
Nanog	Tamm41	0.0279289	0.41527	0.999977	FALSE
Nanog	Actg1	0.027902	0.415694	0.999977	FALSE
Nanog	Ttc4	0.0278989	0.415774	0.999977	FALSE
Nanog	Tcf20	0.0278869	0.415998	0.999977	FALSE
Nanog	Cxxc5	0.0278797	0.416106	0.999977	FALSE
Nanog	Polr1e	0.0278679	0.416332	0.999977	FALSE
Nanog	Tfe3	0.027829	0.41697	0.999977	FALSE
Nanog	Ppat	-0.0277102	0.4171	0.999977	FALSE
Nanog	Hmox1	0.0277834	0.417708	0.999977	FALSE
Nanog	Mxra7	-0.0276675	0.417882	0.999977	FALSE
Nanog	Tsfm	0.027771	0.417914	0.999977	FALSE
Nanog	Scd2	0.0277526	0.41821	0.999977	FALSE
Nanog	Rfwd2	-0.0276451	0.418294	0.999977	FALSE
Nanog	Phc1	-0.0276398	0.418368	0.999977	FALSE
Nanog	Prpf38b	0.0277429	0.41839	0.999977	FALSE
Nanog	Capza2	0.027739	0.418452	0.999977	FALSE
Nanog	Rbpj	-0.0276247	0.418614	0.999977	FALSE
Nanog	Gstm1	-0.0275823	0.419306	0.999977	FALSE
Nanog	Topbp1	0.0276885	0.419366	0.999977	FALSE
Nanog	Zcchc10	0.0276773	0.419558	0.999977	FALSE
Nanog	Tusc3	0.0276636	0.419788	0.999977	FALSE
Nanog	Mapkap1	0.0276426	0.420186	0.999977	FALSE
Nanog	Rap1a	0.0276335	0.42034	0.999977	FALSE
Nanog	Yeats4	-0.0275217	0.420386	0.999977	FALSE
Nanog	B230219D22Rik	-0.027492	0.4209	0.999977	FALSE
Nanog	Rbm34	0.027567	0.421506	0.999977	FALSE
Nanog	Fnbp1l	0.0275278	0.422184	0.999977	FALSE
Nanog	Smndc1	0.0275241	0.422246	0.999977	FALSE
Nanog	Bst2	0.0274955	0.422708	0.999977	FALSE
Nanog	Sh3bgrl	0.0274797	0.422996	0.999977	FALSE
Nanog	Ppip5k2	-0.0273477	0.423282	0.999977	FALSE
Nanog	Cd81	-0.0273382	0.423438	0.999977	FALSE
Nanog	Stx8	0.0274521	0.423484	0.999977	FALSE
Nanog	Ddx24	-0.0273222	0.423742	0.999977	FALSE
Nanog	Uck2	-0.0272642	0.424702	0.999977	FALSE
Nanog	Apela	0.0273667	0.424852	0.999977	FALSE
Nanog	Srsf11	0.0273653	0.42487	0.999977	FALSE
Nanog	Ier3ip1	0.0273592	0.424962	0.999977	FALSE
Nanog	Psma6	-0.0272306	0.425248	0.999977	FALSE
Nanog	Snx6	-0.0272266	0.425306	0.999977	FALSE
Nanog	0610009B22Rik	0.0273258	0.425562	0.999977	FALSE
Nanog	Osgep	-0.0271638	0.42641	0.999977	FALSE
Nanog	Senp8	0.0272755	0.426452	0.999977	FALSE
Nanog	Sbds	0.0272708	0.426504	0.999977	FALSE
Nanog	Chchd7	-0.0271497	0.426652	0.999977	FALSE
Nanog	Smad4	0.02726	0.426672	0.999977	FALSE
Nanog	Canx	0.0272411	0.426964	0.999977	FALSE
Nanog	Slc35b1	0.0272235	0.427256	0.999977	FALSE
Nanog	Smc2	-0.0271117	0.427314	0.999977	FALSE
Nanog	Aco2	-0.0270659	0.428078	0.999977	FALSE
Nanog	Eapp	0.02717	0.428148	0.999977	FALSE
Nanog	Tmem14c	0.0271683	0.428186	0.999977	FALSE
Nanog	Cfap20	-0.0270466	0.428416	0.999977	FALSE
Nanog	Gcsh	0.0271486	0.428546	0.999977	FALSE
Nanog	Calm3	0.0271246	0.428946	0.999977	FALSE
Nanog	Macrod2	0.0271193	0.42904	0.999977	FALSE
Nanog	Hus1	0.0271137	0.429138	0.999977	FALSE
Nanog	B3gnt7	0.0271126	0.429156	0.999977	FALSE
Nanog	Grb10	0.0271074	0.429242	0.999977	FALSE
Nanog	Polr2e	-0.0269919	0.429322	0.999977	FALSE
Nanog	Kif18a	0.027083	0.429672	0.999977	FALSE
Nanog	Actl6a	-0.0269606	0.429786	0.999977	FALSE
Nanog	Nle1	-0.0269381	0.43018	0.999977	FALSE
Nanog	Akap12	-0.0269182	0.430508	0.999977	FALSE
Nanog	Nr2f6	0.0269994	0.431094	0.999977	FALSE
Nanog	Phgdh	-0.0268646	0.431428	0.999977	FALSE
Nanog	Rnf6	0.0269562	0.431874	0.999977	FALSE
Nanog	Suclg1	0.0269334	0.432246	0.999977	FALSE
Nanog	Lmo4	0.0269223	0.432422	0.999977	FALSE
Nanog	Eif5b	-0.0268089	0.432426	0.999977	FALSE
Nanog	Btg1	0.0269136	0.432558	0.999977	FALSE
Nanog	Fkbp2	0.0269073	0.432676	0.999977	FALSE
Nanog	Mrps6	0.0269052	0.432714	0.999977	FALSE
Nanog	Pigf	-0.0267533	0.433372	0.999977	FALSE
Nanog	Slc35a1	0.0268565	0.433562	0.999977	FALSE
Nanog	Eif5a	0.0268508	0.433658	0.999977	FALSE
Nanog	Zfp207	0.0268471	0.43372	0.999977	FALSE
Nanog	Mrpl34	-0.0267227	0.433944	0.999977	FALSE
Nanog	Cntfr	0.0268295	0.434052	0.999977	FALSE
Nanog	Rnf7	-0.0267028	0.434304	0.999977	FALSE
Nanog	Brix1	-0.026699	0.434376	0.999977	FALSE
Nanog	Zranb1	-0.0266962	0.434438	0.999977	FALSE
Nanog	Gmeb1	0.0268026	0.434504	0.999977	FALSE
Nanog	Skp2	0.0267917	0.434714	0.999977	FALSE
Nanog	Scyl1	0.0267851	0.434822	0.999977	FALSE
Nanog	Mnd1	0.0267825	0.434876	0.999977	FALSE
Nanog	Sh3gl1	0.0267562	0.435388	0.999977	FALSE
Nanog	Mrpl41	-0.0266457	0.435388	0.999977	FALSE
Nanog	Wapl	-0.0266347	0.435594	0.999977	FALSE
Nanog	Jtb	0.0267393	0.43568	0.999977	FALSE
Nanog	Aggf1	-0.026613	0.43599	0.999977	FALSE
Nanog	Trim12c	0.0266981	0.436398	0.999977	FALSE
Nanog	Pbx1	-0.0265596	0.436858	0.999977	FALSE
Nanog	Timm13	0.026672	0.436862	0.999977	FALSE
Nanog	Rtca	0.0266638	0.437012	0.999977	FALSE
Nanog	Pih1d1	0.0266621	0.437048	0.999977	FALSE
Nanog	Gid4	0.0266282	0.43762	0.999977	FALSE
Nanog	Cdk1	0.0266254	0.43767	0.999977	FALSE
Nanog	Jmjd4	-0.0265031	0.437914	0.999977	FALSE
Nanog	Fastkd3	0.0265992	0.438094	0.999977	FALSE
Nanog	Spint1	0.0265654	0.438712	0.999977	FALSE
Nanog	Crlf3	-0.0264477	0.438838	0.999977	FALSE
Nanog	Gtf3c6	0.0265445	0.439038	0.999977	FALSE
Nanog	Mrpl45	0.0265438	0.439054	0.999977	FALSE
Nanog	Sgol1	0.0265287	0.439298	0.999977	FALSE
Nanog	Atp6v1g1	-0.0264196	0.439318	0.999977	FALSE
Nanog	Akirin2	-0.0264153	0.439374	0.999977	FALSE
Nanog	Rps6kb1	0.0265115	0.439592	0.999977	FALSE
Nanog	Xpo4	0.0265095	0.439634	0.999977	FALSE
Nanog	Mpp6	-0.026393	0.439748	0.999977	FALSE
Nanog	Dhx33	0.0264906	0.439956	0.999977	FALSE
Nanog	Cpsf3	0.0264903	0.439956	0.999977	FALSE
Nanog	Thumpd1	0.026479	0.440192	0.999977	FALSE
Nanog	Tmem126a	0.0264756	0.44027	0.999977	FALSE
Nanog	Gpr85	0.0264626	0.44048	0.999977	FALSE
Nanog	Snai1	0.026432	0.440964	0.999977	FALSE
Nanog	Ina	-0.026287	0.44146	0.999977	FALSE
Nanog	Gtpbp8	0.0263761	0.441948	0.999977	FALSE
Nanog	Rc3h1	-0.0262589	0.441974	0.999977	FALSE
Nanog	Tgif1	-0.0262528	0.442082	0.999977	FALSE
Nanog	Zfp652	0.0263597	0.442214	0.999977	FALSE
Nanog	Malat1	-0.0262372	0.442368	0.999977	FALSE
Nanog	Dtnb	0.0263302	0.442712	0.999977	FALSE
Nanog	Fxyd6	0.0263255	0.442802	0.999977	FALSE
Nanog	Rpl36	-0.0262056	0.442948	0.999977	FALSE
Nanog	Rfk	0.0263129	0.443042	0.999977	FALSE
Nanog	Txnl1	0.0263103	0.443084	0.999977	FALSE
Nanog	Cdip1	0.0263102	0.443084	0.999977	FALSE
Nanog	Ankrd26	0.0263054	0.443182	0.999977	FALSE
Nanog	Epb41l4aos	0.0263052	0.443194	0.999977	FALSE
Nanog	Sec62	-0.0261846	0.44333	0.999977	FALSE
Nanog	Eid2b	0.0262955	0.443382	0.999977	FALSE
Nanog	Nsmce2	0.0262934	0.443412	0.999977	FALSE
Nanog	Klhl21	-0.026179	0.443414	0.999977	FALSE
Nanog	Arl8a	0.0262815	0.443624	0.999977	FALSE
Nanog	Lamtor1	0.0262752	0.44373	0.999977	FALSE
Nanog	Kars	-0.0261349	0.444192	0.999977	FALSE
Nanog	Phf5a	-0.0261219	0.444416	0.999977	FALSE
Nanog	Alg11	0.026235	0.444442	0.999977	FALSE
Nanog	5730559C18Rik	0.0262213	0.444658	0.999977	FALSE
Nanog	Nufip1	0.0262018	0.444986	0.999977	FALSE
Nanog	Emsy	0.0261659	0.445592	0.999977	FALSE
Nanog	B230118H07Rik	0.0261647	0.445614	0.999977	FALSE
Nanog	Mysm1	-0.0260147	0.446244	0.999977	FALSE
Nanog	Eif3f	-0.0260106	0.446322	0.999977	FALSE
Nanog	Serinc1	0.0261182	0.446436	0.999977	FALSE
Nanog	Gca	0.0261011	0.44676	0.999977	FALSE
Nanog	Snx17	0.0260822	0.447148	0.999977	FALSE
Nanog	Senp3	-0.0259617	0.447218	0.999977	FALSE
Nanog	Mgmt	0.026069	0.447338	0.999977	FALSE
Nanog	Arglu1	-0.0259537	0.447346	0.999977	FALSE
Nanog	Ube3c	0.0260677	0.447352	0.999977	FALSE
Nanog	Frmd4a	0.0260657	0.447398	0.999977	FALSE
Nanog	Cox8a	0.0260597	0.447486	0.999977	FALSE
Nanog	Gm8186	0.0260477	0.447688	0.999977	FALSE
Nanog	Usp14	-0.0259117	0.448052	0.999977	FALSE
Nanog	Angptl4	0.0260219	0.44811	0.999977	FALSE
Nanog	Txlng	-0.0258973	0.448274	0.999977	FALSE
Nanog	Tspo	0.0259803	0.448926	0.999977	FALSE
Nanog	Zbed3	0.0259672	0.449144	0.999977	FALSE
Nanog	Zc3h15	0.0259345	0.449698	0.999977	FALSE
Nanog	Usp39	-0.0258087	0.44979	0.999977	FALSE
Nanog	Mrpl52	-0.025801	0.449918	0.999977	FALSE
Nanog	Psmg2	-0.0257835	0.450204	0.999977	FALSE
Nanog	Ccdc136	-0.0257809	0.450242	0.999977	FALSE
Nanog	Anapc15	0.025903	0.450262	0.999977	FALSE
Nanog	Zfp787	0.025903	0.450262	0.999977	FALSE
Nanog	Atxn2	0.0258989	0.450342	0.999977	FALSE
Nanog	Cnih2	0.0258628	0.451056	0.999977	FALSE
Nanog	Rps9	-0.0257355	0.451076	0.999977	FALSE
Nanog	Ska3	-0.0257328	0.451134	0.999977	FALSE
Nanog	Zdhhc4	-0.0257277	0.451206	0.999977	FALSE
Nanog	Snrnp27	-0.0257186	0.451344	0.999977	FALSE
Nanog	Tut1	0.0258443	0.451346	0.999977	FALSE
Nanog	Ska2	-0.0257023	0.451642	0.999977	FALSE
Nanog	Dph3	0.025828	0.451662	0.999977	FALSE
Nanog	Rps8	0.0258144	0.451868	0.999977	FALSE
Nanog	Zfp260	0.0258096	0.451966	0.999977	FALSE
Nanog	Cmtm8	-0.0256793	0.452054	0.999977	FALSE
Nanog	Tomm6	-0.0256722	0.452168	0.999977	FALSE
Nanog	Eif3k	0.0257849	0.452388	0.999977	FALSE
Nanog	Cltc	-0.0256537	0.452516	0.999977	FALSE
Nanog	Mvd	0.025772	0.45263	0.999977	FALSE
Nanog	Sumo3_ENSMUSG00000020265	0.0257684	0.452686	0.999977	FALSE
Nanog	Fastkd2	-0.0256269	0.452926	0.999977	FALSE
Nanog	Smim8	0.0257479	0.453056	0.999977	FALSE
Nanog	Scamp1	0.0257465	0.453082	0.999977	FALSE
Nanog	1700123O20Rik	0.0257316	0.453328	0.999977	FALSE
Nanog	Serpinb6a	-0.02559	0.453582	0.999977	FALSE
Nanog	Iqgap1	0.0257076	0.453734	0.999977	FALSE
Nanog	Taf11	-0.0255581	0.454208	0.999977	FALSE
Nanog	Nfs1	0.0256761	0.454272	0.999977	FALSE
Nanog	Cdv3	-0.0255481	0.45437	0.999977	FALSE
Nanog	Srp68	0.0256652	0.454468	0.999977	FALSE
Nanog	1810032O08Rik	0.0256637	0.454494	0.999977	FALSE
Nanog	Tpp1	0.0256604	0.45454	0.999977	FALSE
Nanog	Bnip1	0.0256574	0.454582	0.999977	FALSE
Nanog	R3hdm1	0.0256477	0.45474	0.999977	FALSE
Nanog	Tmem160	0.0256425	0.454824	0.999977	FALSE
Nanog	Etfa	0.0256354	0.45496	0.999977	FALSE
Nanog	Pfkl	0.025621	0.45519	0.999977	FALSE
Nanog	Suds3	-0.0254828	0.455576	0.999977	FALSE
Nanog	Ost4	0.0255956	0.455644	0.999977	FALSE
Nanog	Cdc40	0.0255748	0.455986	0.999977	FALSE
Nanog	Tulp3	0.0255691	0.456082	0.999977	FALSE
Nanog	Fam188a	-0.0254492	0.456166	0.999977	FALSE
Nanog	Dhrs7b	0.0255473	0.45648	0.999977	FALSE
Nanog	Hyal2	-0.0254131	0.456816	0.999977	FALSE
Nanog	Mta1	-0.0254005	0.457054	0.999977	FALSE
Nanog	Ankzf1	-0.025386	0.457262	0.999977	FALSE
Nanog	Upf3a	0.0255045	0.457264	0.999977	FALSE
Nanog	D8Ertd738e	-0.0253583	0.457762	0.999977	FALSE
Nanog	Minpp1	0.0254486	0.458274	0.999977	FALSE
Nanog	Stoml2	0.0254486	0.458274	0.999977	FALSE
Nanog	Rsrc1	0.025441	0.45842	0.999977	FALSE
Nanog	Snapc1	-0.0253018	0.458766	0.999977	FALSE
Nanog	Itm2a	0.0253973	0.459206	0.999977	FALSE
Nanog	Ppp1r8	0.025396	0.459222	0.999977	FALSE
Nanog	Sgpl1	0.0253911	0.459302	0.999977	FALSE
Nanog	Gpd2	-0.0252615	0.45947	0.999977	FALSE
Nanog	Nemf	-0.0252472	0.45972	0.999977	FALSE
Nanog	Ctsz	-0.0252469	0.459728	0.999977	FALSE
Nanog	Sft2d1	-0.025229	0.459982	0.999977	FALSE
Nanog	Cdc34	-0.0252251	0.46005	0.999977	FALSE
Nanog	Cldn6	-0.0252217	0.460114	0.999977	FALSE
Nanog	1810043G02Rik	0.0253225	0.460444	0.999977	FALSE
Nanog	Wdr60	0.0253134	0.460606	0.999977	FALSE
Nanog	Ywhaz	-0.0251947	0.460628	0.999977	FALSE
Nanog	Tonsl	0.0253015	0.460838	0.999977	FALSE
Nanog	Mak16	-0.0251832	0.46084	0.999977	FALSE
Nanog	Epn2	0.0252829	0.461152	0.999977	FALSE
Nanog	Pls3	0.0252414	0.461912	0.999977	FALSE
Nanog	Ngrn	0.0252295	0.4621	0.999977	FALSE
Nanog	Tmed9	0.0252286	0.462112	0.999977	FALSE
Nanog	Btg3	0.025226	0.462162	0.999977	FALSE
Nanog	Cnn3	0.0252087	0.462488	0.999977	FALSE
Nanog	3110045C21Rik	0.0252039	0.46255	0.999977	FALSE
Nanog	Mypop	0.0251927	0.462758	0.999977	FALSE
Nanog	Eef1e1	0.0251896	0.462826	0.999977	FALSE
Nanog	Tcea1	0.0251814	0.46298	0.999977	FALSE
Nanog	Pigt	0.0251742	0.463088	0.999977	FALSE
Nanog	Dlst	-0.0250543	0.463186	0.999977	FALSE
Nanog	Hes1	0.0251601	0.463354	0.999977	FALSE
Nanog	Zc3h3	0.0251503	0.463506	0.999977	FALSE
Nanog	Atp5k	-0.0250332	0.46356	0.999977	FALSE
Nanog	Fam98c	0.0251436	0.463628	0.999977	FALSE
Nanog	Ppp1r7	-0.0250262	0.463692	0.999977	FALSE
Nanog	Prdx2	-0.0250157	0.463896	0.999977	FALSE
Nanog	Trappc1	0.0251176	0.46407	0.999977	FALSE
Nanog	Dnmt1	-0.0250032	0.4641	0.999977	FALSE
Nanog	Ndufa2	-0.0249903	0.464316	0.999977	FALSE
Nanog	Mul1	0.0251036	0.464332	0.999977	FALSE
Nanog	Ccdc127	0.0250855	0.4647	0.999977	FALSE
Nanog	Snrnp70	0.0250834	0.464742	0.999977	FALSE
Nanog	Mt1	-0.0249632	0.464802	0.999977	FALSE
Nanog	Pgm2	0.0250726	0.464914	0.999977	FALSE
Nanog	Plk4	0.0250635	0.465058	0.999977	FALSE
Nanog	Arpc1a	0.0250573	0.465182	0.999977	FALSE
Nanog	Ndufb11	0.0250475	0.465386	0.999977	FALSE
Nanog	Wipf2	0.0250369	0.465574	0.999977	FALSE
Nanog	Dst	-0.02491	0.465736	0.999977	FALSE
Nanog	Chtop	0.025028	0.465752	0.999977	FALSE
Nanog	Lyrm2	0.0250035	0.466166	0.999977	FALSE
Nanog	Fen1	-0.0248646	0.46654	0.999977	FALSE
Nanog	Tti2	0.0249363	0.46735	0.999977	FALSE
Nanog	Prpf4b	0.0249331	0.467406	0.999977	FALSE
Nanog	Kpna4	0.0249295	0.467454	0.999977	FALSE
Nanog	Lasp1	0.0249155	0.467708	0.999977	FALSE
Nanog	Snrnp48	-0.0247976	0.467722	0.999977	FALSE
Nanog	Cisd2	-0.0247694	0.46823	0.999977	FALSE
Nanog	Cdkn1c	0.0248702	0.468574	0.999977	FALSE
Nanog	Pgk1	0.024868	0.468608	0.999977	FALSE
Nanog	Rhox5	-0.0247354	0.468874	0.999977	FALSE
Nanog	Smc4	0.0248476	0.468966	0.999977	FALSE
Nanog	Grpel1	-0.024728	0.469	0.999977	FALSE
Nanog	Zfp1	0.0248161	0.46954	0.999977	FALSE
Nanog	Rbm14	0.0248139	0.469588	0.999977	FALSE
Nanog	Ddah1	-0.0246868	0.469782	0.999977	FALSE
Nanog	Snrpc	-0.024659	0.470294	0.999977	FALSE
Nanog	Sfrp1	0.0247736	0.470324	0.999977	FALSE
Nanog	Zfp277	-0.0246561	0.470332	0.999977	FALSE
Nanog	Katnbl1	-0.0246548	0.470362	0.999977	FALSE
Nanog	Tspan6	0.0247604	0.470562	0.999977	FALSE
Nanog	Nepro	0.0247353	0.470952	0.999977	FALSE
Nanog	Commd6	0.0247154	0.471302	0.999977	FALSE
Nanog	Scaf11	0.0247072	0.471426	0.999977	FALSE
Nanog	Hdac6	0.0247054	0.471456	0.999977	FALSE
Nanog	Cstf2t	0.0246773	0.47194	0.999977	FALSE
Nanog	Ahi1	-0.0245685	0.472002	0.999977	FALSE
Nanog	Ubl5	0.0246736	0.472018	0.999977	FALSE
Nanog	Prmt3	0.0246715	0.47204	0.999977	FALSE
Nanog	Rbm5	0.0246488	0.47247	0.999977	FALSE
Nanog	Gm6133	-0.0245373	0.472558	0.999977	FALSE
Nanog	Arf1	0.0246431	0.472576	0.999977	FALSE
Nanog	Sbno1	0.0246423	0.472596	0.999977	FALSE
Nanog	Ogdh	0.0246335	0.472738	0.999977	FALSE
Nanog	Rexo2	0.0246306	0.472798	0.999977	FALSE
Nanog	Aip	0.0246144	0.473082	0.999977	FALSE
Nanog	Gfm1	0.0246124	0.473116	0.999977	FALSE
Nanog	Slc30a9	0.0246119	0.473132	0.999977	FALSE
Nanog	Atrx	0.0246025	0.4733	0.999977	FALSE
Nanog	Tomm70a	-0.0244893	0.473402	0.999977	FALSE
Nanog	Nck1	0.0245581	0.474158	0.999977	FALSE
Nanog	Ahctf1	0.0245508	0.474274	0.999977	FALSE
Nanog	Lzts2	0.0245429	0.474404	0.999977	FALSE
Nanog	Tom1l1	-0.0244333	0.474446	0.999977	FALSE
Nanog	Snhg11	0.024517	0.47487	0.999977	FALSE
Nanog	Dctn3	-0.0244112	0.474878	0.999977	FALSE
Nanog	Coa7	0.0245133	0.474938	0.999977	FALSE
Nanog	Arl8b	0.0244974	0.475264	0.999977	FALSE
Nanog	Exosc1	0.0244849	0.475472	0.999977	FALSE
Nanog	H2afy2	-0.0243775	0.475488	0.999977	FALSE
Nanog	Ppt1	0.0244811	0.475556	0.999977	FALSE
Nanog	Setd5	0.0244743	0.475672	0.999977	FALSE
Nanog	Rsbn1l	0.0244571	0.475978	0.999977	FALSE
Nanog	Mis12	0.0244436	0.476232	0.999977	FALSE
Nanog	Ppih	-0.0243206	0.47646	0.999977	FALSE
Nanog	Creb1	0.0244264	0.476562	0.999977	FALSE
Nanog	Eed	0.0244113	0.476842	0.999977	FALSE
Nanog	Man2b1	0.0244098	0.476876	0.999977	FALSE
Nanog	Hmox2	0.0243763	0.47749	0.999977	FALSE
Nanog	Tmem245	0.0243715	0.477566	0.999977	FALSE
Nanog	Pdzd11	0.0243689	0.477626	0.999977	FALSE
Nanog	Kdm5c	0.0243483	0.478014	0.999977	FALSE
Nanog	Reep3	0.0243328	0.478294	0.999977	FALSE
Nanog	Phlda3	-0.0242162	0.478432	0.999977	FALSE
Nanog	Arhgap39	0.0243242	0.478444	0.999977	FALSE
Nanog	Pum3	0.0243122	0.47864	0.999977	FALSE
Nanog	Kif11	0.024309	0.478698	0.999977	FALSE
Nanog	Clybl	-0.0241933	0.478918	0.999977	FALSE
Nanog	Mtg1	0.0242874	0.479098	0.999977	FALSE
Nanog	Supt20	0.0242848	0.479152	0.999977	FALSE
Nanog	Txnrd1	-0.0241716	0.479294	0.999977	FALSE
Nanog	Imp4	-0.0241689	0.47934	0.999977	FALSE
Nanog	Snapc3	0.0242702	0.479396	0.999977	FALSE
Nanog	Baz1b	-0.0241641	0.479422	0.999977	FALSE
Nanog	Scarb1	0.0242677	0.47946	0.999977	FALSE
Nanog	Gars	-0.0241524	0.479614	0.999977	FALSE
Nanog	Clk4	-0.0241453	0.479746	0.999977	FALSE
Nanog	Fam134b	0.0242523	0.479764	0.999977	FALSE
Nanog	Snrpb	-0.0241383	0.479902	0.999977	FALSE
Nanog	Cnpy3	0.0242418	0.479954	0.999977	FALSE
Nanog	Atad5	0.0242369	0.480046	0.999977	FALSE
Nanog	Hk2	0.0242327	0.480118	0.999977	FALSE
Nanog	Atg3	0.0242085	0.480522	0.999977	FALSE
Nanog	Elovl6	0.0241975	0.48075	0.999977	FALSE
Nanog	Tsen15	-0.0240748	0.481072	0.999977	FALSE
Nanog	Mgat2	0.0241613	0.481388	0.999977	FALSE
Nanog	Snx24	0.0241606	0.481398	0.999977	FALSE
Nanog	Wdr18	-0.0240475	0.4816	0.999977	FALSE
Nanog	Ift74	0.0241504	0.481612	0.999977	FALSE
Nanog	G3bp2	-0.0240437	0.48167	0.999977	FALSE
Nanog	Fam98a	-0.0240338	0.48184	0.999977	FALSE
Nanog	Blm	0.0241276	0.481994	0.999977	FALSE
Nanog	Prps1	-0.0240099	0.482244	0.999977	FALSE
Nanog	1110038F14Rik	-0.0240072	0.482318	0.999977	FALSE
Nanog	Pou2f1	0.0240959	0.482562	0.999977	FALSE
Nanog	Ly6e	0.0240924	0.482654	0.999977	FALSE
Nanog	Ssr1	0.0240877	0.482734	0.999977	FALSE
Nanog	Emc10	-0.0239798	0.482842	0.999977	FALSE
Nanog	Apoa1	0.0240794	0.482884	0.999977	FALSE
Nanog	Srpk1	-0.0239652	0.483104	0.999977	FALSE
Nanog	Maged1	0.0240384	0.483634	0.999977	FALSE
Nanog	Tmem68	0.0240378	0.483644	0.999977	FALSE
Nanog	Tcof1	0.0240367	0.483668	0.999977	FALSE
Nanog	Rpp25l	-0.0239234	0.483846	0.999977	FALSE
Nanog	Trmt2a	0.0240269	0.483858	0.999977	FALSE
Nanog	Hipk2	-0.0239159	0.483982	0.999977	FALSE
Nanog	4833439L19Rik	-0.0238988	0.484282	0.999977	FALSE
Nanog	Cops6	0.0240005	0.484346	0.999977	FALSE
Nanog	Ap4s1	0.023992	0.484516	0.999977	FALSE
Nanog	Dusp4	-0.0238803	0.484632	0.999977	FALSE
Nanog	Ywhag	0.0239615	0.485076	0.999977	FALSE
Nanog	Cald1	-0.0238528	0.485148	0.999977	FALSE
Nanog	Psenen	-0.0238523	0.48515	0.999977	FALSE
Nanog	Fzd7	0.0239561	0.48516	0.999977	FALSE
Nanog	Hnrnpk	0.0239558	0.485164	0.999977	FALSE
Nanog	Arfgef1	0.0239522	0.485228	0.999977	FALSE
Nanog	E2f6	0.023952	0.485234	0.999977	FALSE
Nanog	Rnf4	0.0239376	0.48551	0.999977	FALSE
Nanog	Pstk	-0.0237988	0.486116	0.999977	FALSE
Nanog	Plrg1	0.0238984	0.486152	0.999977	FALSE
Nanog	Srrm1	-0.0237889	0.486342	0.999977	FALSE
Nanog	Jun	0.023886	0.486378	0.999977	FALSE
Nanog	Lsm7	-0.0237677	0.486742	0.999977	FALSE
Nanog	Rps15	0.023866	0.486762	0.999977	FALSE
Nanog	Rapgef6	0.0238526	0.486994	0.999977	FALSE
Nanog	Lipt1	0.0238516	0.487022	0.999977	FALSE
Nanog	Smad5	0.0238235	0.487556	0.999977	FALSE
Nanog	Smim15	-0.0237068	0.48789	0.999977	FALSE
Nanog	Mvb12a	-0.0237013	0.48798	0.999977	FALSE
Nanog	Agap3	0.0237994	0.488018	0.999977	FALSE
Nanog	Sec13	0.0237888	0.488214	0.999977	FALSE
Nanog	Mrpl39	0.0237861	0.488252	0.999977	FALSE
Nanog	Fkbp4	0.0237764	0.488434	0.999977	FALSE
Nanog	Elavl1	0.0237749	0.488452	0.999977	FALSE
Nanog	Ccdc12	-0.0236734	0.488502	0.999977	FALSE
Nanog	Rps19	0.0237443	0.488996	0.999977	FALSE
Nanog	Ppp1r11	0.0237085	0.489602	0.999977	FALSE
Nanog	0610012G03Rik	0.0237068	0.489632	0.999977	FALSE
Nanog	Grn	0.0237005	0.489732	0.999977	FALSE
Nanog	Zfp131	-0.0236081	0.489758	0.999977	FALSE
Nanog	Elp3	0.0236952	0.489826	0.999977	FALSE
Nanog	B4galt3	0.0236759	0.490176	0.999977	FALSE
Nanog	Vamp3	-0.0235751	0.490364	0.999977	FALSE
Nanog	Taf7	-0.0235703	0.490482	0.999977	FALSE
Nanog	Snrpb2	-0.0235398	0.491028	0.999977	FALSE
Nanog	Man1a2	0.0236237	0.491162	0.999977	FALSE
Nanog	Trh	0.0235906	0.491826	0.999977	FALSE
Nanog	Nr2c2ap	-0.0234935	0.491894	0.999977	FALSE
Nanog	Fam206a	0.0235862	0.491898	0.999977	FALSE
Nanog	Kdelc1	-0.0234918	0.491916	0.999977	FALSE
Nanog	Bcas2	-0.0234858	0.492016	0.999977	FALSE
Nanog	Ap2s1	0.0235698	0.492184	0.999977	FALSE
Nanog	Naa16	0.0235683	0.492208	0.999977	FALSE
Nanog	Cdc26	-0.0234739	0.49227	0.999977	FALSE
Nanog	Pitx2	0.023533	0.492816	0.999977	FALSE
Nanog	Khdrbs1	0.0235299	0.492868	0.999977	FALSE
Nanog	Slc35f6	0.0235249	0.492954	0.999977	FALSE
Nanog	Wdr4	0.0235046	0.49331	0.999977	FALSE
Nanog	Dhcr7	0.0235005	0.493402	0.999977	FALSE
Nanog	Elob	-0.0234118	0.493436	0.999977	FALSE
Nanog	Ginm1	-0.0234006	0.493626	0.999977	FALSE
Nanog	Fam204a	-0.0234003	0.493628	0.999977	FALSE
Nanog	Cpsf2	0.0234875	0.493636	0.999977	FALSE
Nanog	Rexo4	0.0234866	0.493652	0.999977	FALSE
Nanog	Akr1e1	-0.0233968	0.493692	0.999977	FALSE
Nanog	Rufy3	0.0234824	0.493752	0.999977	FALSE
Nanog	Wipi2	0.0234817	0.493762	0.999977	FALSE
Nanog	Pet100	-0.0233911	0.49381	0.999977	FALSE
Nanog	Hnrnpul2	0.0234673	0.494002	0.999977	FALSE
Nanog	Mrpl13	0.0234558	0.494224	0.999977	FALSE
Nanog	Gng5	0.0234496	0.494364	0.999977	FALSE
Nanog	Zfp553	0.0234255	0.494776	0.999977	FALSE
Nanog	Map1lc3b	-0.0233323	0.494848	0.999977	FALSE
Nanog	Ccdc137	0.02342	0.494874	0.999977	FALSE
Nanog	Csk	0.0233946	0.495332	0.999977	FALSE
Nanog	Prmt2	0.0233923	0.495388	0.999977	FALSE
Nanog	Psrc1	-0.0232984	0.495394	0.999977	FALSE
Nanog	Dapk3	0.0233912	0.495402	0.999977	FALSE
Nanog	Twf2	0.0233439	0.496302	0.999977	FALSE
Nanog	Zmat2	0.0233432	0.496324	0.999977	FALSE
Nanog	Rps27a	0.0233398	0.496364	0.999977	FALSE
Nanog	Abhd8	0.0233153	0.496804	0.999977	FALSE
Nanog	Txndc15	0.0233134	0.496838	0.999977	FALSE
Nanog	Rpl8	0.0232988	0.497094	0.999977	FALSE
Nanog	Gins2	0.0232845	0.497374	0.999977	FALSE
Nanog	Rhot1	0.0232779	0.497504	0.999977	FALSE
Nanog	Grrp1	0.0232708	0.497634	0.999977	FALSE
Nanog	Psmc6	0.0232638	0.497772	0.999977	FALSE
Nanog	Etfb	-0.0231583	0.497978	0.999977	FALSE
Nanog	Pja1	0.0232282	0.498452	0.999977	FALSE
Nanog	Tpm4	-0.0231276	0.49853	0.999977	FALSE
Nanog	Lpcat4	0.0231886	0.499172	0.999977	FALSE
Nanog	Exosc2	0.0231855	0.499226	0.999977	FALSE
Nanog	Dnajb9	0.0231832	0.499284	0.999977	FALSE
Nanog	Pdlim7	0.0231773	0.499408	0.999977	FALSE
Nanog	Ndufb8	0.0231712	0.499484	0.999977	FALSE
Nanog	Ywhah	0.0231696	0.499528	0.999977	FALSE
Nanog	Igf1r	-0.0230504	0.499958	0.999977	FALSE
Nanog	Arhgef1	0.0231401	0.500023	0.999977	FALSE
Nanog	Polr3e	0.0231383	0.500047	0.999977	FALSE
Nanog	Cpsf4	-0.0230377	0.500179	0.999977	FALSE
Nanog	Cox6b1	-0.0230235	0.500431	0.999977	FALSE
Nanog	Prelid3a	0.0231148	0.500517	0.999977	FALSE
Nanog	Igf2bp1	0.0231124	0.500569	0.999977	FALSE
Nanog	Rnf126	-0.0230088	0.500705	0.999977	FALSE
Nanog	Dtd1	0.0231029	0.500745	0.999977	FALSE
Nanog	Ppwd1	-0.022995	0.500971	0.999977	FALSE
Nanog	Cenpm	-0.0229944	0.500983	0.999977	FALSE
Nanog	Alkbh3	0.0230291	0.502171	0.999977	FALSE
Nanog	Mlx	0.0230239	0.502275	0.999977	FALSE
Nanog	Arhgap5	-0.022903	0.502733	0.999977	FALSE
Nanog	Sod1	-0.0228998	0.502803	0.999977	FALSE
Nanog	Med17	0.0229884	0.502935	0.999977	FALSE
Nanog	Mplkip	0.0229875	0.502957	0.999977	FALSE
Nanog	Prorsd1	-0.0228357	0.503939	0.999977	FALSE
Nanog	Mgat4b	0.0229292	0.504079	0.999977	FALSE
Nanog	Sema6a	-0.0228223	0.504163	0.999977	FALSE
Nanog	Spty2d1	0.0229256	0.504167	0.999977	FALSE
Nanog	Tmem214	0.0229225	0.504221	0.999977	FALSE
Nanog	Tstd3	0.0229202	0.504261	0.999977	FALSE
Nanog	Stmn2	0.0229062	0.504547	0.999977	FALSE
Nanog	Tma7	-0.0227887	0.504803	0.999977	FALSE
Nanog	Tmem258	-0.0227732	0.505043	0.999977	FALSE
Nanog	Taf12	0.0228739	0.505159	0.999977	FALSE
Nanog	Iscu	-0.0227565	0.505333	0.999977	FALSE
Nanog	Exoc4	0.022863	0.505379	0.999977	FALSE
Nanog	Pcdh1	-0.0227456	0.505531	0.999977	FALSE
Nanog	Timm44	0.022852	0.505595	0.999977	FALSE
Nanog	Ociad1	0.0228374	0.505865	0.999977	FALSE
Nanog	Npc2	-0.0227171	0.506089	0.999977	FALSE
Nanog	Orc2	-0.0227155	0.506113	0.999977	FALSE
Nanog	Midn	-0.0227143	0.506137	0.999977	FALSE
Nanog	Pipox	0.0228215	0.506181	0.999977	FALSE
Nanog	Wbp11	0.0228152	0.506287	0.999977	FALSE
Nanog	Dlgap5	0.0228052	0.506473	0.999977	FALSE
Nanog	Agpat3	0.0227909	0.506709	0.999977	FALSE
Nanog	2900011O08Rik	-0.0226723	0.506929	0.999977	FALSE
Nanog	Mtmr9	0.022773	0.507069	0.999977	FALSE
Nanog	Cenpw	-0.022662	0.507095	0.999977	FALSE
Nanog	Shoc2	0.0227587	0.507343	0.999977	FALSE
Nanog	Pfdn6	-0.0226338	0.507667	0.999977	FALSE
Nanog	Nubp1	0.0227359	0.507783	0.999977	FALSE
Nanog	Pgrmc2	0.0227273	0.507937	0.999977	FALSE
Nanog	Vps4b	0.0227207	0.508033	0.999977	FALSE
Nanog	Eif2s3x	0.0227205	0.508037	0.999977	FALSE
Nanog	Fam57b	-0.0226115	0.508047	0.999977	FALSE
Nanog	Tmed4	-0.0225894	0.508451	0.999977	FALSE
Nanog	Vgll4	0.0226886	0.508633	0.999977	FALSE
Nanog	Ggct	0.0226885	0.508633	0.999977	FALSE
Nanog	2510039O18Rik	-0.0225547	0.509135	0.999977	FALSE
Nanog	Mrps7	-0.0225546	0.509137	0.999977	FALSE
Nanog	Klf9	0.0226618	0.509157	0.999977	FALSE
Nanog	Slc35b2	0.0226589	0.509209	0.999977	FALSE
Nanog	Gopc	0.0226509	0.509331	0.999977	FALSE
Nanog	Naca	0.0226369	0.509613	0.999977	FALSE
Nanog	Iqcc	0.0226361	0.509623	0.999977	FALSE
Nanog	Timm10b	0.0226328	0.509687	0.999977	FALSE
Nanog	Wrb	-0.0225251	0.509745	0.999977	FALSE
Nanog	Lsm1	0.0226285	0.509751	0.999977	FALSE
Nanog	Memo1	0.0226269	0.509781	0.999977	FALSE
Nanog	Armc10	-0.022518	0.509883	0.999977	FALSE
Nanog	Cdk9	0.0226075	0.510123	0.999977	FALSE
Nanog	Rwdd1	0.0226011	0.510229	0.999977	FALSE
Nanog	Ankhd1	0.0225949	0.510365	0.999977	FALSE
Nanog	Rida	0.0225912	0.510431	0.999977	FALSE
Nanog	Siah1b	0.0225868	0.510511	0.999977	FALSE
Nanog	Tmem256	-0.0224817	0.510529	0.999977	FALSE
Nanog	Osgepl1	-0.0224705	0.510771	0.999977	FALSE
Nanog	Sssca1	0.0225654	0.510895	0.999977	FALSE
Nanog	Marcks	0.0225649	0.510903	0.999977	FALSE
Nanog	Lepr	-0.0224611	0.510937	0.999977	FALSE
Nanog	Fubp1	0.0225551	0.511111	0.999977	FALSE
Nanog	Pcsk2os1	0.0225515	0.511173	0.999977	FALSE
Nanog	Melk	-0.0224393	0.511297	0.999977	FALSE
Nanog	Csde1	-0.0224365	0.511353	0.999977	FALSE
Nanog	Cntrl	0.0225367	0.511467	0.999977	FALSE
Nanog	Polr1d	-0.0224271	0.511521	0.999977	FALSE
Nanog	Recql	0.0225325	0.511543	0.999977	FALSE
Nanog	Sh3d19	0.0225129	0.511947	0.999977	FALSE
Nanog	L3mbtl2	0.0225057	0.512071	0.999977	FALSE
Nanog	Dnajc8	0.0225057	0.512073	0.999977	FALSE
Nanog	Top2a	0.0224769	0.512651	0.999977	FALSE
Nanog	Usp10	0.0224733	0.512711	0.999977	FALSE
Nanog	Lars	-0.022364	0.512761	0.999977	FALSE
Nanog	Tpm2	-0.0223581	0.512891	0.999977	FALSE
Nanog	Map3k4	0.0224419	0.513243	0.999977	FALSE
Nanog	Pwp1	0.0224409	0.513267	0.999977	FALSE
Nanog	Enah	0.0224354	0.513361	0.999977	FALSE
Nanog	Sdhd	0.022428	0.513511	0.999977	FALSE
Nanog	Ccnl1	0.022417	0.513715	0.999977	FALSE
Nanog	Sc5d	0.0224097	0.513891	0.999977	FALSE
Nanog	Chd3os	0.0223737	0.514587	0.999977	FALSE
Nanog	Ncbp1	-0.0222578	0.514889	0.999977	FALSE
Nanog	Ppp1r2	0.0223434	0.515197	0.999977	FALSE
Nanog	Cul4b	0.0223406	0.515251	0.999977	FALSE
Nanog	Zfp655	0.0223335	0.515375	0.999977	FALSE
Nanog	Gsto1	-0.0222303	0.515413	0.999977	FALSE
Nanog	Cdk2	-0.0222217	0.515565	0.999977	FALSE
Nanog	Dstn	-0.0222191	0.515617	0.999977	FALSE
Nanog	Tmod3	0.0223167	0.515707	0.999977	FALSE
Nanog	Gldc	-0.0222084	0.515817	0.999977	FALSE
Nanog	Cul4a	-0.022206	0.515857	0.999977	FALSE
Nanog	Clta	0.0223077	0.515899	0.999977	FALSE
Nanog	Hjurp	0.0223037	0.515973	0.999977	FALSE
Nanog	Eci2	0.0222817	0.516351	0.999977	FALSE
Nanog	Btf3	0.0222774	0.516427	0.999977	FALSE
Nanog	Fus	-0.0221748	0.516449	0.999977	FALSE
Nanog	Nectin2	-0.0221742	0.516461	0.999977	FALSE
Nanog	Rpl18a	0.0222734	0.516495	0.999977	FALSE
Nanog	Ecd	0.0222721	0.516523	0.999977	FALSE
Nanog	Tars	0.0222491	0.517021	0.999977	FALSE
Nanog	Slc31a1	0.0222394	0.517181	0.999977	FALSE
Nanog	Psip1	-0.0221253	0.517395	0.999977	FALSE
Nanog	Mettl22	-0.0221052	0.517747	0.999977	FALSE
Nanog	Stk26	0.0222114	0.517803	0.999977	FALSE
Nanog	Slc25a38	-0.0220948	0.517947	0.999977	FALSE
Nanog	Anapc13	0.0222033	0.517961	0.999977	FALSE
Nanog	Car2	-0.0220905	0.518019	0.999977	FALSE
Nanog	Gtf2f1	0.0221941	0.518157	0.999977	FALSE
Nanog	Kdf1	0.0221734	0.518557	0.999977	FALSE
Nanog	Prdx6	0.0221584	0.518843	0.999977	FALSE
Nanog	Psmb2	-0.0220464	0.518859	0.999977	FALSE
Nanog	Ivd	0.0221299	0.519443	0.999977	FALSE
Nanog	Prkab1	-0.0220132	0.519535	0.999977	FALSE
Nanog	Rc3h2	-0.0219906	0.519973	0.999977	FALSE
Nanog	Rnmt	-0.0219867	0.520025	0.999977	FALSE
Nanog	Nars	0.0220874	0.520263	0.999977	FALSE
Nanog	Tdh	0.022084	0.520327	0.999977	FALSE
Nanog	Pi4k2a	-0.0219596	0.520551	0.999977	FALSE
Nanog	Atl3	0.0220688	0.520653	0.999977	FALSE
Nanog	Rpl6	-0.0219443	0.520859	0.999977	FALSE
Nanog	Xpa	0.0220551	0.520899	0.999977	FALSE
Nanog	Mrpl48	0.0220539	0.520915	0.999977	FALSE
Nanog	Nectin3	0.0220525	0.520933	0.999977	FALSE
Nanog	Trip4	0.022051	0.520955	0.999977	FALSE
Nanog	Clk1	0.0220489	0.520995	0.999977	FALSE
Nanog	Znhit3	-0.0219351	0.521075	0.999977	FALSE
Nanog	Zmym1	0.0220431	0.521115	0.999977	FALSE
Nanog	Adsl	0.0220421	0.521137	0.999977	FALSE
Nanog	Lyrm9	0.022039	0.521185	0.999977	FALSE
Nanog	Tstd2	0.0220185	0.521573	0.999977	FALSE
Nanog	C1qbp	0.0220161	0.521615	0.999977	FALSE
Nanog	Abr	0.0220157	0.521631	0.999977	FALSE
Nanog	Mrpl46	0.0219968	0.521985	0.999977	FALSE
Nanog	Rnf8	0.0219762	0.522317	0.999977	FALSE
Nanog	Myc	0.0219693	0.522437	0.999977	FALSE
Nanog	Dusp11	-0.0218584	0.522477	0.999977	FALSE
Nanog	Katnb1	0.0219569	0.522693	0.999977	FALSE
Nanog	Mcf2	0.0219356	0.523081	0.999977	FALSE
Nanog	Trabd	0.0219302	0.523179	0.999977	FALSE
Nanog	Uba3	0.0218999	0.523713	0.999977	FALSE
Nanog	Bola1	0.0218733	0.524239	0.999977	FALSE
Nanog	Pank2	0.0218677	0.524333	0.999977	FALSE
Nanog	Ybx3	0.0218664	0.524349	0.999977	FALSE
Nanog	Elavl2	0.0218537	0.524599	0.999977	FALSE
Nanog	Macf1	0.0218533	0.524611	0.999977	FALSE
Nanog	Zswim1	0.0218516	0.524627	0.999977	FALSE
Nanog	Bzw1	-0.0217352	0.524827	0.999977	FALSE
Nanog	Cd151	-0.0217237	0.525041	0.999977	FALSE
Nanog	Smad1	0.0218259	0.525101	0.999977	FALSE
Nanog	Nup35	0.021812	0.525385	0.999977	FALSE
Nanog	Tnpo1	-0.0217034	0.525457	0.999977	FALSE
Nanog	Gm17018	0.0218053	0.525489	0.999977	FALSE
Nanog	Slc3a2	-0.0216882	0.525757	0.999977	FALSE
Nanog	Cdc37l1	-0.0216848	0.525821	0.999977	FALSE
Nanog	Sdhaf2	-0.0216837	0.525835	0.999977	FALSE
Nanog	Clint1	0.0217871	0.525839	0.999977	FALSE
Nanog	Smarce1	-0.0216832	0.525857	0.999977	FALSE
Nanog	Nme4	0.0217795	0.525975	0.999977	FALSE
Nanog	Zfp979	0.0217772	0.526013	0.999977	FALSE
Nanog	Xrn2	-0.0216461	0.526591	0.999977	FALSE
Nanog	Siva1	-0.0216459	0.526593	0.999977	FALSE
Nanog	Mrpl50	0.0217439	0.526649	0.999977	FALSE
Nanog	Rbck1	-0.0216343	0.526803	0.999977	FALSE
Nanog	Tmem243	-0.021621	0.527077	0.999977	FALSE
Nanog	Cdca4	-0.0216114	0.527277	0.999977	FALSE
Nanog	Swap70	0.021702	0.527455	0.999977	FALSE
Nanog	Lbr	0.0216935	0.527647	0.999977	FALSE
Nanog	Magoh	-0.0215878	0.527729	0.999977	FALSE
Nanog	Gpn3	-0.0215751	0.527983	0.999977	FALSE
Nanog	H1f0	0.0216619	0.528253	0.999977	FALSE
Nanog	Dctn6	0.0216403	0.528641	0.999977	FALSE
Nanog	Ssr4	0.0216355	0.528719	0.999977	FALSE
Nanog	Tmem201	0.0216346	0.528727	0.999977	FALSE
Nanog	Gnpda2	0.0216338	0.528733	0.999977	FALSE
Nanog	Timm50	0.0216335	0.528735	0.999977	FALSE
Nanog	Brk1	0.0216322	0.528765	0.999977	FALSE
Nanog	Ctnnd1	0.0216306	0.528799	0.999977	FALSE
Nanog	Slain1	-0.0215342	0.528817	0.999977	FALSE
Nanog	Rpl24	-0.0215328	0.528851	0.999977	FALSE
Nanog	Tmem33	-0.0215268	0.528951	0.999977	FALSE
Nanog	Rab5a	0.0216161	0.529027	0.999977	FALSE
Nanog	Mcm4	0.0216023	0.529257	0.999977	FALSE
Nanog	Scfd1	-0.0215097	0.529303	0.999977	FALSE
Nanog	Acaa2	0.0215668	0.529911	0.999977	FALSE
Nanog	Rbpms	-0.0214742	0.530021	0.999977	FALSE
Nanog	Emc7	0.0215561	0.530105	0.999977	FALSE
Nanog	Eif4g2	0.0215557	0.530107	0.999977	FALSE
Nanog	Wipi1	0.0215544	0.530137	0.999977	FALSE
Nanog	Gng3	-0.0214656	0.530183	0.999977	FALSE
Nanog	Csrp1	-0.0214647	0.530197	0.999977	FALSE
Nanog	Polr1a	-0.0214424	0.530611	0.999977	FALSE
Nanog	Ccp110	0.0215085	0.531077	0.999977	FALSE
Nanog	Cdca3	-0.0214136	0.531093	0.999977	FALSE
Nanog	Slc20a2	0.0214918	0.531431	0.999977	FALSE
Nanog	Dnajb14	0.021491	0.531441	0.999977	FALSE
Nanog	Tsen54	0.0214899	0.531459	0.999977	FALSE
Nanog	Elac2	-0.0213915	0.531463	0.999977	FALSE
Nanog	Mrps15	0.0214731	0.531721	0.999977	FALSE
Nanog	Psmc1	-0.0213743	0.531741	0.999977	FALSE
Nanog	Trmt61a	0.0214693	0.531799	0.999977	FALSE
Nanog	Lypd6b	-0.021368	0.531849	0.999977	FALSE
Nanog	Tcea3	0.0214661	0.531859	0.999977	FALSE
Nanog	Cthrc1	0.0214649	0.531891	0.999977	FALSE
Nanog	Fkbp8	-0.0213574	0.532061	0.999977	FALSE
Nanog	Clasp1	0.0214428	0.532301	0.999977	FALSE
Nanog	Zcchc11	-0.0213367	0.532433	0.999977	FALSE
Nanog	Ttc14	-0.0213304	0.532543	0.999977	FALSE
Nanog	Hars	-0.0213254	0.532619	0.999977	FALSE
Nanog	Nsdhl	-0.0213207	0.532719	0.999977	FALSE
Nanog	2002-03-01	-0.0213064	0.532979	0.999977	FALSE
Nanog	Rab3ip	-0.0213063	0.532983	0.999977	FALSE
Nanog	Arl6ip1	0.0213924	0.533231	0.999977	FALSE
Nanog	Ankrd54	0.0213889	0.533285	0.999977	FALSE
Nanog	Commd8	0.0213883	0.533307	0.999977	FALSE
Nanog	Pycr2	0.0213808	0.533457	0.999977	FALSE
Nanog	Mcrs1	0.021379	0.533485	0.999977	FALSE
Nanog	Pcbd2	0.0213746	0.533569	0.999977	FALSE
Nanog	Wdr61	-0.0212752	0.533581	0.999977	FALSE
Nanog	Pole4	-0.0212752	0.533581	0.999977	FALSE
Nanog	Tubb2b	0.0213723	0.533605	0.999977	FALSE
Nanog	Gigyf2	-0.0212708	0.533657	0.999977	FALSE
Nanog	Dnaja1	-0.0212616	0.533799	0.999977	FALSE
Nanog	Dnpep	0.0213448	0.534123	0.999977	FALSE
Nanog	Isoc1	0.0213373	0.534263	0.999977	FALSE
Nanog	Gm14698	-0.0212277	0.534459	0.999977	FALSE
Nanog	Tmem59l	0.0213195	0.534621	0.999977	FALSE
Nanog	Cactin	0.021315	0.534693	0.999977	FALSE
Nanog	Pyurf	0.0213011	0.534981	0.999977	FALSE
Nanog	Ash2l	-0.0211907	0.535065	0.999977	FALSE
Nanog	Dusp3	0.0212949	0.535091	0.999977	FALSE
Nanog	Ckap5	0.0212944	0.535105	0.999977	FALSE
Nanog	Rps23	0.0212833	0.535293	0.999977	FALSE
Nanog	Rangrf	-0.0211668	0.535499	0.999977	FALSE
Nanog	Ebp	0.0212646	0.535611	0.999977	FALSE
Nanog	Vapb	-0.0211466	0.535943	0.999977	FALSE
Nanog	Rer1	0.0212466	0.535993	0.999977	FALSE
Nanog	Klhdc3	0.0212371	0.536191	0.999977	FALSE
Nanog	Puf60	0.021227	0.536389	0.999977	FALSE
Nanog	Utp23	0.0212231	0.536481	0.999977	FALSE
Nanog	Pcnt	0.02122	0.536531	0.999977	FALSE
Nanog	Zranb3	0.0212164	0.536593	0.999977	FALSE
Nanog	Xrcc6	0.021216	0.536601	0.999977	FALSE
Nanog	Got2	-0.0211113	0.536605	0.999977	FALSE
Nanog	Rsrp1	-0.0211113	0.536607	0.999977	FALSE
Nanog	Nat14	0.0212139	0.536647	0.999977	FALSE
Nanog	Ythdc1	-0.0211006	0.536793	0.999977	FALSE
Nanog	Ciao1	0.0212044	0.536817	0.999977	FALSE
Nanog	Med31	0.0212005	0.536875	0.999977	FALSE
Nanog	Trub2	0.0211987	0.536901	0.999977	FALSE
Nanog	Psma3	0.0211978	0.536913	0.999977	FALSE
Nanog	Aig1	-0.0210929	0.536913	0.999977	FALSE
Nanog	Nup88	0.021197	0.536925	0.999977	FALSE
Nanog	Tmem120a	0.021196	0.536937	0.999977	FALSE
Nanog	Pml	0.0211922	0.536999	0.999977	FALSE
Nanog	Ap1s1	0.0211904	0.537021	0.999977	FALSE
Nanog	Ttk	0.0211872	0.537091	0.999977	FALSE
Nanog	Tmx2	0.0211757	0.537299	0.999977	FALSE
Nanog	Tubg1	-0.0210652	0.537493	0.999977	FALSE
Nanog	Wdr83	0.0211625	0.537573	0.999977	FALSE
Nanog	Gm10762	0.0211522	0.537773	0.999977	FALSE
Nanog	Taldo1	-0.0210483	0.537847	0.999977	FALSE
Nanog	Arl10	0.0211289	0.538153	0.999977	FALSE
Nanog	Gsr	-0.0210323	0.538195	0.999977	FALSE
Nanog	Cxx1a	0.0211237	0.538249	0.999977	FALSE
Nanog	Ptdss2	0.0211157	0.538407	0.999977	FALSE
Nanog	Hn1	0.0211151	0.538421	0.999977	FALSE
Nanog	Arhgap19	0.0211099	0.538533	0.999977	FALSE
Nanog	Eva1b	0.0210972	0.538765	0.999977	FALSE
Nanog	Vamp7	-0.0209992	0.538875	0.999977	FALSE
Nanog	Atf6b	0.0210904	0.538921	0.999977	FALSE
Nanog	Coasy	0.0210897	0.538933	0.999977	FALSE
Nanog	Surf1	-0.0209958	0.538933	0.999977	FALSE
Nanog	Apex1	-0.0209818	0.539273	0.999977	FALSE
Nanog	Kif1bp	0.02107	0.539287	0.999977	FALSE
Nanog	Ticrr	-0.0209678	0.539549	0.999977	FALSE
Nanog	Pea15a	0.0210457	0.539773	0.999977	FALSE
Nanog	Sptan1	0.0210364	0.539961	0.999977	FALSE
Nanog	Prpf3	0.0210362	0.539965	0.999977	FALSE
Nanog	Prmt6	0.0210111	0.540425	0.999977	FALSE
Nanog	Msi1	-0.0209214	0.540445	0.999977	FALSE
Nanog	Gnb1l	0.0210092	0.540469	0.999977	FALSE
Nanog	Atp5sl	0.0210042	0.540539	0.999977	FALSE
Nanog	Pid1	0.0209923	0.540765	0.999977	FALSE
Nanog	Scand1	0.0209803	0.540973	0.999977	FALSE
Nanog	Trp53rkb	0.0209785	0.541015	0.999977	FALSE
Nanog	Hnrnpf	0.0209726	0.541127	0.999977	FALSE
Nanog	Tpr	-0.0208795	0.541275	0.999977	FALSE
Nanog	Rpl13a	0.0209584	0.541377	0.999977	FALSE
Nanog	Slc25a4	0.0209526	0.541491	0.999977	FALSE
Nanog	Foxd3	-0.0208547	0.541715	0.999977	FALSE
Nanog	Arpp19	0.0209273	0.541965	0.999977	FALSE
Nanog	Rpf2	-0.0208375	0.542013	0.999977	FALSE
Nanog	Chtf18	0.0209235	0.542029	0.999977	FALSE
Nanog	Rpl37	-0.0208194	0.542309	0.999977	FALSE
Nanog	Fxn	0.0208952	0.542649	0.999977	FALSE
Nanog	Dido1	0.0208871	0.542785	0.999977	FALSE
Nanog	Coa6	-0.020787	0.542881	0.999977	FALSE
Nanog	Mrpl28	0.0208713	0.543081	0.999977	FALSE
Nanog	Zfp606	0.0208601	0.543303	0.999977	FALSE
Nanog	Hspb11	-0.0207605	0.543395	0.999977	FALSE
Nanog	Sall1	0.0208535	0.543433	0.999977	FALSE
Nanog	Pkn2	-0.0207462	0.543647	0.999977	FALSE
Nanog	Fbln1	0.0208411	0.543693	0.999977	FALSE
Nanog	Nodal	0.0208382	0.543749	0.999977	FALSE
Nanog	Rrp1b	0.0208356	0.543795	0.999977	FALSE
Nanog	Ddx46	-0.0207151	0.544235	0.999977	FALSE
Nanog	Utp6	0.0208133	0.544265	0.999977	FALSE
Nanog	Mcl1	-0.020668	0.545115	0.999977	FALSE
Nanog	Esd	0.0207692	0.545149	0.999977	FALSE
Nanog	Tada2a	0.0207634	0.545279	0.999977	FALSE
Nanog	Tcf4	0.0207608	0.545321	0.999977	FALSE
Nanog	Rps21	-0.0206549	0.545361	0.999977	FALSE
Nanog	Get4	-0.020652	0.545407	0.999977	FALSE
Nanog	Slc38a1	0.0207522	0.545477	0.999977	FALSE
Nanog	Leng1	0.0207434	0.545653	0.999977	FALSE
Nanog	Srfbp1	0.0207396	0.545717	0.999977	FALSE
Nanog	Fbxw5	0.020736	0.545769	0.999977	FALSE
Nanog	Hars2	0.0207311	0.545827	0.999977	FALSE
Nanog	H2afy	0.0207164	0.546137	0.999977	FALSE
Nanog	Uqcc3	-0.0206119	0.546155	0.999977	FALSE
Nanog	Ift20	-0.020606	0.546271	0.999977	FALSE
Nanog	Phf14	0.0207101	0.546273	0.999977	FALSE
Nanog	Paip2	-0.0206056	0.546277	0.999977	FALSE
Nanog	Smu1	0.0207065	0.546337	0.999977	FALSE
Nanog	Prss36	0.0206989	0.546485	0.999977	FALSE
Nanog	Pelp1	-0.0205914	0.546537	0.999977	FALSE
Nanog	Psmd5	-0.0205914	0.546537	0.999977	FALSE
Nanog	Znhit2	0.0206883	0.546673	0.999977	FALSE
Nanog	Tpx2	0.0206849	0.546739	0.999977	FALSE
Nanog	Dusp12	-0.0205772	0.546837	0.999977	FALSE
Nanog	Dusp6	-0.0205765	0.546849	0.999977	FALSE
Nanog	Gtf2f2	0.0206746	0.546957	0.999977	FALSE
Nanog	Rasa1	0.0206698	0.547061	0.999977	FALSE
Nanog	Irak1	0.0206661	0.547141	0.999977	FALSE
Nanog	Cdh1	-0.0205497	0.547355	0.999977	FALSE
Nanog	Hsph1	0.0206462	0.547489	0.999977	FALSE
Nanog	Nudt13	0.0206228	0.547933	0.999977	FALSE
Nanog	Rspo1	-0.0205026	0.548273	0.999977	FALSE
Nanog	Ireb2	-0.0205014	0.548289	0.999977	FALSE
Nanog	Psmd1	0.0206039	0.548329	0.999977	FALSE
Nanog	Lrp5	0.0205569	0.549199	0.999977	FALSE
Nanog	Asf1a	-0.0204523	0.549261	0.999977	FALSE
Nanog	Uimc1	-0.0204485	0.549321	0.999977	FALSE
Nanog	0610009O20Rik	0.0205427	0.549475	0.999977	FALSE
Nanog	Dync2li1	-0.0204397	0.549513	0.999977	FALSE
Nanog	Tomm7	-0.0204261	0.549749	0.999977	FALSE
Nanog	H2afx	0.020515	0.549979	0.999977	FALSE
Nanog	Phpt1	-0.0204108	0.550041	0.999977	FALSE
Nanog	Morn4	0.020505	0.550147	0.999977	FALSE
Nanog	Ipo4	0.0205019	0.550215	0.999977	FALSE
Nanog	Zdbf2	0.0204875	0.550489	0.999977	FALSE
Nanog	Pld3	-0.0203818	0.550559	0.999977	FALSE
Nanog	Kazn	-0.020372	0.550741	0.999977	FALSE
Nanog	Eif5	-0.0203716	0.550747	0.999977	FALSE
Nanog	Ddx28	0.0204736	0.550763	0.999977	FALSE
Nanog	Ero1l	-0.0203695	0.550781	0.999977	FALSE
Nanog	Haus2	0.0204725	0.550795	0.999977	FALSE
Nanog	Chmp7	-0.0203529	0.551113	0.999977	FALSE
Nanog	Washc3	0.0204333	0.551551	0.999977	FALSE
Nanog	Gpx4	0.0204253	0.551709	0.999977	FALSE
Nanog	Rdx	0.0204222	0.551787	0.999977	FALSE
Nanog	Egr1	0.0204139	0.551909	0.999977	FALSE
Nanog	Ccny	0.020411	0.551975	0.999977	FALSE
Nanog	Pdcd2l	0.0204058	0.552087	0.999977	FALSE
Nanog	Vim	-0.0202992	0.552185	0.999977	FALSE
Nanog	Zfp933	0.0203784	0.552625	0.999977	FALSE
Nanog	Adgrl2	0.0203685	0.552809	0.999977	FALSE
Nanog	Rrbp1	0.0203645	0.552871	0.999977	FALSE
Nanog	Tipin	-0.0202637	0.552905	0.999977	FALSE
Nanog	Myh10	-0.0202401	0.553405	0.999977	FALSE
Nanog	Metrn	0.0203361	0.553419	0.999977	FALSE
Nanog	Hdgfrp3	0.0203205	0.553743	0.999977	FALSE
Nanog	Wdr75	0.0203164	0.553829	0.999977	FALSE
Nanog	Hist1h2ae	0.0203164	0.553831	0.999977	FALSE
Nanog	Actr3	-0.0202091	0.553979	0.999977	FALSE
Nanog	Tfam	0.0202947	0.554219	0.999977	FALSE
Nanog	Zfp281	0.0202932	0.554239	0.999977	FALSE
Nanog	Pgap2	0.0202927	0.554251	0.999977	FALSE
Nanog	Ralbp1	0.0202827	0.554435	0.999977	FALSE
Nanog	Pdia3	0.0202663	0.554741	0.999977	FALSE
Nanog	Syt11	-0.020159	0.555005	0.999977	FALSE
Nanog	Ttc3	-0.0201557	0.555059	0.999977	FALSE
Nanog	Tmem65	0.0202279	0.555453	0.999977	FALSE
Nanog	Nrd1	0.0202144	0.555677	0.999977	FALSE
Nanog	Dxo	0.0202024	0.555905	0.999977	FALSE
Nanog	Dcaf11	0.0202007	0.555941	0.999977	FALSE
Nanog	Rrp12	-0.0201066	0.556027	0.999977	FALSE
Nanog	Sirt2	0.0201823	0.556301	0.999977	FALSE
Nanog	Rbms1	0.0201822	0.556303	0.999977	FALSE
Nanog	Tmem11	0.0201702	0.556533	0.999977	FALSE
Nanog	Zfp263	0.0201669	0.556597	0.999977	FALSE
Nanog	Tiparp	0.0201662	0.556605	0.999977	FALSE
Nanog	Uqcrc1	0.020165	0.556627	0.999977	FALSE
Nanog	Prdx4	0.0201474	0.556971	0.999977	FALSE
Nanog	Kras	0.0201444	0.557011	0.999977	FALSE
Nanog	Rps12-ps3	0.0201297	0.557283	0.999977	FALSE
Nanog	Hip1	0.0201109	0.557611	0.999977	FALSE
Nanog	Tm7sf3	-0.0200147	0.557819	0.999977	FALSE
Nanog	Zfp266	-0.0200124	0.557855	0.999977	FALSE
Nanog	Hmmr	-0.020012	0.557861	0.999977	FALSE
Nanog	Azi2	-0.0200105	0.557893	0.999977	FALSE
Nanog	Tst	0.0200784	0.558161	0.999977	FALSE
Nanog	Eif2a	-0.0199925	0.558227	0.999977	FALSE
Nanog	Synj2bp	0.0200732	0.558277	0.999977	FALSE
Nanog	Cdc25a	-0.0199786	0.558479	0.999977	FALSE
Nanog	Atox1	0.0200623	0.558519	0.999977	FALSE
Nanog	Tox4	0.02006	0.558553	0.999977	FALSE
Nanog	Ecsit	0.0200599	0.558553	0.999977	FALSE
Nanog	Klf13	-0.0199699	0.558651	0.999977	FALSE
Nanog	Ppp3cb	-0.0199471	0.558997	0.999977	FALSE
Nanog	Akap8	0.0200306	0.559133	0.999977	FALSE
Nanog	Cdc42	0.0200275	0.559215	0.999977	FALSE
Nanog	Usp22	0.0200257	0.559263	0.999977	FALSE
Nanog	Timp1	-0.0199313	0.559295	0.999977	FALSE
Nanog	Plekha1	0.0200217	0.559347	0.999977	FALSE
Nanog	Msx1	0.02002	0.559381	0.999977	FALSE
Nanog	Ubp1	-0.0199226	0.559479	0.999977	FALSE
Nanog	Rnf115	0.0200116	0.559543	0.999977	FALSE
Nanog	Arid4a	-0.0199149	0.559637	0.999977	FALSE
Nanog	Tmem131	-0.019912	0.559693	0.999977	FALSE
Nanog	Atad3a	-0.0199085	0.559767	0.999977	FALSE
Nanog	D930015E06Rik	-0.0198937	0.560043	0.999977	FALSE
Nanog	Smarca2	0.0199794	0.560181	0.999977	FALSE
Nanog	Rps3a1	0.0199461	0.560805	0.999977	FALSE
Nanog	Mrpl4	-0.0198428	0.561053	0.999977	FALSE
Nanog	Ubxn2b	0.0199204	0.561309	0.999977	FALSE
Nanog	Rbx1	-0.0198281	0.561365	0.999977	FALSE
Nanog	Ddx27	0.0199151	0.561415	0.999977	FALSE
Nanog	Mmgt2	0.019914	0.561449	0.999977	FALSE
Nanog	Gja1	0.0199016	0.561685	0.999977	FALSE
Nanog	Pip4k2a	0.0198836	0.562019	0.999977	FALSE
Nanog	Hist1h2bc	-0.0197871	0.562159	0.999977	FALSE
Nanog	Parp1	0.0198491	0.562639	0.999977	FALSE
Nanog	Tfdp2	-0.0197491	0.562883	0.999977	FALSE
Nanog	Dr1	0.0198284	0.562975	0.999977	FALSE
Nanog	Nln	-0.0197427	0.563029	0.999977	FALSE
Nanog	Myo19	0.0198215	0.563093	0.999977	FALSE
Nanog	Frmd8	0.0198202	0.563121	0.999977	FALSE
Nanog	Lamtor2	0.0197934	0.563681	0.999977	FALSE
Nanog	Fam76a	-0.0197062	0.563745	0.999977	FALSE
Nanog	Creld2	0.0197884	0.563789	0.999977	FALSE
Nanog	Cwf19l2	-0.0197036	0.563789	0.999977	FALSE
Nanog	Fmnl2	0.0197812	0.563935	0.999977	FALSE
Nanog	Snapin	0.0197726	0.564087	0.999977	FALSE
Nanog	Med11	-0.0196866	0.564161	0.999977	FALSE
Nanog	Gtpbp4	-0.0196804	0.564295	0.999977	FALSE
Nanog	Riok1	0.0197595	0.564339	0.999977	FALSE
Nanog	Gtpbp10	-0.019672	0.564439	0.999977	FALSE
Nanog	Nup210	0.0197488	0.564545	0.999977	FALSE
Nanog	Fam220a	-0.0196638	0.564591	0.999977	FALSE
Nanog	Hmga1-rs1	0.0197435	0.564621	0.999977	FALSE
Nanog	Golgb1	-0.0196579	0.564683	0.999977	FALSE
Nanog	Zfp608	0.0197336	0.564823	0.999977	FALSE
Nanog	Cbr1	0.0197219	0.565051	0.999977	FALSE
Nanog	Tspan14	0.0197203	0.565075	0.999977	FALSE
Nanog	Zfp68	0.0197085	0.565327	0.999977	FALSE
Nanog	Cldn7	-0.0196165	0.565465	0.999977	FALSE
Nanog	Arf4	-0.0196164	0.565465	0.999977	FALSE
Nanog	Fam133b	0.0196967	0.565567	0.999977	FALSE
Nanog	Bok	-0.0196111	0.565589	0.999977	FALSE
Nanog	Far1	0.0196945	0.565609	0.999977	FALSE
Nanog	Fam208a	-0.0196096	0.565623	0.999977	FALSE
Nanog	Psma2	0.0196891	0.565733	0.999977	FALSE
Nanog	Fjx1	0.0196871	0.565769	0.999977	FALSE
Nanog	Mapk4	0.019677	0.565953	0.999977	FALSE
Nanog	Mettl17	-0.0195872	0.566027	0.999977	FALSE
Nanog	Bet1	0.0196687	0.566121	0.999977	FALSE
Nanog	Armc8	0.0196559	0.566389	0.999977	FALSE
Nanog	Ammecr1l	0.0196451	0.566589	0.999977	FALSE
Nanog	Tra2b	-0.0195589	0.566613	0.999977	FALSE
Nanog	Naxd	0.019643	0.566625	0.999977	FALSE
Nanog	Cacfd1	0.0196348	0.566797	0.999977	FALSE
Nanog	Ftsj3	0.0196153	0.567147	0.999977	FALSE
Nanog	Tdrd3	0.0196088	0.567249	0.999977	FALSE
Nanog	Psmb4	-0.0195262	0.567271	0.999977	FALSE
Nanog	Rbbp4	-0.0195192	0.567395	0.999977	FALSE
Nanog	Mid1ip1	0.0195893	0.567613	0.999977	FALSE
Nanog	Dnaja2	0.019584	0.567701	0.999977	FALSE
Nanog	Golph3	0.0195721	0.567899	0.999977	FALSE
Nanog	Ugdh	-0.0194926	0.567981	0.999977	FALSE
Nanog	Gstk1	-0.0194877	0.568089	0.999977	FALSE
Nanog	Zmynd11	-0.0194708	0.568433	0.999977	FALSE
Nanog	Lancl2	-0.0194674	0.568507	0.999977	FALSE
Nanog	Scyl2	0.0195344	0.568623	0.999977	FALSE
Nanog	Rpl18	-0.0194582	0.568703	0.999977	FALSE
Nanog	Naf1	-0.0194525	0.568805	0.999977	FALSE
Nanog	Tpp2	0.0195225	0.568871	0.999977	FALSE
Nanog	Kdm2a	-0.0194455	0.568955	0.999977	FALSE
Nanog	Tmem55a	0.0195146	0.569019	0.999977	FALSE
Nanog	Rpl12	0.0195059	0.569191	0.999977	FALSE
Nanog	Ush1c	0.0195048	0.569213	0.999977	FALSE
Nanog	Atf2	0.0195032	0.569241	0.999977	FALSE
Nanog	Cbfb	-0.0194294	0.569285	0.999977	FALSE
Nanog	Crnkl1	0.0194923	0.569465	0.999977	FALSE
Nanog	Mgst3	0.0194915	0.569483	0.999977	FALSE
Nanog	Tbc1d16	0.019482	0.569643	0.999977	FALSE
Nanog	Mafg	-0.0194112	0.569663	0.999977	FALSE
Nanog	2610021A01Rik	0.0194766	0.569739	0.999977	FALSE
Nanog	Tia1	0.0194757	0.569763	0.999977	FALSE
Nanog	Slbp	-0.0194034	0.569799	0.999977	FALSE
Nanog	Cenpv	-0.0194012	0.569855	0.999977	FALSE
Nanog	Ptpn6	-0.019398	0.569915	0.999977	FALSE
Nanog	Snf8	0.0194588	0.570107	0.999977	FALSE
Nanog	Ube2b	0.0194529	0.570229	0.999977	FALSE
Nanog	2700060E02Rik	0.0194375	0.570499	0.999977	FALSE
Nanog	Rbbp9	0.0194297	0.570647	0.999977	FALSE
Nanog	Tfb2m	0.0194292	0.570653	0.999977	FALSE
Nanog	Hsd17b4	0.019422	0.570781	0.999977	FALSE
Nanog	Gle1	0.0194165	0.570889	0.999977	FALSE
Nanog	Baz1a	0.0194133	0.570939	0.999977	FALSE
Nanog	Gab1	0.0194122	0.570955	0.999977	FALSE
Nanog	Stk24	0.0194048	0.571131	0.999977	FALSE
Nanog	Utp4	0.0194031	0.571157	0.999977	FALSE
Nanog	Krtcap3	0.0193949	0.571335	0.999977	FALSE
Nanog	Mettl2	-0.0193042	0.571779	0.999977	FALSE
Nanog	Gpatch11	0.0193719	0.571817	0.999977	FALSE
Nanog	Mms19	0.0193615	0.572017	0.999977	FALSE
Nanog	Amd1	-0.0192902	0.572081	0.999977	FALSE
Nanog	Cib1	-0.0192885	0.572135	0.999977	FALSE
Nanog	Kti12	0.0193498	0.572249	0.999977	FALSE
Nanog	Taf13	0.0193406	0.572415	0.999977	FALSE
Nanog	Csnk2a2	-0.0192726	0.572457	0.999977	FALSE
Nanog	Aftph	0.019337	0.572473	0.999977	FALSE
Nanog	Gfm2	0.0193267	0.572695	0.999977	FALSE
Nanog	Nvl	0.0193223	0.572769	0.999977	FALSE
Nanog	Ssr3	-0.0192551	0.572841	0.999977	FALSE
Nanog	Gdap1l1	0.0193172	0.572867	0.999977	FALSE
Nanog	Elp5	0.0193172	0.572867	0.999977	FALSE
Nanog	Srsf1	-0.0192534	0.572867	0.999977	FALSE
Nanog	Map7d3	-0.0192528	0.572877	0.999977	FALSE
Nanog	Cyhr1	-0.0192495	0.572951	0.999977	FALSE
Nanog	Hexim1	0.0193014	0.573161	0.999977	FALSE
Nanog	Nup133	-0.0192374	0.573177	0.999977	FALSE
Nanog	Sema4a	-0.019237	0.573179	0.999977	FALSE
Nanog	Pik3c2a	0.0192926	0.573335	0.999977	FALSE
Nanog	Ascc1	-0.0192279	0.573345	0.999977	FALSE
Nanog	Por	0.0192773	0.573677	0.999977	FALSE
Nanog	Calm2	0.0192627	0.573963	0.999977	FALSE
Nanog	Golph3l	0.0192572	0.574049	0.999977	FALSE
Nanog	Snrnp25	0.0192562	0.574063	0.999977	FALSE
Nanog	Smarcd1	-0.0191871	0.574145	0.999977	FALSE
Nanog	Atp13a3	0.019251	0.574169	0.999977	FALSE
Nanog	Nolc1	0.0192506	0.574177	0.999977	FALSE
Nanog	Med23	0.0192498	0.574193	0.999977	FALSE
Nanog	Hnrnpu	-0.0191791	0.574319	0.999977	FALSE
Nanog	Tsc22d1	0.0192412	0.574361	0.999977	FALSE
Nanog	Colgalt1	-0.0191694	0.574471	0.999977	FALSE
Nanog	Ifitm3	-0.0191529	0.574833	0.999977	FALSE
Nanog	Rnf10	0.019214	0.574879	0.999977	FALSE
Nanog	Fh1	0.0192098	0.574967	0.999977	FALSE
Nanog	Eci1	0.0192017	0.575141	0.999977	FALSE
Nanog	Fars2	0.0192	0.575183	0.999977	FALSE
Nanog	Rbbp8	0.0191998	0.575187	0.999977	FALSE
Nanog	Tbpl1	-0.0191341	0.575205	0.999977	FALSE
Nanog	Erdr1	0.0191977	0.575227	0.999977	FALSE
Nanog	Ogfod3	0.0191974	0.575231	0.999977	FALSE
Nanog	Trim59	0.0191962	0.575251	0.999977	FALSE
Nanog	Epc1	-0.0191315	0.575255	0.999977	FALSE
Nanog	Snapc2	0.0191939	0.575291	0.999977	FALSE
Nanog	Kif2c	0.0191845	0.575469	0.999977	FALSE
Nanog	Wdr43	-0.0191191	0.575499	0.999977	FALSE
Nanog	Tmem57	-0.0191159	0.575565	0.999977	FALSE
Nanog	Apobec3	0.0191782	0.575589	0.999977	FALSE
Nanog	Gosr1	0.0191761	0.575629	0.999977	FALSE
Nanog	Terf2ip	0.0191752	0.575637	0.999977	FALSE
Nanog	Laptm4b	-0.0190993	0.575869	0.999977	FALSE
Nanog	2010320M18Rik	0.0191577	0.575981	0.999977	FALSE
Nanog	Lin28b	0.0191546	0.576041	0.999977	FALSE
Nanog	Exoc1	0.0191505	0.576123	0.999977	FALSE
Nanog	Rab11fip4	-0.0190856	0.576155	0.999977	FALSE
Nanog	Eif4a3	0.0191388	0.576307	0.999977	FALSE
Nanog	Ccs	0.0191362	0.576353	0.999977	FALSE
Nanog	Rnf181	0.0191347	0.576395	0.999977	FALSE
Nanog	Zfp462	0.0191218	0.576609	0.999977	FALSE
Nanog	BC030336	0.019114	0.576773	0.999977	FALSE
Nanog	Stk38	0.0191078	0.576887	0.999977	FALSE
Nanog	Toe1	0.019107	0.576895	0.999977	FALSE
Nanog	Map2k5	-0.0190254	0.577351	0.999977	FALSE
Nanog	Nop16	-0.0190206	0.577433	0.999977	FALSE
Nanog	Irf2bp1	-0.0190169	0.577493	0.999977	FALSE
Nanog	Chchd4	0.0190757	0.577501	0.999977	FALSE
Nanog	Tax1bp3	0.0190744	0.577529	0.999977	FALSE
Nanog	3110062M04Rik	-0.0190138	0.577577	0.999977	FALSE
Nanog	Egfl7	-0.0190008	0.577867	0.999977	FALSE
Nanog	Cers2	-0.0189994	0.577879	0.999977	FALSE
Nanog	Cc2d1b	-0.0189948	0.577961	0.999977	FALSE
Nanog	Rpl36a	0.0190453	0.578123	0.999977	FALSE
Nanog	Thoc2	-0.0189798	0.578227	0.999977	FALSE
Nanog	Rras2	0.0190392	0.578245	0.999977	FALSE
Nanog	Psmd2	0.0190372	0.578293	0.999977	FALSE
Nanog	Timp2	0.0190301	0.578441	0.999977	FALSE
Nanog	Tubb6	-0.0189684	0.578447	0.999977	FALSE
Nanog	Ppif	0.0190286	0.578471	0.999977	FALSE
Nanog	Mmachc	-0.0189534	0.578735	0.999977	FALSE
Nanog	Naa25	0.0190103	0.578821	0.999977	FALSE
Nanog	Pold2	0.0189986	0.579035	0.999977	FALSE
Nanog	Usp44	-0.0189349	0.579079	0.999977	FALSE
Nanog	Ppp2r2a	-0.018928	0.579195	0.999977	FALSE
Nanog	Actb	0.0189863	0.579275	0.999977	FALSE
Nanog	Rpl10-ps3	-0.0189249	0.579275	0.999977	FALSE
Nanog	Rcc1l	-0.0189243	0.579287	0.999977	FALSE
Nanog	Tmem41a	0.0189807	0.579371	0.999977	FALSE
Nanog	Hsp90b1	0.0189689	0.579615	0.999977	FALSE
Nanog	Ikbkap	0.0189684	0.579633	0.999977	FALSE
Nanog	Ncor1	0.0189677	0.579649	0.999977	FALSE
Nanog	BC052040	0.0189636	0.579727	0.999977	FALSE
Nanog	Rabep2	-0.0188966	0.579797	0.999977	FALSE
Nanog	Ago1	0.0189491	0.579997	0.999977	FALSE
Nanog	Asb8	0.0189478	0.580023	0.999977	FALSE
Nanog	Stx3	-0.0188671	0.580419	0.999977	FALSE
Nanog	Nfkb2	0.0189251	0.580475	0.999977	FALSE
Nanog	Bckdhb	-0.0188618	0.580507	0.999977	FALSE
Nanog	Ebpl	-0.0188584	0.580583	0.999977	FALSE
Nanog	Dpp9	0.0189157	0.580669	0.999977	FALSE
Nanog	Tars2	-0.0188414	0.580943	0.999977	FALSE
Nanog	Rab14	0.0189009	0.580947	0.999977	FALSE
Nanog	Psma4	-0.0188299	0.581163	0.999977	FALSE
Nanog	Stk17b	0.0188917	0.581173	0.999977	FALSE
Nanog	Gt(ROSA)26Sor	-0.0188243	0.581265	0.999977	FALSE
Nanog	Zfp770	0.0188753	0.581519	0.999977	FALSE
Nanog	Aar2	-0.0188107	0.581563	0.999977	FALSE
Nanog	Rabepk	0.0188705	0.581619	0.999977	FALSE
Nanog	Mt2	-0.018798	0.581813	0.999977	FALSE
Nanog	Oxct1	0.01885	0.582039	0.999977	FALSE
Nanog	Ruvbl1	0.018845	0.582133	0.999977	FALSE
Nanog	Ptk7	0.0188285	0.582435	0.999977	FALSE
Nanog	Rmdn1	0.0188238	0.582537	0.999977	FALSE
Nanog	Hmg20a	0.0188214	0.582589	0.999977	FALSE
Nanog	Rnf11	0.0188159	0.582703	0.999977	FALSE
Nanog	Rps10	0.0188154	0.582707	0.999977	FALSE
Nanog	Ttc27	0.018813	0.582751	0.999977	FALSE
Nanog	Timm9	-0.0187418	0.582939	0.999977	FALSE
Nanog	Mettl16	0.0188022	0.582993	0.999977	FALSE
Nanog	Pnkd	0.0188011	0.583017	0.999977	FALSE
Nanog	Ndufs6	-0.018737	0.583039	0.999977	FALSE
Nanog	Hmces	0.0187972	0.583091	0.999977	FALSE
Nanog	Ccdc47	-0.0187349	0.583101	0.999977	FALSE
Nanog	Spop	-0.0187326	0.583135	0.999977	FALSE
Nanog	Fam118a	0.0187843	0.583329	0.999977	FALSE
Nanog	Itpk1	0.0187757	0.583493	0.999977	FALSE
Nanog	Ppp6c	-0.0187152	0.583509	0.999977	FALSE
Nanog	Fmc1	-0.0187152	0.583511	0.999977	FALSE
Nanog	Tbc1d12	0.0187637	0.583717	0.999977	FALSE
Nanog	Triap1	0.0187634	0.583725	0.999977	FALSE
Nanog	Bin1	-0.0186991	0.583855	0.999977	FALSE
Nanog	Arpc2	0.0187551	0.583883	0.999977	FALSE
Nanog	Rheb	0.0187433	0.584109	0.999977	FALSE
Nanog	Ncdn	0.0187184	0.584631	0.999977	FALSE
Nanog	4930430F08Rik	-0.0186603	0.584649	0.999977	FALSE
Nanog	Eid1	0.0186835	0.585343	0.999977	FALSE
Nanog	Cdc42ep4	0.0186777	0.585493	0.999977	FALSE
Nanog	Ddx42	-0.018616	0.585501	0.999977	FALSE
Nanog	C2cd3	-0.0186104	0.585607	0.999977	FALSE
Nanog	Patz1	-0.0186092	0.585631	0.999977	FALSE
Nanog	Ddb1	-0.0186021	0.585787	0.999977	FALSE
Nanog	Sdad1	-0.0186012	0.585803	0.999977	FALSE
Nanog	Zfp944	0.0186608	0.585837	0.999977	FALSE
Nanog	Tmub1	-0.0185962	0.585903	0.999977	FALSE
Nanog	Gm14964	0.0186538	0.585963	0.999977	FALSE
Nanog	Apitd1	-0.0185775	0.586297	0.999977	FALSE
Nanog	Klhdc2	-0.0185771	0.586309	0.999977	FALSE
Nanog	Etfrf1	0.0186372	0.586321	0.999977	FALSE
Nanog	Alkbh7	-0.018575	0.586351	0.999977	FALSE
Nanog	Gm10138	0.0186334	0.586395	0.999977	FALSE
Nanog	Scrib	-0.018566	0.586567	0.999977	FALSE
Nanog	2210013O21Rik	0.0186012	0.587075	0.999977	FALSE
Nanog	Blvrb	-0.0185381	0.587083	0.999977	FALSE
Nanog	Wls	0.0185858	0.587347	0.999977	FALSE
Nanog	Iars	0.0185778	0.587489	0.999977	FALSE
Nanog	Sec61g	0.0185713	0.587613	0.999977	FALSE
Nanog	Alkbh6	0.0185642	0.587755	0.999977	FALSE
Nanog	Vdac1	-0.0184967	0.587881	0.999977	FALSE
Nanog	Elovl5	-0.0184961	0.587899	0.999977	FALSE
Nanog	Isy1	0.0185395	0.588241	0.999977	FALSE
Nanog	Rarg	0.0185245	0.588557	0.999977	FALSE
Nanog	Lrrc57	0.0185203	0.588625	0.999977	FALSE
Nanog	Mphosph10	0.0185114	0.588789	0.999977	FALSE
Nanog	Anln	0.0185052	0.588915	0.999977	FALSE
Nanog	Setd1a	0.0185007	0.588997	0.999977	FALSE
Nanog	Rgs10	-0.0184409	0.589015	0.999977	FALSE
Nanog	Dym	0.0184835	0.589309	0.999977	FALSE
Nanog	Prr13	-0.018427	0.589315	0.999977	FALSE
Nanog	Sdhaf1	0.0184812	0.589345	0.999977	FALSE
Nanog	Zfp945	-0.0184251	0.589357	0.999977	FALSE
Nanog	Itm2c	-0.0184099	0.589663	0.999977	FALSE
Nanog	Tkt	0.0184603	0.589751	0.999977	FALSE
Nanog	Csnk1g3	0.0184514	0.589907	0.999977	FALSE
Nanog	Tspan13	-0.0183932	0.590019	0.999977	FALSE
Nanog	Dnajc24	0.0184409	0.590139	0.999977	FALSE
Nanog	Tlk2	-0.0183857	0.590175	0.999977	FALSE
Nanog	Gatad2a	-0.0183749	0.590379	0.999977	FALSE
Nanog	Pla2g1b	0.0184218	0.590535	0.999977	FALSE
Nanog	Pcyt2	0.0184198	0.590571	0.999977	FALSE
Nanog	Lap3	-0.0183623	0.590635	0.999977	FALSE
Nanog	Chmp6	-0.0183536	0.590787	0.999977	FALSE
Nanog	Pex5	0.0184067	0.590829	0.999977	FALSE
Nanog	Mfng	-0.0183484	0.590883	0.999977	FALSE
Nanog	Trip10	-0.018348	0.590897	0.999977	FALSE
Nanog	Btbd1	0.018384	0.591229	0.999977	FALSE
Nanog	Hcfc1	0.0183836	0.591235	0.999977	FALSE
Nanog	Dctn2	0.0183821	0.591279	0.999977	FALSE
Nanog	Ccdc71	-0.0183248	0.591379	0.999977	FALSE
Nanog	Prr7	-0.0183208	0.591443	0.999977	FALSE
Nanog	Vcp	0.0183695	0.591541	0.999977	FALSE
Nanog	Cnot2	0.0183614	0.591703	0.999977	FALSE
Nanog	Zfyve19	0.0183511	0.591909	0.999977	FALSE
Nanog	Zscan21	0.0183469	0.591995	0.999977	FALSE
Nanog	Taf8	0.0183417	0.592097	0.999977	FALSE
Nanog	1600002K03Rik	0.0183406	0.592131	0.999977	FALSE
Nanog	Cdk5	0.0183315	0.592327	0.999977	FALSE
Nanog	Arcn1	0.0183281	0.592395	0.999977	FALSE
Nanog	Necap1	0.0183088	0.592839	0.999977	FALSE
Nanog	Igfbp4	-0.0182422	0.592989	0.999977	FALSE
Nanog	Gen1	-0.0182355	0.593111	0.999977	FALSE
Nanog	Tbc1d7	0.0182909	0.593165	0.999977	FALSE
Nanog	Ryk	-0.0182206	0.593417	0.999977	FALSE
Nanog	Ndufb4	-0.0182176	0.593481	0.999977	FALSE
Nanog	Rnpep	-0.0182156	0.593521	0.999977	FALSE
Nanog	Cth	-0.018214	0.593569	0.999977	FALSE
Nanog	Paxip1	-0.0182115	0.593613	0.999977	FALSE
Nanog	Chek2	0.0182655	0.593695	0.999977	FALSE
Nanog	Dus2	0.0182619	0.593747	0.999977	FALSE
Nanog	Mfsd13a	-0.0182053	0.593751	0.999977	FALSE
Nanog	Bub1	-0.0182047	0.593761	0.999977	FALSE
Nanog	Cops9	0.0182556	0.593861	0.999977	FALSE
Nanog	Thoc3	0.0182491	0.593991	0.999977	FALSE
Nanog	Kin	-0.018191	0.594027	0.999977	FALSE
Nanog	Larp4	-0.0181865	0.594133	0.999977	FALSE
Nanog	Ovol2	0.0182409	0.594145	0.999977	FALSE
Nanog	Rpl32	0.0182248	0.594453	0.999977	FALSE
[truncated: 27,452 more rows]

## Sheet: E6.75 Sox2
gene1	gene2	rho	p.value	FDR	limited
Sox2	2310011J03Rik	0.074712	0.02849	0.999965	FALSE
Sox2	2810428I15Rik	0.07019	0.039738	0.999965	FALSE
Sox2	Abcg2	0.0831551	0.014818	0.999965	FALSE
Sox2	Bnip2	0.0780755	0.0221	0.999965	FALSE
Sox2	Cdc37	0.0742115	0.029604	0.999965	FALSE
Sox2	Cebpg	-0.07323	0.03236	0.999965	FALSE
Sox2	Ciao1	0.0686058	0.044398	0.999965	FALSE
Sox2	Dars	0.0727049	0.033232	0.999965	FALSE
Sox2	Ddx54	0.0843898	0.013426	0.999965	FALSE
Sox2	Eef1g	0.0734344	0.031402	0.999965	FALSE
Sox2	Eif1ax	0.0734231	0.031432	0.999965	FALSE
Sox2	Eif2b1	0.0693037	0.042236	0.999965	FALSE
Sox2	Eloc	-0.0671182	0.049974	0.999965	FALSE
Sox2	Eno3	0.069084	0.042886	0.999965	FALSE
Sox2	Fgf8	-0.0814056	0.017364	0.999965	FALSE
Sox2	Fgfr1op	0.0757494	0.026368	0.999965	FALSE
Sox2	Fis1	0.0687482	0.043906	0.999965	FALSE
Sox2	Fst	-0.0685703	0.045156	0.999965	FALSE
Sox2	Gars	0.0787647	0.02095	0.999965	FALSE
Sox2	Gsta4	0.0679125	0.046636	0.999965	FALSE
Sox2	Hes6	0.0723933	0.033914	0.999965	FALSE
Sox2	Immp1l	0.0675627	0.04783	0.999965	FALSE
Sox2	Kras	0.0678633	0.046802	0.999965	FALSE
Sox2	Lamp1	-0.077143	0.024176	0.999965	FALSE
Sox2	Mcm7	0.0726363	0.033402	0.999965	FALSE
Sox2	Meg3	0.0740278	0.030054	0.999965	FALSE
Sox2	Mest	0.0706043	0.038514	0.999965	FALSE
Sox2	Naa15	-0.0791577	0.020718	0.999965	FALSE
Sox2	Nap1l1	-0.0674076	0.049018	0.999965	FALSE
Sox2	Nefl	-0.102192	0.002824	0.999965	FALSE
Sox2	Nit2	-0.086013	0.012	0.999965	FALSE
Sox2	Nme4	0.070024	0.040162	0.999965	FALSE
Sox2	Npm3	-0.0895592	0.00886599	0.999965	FALSE
Sox2	Nubp2	-0.0676642	0.048098	0.999965	FALSE
Sox2	Nudt21	-0.067646	0.048182	0.999965	FALSE
Sox2	Nup37	0.0842475	0.01359	0.999965	FALSE
Sox2	Nup62	0.0669468	0.049892	0.999965	FALSE
Sox2	Pdcd6	0.0841221	0.01372	0.999965	FALSE
Sox2	Pfn1	0.0682174	0.04562	0.999965	FALSE
Sox2	Pnrc2	0.0670154	0.049642	0.999965	FALSE
Sox2	Pou3f1	0.114859	0.000721999	0.999965	FALSE
Sox2	Ppil2	-0.0828979	0.015404	0.999965	FALSE
Sox2	Ppm1g	-0.0713465	0.037098	0.999965	FALSE
Sox2	Psmc1	0.0679656	0.046488	0.999965	FALSE
Sox2	Psmd12	-0.0716159	0.036366	0.999965	FALSE
Sox2	Psmd4	0.071011	0.037382	0.999965	FALSE
Sox2	Psme1	-0.0715044	0.036698	0.999965	FALSE
Sox2	Ptp4a1	0.0774317	0.023254	0.999965	FALSE
Sox2	Rab25	0.0989315	0.003642	0.999965	FALSE
Sox2	Ranbp1	0.0787678	0.020948	0.999965	FALSE
Sox2	Rbpms2	-0.0810694	0.017848	0.999965	FALSE
Sox2	Rpl31	-0.069234	0.043098	0.999965	FALSE
Sox2	Rpp40	0.0799855	0.018958	0.999965	FALSE
Sox2	Sf3a2	-0.0794188	0.020314	0.999965	FALSE
Sox2	Skp2	-0.0682874	0.046052	0.999965	FALSE
Sox2	Slc2a1	0.0765233	0.024888	0.999965	FALSE
Sox2	Smdt1	0.0681474	0.04587	0.999965	FALSE
Sox2	Socs2	-0.0742663	0.029952	0.999965	FALSE
Sox2	Sssca1	0.0749989	0.027848	0.999965	FALSE
Sox2	Stard3nl	0.0696603	0.041194	0.999965	FALSE
Sox2	Tdgf1	-0.100388	0.00336	0.999965	FALSE
Sox2	Thrap3	0.0709067	0.037712	0.999965	FALSE
Sox2	Tomm20	-0.0958588	0.00500999	0.999965	FALSE
Sox2	Trmt5	0.0720656	0.034766	0.999965	FALSE
Sox2	Tsen15	-0.0707228	0.038762	0.999965	FALSE
Sox2	Tspan6	-0.089214	0.00912999	0.999965	FALSE
Sox2	Wbp11	-0.0713977	0.03696	0.999965	FALSE
Sox2	Yipf4	0.0739961	0.030124	0.999965	FALSE
Sox2	Zfp326	-0.0890765	0.00925799	0.999965	FALSE
Sox2	Paip2	0.0668054	0.0503919	0.999965	FALSE
Sox2	Atf4	0.0667926	0.0504399	0.999965	FALSE
Sox2	Upf2	0.0667711	0.0505139	0.999965	FALSE
Sox2	Calm1	-0.0667625	0.0511739	0.999965	FALSE
Sox2	Rrm1	0.0664455	0.0516199	0.999965	FALSE
Sox2	Rpl13a	0.0663181	0.0520959	0.999965	FALSE
Sox2	H2afz	0.0662421	0.0523439	0.999965	FALSE
Sox2	Fam3c	0.0661153	0.0528399	0.999965	FALSE
Sox2	Psmc5	-0.0660315	0.0537999	0.999965	FALSE
Sox2	Tpi1	0.0658049	0.0539219	0.999965	FALSE
Sox2	Zfp292	0.0657602	0.0540919	0.999965	FALSE
Sox2	Sar1a	0.0657276	0.0542079	0.999965	FALSE
Sox2	Hspd1	0.0656513	0.0545219	0.999965	FALSE
Sox2	Rbmxl1	0.0655983	0.0546859	0.999965	FALSE
Sox2	Mea1	0.0655679	0.0548099	0.999965	FALSE
Sox2	Scp2	0.065108	0.0565259	0.999965	FALSE
Sox2	Nae1	-0.0651958	0.0569199	0.999965	FALSE
Sox2	Thap1	0.0648176	0.0576219	0.999965	FALSE
Sox2	Sdf2l1	0.0645164	0.0587859	0.999965	FALSE
Sox2	Zfp706	0.0643583	0.0593839	0.999965	FALSE
Sox2	Ddx47	0.0640464	0.0606319	0.999965	FALSE
Sox2	Orc6	-0.0641276	0.0611539	0.999965	FALSE
Sox2	Ezr	0.0637107	0.0619739	0.999965	FALSE
Sox2	Cdc16	0.0636777	0.0620879	0.999965	FALSE
Sox2	Actr3	0.0636653	0.0621459	0.999965	FALSE
Sox2	Wsb1	0.0636351	0.0622599	0.999965	FALSE
Sox2	Atp6v1e1	0.063534	0.0626499	0.999965	FALSE
Sox2	Atxn10	-0.0635325	0.0634879	0.999965	FALSE
Sox2	Tfap4	0.0632996	0.0636719	0.999965	FALSE
Sox2	Mrpl36	0.0632846	0.0637399	0.999965	FALSE
Sox2	Helz	0.063184	0.0642019	0.999965	FALSE
Sox2	Txndc17	-0.0633455	0.0642899	0.999965	FALSE
Sox2	Seh1l	0.0631428	0.0643479	0.999965	FALSE
Sox2	Tra2a	-0.0631738	0.0650299	0.999965	FALSE
Sox2	Ruvbl1	-0.0628774	0.0663519	0.999965	FALSE
Sox2	Bcl7c	-0.0627554	0.0668559	0.999965	FALSE
Sox2	Mrpl57	0.0624299	0.0675079	0.999965	FALSE
Sox2	Mfap3	-0.0624807	0.0681119	0.999965	FALSE
Sox2	Fgfr1op2	0.0622895	0.0681419	0.999965	FALSE
Sox2	Cdca5	0.0622076	0.0685179	0.999965	FALSE
Sox2	Brd9	0.0620181	0.0693159	0.999965	FALSE
Sox2	Msantd3	0.0620056	0.0693719	0.999965	FALSE
Sox2	Enoph1	-0.0620983	0.0697319	0.999965	FALSE
Sox2	Ap3s1	0.0618932	0.0698599	0.999965	FALSE
Sox2	U2surp	-0.0619376	0.0704719	0.999965	FALSE
Sox2	Hras	0.061742	0.0706079	0.999965	FALSE
Sox2	Fth1	0.0617044	0.0708219	0.999965	FALSE
Sox2	Sdhaf2	0.0616577	0.0710739	0.999965	FALSE
Sox2	Rasgrp2	0.0616515	0.0710899	0.999965	FALSE
Sox2	Cox6b1	0.0616458	0.0711279	0.999965	FALSE
Sox2	Ppih	0.0616139	0.0712879	0.999965	FALSE
Sox2	1500009L16Rik	0.0615648	0.0714979	0.999965	FALSE
Sox2	Ostc	-0.0616592	0.0717259	0.999965	FALSE
Sox2	Usf1	-0.0615738	0.0720919	0.999965	FALSE
Sox2	Cct4	0.061405	0.0722079	0.999965	FALSE
Sox2	Timm13	0.0612927	0.0727379	0.999965	FALSE
Sox2	Ppp1r2	-0.0614304	0.0727639	0.999965	FALSE
Sox2	Parl	0.0610758	0.0737719	0.999965	FALSE
Sox2	Polr2j	0.0609689	0.0742919	0.999965	FALSE
Sox2	Tardbp	-0.0611024	0.0744239	0.999965	FALSE
Sox2	Rsl24d1	0.0608758	0.0747659	0.999965	FALSE
Sox2	Rab9	-0.0610061	0.0748659	0.999965	FALSE
Sox2	Uxt	0.0608217	0.0750199	0.999965	FALSE
Sox2	Uqcrq	0.0606445	0.0758519	0.999965	FALSE
Sox2	Abt1	0.060522	0.0764739	0.999965	FALSE
Sox2	Chaf1a	-0.0605798	0.0769059	0.999965	FALSE
Sox2	Pitpnb	0.0603531	0.0773539	0.999965	FALSE
Sox2	Ubxn4	-0.0604174	0.0777479	0.999965	FALSE
Sox2	Abhd14a	0.0601131	0.0785959	0.999965	FALSE
Sox2	Mrpl4	0.0600571	0.0788879	0.999965	FALSE
Sox2	Carhsp1	0.059727	0.0805399	0.999965	FALSE
Sox2	Mcee	0.0596244	0.0810339	0.999965	FALSE
Sox2	Cmas	0.0592143	0.0831859	0.999965	FALSE
Sox2	Ndufa8	0.0591563	0.0834799	0.999965	FALSE
Sox2	Dppa5a	-0.0591756	0.0841639	0.999965	FALSE
Sox2	Pam16	-0.0591353	0.0843499	0.999965	FALSE
Sox2	Lamtor2	0.0588569	0.0851579	0.999965	FALSE
Sox2	Mt1	0.0587487	0.0857279	0.999965	FALSE
Sox2	Tsc22d3	0.0587345	0.0858159	0.999965	FALSE
Sox2	Ralbp1	0.058556	0.0867619	0.999965	FALSE
Sox2	Ptges3	0.0585098	0.0869939	0.999965	FALSE
Sox2	Med10	0.0583183	0.0880179	0.999965	FALSE
Sox2	Churc1	0.0582226	0.0885459	0.999965	FALSE
Sox2	Smim10l1	0.0581238	0.0890719	0.999965	FALSE
Sox2	Gar1	0.0580632	0.0893619	0.999965	FALSE
Sox2	Usp9x	-0.0580123	0.0906939	0.999965	FALSE
Sox2	Thyn1	0.0577827	0.0909259	0.999965	FALSE
Sox2	Pak1ip1	-0.0579432	0.0910479	0.999965	FALSE
Sox2	Ppan	0.0577224	0.0912919	0.999965	FALSE
Sox2	Cacybp	-0.057813	0.0916839	0.999965	FALSE
Sox2	Stx16	0.0575768	0.0920639	0.999965	FALSE
Sox2	Fbxo3	0.0575515	0.0922119	0.999965	FALSE
Sox2	Rbm34	-0.0577139	0.0922799	0.999965	FALSE
Sox2	Smc3	0.0575013	0.0924879	0.999965	FALSE
Sox2	Wipi2	-0.0576311	0.0927039	0.999965	FALSE
Sox2	Epcam	0.0574193	0.0929479	0.999965	FALSE
Sox2	Eif5b	-0.0575608	0.0930899	0.999965	FALSE
Sox2	Auh	0.0573894	0.0930999	0.999965	FALSE
Sox2	Rfc3	0.0573394	0.0933899	0.999965	FALSE
Sox2	Aco2	0.0573185	0.0935159	0.999965	FALSE
Sox2	Rbmx	-0.0572898	0.0945119	0.999965	FALSE
Sox2	Mogat2	-0.0572277	0.0948999	0.999965	FALSE
Sox2	Rassf7	0.0570252	0.0952219	0.999965	FALSE
Sox2	Ndufaf8	0.0569295	0.0957639	0.999965	FALSE
Sox2	Mlf2	0.05692	0.0958179	0.999965	FALSE
Sox2	Ndufa5	-0.0569825	0.0963259	0.999965	FALSE
Sox2	Calm3	0.056597	0.0976979	0.999965	FALSE
Sox2	Traf4	-0.0567323	0.0978839	0.999965	FALSE
Sox2	Hnrnpa1	0.0564695	0.0983679	0.999965	FALSE
Sox2	Capns1	0.0564649	0.0983999	0.999965	FALSE
Sox2	Comt	0.0563604	0.0990639	0.999965	FALSE
Sox2	Lef1	0.0563514	0.0991099	0.999965	FALSE
Sox2	Cnn3	0.0563465	0.0991439	0.999965	FALSE
Sox2	Mrpl35	-0.0565146	0.0991639	0.999965	FALSE
Sox2	Fam50a	-0.05646	0.0994759	0.999965	FALSE
Sox2	Prelid3b	0.0562588	0.0997039	0.999965	FALSE
Sox2	Cdc42	0.0562376	0.0998319	0.999965	FALSE
Sox2	Polr2d	0.0559551	0.101522	0.999965	FALSE
Sox2	Eef1b2	-0.0560207	0.102098	0.999965	FALSE
Sox2	Nup54	0.055768	0.102722	0.999965	FALSE
Sox2	Tmed9	0.0556996	0.103114	0.999965	FALSE
Sox2	Mettl16	0.0556132	0.10368	0.999965	FALSE
Sox2	Wdr36	0.0555694	0.10394	0.999965	FALSE
Sox2	Tbca	0.0554989	0.104362	0.999965	FALSE
Sox2	Psmc4	-0.0555947	0.104632	0.999965	FALSE
Sox2	Tmsb4x	0.0554031	0.104988	0.999965	FALSE
Sox2	Tm2d1	0.0552995	0.105546	0.999965	FALSE
Sox2	Ncapd2	-0.0554076	0.105828	0.999965	FALSE
Sox2	Coq2	-0.0553376	0.106246	0.999965	FALSE
Sox2	Psph	0.0550524	0.10709	0.999965	FALSE
Sox2	Bnip3l	0.0550396	0.107174	0.999965	FALSE
Sox2	Lims1	-0.0551864	0.10722	0.999965	FALSE
Sox2	Cth	0.0550126	0.107328	0.999965	FALSE
Sox2	Zmym5	0.0550016	0.107408	0.999965	FALSE
Sox2	Shq1	0.0549346	0.10782	0.999965	FALSE
Sox2	Mettl3	0.0549039	0.10799	0.999965	FALSE
Sox2	Bms1	-0.0549336	0.10877	0.999965	FALSE
Sox2	Rps12	-0.0549049	0.109	0.999965	FALSE
Sox2	Anapc11	0.0546437	0.109726	0.999965	FALSE
Sox2	Yif1b	0.0545403	0.110344	0.999965	FALSE
Sox2	Gclm	-0.0546174	0.110856	0.999965	FALSE
Sox2	Tmem11	0.0544689	0.110884	0.999965	FALSE
Sox2	Riox2	-0.0543965	0.112282	0.999965	FALSE
Sox2	Nectin2	0.0542274	0.112508	0.999965	FALSE
Sox2	Usp1	0.0542133	0.1126	0.999965	FALSE
Sox2	Scrn2	0.0542032	0.11265	0.999965	FALSE
Sox2	Hint1	-0.054217	0.11345	0.999965	FALSE
Sox2	Pfdn5	0.054053	0.113648	0.999965	FALSE
Sox2	Mrpl28	0.0540472	0.113674	0.999965	FALSE
Sox2	Ipo4	0.0538892	0.114714	0.999965	FALSE
Sox2	Rrp1b	-0.0540273	0.114768	0.999965	FALSE
Sox2	Ssna1	-0.0539438	0.115332	0.999965	FALSE
Sox2	Ago2	0.0537743	0.115454	0.999965	FALSE
Sox2	Lsm1	0.053742	0.115692	0.999965	FALSE
Sox2	Taf1b	0.0536947	0.116024	0.999965	FALSE
Sox2	Kmt5a	0.0535484	0.116924	0.999965	FALSE
Sox2	Mapk1	0.0535135	0.117166	0.999965	FALSE
Sox2	Maip1	0.0535062	0.117208	0.999965	FALSE
Sox2	Haus1	0.0534345	0.117628	0.999965	FALSE
Sox2	Fau	-0.0535887	0.117818	0.999965	FALSE
Sox2	Fam216a	0.0533646	0.118094	0.999965	FALSE
Sox2	Ogt	-0.0535252	0.118304	0.999965	FALSE
Sox2	Lin7c	0.0533151	0.118466	0.999965	FALSE
Sox2	Ppp2r1b	0.0532293	0.119134	0.999965	FALSE
Sox2	Babam1	-0.0533076	0.119856	0.999965	FALSE
Sox2	Sgta	-0.0532974	0.119942	0.999965	FALSE
Sox2	Rpl12	0.0531104	0.119968	0.999965	FALSE
Sox2	Fam98c	0.0530915	0.120084	0.999965	FALSE
Sox2	Pou5f1	0.0530517	0.120352	0.999965	FALSE
Sox2	Gpx1	0.0530159	0.120598	0.999965	FALSE
Sox2	Supt20	-0.0531007	0.121308	0.999965	FALSE
Sox2	Rrbp1	-0.0530842	0.121418	0.999965	FALSE
Sox2	Eif4ebp1	0.0528197	0.122038	0.999965	FALSE
Sox2	Rad51	0.0528101	0.122108	0.999965	FALSE
Sox2	Nop56	-0.0529472	0.122462	0.999965	FALSE
Sox2	Fiz1	-0.0529463	0.122466	0.999965	FALSE
Sox2	Osgep	0.0526071	0.123562	0.999965	FALSE
Sox2	Dnajb11	-0.0527891	0.123572	0.999965	FALSE
Sox2	Rnf219	0.0526006	0.123598	0.999965	FALSE
Sox2	Ate1	0.0525255	0.124118	0.999965	FALSE
Sox2	Pithd1	-0.0527107	0.124134	0.999965	FALSE
Sox2	St13	0.0524853	0.12441	0.999965	FALSE
Sox2	Fkbp4	0.0524581	0.12463	0.999965	FALSE
Sox2	Wdr82	-0.0526219	0.124766	0.999965	FALSE
Sox2	Hnrnph3	0.0524219	0.124868	0.999965	FALSE
Sox2	Tfdp1	-0.052562	0.12522	0.999965	FALSE
Sox2	Smarcb1	0.0523497	0.12539	0.999965	FALSE
Sox2	Cab39l	0.0523422	0.125454	0.999965	FALSE
Sox2	1700123O20Rik	-0.0524656	0.125948	0.999965	FALSE
Sox2	Rpl23a	-0.0524126	0.12633	0.999965	FALSE
Sox2	Actr10	0.0521727	0.126674	0.999965	FALSE
Sox2	Dbnl	0.0521575	0.126786	0.999965	FALSE
Sox2	Wac	-0.0523334	0.126906	0.999965	FALSE
Sox2	Srp72	0.0521097	0.127076	0.999965	FALSE
Sox2	Anxa7	-0.0522722	0.127352	0.999965	FALSE
Sox2	Syngr2	0.0520442	0.127556	0.999965	FALSE
Sox2	Gfod2	-0.0521421	0.128214	0.999965	FALSE
Sox2	Txndc5	-0.0521277	0.128302	0.999965	FALSE
Sox2	Eif5	0.0519204	0.128398	0.999965	FALSE
Sox2	Cisd3	0.0518179	0.129152	0.999965	FALSE
Sox2	Uchl5	0.0517697	0.12951	0.999965	FALSE
Sox2	Atp5f1	0.0517123	0.129892	0.999965	FALSE
Sox2	Tm2d2	0.0516256	0.13049	0.999965	FALSE
Sox2	Eed	0.0516232	0.13051	0.999965	FALSE
Sox2	Atp5a1	0.0515796	0.130878	0.999965	FALSE
Sox2	Ubb	0.0514581	0.131754	0.999965	FALSE
Sox2	Atp5h	0.0514264	0.131948	0.999965	FALSE
Sox2	Pmaip1	-0.0514992	0.133022	0.999965	FALSE
Sox2	Csnk2a2	-0.0513514	0.13417	0.999965	FALSE
Sox2	Ergic2	0.0511306	0.13421	0.999965	FALSE
Sox2	Ppp4c	-0.0512739	0.134758	0.999965	FALSE
Sox2	Mrps18c	0.0509888	0.135218	0.999965	FALSE
Sox2	Mgat2	0.0509524	0.135486	0.999965	FALSE
Sox2	Wdr74	-0.0511153	0.13594	0.999965	FALSE
Sox2	Ash2l	0.0508388	0.136344	0.999965	FALSE
Sox2	Tspo	0.0508249	0.136432	0.999965	FALSE
Sox2	Mettl6	-0.051043	0.136548	0.999965	FALSE
Sox2	Timm8a1	0.0507337	0.13716	0.999965	FALSE
Sox2	Fbxw2	0.0506816	0.13756	0.999965	FALSE
Sox2	Tmem192	-0.0508189	0.13821	0.999965	FALSE
Sox2	Krt18	0.0506004	0.138214	0.999965	FALSE
Sox2	Ube3a	-0.0507801	0.138496	0.999965	FALSE
Sox2	Pde6d	0.0505495	0.13861	0.999965	FALSE
Sox2	Ppp2ca	0.0505417	0.13867	0.999965	FALSE
Sox2	Sumo3_ENSMUSG00000020265	0.0505321	0.138734	0.999965	FALSE
Sox2	Trim27	0.050524	0.138798	0.999965	FALSE
Sox2	Timm21	0.050485	0.1391	0.999965	FALSE
Sox2	Luc7l2	0.050427	0.139568	0.999965	FALSE
Sox2	Hnrnpl	0.0504268	0.139568	0.999965	FALSE
Sox2	Prcp	-0.0506327	0.13964	0.999965	FALSE
Sox2	Cuta	0.0504132	0.139696	0.999965	FALSE
Sox2	Park7	0.0503906	0.13989	0.999965	FALSE
Sox2	Haus3	0.0503637	0.140086	0.999965	FALSE
Sox2	Cxadr	0.0503607	0.140114	0.999965	FALSE
Sox2	Cdc6	-0.0505117	0.140626	0.999965	FALSE
Sox2	Myc	0.0502774	0.140718	0.999965	FALSE
Sox2	Krcc1	-0.0504941	0.140768	0.999965	FALSE
Sox2	Asxl1	0.0502429	0.140984	0.999965	FALSE
Sox2	Fam188a	-0.0504496	0.141096	0.999965	FALSE
Sox2	Dcun1d1	-0.0504238	0.141326	0.999965	FALSE
Sox2	Hnrnpu	-0.0504226	0.14134	0.999965	FALSE
Sox2	Wdr55	0.0499508	0.143272	0.999965	FALSE
Sox2	Pyroxd1	0.0499034	0.143642	0.999965	FALSE
Sox2	Srrm2	-0.0501127	0.143776	0.999965	FALSE
Sox2	Sumo1	0.0498443	0.144142	0.999965	FALSE
Sox2	Lancl1	0.0497458	0.144908	0.999965	FALSE
Sox2	Syce2	-0.0499602	0.145	0.999965	FALSE
Sox2	Hdlbp	-0.0499164	0.145332	0.999965	FALSE
Sox2	Cd24a	0.0496569	0.145646	0.999965	FALSE
Sox2	Eif2d	-0.0498657	0.145748	0.999965	FALSE
Sox2	Sms	0.0496346	0.145816	0.999965	FALSE
Sox2	Hnrnpll	0.0495445	0.146538	0.999965	FALSE
Sox2	Bcas2	-0.0497374	0.146714	0.999965	FALSE
Sox2	Ier3ip1	-0.0496663	0.14727	0.999965	FALSE
Sox2	Cdca4	0.0494526	0.147328	0.999965	FALSE
Sox2	Mettl9	-0.0495676	0.148038	0.999965	FALSE
Sox2	Enpp3	0.049343	0.148212	0.999965	FALSE
Sox2	Gnl2	0.049324	0.148354	0.999965	FALSE
Sox2	Taf11	0.0492865	0.148632	0.999965	FALSE
Sox2	G3bp1	0.0492805	0.148688	0.999965	FALSE
Sox2	BC005537	0.0492687	0.148786	0.999965	FALSE
Sox2	Rabggtb	-0.0494792	0.148826	0.999965	FALSE
Sox2	Cript	0.0492536	0.14895	0.999965	FALSE
Sox2	Fkbp2	-0.049401	0.149414	0.999965	FALSE
Sox2	Chd4	-0.0493735	0.149644	0.999965	FALSE
Sox2	Rad9a	0.049146	0.14985	0.999965	FALSE
Sox2	Stoml2	0.0491459	0.14985	0.999965	FALSE
Sox2	Tor2a	-0.0492971	0.15037	0.999965	FALSE
Sox2	Mterf3	0.0490353	0.15075	0.999965	FALSE
Sox2	Snrnp70	0.0490087	0.150948	0.999965	FALSE
Sox2	Pdha1	0.0489742	0.151222	0.999965	FALSE
Sox2	Trappc2l	-0.0491839	0.151318	0.999965	FALSE
Sox2	Prmt5	0.0489311	0.151586	0.999965	FALSE
Sox2	Canx	0.048855	0.152196	0.999965	FALSE
Sox2	Ginm1	0.048752	0.153052	0.999965	FALSE
Sox2	D10Wsu102e	-0.048956	0.153234	0.999965	FALSE
Sox2	Tmem160	-0.0488856	0.153864	0.999965	FALSE
Sox2	Rabac1	0.0486381	0.15404	0.999965	FALSE
Sox2	Bex3	0.0486266	0.154124	0.999965	FALSE
Sox2	Fam64a	0.0486152	0.154232	0.999965	FALSE
Sox2	Wdr43	0.0485998	0.154324	0.999965	FALSE
Sox2	Pcif1	-0.0487735	0.154808	0.999965	FALSE
Sox2	Tpgs2	0.0485058	0.155126	0.999965	FALSE
Sox2	Itpa	0.0484442	0.155704	0.999965	FALSE
Sox2	Ilk	-0.0486537	0.155768	0.999965	FALSE
Sox2	Cyb5a	0.0483909	0.156162	0.999965	FALSE
Sox2	Fbxl19	-0.048492	0.157112	0.999965	FALSE
Sox2	Ppil4	0.0482217	0.157634	0.999965	FALSE
Sox2	Rcn2	0.0482198	0.157656	0.999965	FALSE
Sox2	Rplp0	0.0482096	0.157764	0.999965	FALSE
Sox2	Tusc2	-0.0483902	0.15787	0.999965	FALSE
Sox2	Jarid2	0.0481938	0.157888	0.999965	FALSE
Sox2	Npc2	-0.048357	0.158132	0.999965	FALSE
Sox2	Srsf11	0.0481029	0.158702	0.999965	FALSE
Sox2	Ppm1b	-0.048179	0.15957	0.999965	FALSE
Sox2	Fnbp4	0.0479998	0.159602	0.999965	FALSE
Sox2	Gm20604	0.0479722	0.159838	0.999965	FALSE
Sox2	Ccdc124	-0.0481346	0.159934	0.999965	FALSE
Sox2	Sod1	0.0479585	0.159968	0.999965	FALSE
Sox2	Mrpl21	0.0479354	0.160156	0.999965	FALSE
Sox2	Ring1	0.0479	0.160448	0.999965	FALSE
Sox2	Ube2s	0.0478964	0.16047	0.999965	FALSE
Sox2	Fubp1	0.0478865	0.16055	0.999965	FALSE
Sox2	Clspn	-0.0480392	0.160796	0.999965	FALSE
Sox2	Dnmt3a	0.047828	0.16112	0.999965	FALSE
Sox2	Uqcrh	-0.0479964	0.161154	0.999965	FALSE
Sox2	Tpd52	0.0478095	0.161264	0.999965	FALSE
Sox2	Banp	0.0477842	0.161508	0.999965	FALSE
Sox2	Eif3f	0.0476695	0.162492	0.999965	FALSE
Sox2	Eefsec	0.047661	0.162568	0.999965	FALSE
Sox2	Eif3h	0.0476348	0.162804	0.999965	FALSE
Sox2	Ubr7	-0.0477516	0.16315	0.999965	FALSE
Sox2	Sin3a	0.0475821	0.163246	0.999965	FALSE
Sox2	Hspa9	0.0475508	0.16356	0.999965	FALSE
Sox2	Bub1	0.0475349	0.163684	0.999965	FALSE
Sox2	Atp6v1a	0.0475347	0.163684	0.999965	FALSE
Sox2	Tbcc	0.0475219	0.163784	0.999965	FALSE
Sox2	Bspry	-0.0476771	0.163852	0.999965	FALSE
Sox2	Ddx5	0.0475025	0.163954	0.999965	FALSE
Sox2	Abhd17a	0.0474666	0.164276	0.999965	FALSE
Sox2	Sf3b5	0.0474186	0.164684	0.999965	FALSE
Sox2	Dimt1	-0.0475634	0.164874	0.999965	FALSE
Sox2	Nipsnap3b	0.0473168	0.165638	0.999965	FALSE
Sox2	Eras	0.0473115	0.16569	0.999965	FALSE
Sox2	Trappc4	-0.0472836	0.167384	0.999965	FALSE
Sox2	Srek1	0.0471214	0.167398	0.999965	FALSE
Sox2	1110008F13Rik	-0.0472427	0.167772	0.999965	FALSE
Sox2	Cbr1	-0.0472391	0.167808	0.999965	FALSE
Sox2	1700037H04Rik	0.0470349	0.168204	0.999965	FALSE
Sox2	Cd63	-0.0471558	0.168556	0.999965	FALSE
Sox2	Unc119	0.046998	0.168566	0.999965	FALSE
Sox2	Rps27	-0.0470876	0.169198	0.999965	FALSE
Sox2	Tyw1	0.0468989	0.169494	0.999965	FALSE
Sox2	Nol8	-0.0470411	0.169586	0.999965	FALSE
Sox2	Pisd	0.0468757	0.169672	0.999965	FALSE
Sox2	Hnrnpm	0.0468576	0.169818	0.999965	FALSE
Sox2	Naa50	-0.0469982	0.169958	0.999965	FALSE
Sox2	Rbm18	0.0467951	0.1704	0.999965	FALSE
Sox2	Abhd11	-0.046937	0.170524	0.999965	FALSE
Sox2	Nampt	0.0467231	0.171046	0.999965	FALSE
Sox2	Tmed7	-0.0468475	0.171288	0.999965	FALSE
Sox2	Dbi	0.04664	0.17188	0.999965	FALSE
Sox2	Fkbp8	0.0466109	0.172138	0.999965	FALSE
Sox2	Bmpr1a	0.0465952	0.172252	0.999965	FALSE
Sox2	Csde1	0.0465867	0.172334	0.999965	FALSE
Sox2	Hdac1	0.0465652	0.17252	0.999965	FALSE
Sox2	1110065P20Rik	0.0465647	0.172528	0.999965	FALSE
Sox2	Sfpq	-0.046675	0.172832	0.999965	FALSE
Sox2	Aldh7a1	0.0464819	0.173312	0.999965	FALSE
Sox2	Cox4i1	0.0464652	0.173458	0.999965	FALSE
Sox2	Myef2	0.0464508	0.173604	0.999965	FALSE
Sox2	Scaf8	0.0464498	0.173608	0.999965	FALSE
Sox2	Utp4	0.0464308	0.17376	0.999965	FALSE
Sox2	Arl4a	0.0463965	0.174062	0.999965	FALSE
Sox2	H1f0	-0.0465509	0.174066	0.999965	FALSE
Sox2	Arglu1	-0.0465289	0.174264	0.999965	FALSE
Sox2	Grpel1	0.0463316	0.174594	0.999965	FALSE
Sox2	Mapk13	0.0463298	0.17461	0.999965	FALSE
Sox2	Cep295	0.0462717	0.175136	0.999965	FALSE
Sox2	Trmt12	0.0462705	0.17515	0.999965	FALSE
Sox2	Dnttip2	0.0461876	0.17593	0.999965	FALSE
Sox2	Sucla2	0.046139	0.176378	0.999965	FALSE
Sox2	Spr	-0.0462719	0.176692	0.999965	FALSE
Sox2	Fam104a	-0.0462665	0.176744	0.999965	FALSE
Sox2	Timm44	-0.0462451	0.176936	0.999965	FALSE
Sox2	Nit1	-0.0462342	0.17704	0.999965	FALSE
Sox2	Emc10	0.0460688	0.177052	0.999965	FALSE
Sox2	Lcmt1	0.0460636	0.17709	0.999965	FALSE
Sox2	Id1	0.046056	0.177174	0.999965	FALSE
Sox2	Ireb2	-0.0461864	0.17747	0.999965	FALSE
Sox2	Unc50	0.0459678	0.178002	0.999965	FALSE
Sox2	Slc25a39	-0.0461281	0.17809	0.999965	FALSE
Sox2	Fat1	-0.0461071	0.178282	0.999965	FALSE
Sox2	Prosc	-0.0460972	0.178386	0.999965	FALSE
Sox2	Gpatch8	0.0459225	0.178398	0.999965	FALSE
Sox2	Rnf146	0.0458993	0.178628	0.999965	FALSE
Sox2	Hist1h2ap	0.0458884	0.178726	0.999965	FALSE
Sox2	Fjx1	0.0458569	0.17903	0.999965	FALSE
Sox2	Wdr18	-0.0459824	0.179464	0.999965	FALSE
Sox2	Eif2b4	-0.0459548	0.179748	0.999965	FALSE
Sox2	Fam207a	-0.0459469	0.179818	0.999965	FALSE
Sox2	Nsrp1	0.0457278	0.180304	0.999965	FALSE
Sox2	Gde1	-0.0458769	0.180566	0.999965	FALSE
Sox2	Ddx55	0.0456955	0.180656	0.999965	FALSE
Sox2	Ldha	0.0455645	0.181978	0.999965	FALSE
Sox2	Mrps21	0.0455363	0.18224	0.999965	FALSE
Sox2	Agk	-0.0457023	0.182306	0.999965	FALSE
Sox2	Ier2	-0.045659	0.18273	0.999965	FALSE
Sox2	Ormdl3	0.0454738	0.18281	0.999965	FALSE
Sox2	Kif2a	0.0454713	0.182836	0.999965	FALSE
Sox2	Pdlim2	0.0454467	0.183064	0.999965	FALSE
Sox2	Bola2	-0.0455772	0.183466	0.999965	FALSE
Sox2	Reep5	-0.0455597	0.183656	0.999965	FALSE
Sox2	Pmf1	0.0453757	0.183758	0.999965	FALSE
Sox2	Yae1d1	-0.0454951	0.18432	0.999965	FALSE
Sox2	Gnpnat1	0.0453096	0.184416	0.999965	FALSE
Sox2	Rps18	-0.0454507	0.184734	0.999965	FALSE
Sox2	Med31	0.0452691	0.184806	0.999965	FALSE
Sox2	Washc3	-0.0454393	0.184864	0.999965	FALSE
Sox2	Haus4	0.0452613	0.184888	0.999965	FALSE
Sox2	Rbm26	-0.045289	0.186256	0.999965	FALSE
Sox2	Cd2bp2	-0.0452594	0.186576	0.999965	FALSE
Sox2	Rpl22l1	-0.0451495	0.187662	0.999965	FALSE
Sox2	Arfip2	-0.0451384	0.18778	0.999965	FALSE
Sox2	Timeless	-0.0451188	0.187962	0.999965	FALSE
Sox2	Rbfox2	-0.0451129	0.188042	0.999965	FALSE
Sox2	Aunip	-0.0450868	0.188284	0.999965	FALSE
Sox2	Uba1	0.044885	0.188586	0.999965	FALSE
Sox2	Eef1akmt1	-0.0449836	0.189342	0.999965	FALSE
Sox2	Dtwd1	-0.0449627	0.189522	0.999965	FALSE
Sox2	Capza1	-0.0449338	0.189836	0.999965	FALSE
Sox2	Mterf4	0.04466	0.190788	0.999965	FALSE
Sox2	Kpna3	-0.0448365	0.190844	0.999965	FALSE
Sox2	Ran	0.0446403	0.190976	0.999965	FALSE
Sox2	Abcf1	-0.0448241	0.19098	0.999965	FALSE
Sox2	Ttk	0.0445984	0.1914	0.999965	FALSE
Sox2	Ubac1	0.0445658	0.191736	0.999965	FALSE
Sox2	Sart1	0.0445654	0.191736	0.999965	FALSE
Sox2	Dpp3	0.0445594	0.191784	0.999965	FALSE
Sox2	Gipc1	0.0445327	0.192068	0.999965	FALSE
Sox2	Pycard	-0.0446937	0.19223	0.999965	FALSE
Sox2	Wdr33	-0.0446394	0.19279	0.999965	FALSE
Sox2	Zc2hc1a	0.0444256	0.193102	0.999965	FALSE
Sox2	Taf1a	0.0444084	0.193266	0.999965	FALSE
Sox2	2005-03-01	0.0443049	0.19431	0.999965	FALSE
Sox2	Sod2	0.0442907	0.194442	0.999965	FALSE
Sox2	Eef2	0.0442692	0.194682	0.999965	FALSE
Sox2	Arpc1b	0.0442459	0.194952	0.999965	FALSE
Sox2	Cars	0.044245	0.194962	0.999965	FALSE
Sox2	Rpl36al	-0.0444201	0.194996	0.999965	FALSE
Sox2	Etfbkmt	0.0441758	0.195692	0.999965	FALSE
Sox2	Lsm8	-0.0443299	0.195942	0.999965	FALSE
Sox2	Baz1b	0.044135	0.196116	0.999965	FALSE
Sox2	Idh2	0.0440955	0.196494	0.999965	FALSE
Sox2	Mrps18a	-0.0442424	0.196832	0.999965	FALSE
Sox2	Prdx1	-0.044227	0.196984	0.999965	FALSE
Sox2	Txnrd1	0.0440401	0.19706	0.999965	FALSE
Sox2	Lsm4	0.0440207	0.19728	0.999965	FALSE
Sox2	Rpl18	-0.0441822	0.197444	0.999965	FALSE
Sox2	Mthfd1l	-0.0441558	0.197722	0.999965	FALSE
Sox2	Setdb1	0.0439131	0.198364	0.999965	FALSE
Sox2	Bdp1	0.0438032	0.199534	0.999965	FALSE
Sox2	Cenpl	0.0437821	0.199746	0.999965	FALSE
Sox2	Rbm28	-0.0438977	0.200416	0.999965	FALSE
Sox2	Nup50	-0.0438946	0.200448	0.999965	FALSE
Sox2	Mdh2	-0.0438187	0.201214	0.999965	FALSE
Sox2	Rbm19	0.0435688	0.201986	0.999965	FALSE
Sox2	Acly	-0.0437141	0.202298	0.999965	FALSE
Sox2	Gng5	-0.0436593	0.202862	0.999965	FALSE
Sox2	Hat1	-0.0436325	0.20317	0.999965	FALSE
Sox2	Ints12	-0.0436243	0.203266	0.999965	FALSE
Sox2	Mbtd1	0.04344	0.203312	0.999965	FALSE
Sox2	Serpinh1	0.0434095	0.203604	0.999965	FALSE
Sox2	Fxn	0.0433995	0.203706	0.999965	FALSE
Sox2	Gapdh	0.0433841	0.203886	0.999965	FALSE
Sox2	H2afx	-0.0435521	0.204006	0.999965	FALSE
Sox2	Rpl17	-0.0435316	0.204256	0.999965	FALSE
Sox2	Etfa	-0.0434489	0.205116	0.999965	FALSE
Sox2	Bckdk	-0.0434383	0.205238	0.999965	FALSE
Sox2	Rpusd3	0.0432453	0.205412	0.999965	FALSE
Sox2	Qprt	-0.043416	0.20543	0.999965	FALSE
Sox2	Tsc22d4	-0.0433654	0.205988	0.999965	FALSE
Sox2	Cdt1	-0.0433589	0.206054	0.999965	FALSE
Sox2	Dnajc15	-0.0433017	0.20661	0.999965	FALSE
Sox2	Pfdn4	0.043107	0.206812	0.999965	FALSE
Sox2	Gnas	0.0430851	0.207026	0.999965	FALSE
Sox2	Abracl	0.0430733	0.207156	0.999965	FALSE
Sox2	Ece2	0.0429821	0.208136	0.999965	FALSE
Sox2	Rrs1	-0.0431303	0.208502	0.999965	FALSE
Sox2	Larp4	0.0429299	0.20868	0.999965	FALSE
Sox2	Scand1	0.0429022	0.20897	0.999965	FALSE
Sox2	Urm1	0.0429009	0.208978	0.999965	FALSE
Sox2	Sde2	0.0428906	0.209092	0.999965	FALSE
Sox2	Cdc123	0.0428749	0.209258	0.999965	FALSE
Sox2	Rnf11	-0.0430433	0.209356	0.999965	FALSE
Sox2	Ssbp1	-0.0430376	0.209422	0.999965	FALSE
Sox2	Dhx29	-0.0429431	0.210398	0.999965	FALSE
Sox2	Lsm3	0.0427222	0.210914	0.999965	FALSE
Sox2	Slc35f2	0.0427053	0.211088	0.999965	FALSE
Sox2	Pafah1b2	0.0426733	0.211442	0.999965	FALSE
Sox2	Tamm41	0.0426114	0.212112	0.999965	FALSE
Sox2	Srpk1	-0.0427756	0.212128	0.999965	FALSE
Sox2	Nelfcd	0.0426067	0.212142	0.999965	FALSE
Sox2	Dlgap5	0.0424709	0.213622	0.999965	FALSE
Sox2	Fxr2	0.0424618	0.213714	0.999965	FALSE
Sox2	Mtif2	0.0424051	0.214326	0.999965	FALSE
Sox2	Commd1	-0.0425699	0.214354	0.999965	FALSE
Sox2	Med21	0.0423678	0.214678	0.999965	FALSE
Sox2	Eif1a	0.0422773	0.21558	0.999965	FALSE
Sox2	Fam98a	0.0422596	0.215798	0.999965	FALSE
Sox2	Wdr89	0.0422313	0.216156	0.999965	FALSE
Sox2	Dkc1	0.0422	0.216532	0.999965	FALSE
Sox2	Dek	-0.0423136	0.21718	0.999965	FALSE
Sox2	Gid8	0.0421148	0.217434	0.999965	FALSE
Sox2	Apoe	0.0421144	0.217436	0.999965	FALSE
Sox2	Crlf3	-0.0422813	0.217546	0.999965	FALSE
Sox2	Cthrc1	-0.042254	0.217814	0.999965	FALSE
Sox2	Mrpl14	0.0420683	0.217996	0.999965	FALSE
Sox2	Pradc1	0.04201	0.218656	0.999965	FALSE
Sox2	Sptbn1	-0.0420845	0.21974	0.999965	FALSE
Sox2	Timm22	-0.0420678	0.219906	0.999965	FALSE
Sox2	Rpl7	0.0418857	0.219994	0.999965	FALSE
Sox2	M6pr	0.0418846	0.220008	0.999965	FALSE
Sox2	Cox5b	0.041874	0.220108	0.999965	FALSE
Sox2	Rab4a	0.0418282	0.220644	0.999965	FALSE
Sox2	Atp5o	0.041769	0.22128	0.999965	FALSE
Sox2	Cpsf2	-0.0419128	0.221554	0.999965	FALSE
Sox2	Mrpl43	0.0417304	0.22168	0.999965	FALSE
Sox2	Ube2d2a	0.0417278	0.221688	0.999965	FALSE
Sox2	Snx10	0.0417225	0.221742	0.999965	FALSE
Sox2	Hnrnpr	-0.0418884	0.221818	0.999965	FALSE
Sox2	F11r	0.0417155	0.221834	0.999965	FALSE
Sox2	Tmem88	0.0416856	0.222186	0.999965	FALSE
Sox2	Fbl	-0.0418473	0.222288	0.999965	FALSE
Sox2	Top1	-0.0418296	0.222476	0.999965	FALSE
Sox2	Zic2	0.0416222	0.22285	0.999965	FALSE
Sox2	Zc3h14	0.0416	0.223102	0.999965	FALSE
Sox2	Pipox	0.0415458	0.223702	0.999965	FALSE
Sox2	Adck1	0.0415404	0.223758	0.999965	FALSE
Sox2	Snrpe	-0.041678	0.224178	0.999965	FALSE
Sox2	Phc1	0.0414991	0.224228	0.999965	FALSE
Sox2	Jagn1	0.0414857	0.224378	0.999965	FALSE
Sox2	Dus3l	-0.0416579	0.224406	0.999965	FALSE
Sox2	Mettl10	-0.0416397	0.224616	0.999965	FALSE
Sox2	Nme6	0.0414501	0.22476	0.999965	FALSE
Sox2	Mybl2	0.0414396	0.224852	0.999965	FALSE
Sox2	Sdha	0.0413835	0.2255	0.999965	FALSE
Sox2	Prpf40a	-0.0415453	0.225656	0.999965	FALSE
Sox2	Eomes	-0.0415371	0.225746	0.999965	FALSE
Sox2	Degs1	0.0413056	0.226438	0.999965	FALSE
Sox2	Trmt10a	0.041279	0.226728	0.999965	FALSE
Sox2	Ndfip2	-0.0413795	0.227454	0.999965	FALSE
Sox2	Zfp106	-0.0413734	0.227526	0.999965	FALSE
Sox2	Stmn1	0.0411968	0.22766	0.999965	FALSE
Sox2	Timm9	0.0411898	0.227754	0.999965	FALSE
Sox2	Ap2a1	-0.0413496	0.227784	0.999965	FALSE
Sox2	Eprs	0.0411059	0.22868	0.999965	FALSE
Sox2	Rpl29	0.0411027	0.228722	0.999965	FALSE
Sox2	Cct3	-0.0412472	0.22898	0.999965	FALSE
Sox2	Wapl	-0.0412222	0.229232	0.999965	FALSE
Sox2	Efl1	0.0410211	0.22962	0.999965	FALSE
Sox2	Idi1	-0.0411717	0.229898	0.999965	FALSE
Sox2	Zfp462	-0.0411639	0.23001	0.999965	FALSE
Sox2	Lpar6	-0.0411635	0.230012	0.999965	FALSE
Sox2	Rfc2	0.0409843	0.23008	0.999965	FALSE
Sox2	Vkorc1	0.0409821	0.230102	0.999965	FALSE
Sox2	Exosc2	0.0409522	0.230448	0.999965	FALSE
Sox2	Agpat2	0.0409126	0.230896	0.999965	FALSE
Sox2	Nnat	0.040811	0.232024	0.999965	FALSE
Sox2	Nup43	0.0407927	0.232222	0.999965	FALSE
Sox2	Atad2b	0.0407775	0.232406	0.999965	FALSE
Sox2	Nudt2	0.0407768	0.232408	0.999965	FALSE
Sox2	Ap1m2	0.0407552	0.232662	0.999965	FALSE
Sox2	Upp1	0.040744	0.232798	0.999965	FALSE
Sox2	2011-09-01	0.0407161	0.233084	0.999965	FALSE
Sox2	Gtf2h1	0.0407006	0.233262	0.999965	FALSE
Sox2	Ctps	-0.0408491	0.233684	0.999965	FALSE
Sox2	Rplp1	0.0406528	0.233812	0.999965	FALSE
Sox2	Fabp3	0.0406417	0.233954	0.999965	FALSE
Sox2	Mrpl13	0.0406311	0.234084	0.999965	FALSE
Sox2	Cd81	-0.0407955	0.234326	0.999965	FALSE
Sox2	Esf1	-0.0407939	0.234342	0.999965	FALSE
Sox2	Gabarapl2	0.0405942	0.234474	0.999965	FALSE
Sox2	Mrps16	-0.0407317	0.235046	0.999965	FALSE
Sox2	Ubxn1	0.0405246	0.235254	0.999965	FALSE
Sox2	Rdm1	0.0405208	0.235296	0.999965	FALSE
Sox2	Kif2c	0.0405192	0.235318	0.999965	FALSE
Sox2	Fam96a	-0.0407037	0.235368	0.999965	FALSE
Sox2	Zfp105	0.0404741	0.235818	0.999965	FALSE
Sox2	Map1lc3a	0.0404104	0.236622	0.999965	FALSE
Sox2	Polr2g	0.0404015	0.236744	0.999965	FALSE
Sox2	Napg	-0.0405547	0.237128	0.999965	FALSE
Sox2	1700020I14Rik	0.040339	0.237556	0.999965	FALSE
Sox2	B9d2	0.0403259	0.237722	0.999965	FALSE
Sox2	Tsn	0.0402962	0.23809	0.999965	FALSE
Sox2	Setd2	0.0402838	0.23827	0.999965	FALSE
Sox2	Zbtb25	0.0402656	0.238482	0.999965	FALSE
Sox2	Gyg	0.0402415	0.23877	0.999965	FALSE
Sox2	Mrps2	-0.0404131	0.238794	0.999965	FALSE
Sox2	Nufip1	-0.040387	0.239084	0.999965	FALSE
Sox2	Dll3	0.0401902	0.239368	0.999965	FALSE
Sox2	Tomm70a	-0.0403326	0.239772	0.999965	FALSE
Sox2	Vac14	-0.0403007	0.240146	0.999965	FALSE
Sox2	Ndufs1	0.0400723	0.240778	0.999965	FALSE
Sox2	Derl1	-0.0402312	0.241004	0.999965	FALSE
Sox2	Ensa	-0.0402115	0.24125	0.999965	FALSE
Sox2	Rhoa	0.0400305	0.241282	0.999965	FALSE
Sox2	Mllt10	0.0400206	0.241386	0.999965	FALSE
Sox2	Rpp30	-0.04016	0.241882	0.999965	FALSE
Sox2	Brd7	-0.040115	0.242444	0.999965	FALSE
Sox2	Zfp281	0.0399199	0.242576	0.999965	FALSE
Sox2	Amdhd2	0.0399134	0.242656	0.999965	FALSE
Sox2	Sh3bp4	0.0399133	0.242656	0.999965	FALSE
Sox2	Ivns1abp	0.0398635	0.243174	0.999965	FALSE
Sox2	Sall2	0.0398544	0.24326	0.999965	FALSE
Sox2	Actb	-0.0399906	0.243884	0.999965	FALSE
Sox2	Got1	-0.0399756	0.244046	0.999965	FALSE
Sox2	Uba3	-0.0398718	0.24525	0.999965	FALSE
Sox2	Atpaf2	-0.0398717	0.24525	0.999965	FALSE
Sox2	Tmem60	0.0396798	0.245332	0.999965	FALSE
Sox2	Mdh1	0.0396703	0.245434	0.999965	FALSE
Sox2	Cox7c	0.0396639	0.245504	0.999965	FALSE
Sox2	Ube2l3	0.0396627	0.245522	0.999965	FALSE
Sox2	Asrgl1	-0.0398436	0.24555	0.999965	FALSE
Sox2	Lpl	0.0396392	0.245792	0.999965	FALSE
Sox2	Setd6	-0.0398154	0.245886	0.999965	FALSE
Sox2	Psmd6	0.0395862	0.246416	0.999965	FALSE
Sox2	Smagp	-0.039765	0.246512	0.999965	FALSE
Sox2	Cers4	0.0395626	0.246678	0.999965	FALSE
Sox2	Nfe2l2	0.0395045	0.247428	0.999965	FALSE
Sox2	Stx7	-0.0396798	0.247554	0.999965	FALSE
Sox2	Zcrb1	0.0394891	0.24761	0.999965	FALSE
Sox2	Kcnq1ot1	0.0394824	0.247684	0.999965	FALSE
Sox2	B9d1	0.0394783	0.247724	0.999965	FALSE
Sox2	Tfe3	0.0394683	0.24782	0.999965	FALSE
Sox2	Ube2e3	0.0394455	0.248076	0.999965	FALSE
Sox2	Coil	0.039445	0.248084	0.999965	FALSE
Sox2	Derl2	-0.0396307	0.248152	0.999965	FALSE
Sox2	Cenpm	-0.039612	0.248378	0.999965	FALSE
Sox2	Ntmt1	-0.0395972	0.24854	0.999965	FALSE
Sox2	Chn1	-0.0395921	0.248592	0.999965	FALSE
Sox2	Dctn3	0.0393481	0.249258	0.999965	FALSE
Sox2	Utp18	0.039347	0.249266	0.999965	FALSE
Sox2	Cstf2	-0.0394944	0.249802	0.999965	FALSE
Sox2	Gstm5	0.0392743	0.250196	0.999965	FALSE
Sox2	Slc25a4	0.0392623	0.250342	0.999965	FALSE
Sox2	Rer1	0.0392224	0.25082	0.999965	FALSE
Sox2	Snx12	-0.0393876	0.251094	0.999965	FALSE
Sox2	Slc7a3	0.0391991	0.251104	0.999965	FALSE
Sox2	Eif2b5	0.0391892	0.251208	0.999965	FALSE
Sox2	Cmpk1	0.0391851	0.251258	0.999965	FALSE
Sox2	Gsr	0.0391805	0.251308	0.999965	FALSE
Sox2	Rplp2	-0.0393185	0.251896	0.999965	FALSE
Sox2	Krt10	0.0391241	0.251944	0.999965	FALSE
Sox2	Naa25	-0.0392906	0.252224	0.999965	FALSE
Sox2	Cox19	0.0390932	0.252322	0.999965	FALSE
Sox2	Tpm1	0.0390646	0.25268	0.999965	FALSE
Sox2	Cox14	0.0389904	0.25352	0.999965	FALSE
Sox2	Bcl10	-0.0391232	0.254234	0.999965	FALSE
Sox2	Guf1	-0.0390974	0.25456	0.999965	FALSE
Sox2	Mob2	0.0388986	0.254656	0.999965	FALSE
Sox2	Selenok	0.0388911	0.254758	0.999965	FALSE
Sox2	Ptpn6	0.0388534	0.255244	0.999965	FALSE
Sox2	Commd5	0.0388318	0.255502	0.999965	FALSE
Sox2	Pinx1	0.0388236	0.255604	0.999965	FALSE
Sox2	Arxes1	0.0388131	0.255732	0.999965	FALSE
Sox2	Tgif2	0.0387749	0.25622	0.999965	FALSE
Sox2	Jtb	-0.0389158	0.25673	0.999965	FALSE
Sox2	Bop1	0.038721	0.25687	0.999965	FALSE
Sox2	Hspbp1	0.0387158	0.25693	0.999965	FALSE
Sox2	Txnl1	0.0387129	0.256962	0.999965	FALSE
Sox2	Efna4	0.0387086	0.257012	0.999965	FALSE
Sox2	Cisd2	0.0386894	0.257274	0.999965	FALSE
Sox2	Ypel1	0.0386622	0.257596	0.999965	FALSE
Sox2	Pmm1	-0.0388074	0.258136	0.999965	FALSE
Sox2	Ggps1	0.0386086	0.258258	0.999965	FALSE
Sox2	Bcat2	-0.0387879	0.258398	0.999965	FALSE
Sox2	Htra2	-0.0387511	0.2588	0.999965	FALSE
Sox2	Zbtb8a	0.0385566	0.258854	0.999965	FALSE
Sox2	Ahsa1	0.0385484	0.258946	0.999965	FALSE
Sox2	Gca	0.0385458	0.258988	0.999965	FALSE
Sox2	Aimp2	-0.0387324	0.259026	0.999965	FALSE
Sox2	Vrk3	-0.0387253	0.259108	0.999965	FALSE
Sox2	Snrpc	0.0385315	0.259176	0.999965	FALSE
Sox2	Lrrc59	0.0385043	0.25952	0.999965	FALSE
Sox2	Msra	0.0384912	0.259706	0.999965	FALSE
Sox2	Ndufaf1	0.0384658	0.26002	0.999965	FALSE
Sox2	Sparc	0.0384214	0.260588	0.999965	FALSE
Sox2	Ufd1	0.0384211	0.260596	0.999965	FALSE
Sox2	Nadk	-0.0386049	0.26063	0.999965	FALSE
Sox2	Nop14	0.038368	0.26128	0.999965	FALSE
Sox2	Dph7	0.0383492	0.261516	0.999965	FALSE
Sox2	Kdm5a	0.0383389	0.261624	0.999965	FALSE
Sox2	Abhd17c	0.0383034	0.262064	0.999965	FALSE
Sox2	Krr1	-0.0384685	0.262284	0.999965	FALSE
Sox2	Vti1b	0.038285	0.262296	0.999965	FALSE
Sox2	Sptssa	0.038247	0.26278	0.999965	FALSE
Sox2	Tusc3	0.03824	0.262854	0.999965	FALSE
Sox2	Pcbp1	-0.0383582	0.263642	0.999965	FALSE
Sox2	Tpst2	-0.0383318	0.263952	0.999965	FALSE
Sox2	Ctsz	0.038073	0.264834	0.999965	FALSE
Sox2	Preb	-0.038247	0.265022	0.999965	FALSE
Sox2	Stk4	-0.0382016	0.265562	0.999965	FALSE
Sox2	Rab8a	-0.0381746	0.265874	0.999965	FALSE
Sox2	Lman1	-0.0381638	0.266006	0.999965	FALSE
Sox2	Bnip1	0.0379356	0.266654	0.999965	FALSE
Sox2	Bcar1	0.0379183	0.266878	0.999965	FALSE
Sox2	Med25	0.037909	0.266998	0.999965	FALSE
Sox2	Egln2	0.0379025	0.267084	0.999965	FALSE
Sox2	Rps3a1	-0.0380654	0.267208	0.999965	FALSE
Sox2	Tprgl	0.037878	0.267408	0.999965	FALSE
Sox2	Rragd	-0.0380246	0.267776	0.999965	FALSE
Sox2	Brd4	-0.038019	0.267874	0.999965	FALSE
Sox2	Snrnp27	0.0378412	0.26793	0.999965	FALSE
Sox2	Zfp444	-0.0380035	0.268066	0.999965	FALSE
Sox2	H3f3b	0.0378215	0.26819	0.999965	FALSE
Sox2	Rras2	0.0378127	0.2683	0.999965	FALSE
Sox2	Ywhab	-0.0379334	0.2689	0.999965	FALSE
Sox2	Pnkd	0.0376959	0.269712	0.999965	FALSE
Sox2	Srp14	-0.037825	0.270276	0.999965	FALSE
Sox2	Tmem222	-0.0377987	0.27056	0.999965	FALSE
Sox2	Mydgf	-0.0377693	0.270948	0.999965	FALSE
Sox2	Mtmr2	-0.037769	0.270954	0.999965	FALSE
Sox2	Psmd5	0.0375932	0.270992	0.999965	FALSE
Sox2	Yipf3	0.0375795	0.27116	0.999965	FALSE
Sox2	Bri3	0.0375251	0.271914	0.999965	FALSE
Sox2	Cdk1	-0.0376827	0.272056	0.999965	FALSE
Sox2	Kif5c	0.0374934	0.272318	0.999965	FALSE
Sox2	Ctsd	0.0374782	0.272536	0.999965	FALSE
Sox2	Dnph1	0.0374683	0.272624	0.999965	FALSE
Sox2	Ppia	0.0374514	0.272822	0.999965	FALSE
Sox2	Cetn3	-0.0376144	0.272944	0.999965	FALSE
Sox2	Rpl39	-0.0376106	0.272992	0.999965	FALSE
Sox2	Ak2	-0.037576	0.273466	0.999965	FALSE
Sox2	Bak1	0.0373849	0.273708	0.999965	FALSE
Sox2	Cmc2	0.0373338	0.274368	0.999965	FALSE
Sox2	Rnf5	0.0373323	0.27438	0.999965	FALSE
Sox2	Cnot7	0.0373322	0.27438	0.999965	FALSE
Sox2	Rsrc2	-0.0374902	0.27454	0.999965	FALSE
Sox2	Smg1	-0.0374858	0.27458	0.999965	FALSE
Sox2	Klf6	0.0373147	0.274618	0.999965	FALSE
Sox2	Dhx16	0.0373133	0.27463	0.999965	FALSE
Sox2	Atp6v0d1	-0.0374676	0.274826	0.999965	FALSE
Sox2	1810037I17Rik	0.0372924	0.274898	0.999965	FALSE
Sox2	Mrpl32	-0.0374574	0.274984	0.999965	FALSE
Sox2	Rab5c	0.0372561	0.275376	0.999965	FALSE
Sox2	Rps13	-0.0374112	0.27555	0.999965	FALSE
Sox2	Smap1	0.0371965	0.276126	0.999965	FALSE
Sox2	Nuf2	0.0371828	0.276344	0.999965	FALSE
Sox2	Ndufb10	-0.0373462	0.276356	0.999965	FALSE
Sox2	Toe1	0.0371556	0.276704	0.999965	FALSE
Sox2	Tufm	-0.0373053	0.276946	0.999965	FALSE
Sox2	Cfdp1	0.0371259	0.277098	0.999965	FALSE
Sox2	Mau2	0.0371247	0.27711	0.999965	FALSE
Sox2	Trabd	0.0370867	0.277552	0.999965	FALSE
Sox2	Bid	0.0370694	0.277788	0.999965	FALSE
Sox2	Ndufa4	0.0370601	0.277906	0.999965	FALSE
Sox2	Msh2	0.0370516	0.278022	0.999965	FALSE
Sox2	Stk39	0.0370403	0.278166	0.999965	FALSE
Sox2	Ik	0.0370212	0.278402	0.999965	FALSE
Sox2	Mllt11	0.0370048	0.278598	0.999965	FALSE
Sox2	Rrm2	-0.0371645	0.2788	0.999965	FALSE
Sox2	Ybx1	0.0369495	0.279268	0.999965	FALSE
Sox2	Fam173b	0.0369214	0.279582	0.999965	FALSE
Sox2	Ddx27	0.0369074	0.279782	0.999965	FALSE
Sox2	Med29	0.0369025	0.27985	0.999965	FALSE
Sox2	Rad23b	0.0368915	0.280008	0.999965	FALSE
Sox2	Tnrc6c	0.0368893	0.280032	0.999965	FALSE
Sox2	Dck	-0.037051	0.280238	0.999965	FALSE
Sox2	Zyx	-0.0370439	0.280318	0.999965	FALSE
Sox2	Gm42637	0.0368237	0.280904	0.999965	FALSE
Sox2	Itgb3bp	-0.0369688	0.28137	0.999965	FALSE
Sox2	Tomm7	0.0367893	0.281384	0.999965	FALSE
Sox2	Smim15	0.0367664	0.281694	0.999965	FALSE
Sox2	Csnk2b	-0.0369315	0.281858	0.999965	FALSE
Sox2	Armc8	0.0367472	0.281926	0.999965	FALSE
Sox2	Entpd6	0.0367043	0.282464	0.999965	FALSE
Sox2	Cdk11b	-0.0368785	0.282554	0.999965	FALSE
Sox2	Psma5	0.0366615	0.283038	0.999965	FALSE
Sox2	Agpat4	0.0366562	0.283108	0.999965	FALSE
Sox2	Lsm12	-0.0368319	0.28312	0.999965	FALSE
Sox2	Nr2f6	0.0366319	0.283434	0.999965	FALSE
Sox2	Alg11	0.036631	0.283446	0.999965	FALSE
Sox2	Pebp1	-0.0368083	0.283466	0.999965	FALSE
Sox2	Impdh1	0.0366091	0.283742	0.999965	FALSE
Sox2	Wnk1	0.0366013	0.283838	0.999965	FALSE
Sox2	Kti12	0.0365617	0.284392	0.999965	FALSE
Sox2	Mapk3	-0.0366959	0.284836	0.999965	FALSE
Sox2	Rpl10-ps3	-0.0366906	0.28489	0.999965	FALSE
Sox2	Lsm5	0.0365192	0.284938	0.999965	FALSE
Sox2	Ubr2	0.0365039	0.285126	0.999965	FALSE
Sox2	Dcps	0.0365016	0.285142	0.999965	FALSE
Sox2	Eif2b2	-0.0366611	0.28528	0.999965	FALSE
Sox2	Rlf	-0.0366203	0.285852	0.999965	FALSE
Sox2	Mat2b	0.0364352	0.285992	0.999965	FALSE
Sox2	Lypla1	0.0364304	0.286048	0.999965	FALSE
Sox2	Acad8	0.0364294	0.286064	0.999965	FALSE
Sox2	Eif4a1	0.0364236	0.28612	0.999965	FALSE
Sox2	Ndufs2	-0.036593	0.286224	0.999965	FALSE
Sox2	Mat2a	-0.0365754	0.286444	0.999965	FALSE
Sox2	Spint2	-0.03656	0.286634	0.999965	FALSE
Sox2	Rbbp7	-0.0365402	0.286892	0.999965	FALSE
Sox2	Atp5c1	0.0363575	0.286948	0.999965	FALSE
Sox2	Rpl10	0.0363044	0.287654	0.999965	FALSE
Sox2	Usp22	0.0363024	0.287668	0.999965	FALSE
Sox2	Sf3b6	0.0362822	0.28793	0.999965	FALSE
Sox2	Polr2e	-0.0364534	0.288056	0.999965	FALSE
Sox2	Rabepk	0.0362322	0.288584	0.999965	FALSE
Sox2	Taf10	0.0362226	0.288708	0.999965	FALSE
Sox2	Abcf2	-0.0364018	0.288756	0.999965	FALSE
Sox2	Pex19	-0.0363963	0.288828	0.999965	FALSE
Sox2	Dgcr8	-0.0363922	0.288868	0.999965	FALSE
Sox2	Fabp5	0.0361996	0.288974	0.999965	FALSE
Sox2	Spryd3	0.0361913	0.289082	0.999965	FALSE
Sox2	Zfp599	-0.0363691	0.28915	0.999965	FALSE
Sox2	Ube2m	0.0361823	0.289196	0.999965	FALSE
Sox2	Zwilch	-0.0363512	0.28939	0.999965	FALSE
Sox2	Mpv17	-0.0363176	0.289864	0.999965	FALSE
Sox2	Mad1l1	0.0361138	0.29008	0.999965	FALSE
Sox2	Dctn2	0.0361132	0.290082	0.999965	FALSE
Sox2	Tsr1	0.0361022	0.290178	0.999965	FALSE
Sox2	Bet1	-0.0362735	0.29044	0.999965	FALSE
Sox2	Adpgk	0.0360581	0.290722	0.999965	FALSE
Sox2	Taf13	0.0360395	0.290994	0.999965	FALSE
Sox2	Cox7b	0.0359787	0.291802	0.999965	FALSE
Sox2	Saraf	0.035971	0.291908	0.999965	FALSE
Sox2	Chtop	0.0359063	0.292752	0.999965	FALSE
Sox2	Spcs2	-0.0360912	0.29284	0.999965	FALSE
Sox2	Hspb11	0.0358909	0.29299	0.999965	FALSE
Sox2	Zdhhc4	0.0358684	0.293326	0.999965	FALSE
Sox2	Prr7	0.0358672	0.29335	0.999965	FALSE
Sox2	Ythdf2	-0.0360485	0.293372	0.999965	FALSE
Sox2	Ddx21	-0.0360378	0.293542	0.999965	FALSE
Sox2	Lrrfip2	-0.0360039	0.294	0.999965	FALSE
Sox2	Kif23	0.0358207	0.29403	0.999965	FALSE
Sox2	Xist	-0.0359964	0.29411	0.999965	FALSE
Sox2	Cnot11	-0.0359827	0.294308	0.999965	FALSE
Sox2	Rpa2	-0.0359785	0.29437	0.999965	FALSE
Sox2	Rfxap	-0.035974	0.294412	0.999965	FALSE
Sox2	Eif2s3y	0.0357824	0.294528	0.999965	FALSE
Sox2	Eif4b	0.0357787	0.294584	0.999965	FALSE
Sox2	Gpr180	-0.0359391	0.294856	0.999965	FALSE
Sox2	Hnrnpf	0.0357501	0.294978	0.999965	FALSE
Sox2	Dpm2	0.0357357	0.295186	0.999965	FALSE
Sox2	Drosha	0.03571	0.295514	0.999965	FALSE
Sox2	Cul5	-0.0358771	0.295662	0.999965	FALSE
Sox2	Gin1	-0.0358755	0.29569	0.999965	FALSE
Sox2	Cdc73	0.0356953	0.295708	0.999965	FALSE
Sox2	Med18	0.0356826	0.29588	0.999965	FALSE
Sox2	Fam58b	0.0356799	0.295902	0.999965	FALSE
Sox2	Atp5g2	-0.035855	0.29596	0.999965	FALSE
Sox2	Selenom	0.035672	0.296026	0.999965	FALSE
Sox2	Dtl	-0.0358071	0.296524	0.999965	FALSE
Sox2	Tdg	0.0356304	0.296592	0.999965	FALSE
Sox2	Dnaja1	0.0356137	0.2968	0.999965	FALSE
Sox2	Rrp9	-0.0357383	0.29745	0.999965	FALSE
Sox2	Nhp2	-0.035726	0.297608	0.999965	FALSE
Sox2	Mga	-0.035719	0.297678	0.999965	FALSE
Sox2	Surf2	0.0355335	0.29789	0.999965	FALSE
Sox2	Cep19	0.0355048	0.29823	0.999965	FALSE
Sox2	Svbp	0.0355036	0.298248	0.999965	FALSE
Sox2	Rab18	0.0355023	0.29827	0.999965	FALSE
Sox2	Dhx36	0.0354842	0.298516	0.999965	FALSE
Sox2	Snrpa	-0.0356499	0.298622	0.999965	FALSE
Sox2	Eif4h	0.035475	0.298648	0.999965	FALSE
Sox2	Oxnad1	0.0354629	0.298816	0.999965	FALSE
Sox2	Zfp36l2	-0.0356118	0.299108	0.999965	FALSE
Sox2	Prpf38a	0.0354205	0.299406	0.999965	FALSE
Sox2	Acsl3	-0.0355783	0.299538	0.999965	FALSE
Sox2	Ndel1	-0.035574	0.29958	0.999965	FALSE
Sox2	Srsf5	-0.0355297	0.300168	0.999965	FALSE
Sox2	Chaf1b	0.0353649	0.30021	0.999965	FALSE
Sox2	Mfsd10	0.0353458	0.30048	0.999965	FALSE
Sox2	Slc25a11	-0.0354637	0.30108	0.999965	FALSE
Sox2	Guk1	-0.0354437	0.30138	0.999965	FALSE
Sox2	Elob	0.0352502	0.3017	0.999965	FALSE
Sox2	Dmap1	0.0352488	0.301718	0.999965	FALSE
Sox2	Mrpl42	-0.0353916	0.30207	0.999965	FALSE
Sox2	Sap18	-0.0353915	0.302072	0.999965	FALSE
Sox2	Rnf121	-0.0353644	0.302448	0.999965	FALSE
Sox2	Mrpl17	-0.0353627	0.302472	0.999965	FALSE
Sox2	Tgif1	0.0351843	0.30255	0.999965	FALSE
Sox2	Spint1	-0.0353416	0.302756	0.999965	FALSE
Sox2	Thap7	-0.0353233	0.302996	0.999965	FALSE
Sox2	Ssu72	-0.0353154	0.303114	0.999965	FALSE
Sox2	Them6	-0.0353021	0.303312	0.999965	FALSE
Sox2	Ccdc59	-0.0352789	0.303672	0.999965	FALSE
Sox2	Diaph1	0.0350895	0.303866	0.999965	FALSE
Sox2	Eme1	-0.0352601	0.303966	0.999965	FALSE
Sox2	Prpf38b	-0.0352575	0.304008	0.999965	FALSE
Sox2	Tmem55a	-0.0352482	0.304136	0.999965	FALSE
Sox2	Fastk	0.0350515	0.304436	0.999965	FALSE
Sox2	Taf15	0.0350179	0.30493	0.999965	FALSE
Sox2	Utp14a	0.0349806	0.30544	0.999965	FALSE
Sox2	Mkks	0.0349622	0.305672	0.999965	FALSE
Sox2	Tmem41a	-0.0351139	0.306098	0.999965	FALSE
Sox2	Stk17b	0.034921	0.306288	0.999965	FALSE
Sox2	Gm11808	0.0349091	0.306412	0.999965	FALSE
Sox2	Ahcy	-0.0350352	0.307198	0.999965	FALSE
Sox2	Dusp1	-0.0350342	0.30721	0.999965	FALSE
Sox2	Rcc1l	-0.035027	0.30731	0.999965	FALSE
Sox2	Eif5a	0.0348312	0.307434	0.999965	FALSE
Sox2	Eif1b	-0.0350154	0.307476	0.999965	FALSE
Sox2	Ppp1r7	0.0348236	0.307548	0.999965	FALSE
Sox2	Gtf3c3	0.0348204	0.307586	0.999965	FALSE
Sox2	Xrcc5	0.0347679	0.308302	0.999965	FALSE
Sox2	Ctu2	0.0347283	0.308838	0.999965	FALSE
Sox2	Srsf2	-0.0349058	0.308976	0.999965	FALSE
Sox2	Brk1	0.0347064	0.309194	0.999965	FALSE
Sox2	Selenof	0.0346923	0.309392	0.999965	FALSE
Sox2	Nme7	-0.0348407	0.309892	0.999965	FALSE
Sox2	Mrpl50	0.0346497	0.310032	0.999965	FALSE
Sox2	Sgk1	-0.0348254	0.3101	0.999965	FALSE
Sox2	Sae1	0.0346427	0.310128	0.999965	FALSE
Sox2	Tecr	-0.0348225	0.310148	0.999965	FALSE
Sox2	Hmgb3	-0.0348018	0.310444	0.999965	FALSE
Sox2	Ccdc90b	0.0345946	0.310778	0.999965	FALSE
Sox2	Ndufa12	0.0345728	0.311132	0.999965	FALSE
Sox2	Ilkap	0.0345532	0.3114	0.999965	FALSE
Sox2	Nfyb	-0.0347083	0.31177	0.999965	FALSE
Sox2	Rhot2	-0.0346864	0.312028	0.999965	FALSE
Sox2	BC003331	0.0345037	0.312096	0.999965	FALSE
Sox2	Pds5a	-0.0346787	0.312108	0.999965	FALSE
Sox2	Prpf39	0.0344999	0.31216	0.999965	FALSE
Sox2	2310033P09Rik	0.034482	0.31241	0.999965	FALSE
Sox2	Gtf2f1	0.0344592	0.312752	0.999965	FALSE
Sox2	Gtf3c2	0.0344495	0.312896	0.999965	FALSE
Sox2	Uqcrb	-0.0345774	0.313492	0.999965	FALSE
Sox2	Ddx46	-0.0345766	0.313516	0.999965	FALSE
Sox2	2410004B18Rik	0.034338	0.314484	0.999965	FALSE
Sox2	Vcp	0.034307	0.314886	0.999965	FALSE
Sox2	Cxxc5	-0.0344735	0.315004	0.999965	FALSE
Sox2	Utf1	0.0342943	0.31505	0.999965	FALSE
Sox2	Cwc15	-0.0344491	0.315348	0.999965	FALSE
Sox2	Arxes2	0.0342621	0.315526	0.999965	FALSE
Sox2	Farsb	-0.0344301	0.3156	0.999965	FALSE
Sox2	Aebp2	0.0342501	0.315724	0.999965	FALSE
Sox2	Lsm11	0.0342496	0.31573	0.999965	FALSE
Sox2	Psmd8	0.0342465	0.315774	0.999965	FALSE
Sox2	Pcolce2	-0.0344099	0.315884	0.999965	FALSE
Sox2	Tagln2	-0.0343985	0.316066	0.999965	FALSE
Sox2	Cggbp1	-0.0343904	0.316196	0.999965	FALSE
Sox2	Slc20a1	0.0342078	0.316302	0.999965	FALSE
Sox2	Actr6	0.0341723	0.316796	0.999965	FALSE
Sox2	Gabarapl1	0.0341696	0.31683	0.999965	FALSE
Sox2	Rnf113a2	0.0341682	0.31686	0.999965	FALSE
Sox2	Zbtb8os	-0.0342936	0.317548	0.999965	FALSE
Sox2	Stip1	-0.0342707	0.31786	0.999965	FALSE
Sox2	Rab35	0.0340806	0.31815	0.999965	FALSE
Sox2	Rbfa	0.0340795	0.318162	0.999965	FALSE
Sox2	Ppp2r3c	-0.0342212	0.318436	0.999965	FALSE
Sox2	Eml4	-0.0342179	0.318486	0.999965	FALSE
Sox2	Mitd1	-0.0342098	0.318578	0.999965	FALSE
Sox2	Nbn	0.0340156	0.319044	0.999965	FALSE
Sox2	Golga7	0.0340002	0.319232	0.999965	FALSE
Sox2	Ssbp2	0.0339934	0.319318	0.999965	FALSE
Sox2	Rnf2	0.0339789	0.31955	0.999965	FALSE
Sox2	Bbc3	0.0339729	0.31963	0.999965	FALSE
Sox2	2700060E02Rik	-0.0341265	0.319682	0.999965	FALSE
Sox2	Memo1	0.0339633	0.319764	0.999965	FALSE
Sox2	Dicer1	-0.0341022	0.320018	0.999965	FALSE
Sox2	Tpd52l1	0.0339441	0.32006	0.999965	FALSE
Sox2	Nrxn2	-0.034072	0.32042	0.999965	FALSE
Sox2	Aph1a	0.0339029	0.320684	0.999965	FALSE
Sox2	Get4	0.0338922	0.320836	0.999965	FALSE
Sox2	Atp6v1h	0.0338788	0.321	0.999965	FALSE
Sox2	Arfrp1	-0.0340106	0.321318	0.999965	FALSE
Sox2	BC055324	-0.0340074	0.32135	0.999965	FALSE
Sox2	Gigyf2	0.0338227	0.32175	0.999965	FALSE
Sox2	Nsa2	0.0338175	0.321822	0.999965	FALSE
Sox2	Phf6	-0.0339659	0.321982	0.999965	FALSE
Sox2	Tcf7l1	0.0337805	0.322352	0.999965	FALSE
Sox2	Lrwd1	-0.0339395	0.32237	0.999965	FALSE
Sox2	Ogg1	0.0337418	0.32287	0.999965	FALSE
Sox2	Hnrnpd	0.0337377	0.32293	0.999965	FALSE
Sox2	Mrfap1	0.0337167	0.323242	0.999965	FALSE
Sox2	Rpl3	0.0336845	0.323768	0.999965	FALSE
Sox2	Nupl2	-0.0338262	0.323918	0.999965	FALSE
Sox2	Nom1	-0.0338158	0.324066	0.999965	FALSE
Sox2	Tor1aip1	-0.0338101	0.324154	0.999965	FALSE
Sox2	Rps16	-0.0338072	0.324176	0.999965	FALSE
Sox2	Egfl7	0.0336468	0.324352	0.999965	FALSE
Sox2	Cope	-0.0337951	0.32436	0.999965	FALSE
Sox2	Pdzd4	0.0336454	0.324366	0.999965	FALSE
Sox2	Eif2b3	-0.0337777	0.324594	0.999965	FALSE
Sox2	Dapk3	-0.0337737	0.324656	0.999965	FALSE
Sox2	Mrps14	0.0336151	0.324778	0.999965	FALSE
Sox2	Yy1	-0.0337553	0.324924	0.999965	FALSE
Sox2	Sptlc2	-0.0337444	0.325076	0.999965	FALSE
Sox2	Ssb	-0.0337077	0.325644	0.999965	FALSE
Sox2	Pde12	0.0335126	0.326282	0.999965	FALSE
Sox2	2010320M18Rik	0.0334923	0.326548	0.999965	FALSE
Sox2	Imp3	-0.0336297	0.326732	0.999965	FALSE
Sox2	Supt3	0.0334798	0.326748	0.999965	FALSE
Sox2	Pgrmc2	0.0334584	0.327014	0.999965	FALSE
Sox2	Racgap1	-0.0335893	0.327346	0.999965	FALSE
Sox2	Arl6ip5	0.033432	0.327428	0.999965	FALSE
Sox2	Sgms1	-0.0335806	0.327496	0.999965	FALSE
Sox2	Rnaseh1	0.0334249	0.327506	0.999965	FALSE
Sox2	2410015M20Rik	-0.0335749	0.327576	0.999965	FALSE
Sox2	Fam76b	-0.0335587	0.327824	0.999965	FALSE
Sox2	Zbed4	0.0333996	0.327874	0.999965	FALSE
Sox2	Gmeb1	0.0333987	0.32789	0.999965	FALSE
Sox2	Rmi2	0.0333773	0.328224	0.999965	FALSE
Sox2	Snx5	-0.0335256	0.328288	0.999965	FALSE
Sox2	Lrpap1	0.0333392	0.328756	0.999965	FALSE
Sox2	B230312C02Rik	-0.03348	0.328986	0.999965	FALSE
Sox2	Rbm4b	-0.033442	0.329564	0.999965	FALSE
Sox2	Ncoa4	-0.0334378	0.329618	0.999965	FALSE
Sox2	Eif3m	0.0332727	0.32967	0.999965	FALSE
Sox2	Hddc2	0.0332713	0.329704	0.999965	FALSE
Sox2	Trappc6b	0.0332607	0.329872	0.999965	FALSE
Sox2	Eif4ebp2	0.033257	0.329932	0.999965	FALSE
Sox2	Phlda3	-0.0334165	0.329936	0.999965	FALSE
Sox2	Cstb	-0.0334117	0.33003	0.999965	FALSE
Sox2	C2cd3	0.0332463	0.330058	0.999965	FALSE
Sox2	Nfrkb	0.0332458	0.330064	0.999965	FALSE
Sox2	Cr1l	0.0332237	0.330412	0.999965	FALSE
Sox2	Elp4	0.0331976	0.330824	0.999965	FALSE
Sox2	Sec13	0.0331713	0.331238	0.999965	FALSE
Sox2	Amd1	-0.0333283	0.331278	0.999965	FALSE
Sox2	Igfbp2	-0.0333268	0.331302	0.999965	FALSE
Sox2	Drg2	0.0331572	0.331446	0.999965	FALSE
Sox2	Hccs	0.0331289	0.331846	0.999965	FALSE
Sox2	Dtx1	-0.0332873	0.331882	0.999965	FALSE
Sox2	Cs	0.0331256	0.331892	0.999965	FALSE
Sox2	Nckap1	-0.0332829	0.331956	0.999965	FALSE
Sox2	Map1b	0.0331169	0.332036	0.999965	FALSE
Sox2	Tmem186	-0.0332763	0.332044	0.999965	FALSE
Sox2	Eif3l	0.0331121	0.332092	0.999965	FALSE
Sox2	Tsr3	0.0331018	0.33222	0.999965	FALSE
Sox2	Ufm1	-0.033253	0.33242	0.999965	FALSE
Sox2	Trp53	0.0330788	0.332532	0.999965	FALSE
Sox2	Prpf4b	0.0330463	0.333036	0.999965	FALSE
Sox2	Zfp992	0.0330453	0.333054	0.999965	FALSE
Sox2	Luzp1	0.0330415	0.333108	0.999965	FALSE
Sox2	Zscan21	0.0330065	0.333612	0.999965	FALSE
Sox2	Parp1	-0.0331727	0.333638	0.999965	FALSE
Sox2	Arhgap1	0.0329286	0.334706	0.999965	FALSE
Sox2	Mlf1	0.0329165	0.334868	0.999965	FALSE
Sox2	Tuba1b	0.0328873	0.33526	0.999965	FALSE
Sox2	Anapc10	-0.0330514	0.335414	0.999965	FALSE
Sox2	Jup	0.0328701	0.335522	0.999965	FALSE
Sox2	Pdpn	0.0328479	0.335878	0.999965	FALSE
Sox2	Itgb1bp1	-0.0330188	0.3359	0.999965	FALSE
Sox2	Naa38	0.0328371	0.336036	0.999965	FALSE
Sox2	Bub3	0.0328361	0.336046	0.999965	FALSE
Sox2	Zfp428	-0.0330033	0.336108	0.999965	FALSE
Sox2	Nol9	-0.0329963	0.336218	0.999965	FALSE
Sox2	Cltc	0.0328126	0.3364	0.999965	FALSE
Sox2	Dhrs7	0.0327911	0.336704	0.999965	FALSE
Sox2	Pkm	0.0327851	0.336778	0.999965	FALSE
Sox2	Mbip	0.0327709	0.33696	0.999965	FALSE
Sox2	D8Ertd738e	0.0327433	0.337318	0.999965	FALSE
Sox2	Tmem159	0.0327385	0.337392	0.999965	FALSE
Sox2	Ubap2l	-0.0329119	0.337488	0.999965	FALSE
Sox2	Fam136a	0.0327274	0.337526	0.999965	FALSE
Sox2	Myl12a	0.0327246	0.337556	0.999965	FALSE
Sox2	Taf6	0.0326848	0.338182	0.999965	FALSE
Sox2	Cyth2	0.0326746	0.338334	0.999965	FALSE
Sox2	Mbd3	0.0326703	0.338384	0.999965	FALSE
Sox2	Dnpep	-0.0328447	0.338516	0.999965	FALSE
Sox2	Poglut1	0.032651	0.338714	0.999965	FALSE
Sox2	Mrpl16	-0.0328123	0.338974	0.999965	FALSE
Sox2	Synrg	-0.0328083	0.339034	0.999965	FALSE
Sox2	1700008J07Rik	0.0326046	0.339432	0.999965	FALSE
Sox2	Epb41l4aos	0.0325745	0.339844	0.999965	FALSE
Sox2	Tbc1d1	0.0325725	0.339878	0.999965	FALSE
Sox2	Src	0.0325723	0.33988	0.999965	FALSE
Sox2	Mfng	-0.0327374	0.34006	0.999965	FALSE
Sox2	Rps6ka6	0.0325495	0.340256	0.999965	FALSE
Sox2	Uqcc3	-0.0327179	0.340354	0.999965	FALSE
Sox2	Pih1d1	0.0325429	0.340354	0.999965	FALSE
Sox2	Glrx5	0.0325304	0.340558	0.999965	FALSE
Sox2	Irf2bpl	0.0325113	0.34081	0.999965	FALSE
Sox2	Rpgr	0.0324963	0.34104	0.999965	FALSE
Sox2	Pcyox1	0.0324954	0.341052	0.999965	FALSE
Sox2	Phospho2	0.0324928	0.341096	0.999965	FALSE
Sox2	Nodal	-0.032644	0.341464	0.999965	FALSE
Sox2	Cul3	0.0324506	0.341748	0.999965	FALSE
Sox2	Lrrc41	0.0324187	0.34223	0.999965	FALSE
Sox2	4930447C04Rik	0.0324162	0.34227	0.999965	FALSE
Sox2	Papola	0.0323977	0.342544	0.999965	FALSE
Sox2	Cox5a	-0.0325714	0.342568	0.999965	FALSE
Sox2	Dynlrb1	0.0323816	0.342796	0.999965	FALSE
Sox2	Tmem55b	0.0323754	0.342868	0.999965	FALSE
Sox2	Dusp12	-0.032509	0.343404	0.999965	FALSE
Sox2	Apeh	0.0323405	0.343416	0.999965	FALSE
Sox2	Capza2	0.0323354	0.343508	0.999965	FALSE
Sox2	Gzf1	-0.0324959	0.34361	0.999965	FALSE
Sox2	Fbxl18	0.0322977	0.344062	0.999965	FALSE
Sox2	Usp8	-0.0324559	0.344146	0.999965	FALSE
Sox2	Eif6	0.0322915	0.344164	0.999965	FALSE
Sox2	Pphln1	0.0322835	0.344308	0.999965	FALSE
Sox2	Cyp20a1	0.0322751	0.34442	0.999965	FALSE
Sox2	Odf2	-0.0324212	0.344602	0.999965	FALSE
Sox2	Mrps30	0.0322514	0.344798	0.999965	FALSE
Sox2	Erich1	-0.03239	0.345082	0.999965	FALSE
Sox2	Thumpd3	-0.0323782	0.345246	0.999965	FALSE
Sox2	Casp3	0.0322146	0.345358	0.999965	FALSE
Sox2	Psmb2	0.0322126	0.345396	0.999965	FALSE
Sox2	Gm10036	0.032211	0.345418	0.999965	FALSE
Sox2	Ctsb	-0.0323253	0.346012	0.999965	FALSE
Sox2	Reep3	0.0321658	0.346102	0.999965	FALSE
Sox2	Klf16	-0.0323029	0.346314	0.999965	FALSE
Sox2	Oraov1	0.0321324	0.346588	0.999965	FALSE
Sox2	Dhcr7	0.0321278	0.346638	0.999965	FALSE
Sox2	mt-Co2	0.032115	0.346844	0.999965	FALSE
Sox2	Kpna2	0.0321084	0.346938	0.999965	FALSE
Sox2	Pdcd7	0.0320779	0.347426	0.999965	FALSE
Sox2	Selenoi	0.0320548	0.347756	0.999965	FALSE
Sox2	Commd9	-0.0321802	0.348144	0.999965	FALSE
Sox2	Sec62	-0.0321421	0.348684	0.999965	FALSE
Sox2	Aasdhppt	-0.0321379	0.348734	0.999965	FALSE
Sox2	Tle3	-0.0321377	0.348736	0.999965	FALSE
Sox2	Irak1bp1	0.0319492	0.349234	0.999965	FALSE
Sox2	Tubb4b	0.0319452	0.349308	0.999965	FALSE
Sox2	Mum1	0.0319263	0.34959	0.999965	FALSE
Sox2	Fh1	0.0319193	0.349714	0.999965	FALSE
Sox2	Ech1	0.0319168	0.349766	0.999965	FALSE
Sox2	Dhrs13	0.0319127	0.34982	0.999965	FALSE
Sox2	Ifrd2	-0.0320497	0.350042	0.999965	FALSE
Sox2	Ftsj1	0.0318742	0.35042	0.999965	FALSE
Sox2	Armcx5	0.0318539	0.350752	0.999965	FALSE
Sox2	Rnps1	-0.032001	0.350826	0.999965	FALSE
Sox2	Cog8	-0.0319945	0.350938	0.999965	FALSE
Sox2	Fbxo44	-0.0319899	0.351008	0.999965	FALSE
Sox2	Jam3	-0.0319758	0.35121	0.999965	FALSE
Sox2	Phf3	0.0318232	0.351222	0.999965	FALSE
Sox2	Unc119b	0.0318186	0.351304	0.999965	FALSE
Sox2	Aplp2	0.0318045	0.35149	0.999965	FALSE
Sox2	Wdr75	-0.0319463	0.351626	0.999965	FALSE
Sox2	Usf2	-0.0319417	0.351692	0.999965	FALSE
Sox2	C1qbp	-0.0319394	0.351728	0.999965	FALSE
Sox2	Zfp605	0.0317795	0.351896	0.999965	FALSE
Sox2	Naa20	0.0317716	0.352008	0.999965	FALSE
Sox2	Mfap2	0.0317502	0.352348	0.999965	FALSE
Sox2	Mrnip	-0.0318959	0.352354	0.999965	FALSE
Sox2	Sulf2	0.0317367	0.352546	0.999965	FALSE
Sox2	Taf7	-0.0318811	0.352596	0.999965	FALSE
Sox2	Strap	-0.0318788	0.35263	0.999965	FALSE
Sox2	Smarca4	0.0317284	0.35266	0.999965	FALSE
Sox2	Bex2	0.0317134	0.352892	0.999965	FALSE
Sox2	Gemin6	0.0316965	0.353138	0.999965	FALSE
Sox2	Gmnn	-0.0318074	0.353754	0.999965	FALSE
Sox2	Hsp90b1	-0.0317928	0.353958	0.999965	FALSE
Sox2	Rtn4	0.0316397	0.353986	0.999965	FALSE
Sox2	Aprt	-0.0317857	0.354094	0.999965	FALSE
Sox2	Syt11	0.031627	0.354194	0.999965	FALSE
Sox2	Abce1	-0.0317696	0.35432	0.999965	FALSE
Sox2	BC004004	0.0315879	0.354786	0.999965	FALSE
Sox2	Cenpa	-0.0316936	0.355394	0.999965	FALSE
Sox2	Marcks	-0.0316912	0.355428	0.999965	FALSE
Sox2	Ahcyl2	0.0315399	0.35551	0.999965	FALSE
Sox2	Fignl1	0.0315352	0.355582	0.999965	FALSE
Sox2	Pef1	-0.0316554	0.355956	0.999965	FALSE
Sox2	Ap3m1	0.0314986	0.356146	0.999965	FALSE
Sox2	Eif2a	-0.0316381	0.356178	0.999965	FALSE
Sox2	Stx6	0.0314901	0.3563	0.999965	FALSE
Sox2	Tmed5	0.0314064	0.357562	0.999965	FALSE
Sox2	Gas2l3	0.0314063	0.357562	0.999965	FALSE
Sox2	Carnmt1	0.0314013	0.357618	0.999965	FALSE
Sox2	Pqbp1	-0.0315066	0.35822	0.999965	FALSE
Sox2	Dnajc2	-0.0314899	0.358466	0.999965	FALSE
Sox2	Mthfd2	-0.0314827	0.358582	0.999965	FALSE
Sox2	Vma21	0.0313341	0.358664	0.999965	FALSE
Sox2	Anapc2	-0.0314726	0.3587	0.999965	FALSE
Sox2	Eri3	0.0313264	0.358806	0.999965	FALSE
Sox2	Fam210b	0.0313262	0.35881	0.999965	FALSE
Sox2	Maf1	0.0313161	0.35896	0.999965	FALSE
Sox2	Rfwd2	-0.0314473	0.359098	0.999965	FALSE
Sox2	Asna1	0.0312962	0.359292	0.999965	FALSE
Sox2	Klf10	0.0312936	0.359336	0.999965	FALSE
Sox2	Ppp2r3d	0.0312925	0.359354	0.999965	FALSE
Sox2	Sfr1	0.0312806	0.359536	0.999965	FALSE
Sox2	Gnpda1	-0.0313805	0.36013	0.999965	FALSE
Sox2	Tmsb10	-0.0313804	0.36013	0.999965	FALSE
Sox2	Frat2	0.0312255	0.360414	0.999965	FALSE
Sox2	Mms22l	0.0312048	0.360724	0.999965	FALSE
Sox2	Rai1	0.0311962	0.360866	0.999965	FALSE
Sox2	Atp6v1d	0.031183	0.361092	0.999965	FALSE
Sox2	Kif22	-0.0313242	0.361144	0.999965	FALSE
Sox2	Rpain	-0.0313198	0.361226	0.999965	FALSE
Sox2	Ccnt2	0.031175	0.361228	0.999965	FALSE
Sox2	Psenen	-0.0313195	0.36123	0.999965	FALSE
Sox2	Mms19	0.0311708	0.3613	0.999965	FALSE
Sox2	Zfp263	-0.0313147	0.361324	0.999965	FALSE
Sox2	Kif21a	0.0311651	0.361404	0.999965	FALSE
Sox2	9430038I01Rik	-0.0312937	0.361676	0.999965	FALSE
Sox2	Mtg2	0.0311359	0.3619	0.999965	FALSE
Sox2	Tex261	0.0310983	0.36242	0.999965	FALSE
Sox2	Klhl9	-0.0312307	0.3626	0.999965	FALSE
Sox2	Ipo5	-0.0312241	0.362698	0.999965	FALSE
Sox2	Cenpp	0.0310731	0.362806	0.999965	FALSE
Sox2	Lzic	0.0310605	0.363018	0.999965	FALSE
Sox2	Nmral1	0.0310566	0.363074	0.999965	FALSE
Sox2	1600002K03Rik	0.0310554	0.363106	0.999965	FALSE
Sox2	Arhgap29	0.0310474	0.363226	0.999965	FALSE
Sox2	mt-Nd4	0.0310474	0.36323	0.999965	FALSE
Sox2	Tbpl1	0.031044	0.363274	0.999965	FALSE
Sox2	Cdadc1	-0.0311821	0.36333	0.999965	FALSE
Sox2	Clptm1	0.0310303	0.363526	0.999965	FALSE
Sox2	Spc25	0.0310231	0.363618	0.999965	FALSE
Sox2	Eny2	0.0310111	0.363802	0.999965	FALSE
Sox2	Coq3	0.0310043	0.3639	0.999965	FALSE
Sox2	Dera	0.0309991	0.363992	0.999965	FALSE
Sox2	Gnai2	0.0309858	0.364188	0.999965	FALSE
Sox2	Arfgef1	0.0309802	0.364264	0.999965	FALSE
Sox2	Srd5a1	-0.031082	0.364882	0.999965	FALSE
Sox2	Tceal5	0.030936	0.364936	0.999965	FALSE
Sox2	Pusl1	0.0309337	0.364978	0.999965	FALSE
Sox2	Pdia3	0.0309289	0.365038	0.999965	FALSE
Sox2	Pcbp4	0.0309166	0.365254	0.999965	FALSE
Sox2	Pafah1b3	0.0309096	0.365364	0.999965	FALSE
Sox2	Zkscan3	0.0309076	0.365382	0.999965	FALSE
Sox2	Trappc3	-0.0310397	0.365546	0.999965	FALSE
Sox2	Sltm	0.0308803	0.365824	0.999965	FALSE
Sox2	Mfsd1	0.0308756	0.3659	0.999965	FALSE
Sox2	Aen	-0.031	0.366164	0.999965	FALSE
Sox2	Pyurf	-0.0309981	0.3662	0.999965	FALSE
Sox2	Ung	0.0308487	0.36637	0.999965	FALSE
Sox2	Vps26b	-0.0309684	0.366654	0.999965	FALSE
Sox2	Spata5	-0.0309596	0.366782	0.999965	FALSE
Sox2	Glrx3	0.0308127	0.366894	0.999965	FALSE
Sox2	Map3k10	-0.0309511	0.366904	0.999965	FALSE
Sox2	Cenpk	-0.030951	0.366904	0.999965	FALSE
Sox2	Adipor1	0.0308092	0.366938	0.999965	FALSE
Sox2	Arf3	0.030777	0.367502	0.999965	FALSE
Sox2	Rps8	-0.030889	0.36787	0.999965	FALSE
Sox2	Patl1	0.0307421	0.36803	0.999965	FALSE
Sox2	Enah	-0.030876	0.368042	0.999965	FALSE
Sox2	2700097O09Rik	0.0307337	0.36817	0.999965	FALSE
Sox2	Slc25a14	0.0307126	0.368516	0.999965	FALSE
Sox2	Mgme1	0.03069	0.368878	0.999965	FALSE
Sox2	Ndufa2	-0.0308102	0.368998	0.999965	FALSE
Sox2	Kcmf1	0.0306403	0.369696	0.999965	FALSE
Sox2	Mad2l1	-0.0307402	0.370028	0.999965	FALSE
Sox2	Ticrr	-0.0307387	0.370038	0.999965	FALSE
Sox2	Incenp	0.0306063	0.370204	0.999965	FALSE
Sox2	Sgf29	-0.0307118	0.370484	0.999965	FALSE
Sox2	Cstf1	0.0305849	0.370546	0.999965	FALSE
Sox2	Nanos1	-0.0306986	0.370706	0.999965	FALSE
Sox2	Psma4	0.0305736	0.370724	0.999965	FALSE
Sox2	Psmb4	0.030557	0.370988	0.999965	FALSE
Sox2	Btf3l4	-0.0306708	0.37118	0.999965	FALSE
Sox2	Edc4	0.0305422	0.371214	0.999965	FALSE
Sox2	Mageh1	0.0305388	0.371266	0.999965	FALSE
Sox2	Ctps2	0.0305304	0.37143	0.999965	FALSE
Sox2	Zmynd8	-0.0306514	0.37148	0.999965	FALSE
Sox2	Rbm15b	-0.0306451	0.371582	0.999965	FALSE
Sox2	Cdk16	-0.0306428	0.37164	0.999965	FALSE
Sox2	Meaf6	0.0305006	0.37188	0.999965	FALSE
Sox2	Dhodh	0.0304946	0.371976	0.999965	FALSE
Sox2	Pkmyt1	0.0304841	0.372138	0.999965	FALSE
Sox2	Mycn	0.0304769	0.37227	0.999965	FALSE
Sox2	Usp37	-0.030555	0.37303	0.999965	FALSE
Sox2	Pard6a	0.0304217	0.373146	0.999965	FALSE
Sox2	Hgh1	0.0304155	0.373238	0.999965	FALSE
Sox2	Ifitm1	0.0304032	0.373442	0.999965	FALSE
Sox2	Trappc6a	-0.0305132	0.373692	0.999965	FALSE
Sox2	Azi2	-0.030505	0.373834	0.999965	FALSE
Sox2	Colgalt1	0.0303711	0.373868	0.999965	FALSE
Sox2	Ankrd54	-0.0304787	0.37426	0.999965	FALSE
Sox2	Dync1li1	0.0303363	0.374464	0.999965	FALSE
Sox2	Dhx38	-0.0304635	0.374538	0.999965	FALSE
Sox2	Psmc3	0.0303192	0.37473	0.999965	FALSE
Sox2	Ube2a	0.0303155	0.374782	0.999965	FALSE
Sox2	Kat8	0.0302986	0.375056	0.999965	FALSE
Sox2	Bzw2	0.0302906	0.375156	0.999965	FALSE
Sox2	Myg1	-0.030416	0.375278	0.999965	FALSE
Sox2	Pak2	-0.0304124	0.375338	0.999965	FALSE
Sox2	Xrcc4	-0.0304114	0.375348	0.999965	FALSE
Sox2	Dcakd	-0.0304047	0.375474	0.999965	FALSE
Sox2	Fam185a	0.0302554	0.375688	0.999965	FALSE
Sox2	Cers2	0.0302154	0.376376	0.999965	FALSE
Sox2	Mrpl45	-0.0303401	0.376496	0.999965	FALSE
Sox2	4932438A13Rik	-0.0303313	0.376632	0.999965	FALSE
Sox2	Ddx39b	0.0301938	0.376764	0.999965	FALSE
Sox2	Rrp7a	-0.0303094	0.376978	0.999965	FALSE
Sox2	Tspan7	0.0301784	0.377026	0.999965	FALSE
Sox2	Lamp2	0.0301705	0.377156	0.999965	FALSE
Sox2	Tarbp2	0.0301459	0.377516	0.999965	FALSE
Sox2	Lypla2	0.0301352	0.37768	0.999965	FALSE
Sox2	Dpp9	0.030124	0.377886	0.999965	FALSE
Sox2	Rnf20	0.0301196	0.37797	0.999965	FALSE
Sox2	Armcx1	0.0301021	0.378246	0.999965	FALSE
Sox2	B3gnt7	0.0300941	0.378352	0.999965	FALSE
Sox2	Mapk9	0.0300879	0.378442	0.999965	FALSE
Sox2	Ndc80	0.0300853	0.378484	0.999965	FALSE
Sox2	Ehmt1	0.0300851	0.378488	0.999965	FALSE
Sox2	Nr2c2ap	-0.0302046	0.378554	0.999965	FALSE
Sox2	Sf3a3	0.0300638	0.378862	0.999965	FALSE
Sox2	Rbbp4	-0.0301781	0.37893	0.999965	FALSE
Sox2	Elovl6	-0.0301687	0.379074	0.999965	FALSE
Sox2	Sec11a	0.030038	0.37926	0.999965	FALSE
Sox2	Bod1l	-0.0301521	0.379336	0.999965	FALSE
Sox2	Amn1	-0.0301399	0.37956	0.999965	FALSE
Sox2	1110012L19Rik	0.0300148	0.37961	0.999965	FALSE
Sox2	4632415L05Rik	-0.0301314	0.379706	0.999965	FALSE
Sox2	Trim71	0.0300052	0.37978	0.999965	FALSE
Sox2	Emsy	0.0300016	0.379818	0.999965	FALSE
Sox2	Prim1	-0.030118	0.379886	0.999965	FALSE
Sox2	Ncstn	0.0299874	0.380036	0.999965	FALSE
Sox2	N6amt1	-0.0301087	0.38006	0.999965	FALSE
Sox2	Thap3	-0.0300883	0.380358	0.999965	FALSE
Sox2	Katna1	0.0299643	0.380416	0.999965	FALSE
Sox2	Platr22	0.0299425	0.38076	0.999965	FALSE
Sox2	Trip4	-0.0300623	0.380766	0.999965	FALSE
Sox2	Nabp1	0.0299412	0.380784	0.999965	FALSE
Sox2	Sars	0.0299399	0.380804	0.999965	FALSE
Sox2	Zcchc8	-0.0300504	0.38096	0.999965	FALSE
Sox2	Dhx8	-0.03005	0.380972	0.999965	FALSE
Sox2	Prpf31	0.0299297	0.380994	0.999965	FALSE
Sox2	Mettl5	0.0299166	0.381152	0.999965	FALSE
Sox2	Traf7	0.0299093	0.38127	0.999965	FALSE
Sox2	Deaf1	0.0298927	0.381548	0.999965	FALSE
Sox2	Ttf1	-0.0300096	0.381576	0.999965	FALSE
Sox2	Spata24	-0.0300054	0.38164	0.999965	FALSE
Sox2	P4hb	-0.0300049	0.381644	0.999965	FALSE
Sox2	Sdhd	0.0298727	0.381862	0.999965	FALSE
Sox2	2210013O21Rik	0.0298561	0.382096	0.999965	FALSE
Sox2	Akr1b10	0.029851	0.382172	0.999965	FALSE
Sox2	Mrpl34	0.0298139	0.382782	0.999965	FALSE
Sox2	Rest	0.029797	0.38306	0.999965	FALSE
Sox2	Cdkal1	0.0297926	0.383124	0.999965	FALSE
Sox2	Vars	0.029789	0.383164	0.999965	FALSE
Sox2	Hsp90aa1	-0.0299072	0.383282	0.999965	FALSE
Sox2	Tle4	0.0297795	0.383298	0.999965	FALSE
Sox2	Bysl	0.0297768	0.383332	0.999965	FALSE
Sox2	Tmem161a	-0.0298892	0.383534	0.999965	FALSE
Sox2	Emc4	-0.0298826	0.38365	0.999965	FALSE
Sox2	Lsr	-0.0298801	0.383688	0.999965	FALSE
Sox2	Suclg2	-0.0298627	0.383966	0.999965	FALSE
Sox2	Naa35	0.0297135	0.38432	0.999965	FALSE
Sox2	Ss18l2	-0.0298296	0.384476	0.999965	FALSE
Sox2	Pex7	0.0296985	0.384542	0.999965	FALSE
Sox2	3110002H16Rik	0.029697	0.384576	0.999965	FALSE
Sox2	mt-Nd5	-0.0297984	0.384998	0.999965	FALSE
Sox2	Palb2	0.0296669	0.385106	0.999965	FALSE
Sox2	Twnk	0.0296597	0.385204	0.999965	FALSE
Sox2	Nedd1	0.0296394	0.385508	0.999965	FALSE
Sox2	Rpa1	0.0296097	0.385996	0.999965	FALSE
Sox2	Dscc1	0.0296015	0.386132	0.999965	FALSE
Sox2	Ctbp1	-0.0297233	0.386284	0.999965	FALSE
Sox2	Fbxo38	0.0295794	0.386512	0.999965	FALSE
Sox2	Stard3	-0.0297022	0.386632	0.999965	FALSE
Sox2	Rcc2	0.0295504	0.386904	0.999965	FALSE
Sox2	Naa40	-0.0296815	0.387	0.999965	FALSE
Sox2	Iars2	0.0295435	0.387026	0.999965	FALSE
Sox2	Nemf	0.0295392	0.387094	0.999965	FALSE
Sox2	Kptn	0.0295223	0.38734	0.999965	FALSE
Sox2	Mtx1	0.0295205	0.387366	0.999965	FALSE
Sox2	Zfp131	0.0295201	0.387372	0.999965	FALSE
Sox2	Cstf3	0.0295121	0.387478	0.999965	FALSE
Sox2	Fbxl12	0.0295019	0.38769	0.999965	FALSE
Sox2	mt-Nd3	0.0294929	0.38783	0.999965	FALSE
Sox2	Tdrkh	0.0294923	0.387846	0.999965	FALSE
Sox2	Ehd4	-0.0295846	0.388528	0.999965	FALSE
Sox2	Jkamp	0.0294457	0.388582	0.999965	FALSE
Sox2	Nectin3	-0.0295814	0.388586	0.999965	FALSE
Sox2	Galk2	0.0294349	0.388772	0.999965	FALSE
Sox2	Dgcr14	0.0294336	0.388798	0.999965	FALSE
Sox2	Usp7	0.0294323	0.38882	0.999965	FALSE
Sox2	Nat10	0.0294225	0.388972	0.999965	FALSE
Sox2	Pcbp2	-0.0295401	0.389148	0.999965	FALSE
Sox2	Bloc1s6	-0.0295401	0.389152	0.999965	FALSE
Sox2	Apoo	-0.0295064	0.38971	0.999965	FALSE
Sox2	Ndufs4	0.0293631	0.38997	0.999965	FALSE
Sox2	Uqcc1	0.029363	0.38997	0.999965	FALSE
Sox2	Rpl14	-0.0294807	0.390078	0.999965	FALSE
Sox2	Map7d3	-0.0294798	0.39009	0.999965	FALSE
Sox2	Cabin1	-0.0294652	0.390334	0.999965	FALSE
Sox2	Hibadh	-0.0294602	0.390412	0.999965	FALSE
Sox2	Malat1	0.0293358	0.390414	0.999965	FALSE
Sox2	Ubtd2	-0.0294542	0.390518	0.999965	FALSE
Sox2	Ntan1	-0.0294461	0.39067	0.999965	FALSE
Sox2	Ptdss2	0.0292924	0.391108	0.999965	FALSE
Sox2	Snrpn	-0.029403	0.39141	0.999965	FALSE
Sox2	Bbs5	0.0292661	0.39153	0.999965	FALSE
Sox2	Kif5b	-0.0293646	0.391998	0.999965	FALSE
Sox2	Chmp4c	-0.0293552	0.392146	0.999965	FALSE
Sox2	Med15	0.029223	0.392224	0.999965	FALSE
Sox2	Pitpna	0.0292158	0.392322	0.999965	FALSE
Sox2	Bin3	0.0291923	0.392688	0.999965	FALSE
Sox2	Rars2	-0.0293188	0.392808	0.999965	FALSE
Sox2	Nek2	-0.0293091	0.392974	0.999965	FALSE
Sox2	Calca	0.029153	0.3933	0.999965	FALSE
Sox2	Mrpl23	0.0291439	0.393452	0.999965	FALSE
Sox2	Suv39h1	-0.0292535	0.393934	0.999965	FALSE
Sox2	Rap1a	0.0291157	0.39394	0.999965	FALSE
Sox2	Med7	-0.0292488	0.394002	0.999965	FALSE
Sox2	Klc4	-0.0292448	0.394062	0.999965	FALSE
Sox2	Herpud2	0.0290948	0.39427	0.999965	FALSE
Sox2	Gpr173	0.0290333	0.39528	0.999965	FALSE
Sox2	Tubb3	0.0290256	0.39541	0.999965	FALSE
Sox2	1700017B05Rik	0.0290243	0.395426	0.999965	FALSE
Sox2	Phip	-0.0291574	0.395454	0.999965	FALSE
Sox2	Gart	-0.0291561	0.39547	0.999965	FALSE
Sox2	Sf3b2	-0.02914	0.395724	0.999965	FALSE
Sox2	Pias4	0.0289978	0.395812	0.999965	FALSE
Sox2	Nup85	-0.029122	0.395998	0.999965	FALSE
Sox2	Anapc16	0.0289838	0.39603	0.999965	FALSE
Sox2	Mdm4	0.028982	0.396072	0.999965	FALSE
Sox2	Ldlrap1	-0.0290844	0.396568	0.999965	FALSE
Sox2	Stt3b	0.0289475	0.396634	0.999965	FALSE
Sox2	Dhx9	0.0289408	0.396718	0.999965	FALSE
Sox2	Fance	0.028929	0.39692	0.999965	FALSE
Sox2	Pole2	0.0289254	0.396992	0.999965	FALSE
Sox2	Orc5	0.0289222	0.397046	0.999965	FALSE
Sox2	Zfpl1	0.0289057	0.397326	0.999965	FALSE
Sox2	Blvrb	-0.0290177	0.397666	0.999965	FALSE
Sox2	Psrc1	0.0288832	0.397688	0.999965	FALSE
Sox2	Acp1	0.0288753	0.397802	0.999965	FALSE
Sox2	Hyal2	0.0288749	0.397804	0.999965	FALSE
Sox2	Msantd2	0.028857	0.398072	0.999965	FALSE
Sox2	Qk	-0.0289894	0.39812	0.999965	FALSE
Sox2	Gpi1	0.0288426	0.398306	0.999965	FALSE
Sox2	Snrpb2	-0.0289606	0.398604	0.999965	FALSE
Sox2	Ppp1r14b	0.0288192	0.398658	0.999965	FALSE
Sox2	Tma7	-0.0289516	0.398776	0.999965	FALSE
Sox2	Wdr92	0.0287974	0.399022	0.999965	FALSE
Sox2	Zmat3	0.0287944	0.399068	0.999965	FALSE
Sox2	Pnn	0.0287887	0.399168	0.999965	FALSE
Sox2	Nup205	-0.0288929	0.399636	0.999965	FALSE
Sox2	Metap2	0.0287365	0.399934	0.999965	FALSE
Sox2	Bccip	0.028735	0.39996	0.999965	FALSE
Sox2	Nutf2	-0.0288475	0.400406	0.999965	FALSE
Sox2	Trappc1	0.0287033	0.400504	0.999965	FALSE
Sox2	Mtmr4	0.0286671	0.401088	0.999965	FALSE
Sox2	mt-Co3	0.028667	0.40109	0.999965	FALSE
Sox2	Mtmr14	0.0286515	0.401304	0.999965	FALSE
Sox2	Rassf1	0.0286512	0.401312	0.999965	FALSE
Sox2	Denr	-0.0287919	0.401356	0.999965	FALSE
Sox2	Crip2	-0.0287886	0.401418	0.999965	FALSE
Sox2	Mrpl27	-0.0287814	0.401546	0.999965	FALSE
Sox2	Tspan13	-0.0287723	0.401706	0.999965	FALSE
Sox2	Rps15	-0.0287667	0.401784	0.999965	FALSE
Sox2	Sfrp1	0.0285931	0.402268	0.999965	FALSE
Sox2	Eif4g1	-0.0287209	0.402516	0.999965	FALSE
Sox2	Mnat1	0.0285659	0.40272	0.999965	FALSE
Sox2	Gm11627	0.0285426	0.403064	0.999965	FALSE
Sox2	Coro1a	0.0285378	0.403138	0.999965	FALSE
Sox2	Smc4	0.028514	0.403512	0.999965	FALSE
Sox2	Trp53bp1	-0.0286284	0.404056	0.999965	FALSE
Sox2	Fam175b	-0.0286264	0.40408	0.999965	FALSE
Sox2	Sdhaf1	-0.028615	0.404276	0.999965	FALSE
Sox2	Zfp101	-0.0286049	0.404436	0.999965	FALSE
Sox2	Cyc1	-0.0286035	0.404444	0.999965	FALSE
Sox2	Snx3	0.0284483	0.404564	0.999965	FALSE
Sox2	Bag4	0.0283985	0.405376	0.999965	FALSE
Sox2	Faap20	0.0283905	0.405518	0.999965	FALSE
Sox2	Zfp946	0.0283878	0.40556	0.999965	FALSE
Sox2	Poc1a	0.0283828	0.40564	0.999965	FALSE
Sox2	Dbf4	0.0283815	0.40566	0.999965	FALSE
Sox2	Gapvd1	-0.0285259	0.405748	0.999965	FALSE
Sox2	Med8	0.0283753	0.405762	0.999965	FALSE
Sox2	Smim12	-0.0285075	0.406046	0.999965	FALSE
Sox2	Gpd2	-0.0284956	0.406234	0.999965	FALSE
Sox2	Zfp410	0.0283375	0.406346	0.999965	FALSE
Sox2	Dgcr6	0.0283355	0.406378	0.999965	FALSE
Sox2	Ddah1	0.0283198	0.406608	0.999965	FALSE
Sox2	Ifitm2	0.0283149	0.406714	0.999965	FALSE
Sox2	Psmd11	0.0283045	0.40688	0.999965	FALSE
Sox2	Tmem242	0.0282996	0.40698	0.999965	FALSE
Sox2	Arf5	-0.0284442	0.407082	0.999965	FALSE
Sox2	Armcx3	-0.0284303	0.407328	0.999965	FALSE
Sox2	Gm13075	-0.0284247	0.407434	0.999965	FALSE
Sox2	Srsf7	0.0282589	0.40769	0.999965	FALSE
Sox2	Tcea1	0.0282409	0.407974	0.999965	FALSE
Sox2	Igf2bp3	0.0282408	0.407978	0.999965	FALSE
Sox2	Ppp4r2	0.028193	0.40877	0.999965	FALSE
Sox2	Zfp984	0.0281929	0.408774	0.999965	FALSE
Sox2	Anapc13	-0.0283417	0.408826	0.999965	FALSE
Sox2	Vegfb	0.0281716	0.40916	0.999965	FALSE
Sox2	Klk8	0.0281668	0.409244	0.999965	FALSE
Sox2	Fam60a	0.0281493	0.40951	0.999965	FALSE
Sox2	Tsen2	0.0281	0.410342	0.999965	FALSE
Sox2	Gm14698	0.0280913	0.410488	0.999965	FALSE
Sox2	Dnajc30	-0.0282401	0.410496	0.999965	FALSE
Sox2	Ddx18	0.0280868	0.410572	0.999965	FALSE
Sox2	Mprip	-0.0282166	0.410918	0.999965	FALSE
Sox2	Cyfip1	-0.0282039	0.411116	0.999965	FALSE
Sox2	Nle1	0.0280455	0.411254	0.999965	FALSE
Sox2	Dguok	-0.0281891	0.411382	0.999965	FALSE
Sox2	Sesn3	0.0280213	0.411726	0.999965	FALSE
Sox2	Snhg11	0.0280154	0.41184	0.999965	FALSE
Sox2	0610009B22Rik	0.0280108	0.411904	0.999965	FALSE
Sox2	Pum3	-0.0281471	0.412062	0.999965	FALSE
Sox2	Chmp3	0.0279988	0.412076	0.999965	FALSE
Sox2	Bptf	0.0279804	0.412412	0.999965	FALSE
Sox2	Pank2	0.0279776	0.412478	0.999965	FALSE
Sox2	Lonp1	0.0279744	0.412544	0.999965	FALSE
Sox2	Cbll1	0.0279739	0.412548	0.999965	FALSE
Sox2	Ndufaf2	-0.0281185	0.41258	0.999965	FALSE
Sox2	Far1	0.0279694	0.4126	0.999965	FALSE
Sox2	Smg8	-0.0281134	0.412658	0.999965	FALSE
Sox2	Cmss1	0.0279646	0.412692	0.999965	FALSE
Sox2	Slu7	0.0279548	0.412874	0.999965	FALSE
Sox2	Sars2	0.027946	0.413038	0.999965	FALSE
Sox2	Mplkip	0.0279312	0.413308	0.999965	FALSE
Sox2	Mtrf1l	0.0279249	0.413418	0.999965	FALSE
Sox2	Tor1b	0.0279227	0.413454	0.999965	FALSE
Sox2	Thoc3	-0.028049	0.413696	0.999965	FALSE
Sox2	Prr13	0.0278958	0.413986	0.999965	FALSE
Sox2	Gtf2e1	0.0278942	0.414022	0.999965	FALSE
Sox2	Nsdhl	-0.0280095	0.414356	0.999965	FALSE
Sox2	Aven	0.0278716	0.41438	0.999965	FALSE
Sox2	2007-09-01	0.027864	0.41452	0.999965	FALSE
Sox2	Ints5	0.0278634	0.414532	0.999965	FALSE
Sox2	Pfkm	0.0278452	0.414844	0.999965	FALSE
Sox2	Dcp1a	-0.0279667	0.415044	0.999965	FALSE
Sox2	Ptpa	0.0278246	0.415228	0.999965	FALSE
Sox2	Ppp2r5a	0.0278106	0.415484	0.999965	FALSE
Sox2	Taf5l	-0.0279427	0.415496	0.999965	FALSE
Sox2	Mark2	0.0278042	0.415588	0.999965	FALSE
Sox2	Snw1	-0.027923	0.415834	0.999965	FALSE
Sox2	Frg1	0.0277851	0.415926	0.999965	FALSE
Sox2	Celf1	0.0277846	0.41594	0.999965	FALSE
Sox2	Ddx24	0.0277734	0.41612	0.999965	FALSE
Sox2	Cdc20	0.0277663	0.416254	0.999965	FALSE
Sox2	Tpm3	-0.027889	0.41633	0.999965	FALSE
Sox2	Rtcb	0.0277583	0.416422	0.999965	FALSE
Sox2	Slc35a4	0.0277463	0.416626	0.999965	FALSE
Sox2	Srsf3	0.0277276	0.416912	0.999965	FALSE
Sox2	Mcm3ap	0.0277233	0.416976	0.999965	FALSE
Sox2	Wwp2	-0.0278351	0.41728	0.999965	FALSE
Sox2	Mtap	0.0276942	0.417466	0.999965	FALSE
Sox2	4933434E20Rik	0.0276735	0.417802	0.999965	FALSE
Sox2	Cbx2	-0.0278022	0.417824	0.999965	FALSE
Sox2	Ecd	0.0276567	0.418026	0.999965	FALSE
Sox2	Apom	0.0276563	0.41803	0.999965	FALSE
Sox2	Sem1	0.0276402	0.41828	0.999965	FALSE
Sox2	Slc7a6os	-0.0277588	0.418612	0.999965	FALSE
Sox2	Ocrl	0.0276131	0.41879	0.999965	FALSE
Sox2	Rere	-0.0277272	0.419148	0.999965	FALSE
Sox2	Senp6	0.0275906	0.419168	0.999965	FALSE
Sox2	Glrx	-0.027723	0.419204	0.999965	FALSE
Sox2	Cd2ap	-0.0277065	0.41949	0.999965	FALSE
Sox2	Jak1	-0.0276935	0.419702	0.999965	FALSE
Sox2	Cpsf4	-0.0276824	0.419904	0.999965	FALSE
Sox2	Itgb1	0.0275379	0.4201	0.999965	FALSE
Sox2	Tmem101	-0.0276592	0.420288	0.999965	FALSE
Sox2	Qars	0.0275002	0.420722	0.999965	FALSE
Sox2	Atic	-0.0276329	0.420758	0.999965	FALSE
Sox2	Rhd	-0.0276304	0.420802	0.999965	FALSE
Sox2	Arrb2	0.0274864	0.420966	0.999965	FALSE
Sox2	Tbc1d31	-0.0276038	0.421206	0.999965	FALSE
Sox2	Trim8	0.0274602	0.421404	0.999965	FALSE
Sox2	Pten	0.0274461	0.421646	0.999965	FALSE
Sox2	Eif4e3	-0.027573	0.421684	0.999965	FALSE
Sox2	Pcbd1	-0.0275641	0.421826	0.999965	FALSE
Sox2	Ptma	0.027427	0.42198	0.999965	FALSE
Sox2	Nes	0.0274192	0.422114	0.999965	FALSE
Sox2	Amfr	-0.0275425	0.42215	0.999965	FALSE
Sox2	Orc4	0.0274154	0.42216	0.999965	FALSE
Sox2	Fancl	0.0274068	0.422322	0.999965	FALSE
Sox2	Slc39a7	0.0274065	0.422328	0.999965	FALSE
Sox2	Rbm5	-0.0275187	0.422524	0.999965	FALSE
Sox2	Gm26825	-0.0275011	0.42284	0.999965	FALSE
Sox2	Commd2	-0.0275	0.42285	0.999965	FALSE
Sox2	Elovl1	-0.0274823	0.42312	0.999965	FALSE
Sox2	Casp6	0.027354	0.423214	0.999965	FALSE
Sox2	Chmp2b	0.0273315	0.423624	0.999965	FALSE
Sox2	Ldlrad3	-0.0274411	0.42381	0.999965	FALSE
Sox2	Esrp1	0.027299	0.424206	0.999965	FALSE
Sox2	Ovol2	0.0272989	0.424206	0.999965	FALSE
Sox2	Gpbp1	-0.0274154	0.424304	0.999965	FALSE
Sox2	Rabif	-0.0274085	0.424416	0.999965	FALSE
Sox2	Mrpl20	0.0272608	0.424862	0.999965	FALSE
Sox2	Cdca8	-0.0273798	0.42488	0.999965	FALSE
Sox2	Rbm8a	0.0272452	0.425134	0.999965	FALSE
Sox2	Rnf10	0.0272428	0.425172	0.999965	FALSE
Sox2	Rfc1	0.0272247	0.425512	0.999965	FALSE
Sox2	Surf4	0.0272113	0.425734	0.999965	FALSE
Sox2	Nip7	-0.0273288	0.425748	0.999965	FALSE
Sox2	Xbp1	0.0271902	0.426142	0.999965	FALSE
Sox2	Saysd1	0.0271765	0.42636	0.999965	FALSE
Sox2	Timmdc1	-0.027278	0.42655	0.999965	FALSE
Sox2	Bbip1	-0.027268	0.426696	0.999965	FALSE
Sox2	Tceal8	-0.0272633	0.426764	0.999965	FALSE
Sox2	Scfd1	-0.0272615	0.426784	0.999965	FALSE
Sox2	Zfp638	-0.0272608	0.426796	0.999965	FALSE
Sox2	Bambi	0.0271474	0.426836	0.999965	FALSE
Sox2	Sult4a1	0.0271371	0.427012	0.999965	FALSE
Sox2	Wdr12	0.0271283	0.427124	0.999965	FALSE
Sox2	Usp53	0.0271157	0.427324	0.999965	FALSE
Sox2	Arpp19	-0.0272223	0.427406	0.999965	FALSE
Sox2	Prep	-0.0272171	0.4275	0.999965	FALSE
Sox2	1810013L24Rik	-0.0272138	0.427566	0.999965	FALSE
Sox2	Josd2	-0.0272115	0.427608	0.999965	FALSE
Sox2	Plk1	0.0270974	0.427644	0.999965	FALSE
Sox2	Fbxw11	0.0270703	0.42817	0.999965	FALSE
Sox2	Stag1	0.0270594	0.428362	0.999965	FALSE
Sox2	Atp2b1	-0.0271604	0.428504	0.999965	FALSE
Sox2	S100a11	-0.0271599	0.428514	0.999965	FALSE
Sox2	Nol6	-0.0271508	0.428662	0.999965	FALSE
Sox2	Mpp6	0.0270357	0.428726	0.999965	FALSE
Sox2	Cnih1	-0.0271342	0.428958	0.999965	FALSE
Sox2	Tars2	0.0270176	0.429096	0.999965	FALSE
Sox2	Nploc4	0.0270157	0.429132	0.999965	FALSE
Sox2	Tpra1	0.0270125	0.429166	0.999965	FALSE
Sox2	Wbscr22	0.0269977	0.429414	0.999965	FALSE
Sox2	Morc2a	0.0269815	0.429664	0.999965	FALSE
Sox2	BC031181	0.0269711	0.42989	0.999965	FALSE
Sox2	Tnpo3	0.0269707	0.429898	0.999965	FALSE
Sox2	Zfyve21	0.0269641	0.43002	0.999965	FALSE
Sox2	Plxnb2	-0.027062	0.430112	0.999965	FALSE
Sox2	Gm2694	0.0269569	0.430118	0.999965	FALSE
Sox2	Plac8	-0.027058	0.430166	0.999965	FALSE
Sox2	Ddost	0.0269443	0.430348	0.999965	FALSE
Sox2	Sf3b3	-0.0270441	0.4304	0.999965	FALSE
Sox2	Shkbp1	0.0269354	0.430548	0.999965	FALSE
Sox2	Gna11	0.0269123	0.430988	0.999965	FALSE
Sox2	Akirin2	-0.0270092	0.431052	0.999965	FALSE
Sox2	Rfc4	0.0268991	0.431206	0.999965	FALSE
Sox2	Sema4a	0.0268932	0.43131	0.999965	FALSE
Sox2	Wasf2	0.0268881	0.431402	0.999965	FALSE
Sox2	Fam195b	-0.0269774	0.431582	0.999965	FALSE
Sox2	Hist1h4i	-0.0269674	0.431754	0.999965	FALSE
Sox2	Rad17	0.0268666	0.431782	0.999965	FALSE
Sox2	Calr	-0.0269613	0.431858	0.999965	FALSE
Sox2	Tspan9	0.0268558	0.431936	0.999965	FALSE
Sox2	Vmp1	0.0268545	0.431952	0.999965	FALSE
Sox2	Dcun1d5	0.0268464	0.432102	0.999965	FALSE
Sox2	Oxct1	0.0268451	0.432114	0.999965	FALSE
Sox2	Mettl26	0.0268148	0.432594	0.999965	FALSE
Sox2	Dtd1	-0.0269118	0.432628	0.999965	FALSE
Sox2	Ccdc127	0.0268009	0.432844	0.999965	FALSE
Sox2	Fermt2	0.026799	0.432866	0.999965	FALSE
Sox2	Dap3	0.0267946	0.432922	0.999965	FALSE
Sox2	Mgst3	-0.0268774	0.433232	0.999965	FALSE
Sox2	1810030O07Rik	0.0267752	0.43324	0.999965	FALSE
Sox2	Jun	0.0267663	0.433376	0.999965	FALSE
Sox2	Mki67	-0.0268611	0.43352	0.999965	FALSE
Sox2	Slc25a5	0.0267521	0.433628	0.999965	FALSE
Sox2	Aqr	0.0267516	0.433644	0.999965	FALSE
Sox2	Aktip	0.0267469	0.433736	0.999965	FALSE
Sox2	Ccdc66	-0.0268459	0.433816	0.999965	FALSE
Sox2	Rab6b	0.0267273	0.434086	0.999965	FALSE
Sox2	Nisch	-0.0268291	0.43411	0.999965	FALSE
Sox2	Ckap5	-0.0268232	0.434206	0.999965	FALSE
Sox2	Hace1	0.0267054	0.434464	0.999965	FALSE
Sox2	2310009B15Rik	0.0266958	0.434636	0.999965	FALSE
Sox2	Cnbp	0.0266742	0.434982	0.999965	FALSE
Sox2	Tpt1	-0.0267796	0.434986	0.999965	FALSE
Sox2	Txndc15	0.026671	0.435032	0.999965	FALSE
Sox2	Srsf1	0.0266621	0.435192	0.999965	FALSE
Sox2	Cbfb	-0.0267658	0.435238	0.999965	FALSE
Sox2	Dusp11	0.0266511	0.435368	0.999965	FALSE
Sox2	Abhd10	0.0266427	0.435504	0.999965	FALSE
Sox2	Dync1h1	0.026639	0.435572	0.999965	FALSE
Sox2	Ankrd10	0.0266385	0.435576	0.999965	FALSE
Sox2	Mbtps1	0.0266358	0.435638	0.999965	FALSE
Sox2	Tmem14c	0.0266275	0.435784	0.999965	FALSE
Sox2	Sec61a2	0.0266275	0.435784	0.999965	FALSE
Sox2	Eif3i	0.0266249	0.43583	0.999965	FALSE
Sox2	Txndc12	-0.0267206	0.436012	0.999965	FALSE
Sox2	Lrrc14	-0.0267165	0.436098	0.999965	FALSE
Sox2	Twf1	-0.0267164	0.436102	0.999965	FALSE
Sox2	Clic4	0.0266069	0.436136	0.999965	FALSE
Sox2	Rpn1	0.0266059	0.436154	0.999965	FALSE
Sox2	Mcts2	-0.026706	0.436262	0.999965	FALSE
Sox2	Zfp422	0.0265994	0.436266	0.999965	FALSE
Sox2	Rps6	-0.0266925	0.436518	0.999965	FALSE
Sox2	Grhpr	0.0265771	0.436652	0.999965	FALSE
Sox2	Rusc1	-0.0266824	0.436688	0.999965	FALSE
Sox2	Hdac2	-0.026666	0.437022	0.999965	FALSE
Sox2	Nectin1	-0.0266539	0.437222	0.999965	FALSE
Sox2	Cops2	0.0265331	0.437428	0.999965	FALSE
Sox2	Mapre2	-0.0266296	0.43758	0.999965	FALSE
Sox2	Hdgfrp2	0.026503	0.437928	0.999965	FALSE
Sox2	Acp6	0.0264857	0.438212	0.999965	FALSE
Sox2	Itpk1	-0.0265724	0.43842	0.999965	FALSE
Sox2	Eif1	0.0264589	0.438694	0.999965	FALSE
Sox2	Nmt1	-0.0265375	0.43906	0.999965	FALSE
Sox2	Uba6	0.0264312	0.439146	0.999965	FALSE
Sox2	Cda	-0.0265287	0.439188	0.999965	FALSE
Sox2	Tmem87b	0.0264232	0.439284	0.999965	FALSE
Sox2	2310022A10Rik	-0.026516	0.439384	0.999965	FALSE
Sox2	Btg3	0.0264059	0.439564	0.999965	FALSE
Sox2	Ptcd2	-0.0265062	0.439572	0.999965	FALSE
Sox2	Tiam1	-0.0264981	0.439694	0.999965	FALSE
Sox2	Ammecr1l	-0.0264788	0.439996	0.999965	FALSE
Sox2	Necap2	0.0263745	0.440116	0.999965	FALSE
Sox2	Dctd	0.0263676	0.44023	0.999965	FALSE
Sox2	Krt8	0.0263622	0.44034	0.999965	FALSE
Sox2	Oxa1l	-0.0264542	0.440456	0.999965	FALSE
Sox2	Coa7	0.026348	0.440552	0.999965	FALSE
Sox2	Atraid	0.0263473	0.440564	0.999965	FALSE
Sox2	Cep164	-0.0264477	0.440576	0.999965	FALSE
Sox2	Psmd13	-0.026442	0.44066	0.999965	FALSE
Sox2	Rnf4	0.0263392	0.44069	0.999965	FALSE
Sox2	G2e3	0.0263388	0.440698	0.999965	FALSE
Sox2	Tbl3	0.026333	0.44082	0.999965	FALSE
Sox2	Epdr1	0.0263309	0.440858	0.999965	FALSE
Sox2	Ccnh	0.0263205	0.441038	0.999965	FALSE
Sox2	Srrd	0.0263156	0.44114	0.999965	FALSE
Sox2	Ift22	0.0263046	0.441332	0.999965	FALSE
Sox2	Cers5	0.0263045	0.441336	0.999965	FALSE
Sox2	Ywhag	-0.0263931	0.441486	0.999965	FALSE
Sox2	Tst	0.0262853	0.441614	0.999965	FALSE
Sox2	Szrd1	-0.0263758	0.441792	0.999965	FALSE
Sox2	Lsm2	-0.026375	0.441804	0.999965	FALSE
Sox2	Dctpp1	-0.0263646	0.441992	0.999965	FALSE
Sox2	Itch	0.0262628	0.441994	0.999965	FALSE
Sox2	2310035C23Rik	0.0262626	0.441998	0.999965	FALSE
Sox2	Uck2	0.0262581	0.442068	0.999965	FALSE
Sox2	Ap2a2	-0.0263519	0.44221	0.999965	FALSE
Sox2	Tpst1	-0.0263458	0.442318	0.999965	FALSE
Sox2	Klhdc2	0.0262423	0.442354	0.999965	FALSE
Sox2	Rpp25l	-0.0263303	0.442562	0.999965	FALSE
Sox2	Nono	0.0262069	0.442938	0.999965	FALSE
Sox2	Dap	0.0262003	0.443062	0.999965	FALSE
Sox2	Ndufaf5	0.0261905	0.443232	0.999965	FALSE
Sox2	Akap12	0.0261857	0.44329	0.999965	FALSE
Sox2	Ctnnb1	0.0261754	0.443484	0.999965	FALSE
Sox2	Kazn	0.0261676	0.443622	0.999965	FALSE
Sox2	Insig2	-0.0262598	0.44374	0.999965	FALSE
Sox2	0610007P14Rik	-0.0262558	0.443822	0.999965	FALSE
Sox2	A930024E05Rik	0.0261553	0.443872	0.999965	FALSE
Sox2	Ndufa9	-0.0262453	0.443998	0.999965	FALSE
Sox2	Ldhc	0.0261429	0.444084	0.999965	FALSE
Sox2	Pop7	0.0261287	0.444342	0.999965	FALSE
Sox2	Car14	0.0261252	0.444394	0.999965	FALSE
Sox2	Evi5	0.0261185	0.444494	0.999965	FALSE
Sox2	Elf5	0.0261166	0.444518	0.999965	FALSE
Sox2	Isca1	0.0261101	0.444652	0.999965	FALSE
Sox2	Spg7	0.0261077	0.444702	0.999965	FALSE
Sox2	Rnft1	-0.0262054	0.444756	0.999965	FALSE
Sox2	Tbrg1	0.0260869	0.445012	0.999965	FALSE
Sox2	Hexa	0.0260813	0.445118	0.999965	FALSE
Sox2	Atp5j	0.0260801	0.44514	0.999965	FALSE
Sox2	Shcbp1	0.0260649	0.445364	0.999965	FALSE
Sox2	Tmem258	-0.0261725	0.445386	0.999965	FALSE
Sox2	Ccar2	0.0260591	0.44546	0.999965	FALSE
Sox2	Gtpbp8	-0.0261645	0.445518	0.999965	FALSE
Sox2	Ppp5c	-0.0261443	0.445856	0.999965	FALSE
Sox2	Tubb4a	0.0260256	0.445968	0.999965	FALSE
Sox2	Chd3	0.0260131	0.446194	0.999965	FALSE
Sox2	Atp5d	0.0260059	0.446312	0.999965	FALSE
Sox2	Naf1	-0.0261172	0.446318	0.999965	FALSE
Sox2	Golm1	-0.0260999	0.446632	0.999965	FALSE
Sox2	Cnot2	0.0259825	0.44676	0.999965	FALSE
Sox2	Mvb12a	0.0259745	0.446888	0.999965	FALSE
Sox2	Nub1	-0.0260808	0.44695	0.999965	FALSE
Sox2	Pfkfb1	0.0259717	0.446956	0.999965	FALSE
Sox2	Csnk1g2	-0.0260708	0.447138	0.999965	FALSE
Sox2	Rras	0.0259538	0.447248	0.999965	FALSE
Sox2	Mogs	0.0259479	0.447356	0.999965	FALSE
Sox2	Cep63	-0.0260553	0.447358	0.999965	FALSE
Sox2	Rchy1	0.0259426	0.44746	0.999965	FALSE
Sox2	Cops4	0.0259424	0.44746	0.999965	FALSE
Sox2	Ndufb11	0.0259274	0.447738	0.999965	FALSE
Sox2	P4ha1	0.0259129	0.447996	0.999965	FALSE
Sox2	Psmd10	0.0259098	0.44805	0.999965	FALSE
Sox2	Spg21	-0.0259864	0.44858	0.999965	FALSE
Sox2	Mrpl18	-0.0259798	0.44869	0.999965	FALSE
Sox2	Ankrd37	0.0258672	0.448752	0.999965	FALSE
Sox2	Cetn2	-0.0259715	0.448848	0.999965	FALSE
Sox2	2009-09-01	0.0258485	0.449108	0.999965	FALSE
Sox2	Sfrp2	0.0258472	0.449134	0.999965	FALSE
Sox2	Phpt1	-0.0259562	0.449136	0.999965	FALSE
Sox2	Zfand5	0.0258454	0.44917	0.999965	FALSE
Sox2	Got2	0.0258327	0.449392	0.999965	FALSE
Sox2	Nelfe	0.0258098	0.449806	0.999965	FALSE
Sox2	Cep135	0.0257947	0.450062	0.999965	FALSE
Sox2	Zfp414	0.0257911	0.450112	0.999965	FALSE
Sox2	Stx8	0.0257896	0.450136	0.999965	FALSE
Sox2	Ube3c	-0.0258729	0.450632	0.999965	FALSE
Sox2	Srrt	-0.0258715	0.450672	0.999965	FALSE
Sox2	Arl5b	0.0257586	0.45074	0.999965	FALSE
Sox2	Apobec3	-0.0258645	0.450788	0.999965	FALSE
Sox2	Ifitm3	0.0257539	0.450852	0.999965	FALSE
Sox2	Tceal9	0.0257503	0.45092	0.999965	FALSE
Sox2	Sbds	-0.0258252	0.45151	0.999965	FALSE
Sox2	Tax1bp1	0.0257135	0.45156	0.999965	FALSE
Sox2	Rps2	0.0257091	0.451638	0.999965	FALSE
Sox2	Pcsk2os1	-0.0258113	0.451702	0.999965	FALSE
Sox2	Pex2	0.0256915	0.451904	0.999965	FALSE
Sox2	Mrpl10	-0.0257948	0.452002	0.999965	FALSE
Sox2	Actr3b	-0.0257941	0.452006	0.999965	FALSE
Sox2	Ttc27	0.0256623	0.452458	0.999965	FALSE
Sox2	Rtkn2	0.0256315	0.452974	0.999965	FALSE
Sox2	Mtrf1	0.0256292	0.45302	0.999965	FALSE
Sox2	Itga6	0.0256081	0.453382	0.999965	FALSE
Sox2	Paf1	-0.0257118	0.453442	0.999965	FALSE
Sox2	Klhl2	-0.025704	0.45355	0.999965	FALSE
Sox2	Sec61g	-0.0257013	0.453592	0.999965	FALSE
Sox2	Gtpbp6	-0.0256933	0.453752	0.999965	FALSE
Sox2	Mzt1	0.0255864	0.453762	0.999965	FALSE
Sox2	Psmg4	-0.0256917	0.453776	0.999965	FALSE
Sox2	Chd2	-0.0256903	0.453796	0.999965	FALSE
Sox2	Isg20l2	0.0255825	0.453832	0.999965	FALSE
Sox2	Yars	0.025561	0.454194	0.999965	FALSE
Sox2	Gm9843	0.0255521	0.454362	0.999965	FALSE
Sox2	Kmt5c	0.0255459	0.454438	0.999965	FALSE
Sox2	Ttc4	0.0255451	0.454446	0.999965	FALSE
Sox2	Calu	0.0255379	0.45459	0.999965	FALSE
Sox2	Bex1	-0.0256466	0.454592	0.999965	FALSE
Sox2	Ror2	-0.02564	0.4547	0.999965	FALSE
Sox2	Ergic1	0.0255084	0.45509	0.999965	FALSE
Sox2	Sclt1	-0.0256148	0.455136	0.999965	FALSE
Sox2	Ndufb9	0.0254993	0.455236	0.999965	FALSE
Sox2	1600014C10Rik	0.0254877	0.455468	0.999965	FALSE
Sox2	Sympk	-0.0255803	0.455726	0.999965	FALSE
Sox2	Ctnna1	-0.0255795	0.455734	0.999965	FALSE
Sox2	Cep83	0.0254642	0.455898	0.999965	FALSE
Sox2	Cyb5r4	0.0254477	0.456176	0.999965	FALSE
Sox2	Ndrg2	-0.0255511	0.456246	0.999965	FALSE
Sox2	Rps27a	0.0254427	0.456272	0.999965	FALSE
Sox2	Med4	-0.0255464	0.45634	0.999965	FALSE
Sox2	Hexim1	0.025437	0.456364	0.999965	FALSE
Sox2	Rnaseh2b	0.0254181	0.4567	0.999965	FALSE
Sox2	Rasal2	0.0254161	0.456742	0.999965	FALSE
Sox2	Armcx2	0.0254109	0.456834	0.999965	FALSE
Sox2	Zmynd19	-0.0255013	0.45717	0.999965	FALSE
Sox2	Emc6	0.0253737	0.457492	0.999965	FALSE
Sox2	Gm9774	0.0253658	0.457656	0.999965	FALSE
Sox2	Fbxw5	0.0253595	0.457752	0.999965	FALSE
Sox2	Dnase2a	0.0253585	0.457766	0.999965	FALSE
Sox2	Usmg5	-0.0254655	0.45783	0.999965	FALSE
Sox2	Usp15	-0.0254646	0.457844	0.999965	FALSE
Sox2	Mtf1	0.0253512	0.457876	0.999965	FALSE
Sox2	Litaf	-0.0254583	0.457938	0.999965	FALSE
Sox2	3010003L21Rik	-0.0254242	0.45851	0.999965	FALSE
Sox2	Tada2a	0.025316	0.458556	0.999965	FALSE
Sox2	Vps36	-0.0254215	0.458564	0.999965	FALSE
Sox2	Dph6	-0.0254133	0.4587	0.999965	FALSE
Sox2	Nrip1	-0.0254105	0.458754	0.999965	FALSE
Sox2	Gpt2	-0.0254004	0.45892	0.999965	FALSE
Sox2	Gmfb	0.0252928	0.458982	0.999965	FALSE
Sox2	Acot8	0.0252911	0.459022	0.999965	FALSE
Sox2	Hist1h1e	0.0252753	0.459296	0.999965	FALSE
Sox2	Actl6a	0.0252738	0.459332	0.999965	FALSE
Sox2	Uqcr10	-0.0253759	0.45938	0.999965	FALSE
Sox2	Gtf2a2	-0.0253666	0.459548	0.999965	FALSE
Sox2	G6pc3	0.0252541	0.459724	0.999965	FALSE
Sox2	Pex12	0.0252422	0.459944	0.999965	FALSE
Sox2	Cd3eap	-0.0253402	0.459992	0.999965	FALSE
Sox2	Prodh	0.025239	0.460012	0.999965	FALSE
Sox2	Pum1	0.0252371	0.46005	0.999965	FALSE
Sox2	1110059G10Rik	0.0252209	0.460318	0.999965	FALSE
Sox2	Usp47	-0.0253145	0.460434	0.999965	FALSE
Sox2	Ddb1	0.0252032	0.460614	0.999965	FALSE
Sox2	N4bp2l2	-0.0253018	0.460648	0.999965	FALSE
Sox2	Farsa	0.0251955	0.46075	0.999965	FALSE
Sox2	Smarce1	-0.0252886	0.460882	0.999965	FALSE
Sox2	Acvr2b	0.0251785	0.461058	0.999965	FALSE
Sox2	Arih1	-0.0252708	0.46122	0.999965	FALSE
Sox2	Slc38a1	0.0251668	0.461284	0.999965	FALSE
Sox2	Elavl2	0.0251514	0.461542	0.999965	FALSE
Sox2	Zfand2b	-0.0252503	0.461568	0.999965	FALSE
Sox2	Ccnyl1	-0.0252474	0.461612	0.999965	FALSE
Sox2	Elp5	0.0251433	0.46167	0.999965	FALSE
Sox2	Utp6	-0.025243	0.461692	0.999965	FALSE
Sox2	Spop	0.0251416	0.461714	0.999965	FALSE
Sox2	Kpnb1	0.0251377	0.461778	0.999965	FALSE
Sox2	Dars2	0.0251324	0.461892	0.999965	FALSE
Sox2	AI846148	-0.0251945	0.462556	0.999965	FALSE
Sox2	Sec11c	0.0250864	0.462706	0.999965	FALSE
Sox2	Tmpo	-0.0251868	0.46273	0.999965	FALSE
Sox2	Naa16	-0.0251811	0.462834	0.999965	FALSE
Sox2	Gpsm1	-0.025174	0.46295	0.999965	FALSE
Sox2	Exosc7	-0.0251681	0.463038	0.999965	FALSE
Sox2	Map2k5	0.0250607	0.46312	0.999965	FALSE
Sox2	Rpl37a	-0.0251563	0.463258	0.999965	FALSE
Sox2	Gpx8	0.0250476	0.46339	0.999965	FALSE
Sox2	Prpsap1	0.0250382	0.463552	0.999965	FALSE
Sox2	Sccpdh	-0.025106	0.464108	0.999965	FALSE
Sox2	Gpc4	0.0249876	0.464376	0.999965	FALSE
Sox2	Dna2	0.0249835	0.46445	0.999965	FALSE
Sox2	Wdr77	0.0249824	0.46446	0.999965	FALSE
Sox2	Ap1s1	0.0249796	0.464514	0.999965	FALSE
Sox2	Pum2	-0.0250802	0.464524	0.999965	FALSE
Sox2	Orc2	0.0249768	0.464582	0.999965	FALSE
Sox2	Jund	0.0249689	0.46474	0.999965	FALSE
Sox2	Peli1	0.0249612	0.464836	0.999965	FALSE
Sox2	Dhrs7b	-0.0250579	0.46494	0.999965	FALSE
Sox2	Rpl9	-0.0250578	0.464942	0.999965	FALSE
Sox2	Pgap1	0.024926	0.465438	0.999965	FALSE
Sox2	Cox11	-0.0250282	0.46546	0.999965	FALSE
Sox2	Rbm39	0.0249135	0.465668	0.999965	FALSE
Sox2	Ctdsp2	0.0249046	0.465844	0.999965	FALSE
Sox2	Tlk2	0.0249024	0.46588	0.999965	FALSE
Sox2	Cct2	0.0248742	0.466388	0.999965	FALSE
Sox2	Jmjd6	-0.0249577	0.466692	0.999965	FALSE
Sox2	Hspe1	0.0248449	0.466964	0.999965	FALSE
Sox2	Hipk2	0.0248398	0.467034	0.999965	FALSE
Sox2	Ide	0.0248343	0.467156	0.999965	FALSE
Sox2	Poc1b	0.0248308	0.467226	0.999965	FALSE
Sox2	Faf2	-0.0249242	0.467242	0.999965	FALSE
Sox2	Cbx3	-0.0249223	0.467276	0.999965	FALSE
Sox2	1700007L15Rik	0.0248214	0.467396	0.999965	FALSE
Sox2	Btg1	-0.0249092	0.467514	0.999965	FALSE
Sox2	Cdca2	0.0247793	0.468154	0.999965	FALSE
Sox2	Atp6v0e	0.0247722	0.468272	0.999965	FALSE
Sox2	Bola1	-0.0248551	0.468536	0.999965	FALSE
Sox2	1810022K09Rik	0.0247506	0.468646	0.999965	FALSE
Sox2	Dus1l	0.0247351	0.468948	0.999965	FALSE
Sox2	Polr3h	-0.0248281	0.469018	0.999965	FALSE
Sox2	Hnrnpdl	0.0247287	0.469038	0.999965	FALSE
Sox2	Mvk	0.0247241	0.469118	0.999965	FALSE
Sox2	Blcap	0.0247195	0.469202	0.999965	FALSE
Sox2	Nav2	0.0247078	0.46942	0.999965	FALSE
Sox2	Pomc	0.0246861	0.469822	0.999965	FALSE
Sox2	Ccz1	0.0246825	0.469916	0.999965	FALSE
Sox2	Pfdn2	0.0246642	0.470322	0.999965	FALSE
Sox2	Nob1	0.0246564	0.470486	0.999965	FALSE
Sox2	D5Ertd579e	0.0246515	0.470576	0.999965	FALSE
Sox2	Stc2	0.0246504	0.470586	0.999965	FALSE
Sox2	Polr3k	-0.0247475	0.470614	0.999965	FALSE
Sox2	Akr7a5	0.0246485	0.470618	0.999965	FALSE
Sox2	Nifk	0.0246408	0.470762	0.999965	FALSE
Sox2	Ppp2r2d	-0.0247365	0.47085	0.999965	FALSE
Sox2	Slc25a40	0.0246348	0.470852	0.999965	FALSE
Sox2	Fgf15	0.0246329	0.470892	0.999965	FALSE
Sox2	Rexo4	0.0246305	0.470928	0.999965	FALSE
Sox2	Cmtm8	0.0246287	0.470962	0.999965	FALSE
Sox2	Hist3h2a	0.0246257	0.471036	0.999965	FALSE
Sox2	1810044D09Rik	0.0246233	0.471108	0.999965	FALSE
Sox2	Psmb10	-0.0247099	0.471344	0.999965	FALSE
Sox2	Slc25a19	-0.0247086	0.471356	0.999965	FALSE
Sox2	1110059E24Rik	-0.0247075	0.47139	0.999965	FALSE
Sox2	Ylpm1	-0.0247066	0.471406	0.999965	FALSE
Sox2	Cecr2	0.0246087	0.471434	0.999965	FALSE
Sox2	Igbp1	0.0246009	0.47158	0.999965	FALSE
Sox2	Mrpl51	0.0245758	0.47206	0.999965	FALSE
Sox2	Fdps	0.0245642	0.47227	0.999965	FALSE
Sox2	Tmx2	0.0245578	0.472384	0.999965	FALSE
Sox2	Ctc1	-0.0246477	0.472406	0.999965	FALSE
Sox2	Apopt1	0.0245208	0.4731	0.999965	FALSE
Sox2	Cry1	0.0245159	0.473188	0.999965	FALSE
Sox2	Smad4	-0.0245884	0.473418	0.999965	FALSE
Sox2	Rps26	-0.0245858	0.47346	0.999965	FALSE
Sox2	Arid5b	0.0244975	0.473542	0.999965	FALSE
Sox2	Dpf2	0.0244895	0.473708	0.999965	FALSE
Sox2	Vapb	0.0244876	0.473746	0.999965	FALSE
Sox2	Kif20a	-0.0245661	0.4738	0.999965	FALSE
Sox2	Npepps	-0.0245652	0.473812	0.999965	FALSE
Sox2	2810403A07Rik	-0.0245584	0.473938	0.999965	FALSE
Sox2	Cldnd1	0.0244668	0.474108	0.999965	FALSE
Sox2	Tmem147	-0.0245481	0.47414	0.999965	FALSE
Sox2	Lsg1	0.024465	0.474152	0.999965	FALSE
Sox2	Dst	0.0244548	0.474348	0.999965	FALSE
Sox2	Nudt12	0.0244409	0.47461	0.999965	FALSE
Sox2	Rnf34	0.0244294	0.47482	0.999965	FALSE
Sox2	Cep97	-0.0245102	0.47485	0.999965	FALSE
Sox2	Depdc1a	-0.0245026	0.47497	0.999965	FALSE
Sox2	Acbd6	-0.0245006	0.47501	0.999965	FALSE
Sox2	Wtap	-0.0244974	0.475056	0.999965	FALSE
[truncated: 27,452 more rows]

## Sheet: E7.0 Nanog
gene1	gene2	rho	p.value	FDR	limited
Nanog	1700027J19Rik	0.0392164	0.010356	0.999999	FALSE
Nanog	1810037I17Rik	-0.0408561	0.00740799	0.999999	FALSE
Nanog	Acp1	0.0320095	0.036458	0.999999	FALSE
Nanog	Adipor1	0.0328503	0.031718	0.999999	FALSE
Nanog	Ahsa1	0.0301276	0.048868	0.999999	FALSE
Nanog	Aldoa	0.0735544	2e-06	0.00535472	TRUE
Nanog	Arf4	-0.030345	0.046598	0.999999	FALSE
Nanog	Arl5a	0.0367975	0.01613	0.999999	FALSE
Nanog	Arl6ip1	0.0486031	0.001486	0.999999	FALSE
Nanog	Atp6v1b2	0.0398519	0.00919999	0.999999	FALSE
Nanog	Aurka	0.0534265	0.000454	0.417836	FALSE
Nanog	Aurkb	0.046845	0.002114	0.999999	FALSE
Nanog	Bcat1	0.033586	0.028138	0.999999	FALSE
Nanog	Bcl2l1	0.0316165	0.03887	0.999999	FALSE
Nanog	Bnip3l	0.0360609	0.01845	0.999999	FALSE
Nanog	Bub3	0.0492096	0.00127	0.959044	FALSE
Nanog	Car2	0.0348171	0.02281	0.999999	FALSE
Nanog	Ccnb1	0.0609449	7.79999e-05	0.0957157	FALSE
Nanog	Ccnd2	0.0536175	0.000436	0.414214	FALSE
Nanog	Ccne1	-0.0455086	0.00275	0.999999	FALSE
Nanog	Ccnf	0.0338029	0.027178	0.999999	FALSE
Nanog	Cdc6	-0.0399872	0.00873399	0.999999	FALSE
Nanog	Cdca2	0.0329893	0.031048	0.999999	FALSE
Nanog	Cdk1	0.057133	0.000178	0.194158	FALSE
Nanog	Cenpe	0.040931	0.00747399	0.999999	FALSE
Nanog	Cenpf	0.0495055	0.0012	0.930031	FALSE
Nanog	Cenpl	0.0301905	0.048438	0.999999	FALSE
Nanog	Ckap2l	0.0350974	0.021728	0.999999	FALSE
Nanog	Cks2	0.0337604	0.027338	0.999999	FALSE
Nanog	Cnpy3	0.0316778	0.038478	0.999999	FALSE
Nanog	Cxcl12	0.0672054	1.2e-05	0.0220882	FALSE
Nanog	Cxx1a	0.0300765	0.049228	0.999999	FALSE
Nanog	Cxx1b	0.0597369	0.000102	0.12016	FALSE
Nanog	Cxxc5	0.0308788	0.043562	0.999999	FALSE
Nanog	Dctpp1	-0.0308093	0.04333	0.999999	FALSE
Nanog	Dnmt3b	-0.0321556	0.034926	0.999999	FALSE
Nanog	Dynll1	-0.0328515	0.031316	0.999999	FALSE
Nanog	Ebp	0.0467034	0.00219	0.999999	FALSE
Nanog	Emb	0.0326408	0.032926	0.999999	FALSE
Nanog	Emc4	0.0403746	0.00834599	0.999999	FALSE
Nanog	Eomes	0.10603	2e-06	0.00535472	TRUE
Nanog	Epcam	-0.0400852	0.00858799	0.999999	FALSE
Nanog	Epha2	0.0351044	0.021704	0.999999	FALSE
Nanog	Fam162a	0.047254	0.001956	0.999999	FALSE
Nanog	Fdps	-0.0328602	0.031264	0.999999	FALSE
Nanog	Fgf5	0.0430703	0.00494	0.999999	FALSE
Nanog	Fgf8	0.175146	2e-06	0.00535472	TRUE
Nanog	Fst	0.0993776	2e-06	0.00535472	TRUE
Nanog	Fzr1	0.0453787	0.003	0.999999	FALSE
Nanog	G3bp2	-0.0666281	1.2e-05	0.0220882	FALSE
Nanog	Galk1	0.0302042	0.048326	0.999999	FALSE
Nanog	Gcdh	0.0326625	0.03279	0.999999	FALSE
Nanog	Gclm	-0.0452725	0.002874	0.999999	FALSE
Nanog	Glrx5	0.0304442	0.046656	0.999999	FALSE
Nanog	Gm16286	0.0423915	0.00561599	0.999999	FALSE
Nanog	Gnb2	0.0363569	0.017516	0.999999	FALSE
Nanog	Grrp1	0.0348176	0.022808	0.999999	FALSE
Nanog	H1fx	0.0306668	0.04507	0.999999	FALSE
Nanog	H3f3a	0.034873	0.022568	0.999999	FALSE
Nanog	Hbp1	0.0369166	0.01582	0.999999	FALSE
Nanog	Hells	-0.0300803	0.048576	0.999999	FALSE
Nanog	Hes1	0.0552946	0.000282	0.296613	FALSE
Nanog	Hn1	0.0486472	0.00147	0.999999	FALSE
Nanog	Hnrnpa1	0.032934	0.031346	0.999999	FALSE
Nanog	Hnrnpf	-0.0327422	0.03186	0.999999	FALSE
Nanog	Hsp90b1	-0.0321352	0.035038	0.999999	FALSE
Nanog	Hspa4	0.0315444	0.039284	0.999999	FALSE
Nanog	Hspa5	-0.0411734	0.00692799	0.999999	FALSE
Nanog	Hspa8	-0.0548209	0.000322	0.327007	FALSE
Nanog	Id1	0.0528338	0.000541999	0.48371	FALSE
Nanog	Id2	0.0665442	1.8e-05	0.0311834	FALSE
Nanog	Ifitm2	-0.0382008	0.01221	0.999999	FALSE
Nanog	Khdrbs1	0.0331242	0.030354	0.999999	FALSE
Nanog	Kif20a	0.0362776	0.017748	0.999999	FALSE
Nanog	Kif22	0.0303338	0.047406	0.999999	FALSE
Nanog	Kpna2	0.0581005	0.000138	0.156317	FALSE
Nanog	Krt18	-0.0612795	5.39999e-05	0.0757311	FALSE
Nanog	Ldha	0.072174	4e-06	0.00981699	FALSE
Nanog	Ldhb	0.0334627	0.028714	0.999999	FALSE
Nanog	Lsm2	0.0344831	0.024128	0.999999	FALSE
Nanog	Mcm6	-0.0324753	0.033242	0.999999	FALSE
Nanog	Mest	-0.0332286	0.029436	0.999999	FALSE
Nanog	Mis18bp1	0.034759	0.023058	0.999999	FALSE
Nanog	Mogat2	0.0406926	0.00779999	0.999999	FALSE
Nanog	Mrpl24	0.0371442	0.015186	0.999999	FALSE
Nanog	Mrps7	0.0399061	0.00909799	0.999999	FALSE
Nanog	Mycn	-0.0370872	0.014932	0.999999	FALSE
Nanog	Nefl	0.126465	2e-06	0.00535472	TRUE
Nanog	Nodal	0.0483374	0.001568	0.999999	FALSE
Nanog	Npm3	0.112403	2e-06	0.00535472	TRUE
Nanog	Nt5dc2	0.0317182	0.038236	0.999999	FALSE
Nanog	Nusap1	0.0347672	0.02303	0.999999	FALSE
Nanog	Oaz1	0.0392886	0.010218	0.999999	FALSE
Nanog	Odc1	0.0347718	0.023012	0.999999	FALSE
Nanog	Pde6d	0.0321146	0.035818	0.999999	FALSE
Nanog	Pgam1	0.0513878	0.000773999	0.670443	FALSE
Nanog	Pgk1	0.0609761	7.79999e-05	0.0957157	FALSE
Nanog	Pid1	0.0376603	0.013844	0.999999	FALSE
Nanog	Pkm	0.0319991	0.036514	0.999999	FALSE
Nanog	Plekhf2	0.0365842	0.016854	0.999999	FALSE
Nanog	Plk1	0.0393308	0.010152	0.999999	FALSE
Nanog	Pmvk	-0.031896	0.036478	0.999999	FALSE
Nanog	Pnrc2	0.0439342	0.004126	0.999999	FALSE
Nanog	Pou3f1	-0.0665003	1.2e-05	0.0220882	FALSE
Nanog	Prc1	0.0436654	0.004362	0.999999	FALSE
Nanog	Prelid1	0.0356918	0.01964	0.999999	FALSE
Nanog	Prelid3b	-0.0307894	0.04347	0.999999	FALSE
Nanog	Prtg	0.037548	0.01413	0.999999	FALSE
Nanog	Rasgrp2	-0.0612521	5.39999e-05	0.0757311	FALSE
Nanog	Rbbp7	0.0646565	3.6e-05	0.0589019	FALSE
Nanog	Rbm38	-0.0415757	0.00641399	0.999999	FALSE
Nanog	Rpa2	-0.0332237	0.02947	0.999999	FALSE
Nanog	Rps20	-0.0318914	0.036502	0.999999	FALSE
Nanog	Rrbp1	0.0612941	7.19999e-05	0.0957157	FALSE
Nanog	Rrm2	-0.0408281	0.00745999	0.999999	FALSE
Nanog	Sgk1	0.0826592	2e-06	0.00535472	TRUE
Nanog	Sgol1	0.0300783	0.04922	0.999999	FALSE
Nanog	Siah1b	0.035889	0.018972	0.999999	FALSE
Nanog	Sin3b	0.0333389	0.029278	0.999999	FALSE
Nanog	Slbp	-0.0506069	0.000951999	0.791904	FALSE
Nanog	Slc2a1	-0.083387	2e-06	0.00535472	TRUE
Nanog	Slc2a3	0.0310721	0.04234	0.999999	FALSE
Nanog	Slc7a3	-0.0780697	2e-06	0.00535472	TRUE
Nanog	Smagp	-0.0312396	0.040492	0.999999	FALSE
Nanog	Smc4	0.0624915	4.8e-05	0.0744025	FALSE
Nanog	Sox2	-0.032761	0.03176	0.999999	FALSE
Nanog	Sra1	0.037392	0.014532	0.999999	FALSE
Nanog	Tcea3	0.0385603	0.011672	0.999999	FALSE
Nanog	Tceal8	0.0536583	0.00043	0.414214	FALSE
Nanog	Tdgf1	0.125995	2e-06	0.00535472	TRUE
Nanog	Tdh	0.0498735	0.0011	0.875569	FALSE
Nanog	Tgif1	0.0344586	0.024224	0.999999	FALSE
Nanog	Thoc3	0.0403329	0.00840399	0.999999	FALSE
Nanog	Tia1	0.0321012	0.035896	0.999999	FALSE
Nanog	Tm2d3	0.0348161	0.022812	0.999999	FALSE
Nanog	Tomm40	0.033697	0.027638	0.999999	FALSE
Nanog	Top2a	0.0425067	0.00548399	0.999999	FALSE
Nanog	Tpi1	0.0490148	0.00133	0.979245	FALSE
Nanog	Trh	0.0373263	0.014724	0.999999	FALSE
Nanog	Trp53rka	0.0332796	0.029594	0.999999	FALSE
Nanog	Tssc1	0.0330337	0.030836	0.999999	FALSE
Nanog	Ube2c	0.0694209	5.99999e-06	0.0135928	FALSE
Nanog	Ube2r2	0.0325536	0.033408	0.999999	FALSE
Nanog	Uchl1	-0.037737	0.013304	0.999999	FALSE
Nanog	Ung	-0.035072	0.021494	0.999999	FALSE
Nanog	Utf1	-0.0988097	2e-06	0.00535472	TRUE
Nanog	Vrtn	0.0503755	0.000967999	0.791904	FALSE
Nanog	Wapl	0.0374769	0.014316	0.999999	FALSE
Nanog	Wnt3	0.0389836	0.010796	0.999999	FALSE
Nanog	Zfp428	0.0301602	0.048622	0.999999	FALSE
Nanog	Zic3	0.0383825	0.012074	0.999999	FALSE
Nanog	Ctxn1	0.0298943	0.0506279	0.999999	FALSE
Nanog	Abhd10	0.0298292	0.0511579	0.999999	FALSE
Nanog	Hcfc1	0.0298079	0.0513499	0.999999	FALSE
Nanog	Scnm1	0.0297539	0.0518059	0.999999	FALSE
Nanog	Sac3d1	0.0297517	0.0518159	0.999999	FALSE
Nanog	Ppt1	0.0297402	0.0519099	0.999999	FALSE
Nanog	Akt1s1	0.0296522	0.0525719	0.999999	FALSE
Nanog	Cyb5r1	0.0295812	0.0531199	0.999999	FALSE
Nanog	Prdx6	-0.0294574	0.0533859	0.999999	FALSE
Nanog	Cfl1	0.0294294	0.0543899	0.999999	FALSE
Nanog	Nop9	0.0294231	0.0544499	0.999999	FALSE
Nanog	Nelfa	0.0294163	0.0545059	0.999999	FALSE
Nanog	Mta3	0.0293905	0.0547279	0.999999	FALSE
Nanog	Coq5	0.0292815	0.0557359	0.999999	FALSE
Nanog	Eif4g3	0.0292805	0.0557419	0.999999	FALSE
Nanog	Chchd10	-0.029149	0.0561299	0.999999	FALSE
Nanog	Rab28	0.0292242	0.0561779	0.999999	FALSE
Nanog	Gpx4	0.029168	0.0566759	0.999999	FALSE
Nanog	Larp7	-0.0290618	0.0568779	0.999999	FALSE
Nanog	Incenp	0.0291154	0.0571219	0.999999	FALSE
Nanog	Zmynd8	0.0291111	0.0571619	0.999999	FALSE
Nanog	Spc25	0.029094	0.0572899	0.999999	FALSE
Nanog	Calm2	0.02905	0.0576579	0.999999	FALSE
Nanog	Hmgb1	0.0290482	0.0576739	0.999999	FALSE
Nanog	Atg3	0.02898	0.0581839	0.999999	FALSE
Nanog	B3gnt7	0.028914	0.0587919	0.999999	FALSE
Nanog	Nefm	0.0288933	0.0589739	0.999999	FALSE
Nanog	Miip	0.0288844	0.0590719	0.999999	FALSE
Nanog	Rbpms2	-0.028749	0.0596279	0.999999	FALSE
Nanog	Ccdc124	0.0288157	0.0596979	0.999999	FALSE
Nanog	Ino80b	0.0286831	0.0608979	0.999999	FALSE
Nanog	2005-03-01	-0.0285964	0.0610039	0.999999	FALSE
Nanog	Kpna4	0.0286384	0.0612699	0.999999	FALSE
Nanog	Hdlbp	0.0286368	0.0612819	0.999999	FALSE
Nanog	Gmppa	0.0285953	0.0616139	0.999999	FALSE
Nanog	Pias2	0.0285073	0.0623419	0.999999	FALSE
Nanog	Ckb	0.0284773	0.0626139	0.999999	FALSE
Nanog	Ubb	0.0284491	0.0628739	0.999999	FALSE
Nanog	Hmmr	0.0284482	0.0628839	0.999999	FALSE
Nanog	Dnajc2	0.0284377	0.0629839	0.999999	FALSE
Nanog	Myl12a	0.028426	0.0630719	0.999999	FALSE
Nanog	Ppp1r14b	0.0284108	0.0632219	0.999999	FALSE
Nanog	Psmc6	-0.028325	0.0635239	0.999999	FALSE
Nanog	Mrps18b	0.0282798	0.0643339	0.999999	FALSE
Nanog	Tsc22d1	0.0282311	0.0647979	0.999999	FALSE
Nanog	Atp5e	-0.0281874	0.0648419	0.999999	FALSE
Nanog	Use1	0.0282161	0.0649159	0.999999	FALSE
Nanog	Espl1	0.0281549	0.0654559	0.999999	FALSE
Nanog	Pex19	-0.0281035	0.0656339	0.999999	FALSE
Nanog	Cnot1	0.0281325	0.0656679	0.999999	FALSE
Nanog	Smad7	0.0280737	0.0662199	0.999999	FALSE
Nanog	Pdap1	0.0279634	0.0672399	0.999999	FALSE
Nanog	Aurkaip1	0.0278417	0.0684919	0.999999	FALSE
Nanog	Golm1	0.0277993	0.0688819	0.999999	FALSE
Nanog	Zfp131	0.0277772	0.0691199	0.999999	FALSE
Nanog	Tle3	0.0277705	0.0691699	0.999999	FALSE
Nanog	Cad	0.0277185	0.0696839	0.999999	FALSE
Nanog	Snx5	0.0276754	0.0701459	0.999999	FALSE
Nanog	Dynll2	0.0276726	0.0701659	0.999999	FALSE
Nanog	Eri1	0.0276626	0.0702639	0.999999	FALSE
Nanog	Hjurp	0.0276563	0.0703199	0.999999	FALSE
Nanog	Oat	0.0276486	0.0704019	0.999999	FALSE
Nanog	Rnf20	0.0276459	0.0704219	0.999999	FALSE
Nanog	Cd164	0.0276223	0.0706919	0.999999	FALSE
Nanog	Pdgfa	0.0276209	0.0706999	0.999999	FALSE
Nanog	Ttc4	0.0275918	0.0709879	0.999999	FALSE
Nanog	Tlcd1	0.0274643	0.0722599	0.999999	FALSE
Nanog	Rhno1	0.0274621	0.0722879	0.999999	FALSE
Nanog	Zfp266	-0.0274204	0.0726559	0.999999	FALSE
Nanog	Ube2d3	-0.0273603	0.0733139	0.999999	FALSE
Nanog	Htatsf1	0.0273197	0.0736999	0.999999	FALSE
Nanog	Ndc80	0.0273036	0.0738659	0.999999	FALSE
Nanog	Ipo5	0.0272208	0.0747419	0.999999	FALSE
Nanog	2010320M18Rik	0.0272134	0.0748219	0.999999	FALSE
Nanog	Tmed1	0.0271495	0.0754979	0.999999	FALSE
Nanog	Hnrnpa0	0.0270656	0.0763899	0.999999	FALSE
Nanog	Srsf9	0.0270205	0.0768679	0.999999	FALSE
Nanog	Jagn1	0.0270028	0.0770339	0.999999	FALSE
Nanog	Dimt1	0.0269893	0.0772039	0.999999	FALSE
Nanog	Rfc4	-0.0269543	0.0773979	0.999999	FALSE
Nanog	Gpi1	0.0269568	0.0775439	0.999999	FALSE
Nanog	Mgme1	0.0269293	0.0778859	0.999999	FALSE
Nanog	Fen1	-0.0268567	0.0784319	0.999999	FALSE
Nanog	Exosc4	0.026874	0.0784879	0.999999	FALSE
Nanog	Ska2	0.0268619	0.0786399	0.999999	FALSE
Nanog	Armc10	-0.0267542	0.0795899	0.999999	FALSE
Nanog	Slc30a9	0.0267655	0.0797459	0.999999	FALSE
Nanog	Axin2	0.0267592	0.0798159	0.999999	FALSE
Nanog	Tjap1	0.0267497	0.0799039	0.999999	FALSE
Nanog	Hnrnpu	-0.0266754	0.0804539	0.999999	FALSE
Nanog	Dcakd	0.0266825	0.0806959	0.999999	FALSE
Nanog	Scaf1	0.0266349	0.0812079	0.999999	FALSE
Nanog	Smyd2	0.0266223	0.0813179	0.999999	FALSE
Nanog	Eif5a	0.0266038	0.0815439	0.999999	FALSE
Nanog	Stt3a	-0.0265255	0.0821319	0.999999	FALSE
Nanog	Ajuba	0.0265363	0.0823199	0.999999	FALSE
Nanog	Mdk	-0.0265037	0.0823839	0.999999	FALSE
Nanog	Rps2	0.0264816	0.0829259	0.999999	FALSE
Nanog	Sgf29	0.0264534	0.0832099	0.999999	FALSE
Nanog	Fscn1	0.0264268	0.0835039	0.999999	FALSE
Nanog	Znhit1	-0.026406	0.0835839	0.999999	FALSE
Nanog	Rplp0	0.0263851	0.0840019	0.999999	FALSE
Nanog	Larp1	0.0263506	0.0843959	0.999999	FALSE
Nanog	Upp1	0.0263504	0.0843999	0.999999	FALSE
Nanog	Ift46	0.02632	0.0847819	0.999999	FALSE
Nanog	Actb	0.0263032	0.0849859	0.999999	FALSE
Nanog	Brd7	0.0262685	0.0854279	0.999999	FALSE
Nanog	Ing2	0.0262639	0.0854779	0.999999	FALSE
Nanog	Nsa2	0.0262451	0.0856859	0.999999	FALSE
Nanog	Ciapin1	0.02624	0.0857619	0.999999	FALSE
Nanog	Tubb4b	0.0262396	0.0857679	0.999999	FALSE
Nanog	Nck1	0.0262233	0.0859599	0.999999	FALSE
Nanog	Golga7	0.0262026	0.0861979	0.999999	FALSE
Nanog	Fdft1	-0.0261895	0.0861979	0.999999	FALSE
Nanog	Fam64a	0.0261633	0.0866539	0.999999	FALSE
Nanog	Max	0.0261298	0.0870499	0.999999	FALSE
Nanog	Bex3	0.0261056	0.0873259	0.999999	FALSE
Nanog	Tom1l1	-0.0259794	0.0887959	0.999999	FALSE
Nanog	H1f0	0.0259835	0.0888239	0.999999	FALSE
Nanog	Rai1	0.0259679	0.0890339	0.999999	FALSE
Nanog	Tpgs1	0.0259543	0.0892519	0.999999	FALSE
Nanog	Ggct	0.0258801	0.0901399	0.999999	FALSE
Nanog	Rpl30	-0.0258218	0.0908659	0.999999	FALSE
Nanog	Fto	0.0257832	0.0913899	0.999999	FALSE
Nanog	Iqcc	0.0257555	0.0917299	0.999999	FALSE
Nanog	Mbd3	0.0257548	0.0917379	0.999999	FALSE
Nanog	Rab38	0.0257414	0.0918799	0.999999	FALSE
Nanog	Exosc3	0.0257256	0.0920559	0.999999	FALSE
Nanog	Mis18a	0.0256878	0.0924939	0.999999	FALSE
Nanog	Abcf2	0.0256634	0.0928239	0.999999	FALSE
Nanog	Eno1	0.0256327	0.0932779	0.999999	FALSE
Nanog	Psmd11	0.0256107	0.0935579	0.999999	FALSE
Nanog	Uba5	0.0255234	0.0947079	0.999999	FALSE
Nanog	Kif11	0.0255203	0.0947479	0.999999	FALSE
Nanog	Zbtb8a	-0.0255158	0.0947499	0.999999	FALSE
Nanog	Cyr61	0.0254971	0.0950759	0.999999	FALSE
Nanog	Zcchc8	0.0254597	0.0955579	0.999999	FALSE
Nanog	Lrpap1	0.0254367	0.0958379	0.999999	FALSE
Nanog	Rps7	-0.0254332	0.0958679	0.999999	FALSE
Nanog	Hmgn1	0.0254022	0.0963059	0.999999	FALSE
Nanog	Phb2	0.0253831	0.0965679	0.999999	FALSE
Nanog	Thap7	0.0253261	0.0972959	0.999999	FALSE
Nanog	Eif2b5	0.025284	0.0979059	0.999999	FALSE
Nanog	Reep4	0.0252816	0.0979419	0.999999	FALSE
Nanog	Cdk7	0.0252792	0.0979859	0.999999	FALSE
Nanog	Polr2h	0.0252601	0.0982599	0.999999	FALSE
Nanog	Smim7	0.025249	0.0984219	0.999999	FALSE
Nanog	Ttk	0.0252152	0.0988859	0.999999	FALSE
Nanog	Yaf2	0.0252001	0.0990679	0.999999	FALSE
Nanog	Siah1a	0.0251629	0.0995539	0.999999	FALSE
Nanog	Mphosph6	-0.0250531	0.100924	0.999999	FALSE
Nanog	1110059G10Rik	0.0250545	0.101004	0.999999	FALSE
Nanog	Orc6	-0.0250208	0.101336	0.999999	FALSE
Nanog	Zfp444	0.0250307	0.101338	0.999999	FALSE
Nanog	Impdh1	0.0249935	0.101932	0.999999	FALSE
Nanog	Dut	-0.0249525	0.102314	0.999999	FALSE
Nanog	Rgs17	0.0249349	0.102716	0.999999	FALSE
Nanog	Cox19	0.0249073	0.103112	0.999999	FALSE
Nanog	Nufip1	0.0248922	0.103328	0.999999	FALSE
Nanog	Ginm1	0.0248452	0.103974	0.999999	FALSE
Nanog	Mrpl38	0.024843	0.103998	0.999999	FALSE
Nanog	Drg2	0.0248358	0.104096	0.999999	FALSE
Nanog	Etl4	0.0248348	0.104106	0.999999	FALSE
Nanog	Fam213a	0.0247514	0.105336	0.999999	FALSE
Nanog	Ndufs7	0.0247452	0.105432	0.999999	FALSE
Nanog	Fiz1	0.0247039	0.106038	0.999999	FALSE
Nanog	Pitx2	0.0246792	0.106402	0.999999	FALSE
Nanog	Pebp1	0.0246735	0.106482	0.999999	FALSE
Nanog	Eif1ad	0.0246548	0.106778	0.999999	FALSE
Nanog	Capns1	0.0246529	0.1068	0.999999	FALSE
Nanog	Ggps1	0.0246079	0.10743	0.999999	FALSE
Nanog	Rpl37	-0.024587	0.107584	0.999999	FALSE
Nanog	Tmem138	0.0245942	0.107648	0.999999	FALSE
Nanog	Mycl	0.0245882	0.107734	0.999999	FALSE
Nanog	Chic2	0.0245789	0.107892	0.999999	FALSE
Nanog	Id3	0.0245544	0.108232	0.999999	FALSE
Nanog	Ube2m	0.0245522	0.108256	0.999999	FALSE
Nanog	Ganab	0.0245355	0.108546	0.999999	FALSE
Nanog	Mrpl54	0.0245305	0.108618	0.999999	FALSE
Nanog	Tbc1d7	0.0245174	0.108824	0.999999	FALSE
Nanog	2810428I15Rik	0.0244862	0.109266	0.999999	FALSE
Nanog	Fkbp5	0.0244686	0.109526	0.999999	FALSE
Nanog	Rrs1	0.0244676	0.109534	0.999999	FALSE
Nanog	Apela	0.0244555	0.10971	0.999999	FALSE
Nanog	Kmt5b	0.0244437	0.109872	0.999999	FALSE
Nanog	1600012H06Rik	0.024432	0.110066	0.999999	FALSE
Nanog	Fhl1	0.0243992	0.110576	0.999999	FALSE
Nanog	Snrpd3	-0.024364	0.11079	0.999999	FALSE
Nanog	Ndufa5	-0.0243633	0.110806	0.999999	FALSE
Nanog	Smarca4	0.0243708	0.111014	0.999999	FALSE
Nanog	Ccnjl	0.0243526	0.111286	0.999999	FALSE
Nanog	4930453N24Rik	0.0243325	0.111608	0.999999	FALSE
Nanog	Serpinh1	0.024286	0.112224	0.999999	FALSE
Nanog	Rps3	0.0242525	0.112706	0.999999	FALSE
Nanog	Cldn6	-0.0242291	0.112744	0.999999	FALSE
Nanog	Sub1	-0.0242124	0.112978	0.999999	FALSE
Nanog	Clybl	0.024213	0.11328	0.999999	FALSE
Nanog	Evi5	0.0241907	0.11361	0.999999	FALSE
Nanog	Ifrd1	0.0241396	0.11437	0.999999	FALSE
Nanog	Pmepa1	0.0241227	0.11462	0.999999	FALSE
Nanog	Tigar	0.0240476	0.115742	0.999999	FALSE
Nanog	Vezf1	0.0240243	0.116126	0.999999	FALSE
Nanog	Ubc	0.0240131	0.116282	0.999999	FALSE
Nanog	Fat1	0.0239902	0.116624	0.999999	FALSE
Nanog	Cnpy2	0.0239881	0.11665	0.999999	FALSE
Nanog	Cebpb	-0.0239702	0.116758	0.999999	FALSE
Nanog	Tbl1x	0.0239437	0.117356	0.999999	FALSE
Nanog	Wdr26	0.0239427	0.117362	0.999999	FALSE
Nanog	Tex30	-0.0238556	0.118624	0.999999	FALSE
Nanog	Aco1	0.0238541	0.118784	0.999999	FALSE
Nanog	Urod	0.0238509	0.11884	0.999999	FALSE
Nanog	Dnlz	0.0238286	0.119196	0.999999	FALSE
Nanog	Cnot2	0.0238265	0.119226	0.999999	FALSE
Nanog	Gsg2	0.0238183	0.11934	0.999999	FALSE
Nanog	Pias4	0.0238135	0.119422	0.999999	FALSE
Nanog	Ndufa4l2	0.0237847	0.119836	0.999999	FALSE
Nanog	Psme2	0.0237605	0.120214	0.999999	FALSE
Nanog	Hint1	-0.0237461	0.120296	0.999999	FALSE
Nanog	Mafg	0.0237449	0.120418	0.999999	FALSE
Nanog	Ccne2	-0.0237375	0.120426	0.999999	FALSE
Nanog	Nudcd3	0.0237229	0.120776	0.999999	FALSE
Nanog	Tbcc	0.0237129	0.120884	0.999999	FALSE
Nanog	Gng5	-0.0236838	0.121274	0.999999	FALSE
Nanog	Nudt4	0.0236679	0.121556	0.999999	FALSE
Nanog	Tmem167	0.0236439	0.121902	0.999999	FALSE
Nanog	Gpbp1	0.023627	0.122172	0.999999	FALSE
Nanog	Eif2b4	0.0236237	0.12222	0.999999	FALSE
Nanog	Bop1	0.0236173	0.122324	0.999999	FALSE
Nanog	Tma7	-0.0236025	0.122536	0.999999	FALSE
Nanog	Nudt3	0.0235829	0.122892	0.999999	FALSE
Nanog	Hexa	0.0235633	0.1232	0.999999	FALSE
Nanog	Cda	0.023554	0.12333	0.999999	FALSE
Nanog	Ddx3x	0.023546	0.123432	0.999999	FALSE
Nanog	Ube2d2a	0.023544	0.123456	0.999999	FALSE
Nanog	Rbmxl1	-0.0234923	0.124304	0.999999	FALSE
Nanog	Tmem230	0.0234865	0.124368	0.999999	FALSE
Nanog	Kdm5b	0.0234602	0.124796	0.999999	FALSE
Nanog	Aff4	0.0234601	0.124796	0.999999	FALSE
Nanog	Sgta	0.0234578	0.12484	0.999999	FALSE
Nanog	Igf2bp3	0.0234536	0.124894	0.999999	FALSE
Nanog	Ube2d1	-0.0234419	0.125062	0.999999	FALSE
Nanog	Arf5	0.0234365	0.125186	0.999999	FALSE
Nanog	Pfdn4	-0.0234334	0.125206	0.999999	FALSE
Nanog	Apln	0.0234292	0.1253	0.999999	FALSE
Nanog	Gcsh	0.023417	0.125466	0.999999	FALSE
Nanog	Prpf38b	0.0234133	0.125514	0.999999	FALSE
Nanog	Dnmt3a	-0.0233804	0.126076	0.999999	FALSE
Nanog	Esf1	0.0233554	0.126418	0.999999	FALSE
Nanog	Rpl38	-0.023346	0.126656	0.999999	FALSE
Nanog	Msmo1	-0.0233226	0.127022	0.999999	FALSE
Nanog	Suds3	0.0233138	0.12709	0.999999	FALSE
Nanog	Itgb5	0.0233053	0.12723	0.999999	FALSE
Nanog	Psma3	0.0233049	0.127236	0.999999	FALSE
Nanog	Psrc1	0.0232963	0.12737	0.999999	FALSE
Nanog	Arhgdia	0.0232843	0.127544	0.999999	FALSE
Nanog	Polr2e	0.0232821	0.127568	0.999999	FALSE
Nanog	Prim1	-0.023288	0.127582	0.999999	FALSE
Nanog	Lsm3	-0.0232841	0.127626	0.999999	FALSE
Nanog	Phlda2	0.0232772	0.127636	0.999999	FALSE
Nanog	Glyr1	-0.0232747	0.12779	0.999999	FALSE
Nanog	Nmnat2	0.0232579	0.127962	0.999999	FALSE
Nanog	Wasf1	0.0232257	0.128528	0.999999	FALSE
Nanog	Exosc1	0.0232178	0.12866	0.999999	FALSE
Nanog	1700013H16Rik	0.0232156	0.128708	0.999999	FALSE
Nanog	Sec61b	0.0232103	0.128816	0.999999	FALSE
Nanog	Snhg12	0.0232045	0.128902	0.999999	FALSE
Nanog	Sqle	-0.0231551	0.129736	0.999999	FALSE
Nanog	Pcbp1	0.0231208	0.13028	0.999999	FALSE
Nanog	Pfkl	0.0230513	0.131456	0.999999	FALSE
Nanog	Cox18	0.0230487	0.131512	0.999999	FALSE
Nanog	Pdlim4	0.0230426	0.131592	0.999999	FALSE
Nanog	Gm16233	0.0230359	0.131698	0.999999	FALSE
Nanog	Lsg1	-0.0230152	0.132156	0.999999	FALSE
Nanog	Mgarp	0.0230087	0.132168	0.999999	FALSE
Nanog	Ddx5	-0.0230033	0.132386	0.999999	FALSE
Nanog	Snca	-0.0229898	0.132592	0.999999	FALSE
Nanog	Zfp599	0.0229594	0.13299	0.999999	FALSE
Nanog	Chmp4c	0.0229435	0.133284	0.999999	FALSE
Nanog	Prdx4	0.0229371	0.133396	0.999999	FALSE
Nanog	Qrich1	0.0229332	0.133472	0.999999	FALSE
Nanog	Rpl9	0.0229196	0.13368	0.999999	FALSE
Nanog	Klf9	0.0228471	0.135	0.999999	FALSE
Nanog	Itm2c	0.0228161	0.135512	0.999999	FALSE
Nanog	Mat2b	0.0228119	0.135592	0.999999	FALSE
Nanog	Itpk1	0.022809	0.135646	0.999999	FALSE
Nanog	Nfyb	0.0227875	0.136002	0.999999	FALSE
Nanog	Sapcd2	0.0227832	0.136074	0.999999	FALSE
Nanog	Apip	0.0227829	0.13608	0.999999	FALSE
Nanog	Mrpl17	0.0227806	0.136116	0.999999	FALSE
Nanog	Smap1	0.02276	0.136456	0.999999	FALSE
Nanog	Eci2	0.022745	0.136732	0.999999	FALSE
Nanog	Rhoa	0.0227239	0.137132	0.999999	FALSE
Nanog	Dctn3	0.0227221	0.137168	0.999999	FALSE
Nanog	Mob2	0.02272	0.1372	0.999999	FALSE
Nanog	Tpm1	0.0226853	0.137812	0.999999	FALSE
Nanog	Cdk12	0.0226703	0.138036	0.999999	FALSE
Nanog	Rfc1	0.0226545	0.138346	0.999999	FALSE
Nanog	Hsd17b4	0.0226383	0.138648	0.999999	FALSE
Nanog	Mrps6	0.0226376	0.138658	0.999999	FALSE
Nanog	Bnip3	0.02262	0.138958	0.999999	FALSE
Nanog	Pdcd5	-0.022609	0.139024	0.999999	FALSE
Nanog	Dusp11	0.0226078	0.139196	0.999999	FALSE
Nanog	Pyroxd1	0.0226055	0.139226	0.999999	FALSE
Nanog	Gm10073	0.0225741	0.139832	0.999999	FALSE
Nanog	Eri3	0.0225589	0.14012	0.999999	FALSE
Nanog	Chd7	0.0225564	0.14017	0.999999	FALSE
Nanog	Msh6	-0.0225381	0.140272	0.999999	FALSE
Nanog	Card19	0.0225492	0.140296	0.999999	FALSE
Nanog	Ier5	0.0225443	0.140372	0.999999	FALSE
Nanog	Eif4h	-0.0225198	0.140628	0.999999	FALSE
Nanog	Ifitm1	-0.0225162	0.140688	0.999999	FALSE
Nanog	Stk40	0.0224908	0.14133	0.999999	FALSE
Nanog	Pou2f1	0.0224798	0.141482	0.999999	FALSE
Nanog	Stx12	0.0224173	0.142556	0.999999	FALSE
Nanog	Mad2l1	-0.0223828	0.143052	0.999999	FALSE
Nanog	Ppig	0.022384	0.143164	0.999999	FALSE
Nanog	Bbs5	0.0223294	0.144152	0.999999	FALSE
Nanog	Ogt	0.0222712	0.145312	0.999999	FALSE
Nanog	Rpl10a	0.0222611	0.145472	0.999999	FALSE
Nanog	H2afy2	-0.0222331	0.145758	0.999999	FALSE
Nanog	Asb8	0.0222154	0.146266	0.999999	FALSE
Nanog	Nudt2	0.0221954	0.1466	0.999999	FALSE
Nanog	Bag2	-0.0221814	0.146746	0.999999	FALSE
Nanog	Gatad2b	0.0221724	0.147024	0.999999	FALSE
Nanog	Cdc16	0.0221583	0.14728	0.999999	FALSE
Nanog	Traf7	0.0221295	0.147804	0.999999	FALSE
Nanog	Rnf5	0.0220602	0.149076	0.999999	FALSE
Nanog	Pclaf	-0.0220286	0.14951	0.999999	FALSE
Nanog	Usp50	0.0220232	0.1497	0.999999	FALSE
Nanog	Ppp1r12a	0.0220188	0.14979	0.999999	FALSE
Nanog	Ddx51	0.0220169	0.149832	0.999999	FALSE
Nanog	Commd5	0.0219815	0.150464	0.999999	FALSE
Nanog	Naa15	-0.0219786	0.150486	0.999999	FALSE
Nanog	Elavl3	-0.0219755	0.150552	0.999999	FALSE
Nanog	Cpsf3	0.0219225	0.151568	0.999999	FALSE
Nanog	Cd24a	-0.0218797	0.152328	0.999999	FALSE
Nanog	Cep83	0.0218711	0.152578	0.999999	FALSE
Nanog	Hnrnpul2	0.0218643	0.152714	0.999999	FALSE
Nanog	Stx7	0.0218612	0.152776	0.999999	FALSE
Nanog	Pex14	0.0218557	0.152874	0.999999	FALSE
Nanog	Trim27	-0.0218435	0.15299	0.999999	FALSE
Nanog	Zfp36l2	0.0218253	0.153442	0.999999	FALSE
Nanog	Dtx2	0.0218148	0.153644	0.999999	FALSE
Nanog	Nr6a1	0.0218114	0.153694	0.999999	FALSE
Nanog	Dcaf13	0.021792	0.154086	0.999999	FALSE
Nanog	Trappc6a	0.0217887	0.154168	0.999999	FALSE
Nanog	Cstf3	0.0217839	0.154266	0.999999	FALSE
Nanog	Zfp598	0.0217523	0.154846	0.999999	FALSE
Nanog	Slc50a1	0.0217439	0.154982	0.999999	FALSE
Nanog	Sptlc2	0.021726	0.155318	0.999999	FALSE
Nanog	Abhd17c	0.0217143	0.15555	0.999999	FALSE
Nanog	Emd	0.0217	0.155836	0.999999	FALSE
Nanog	Ddx54	0.0215953	0.157814	0.999999	FALSE
Nanog	Rpap3	0.0215952	0.157814	0.999999	FALSE
Nanog	Apoo	0.0215747	0.158198	0.999999	FALSE
Nanog	Rpusd4	0.0215601	0.158506	0.999999	FALSE
Nanog	Usp10	0.0215585	0.158542	0.999999	FALSE
Nanog	Kdelr1	0.021553	0.158648	0.999999	FALSE
Nanog	Arid4b	0.0215516	0.158664	0.999999	FALSE
Nanog	Ppp4r2	0.0215236	0.1592	0.999999	FALSE
Nanog	Crabp2	-0.0215119	0.159426	0.999999	FALSE
Nanog	Dnajb1	0.0215071	0.159458	0.999999	FALSE
Nanog	Lbr	0.0215025	0.15953	0.999999	FALSE
Nanog	Nabp2	0.0214979	0.159614	0.999999	FALSE
Nanog	Fam83d	0.0214849	0.159874	0.999999	FALSE
Nanog	Nedd4	0.0214812	0.159942	0.999999	FALSE
Nanog	Atp2a2	0.0214662	0.160184	0.999999	FALSE
Nanog	Cbx1	-0.0214736	0.160224	0.999999	FALSE
Nanog	Heatr1	0.0214639	0.160228	0.999999	FALSE
Nanog	Cdk9	0.0214555	0.160408	0.999999	FALSE
Nanog	Kras	0.0214541	0.160436	0.999999	FALSE
Nanog	Zfx	0.0214525	0.160472	0.999999	FALSE
Nanog	Arl1	-0.0214566	0.160572	0.999999	FALSE
Nanog	Ndufs8	0.0214264	0.160978	0.999999	FALSE
Nanog	2310036O22Rik	0.0214255	0.161004	0.999999	FALSE
Nanog	Nkiras2	0.0213968	0.161556	0.999999	FALSE
Nanog	1110008F13Rik	0.0213792	0.161874	0.999999	FALSE
Nanog	Gja1	0.0213319	0.162806	0.999999	FALSE
Nanog	Nxf1	0.0212828	0.163828	0.999999	FALSE
Nanog	Smarcd1	-0.0212638	0.164332	0.999999	FALSE
Nanog	Atox1	-0.0212221	0.165138	0.999999	FALSE
Nanog	Cdca4	0.0212168	0.165156	0.999999	FALSE
Nanog	Kat7	0.0212122	0.16523	0.999999	FALSE
Nanog	Ppp3cb	0.0211682	0.166098	0.999999	FALSE
Nanog	Galnt10	0.0211034	0.167408	0.999999	FALSE
Nanog	Psmd5	-0.0210937	0.167826	0.999999	FALSE
Nanog	Amfr	0.0210642	0.168214	0.999999	FALSE
Nanog	Banp	0.021059	0.168312	0.999999	FALSE
Nanog	Ddx20	0.0210512	0.168492	0.999999	FALSE
Nanog	Mrpl30	-0.0210486	0.168774	0.999999	FALSE
Nanog	Naxd	0.0210271	0.16898	0.999999	FALSE
Nanog	Ddx18	-0.0210344	0.169056	0.999999	FALSE
Nanog	Nup93	0.0210195	0.169132	0.999999	FALSE
Nanog	Glrx	0.0210161	0.169204	0.999999	FALSE
Nanog	Mzt2	0.0210158	0.169208	0.999999	FALSE
Nanog	Ppan	0.0210108	0.169314	0.999999	FALSE
Nanog	Dcun1d5	0.0209877	0.16973	0.999999	FALSE
Nanog	Utp4	0.0209782	0.169916	0.999999	FALSE
Nanog	1110008P14Rik	0.020972	0.170062	0.999999	FALSE
Nanog	Flad1	0.0209464	0.17061	0.999999	FALSE
Nanog	Pkdcc	0.0209238	0.171054	0.999999	FALSE
Nanog	Pin1	0.0209234	0.171062	0.999999	FALSE
Nanog	Slc25a1	0.0209228	0.171078	0.999999	FALSE
Nanog	Vps41	0.0208987	0.171596	0.999999	FALSE
Nanog	Ocln	-0.0208942	0.171976	0.999999	FALSE
Nanog	Ppa1	0.0208798	0.171978	0.999999	FALSE
[truncated: 28,894 more rows]

## Sheet: E7.0 Sox2
gene1	gene2	rho	p.value	FDR	limited
[truncated: 29,451 more rows]

[truncated: 4 more sheets: E7.25 Nanog, E7.25 Sox2, E7.5 Nanog, E7.5 Sox2]
