# Supplementary material for: NANOG is repurposed after implantation to repress Sox2 and begin pluripotency extinction
Source: EMBO J. 2025 Aug 18;44(19):5337–74. doi: 10.1038/s44318-025-00527-9 (PMC12488938; doi:10.1038/s44318-025-00527-9)
Supplement: Supplementary file 4 — Dataset EV3 [file 44318_2025_527_MOESM4_ESM.xlsx]

## Sheet: About
Dataset EV3. Primers used in this study.

## Sheet: By Expt
Gene Symbol / Locus	Primer	Sequence(5'-3')	Length	Used in	Figure References
Tbp	Forward	GGGGAGCTGTGATGTGAAGT	20	All QPCRs	Figure 2b, 3c, 3h, 3i, S3d, S4b, S4c, S7g, S7h, S8d
	Reverse	CCAGGAAATAATTCTGGCTCA	21
Sox2	Forward	GGCGGCAACCAGAAGAACAG	20	Embryo PP vs Rest	Figure 2b
	Reverse	GCTTGGCCTCGTCGATGAAC	20
Pou5f1	Forward	GGCGTTCTCTTTGGAAAGGTGTTC	24	Embryo PP vs Rest	Figure 2b
	Reverse	CTCGAACCACATCCTTCTCT	20
Nanog	Forward	AGGATGAAGTGCAAGCGGTG	20	Embryo PP vs Rest, ESC to EpiSC	Figure 2b, S3d
	Reverse	TGCTGAGCCCTTCTGAATCAG	21
Prdm1	Forward	TGCGGAGAGGCTCCACTA	18	Embryo PP vs Rest	Figure S4b
	Reverse	TGGGTTGCTTTCCGTTTG	18
Utf1	Forward	GTCCCTCTCCGCGTTAGC	18	Embryo PP vs Rest, ESC to EpiSC, ESC to pEpiLC	Figure S3d, S4c, S8d
	Reverse	GGGGCAGGTTCGTCATTT	18
Sox3	Forward	CAGGAGCAGCTGGGCTAC	18	Embryo PP vs Rest, NERT +/−4OHT total mRNA and nascent RNA	Figure S4c, S7g, S7h
	Reverse	CGTAGCGGTGCATCTGAG	18
Sox4	Forward	GGCTGCATCGTTCTCTCC	18	Embryo PP vs Rest	Figure S4c
	Reverse	GAGTCCGCACCTTGTAGACG	20
Sox11	Forward	GTGGCGGTCAGGATAAAGAG	20	Embryo PP vs Rest	Figure S4c
	Reverse	TCTCAGCGCCACATCTCTC	19
Fgf4	Forward	CCGGTTCTTCGTGGCTATGA	20	Embryo PP vs Rest	Figure S4c
	Reverse	CTTACTGAGGGCCATGAACATACC	24
Pou5f1	Forward	GTTGGAGAAGGTGGAACCAA	20	ESC to EpiSC	Figure S3d
	Reverse	CTCCTTCTGCAGGGCTTTC	19
Sox2	Forward	CACAGATGCAACCGATGCA	19	ESC to EpiSC	Figure S3d
	Reverse	GGTGCCCTGCTGCGAGTA	18
Zfp42	Forward	CAGCTCCTGCACACAGAAGA	20	ESC to EpiSC	Figure S3d
	Reverse	ACTGATCCGCAAACACCTG	19
Fbxo15	Forward	GTTCGGGTATTCTGTGTAAATCCT	24	ESC to EpiSC	Figure S3d
	Reverse	CATGACAAAAGCTAGTCCACCA	22
Nr5a2	Forward	GGGAAGGAAGGGACAATCTT	20	ESC to EpiSC	Figure S3d
	Reverse	GCGAGACTCAGGAGGTTGTT	20
Lefty1	Forward	CTCAGTATGTGGCCCTGCTAC	21	ESC to EpiSC	Figure S3d
	Reverse	AACCTGCCTGCCACCTCT	18
Fgf5	Forward	GTTTCCAGTGGAGCCCTTC	19	ESC to EpiSC	Figure S3d
	Reverse	GAGACACAGCAAATATTTCCAAAA	24
Sox2	Forward	ATGGCCCAGCACTACCAG	18	ESC-EpiLC-a/pEpiLC(+1), NERT +/−4OHT total mRNA and nascent RNA	Figure 3c, 3h, 3i
	Reverse	TCTCCAGTTCGCAGTCCAG	19
Nanog	Forward	TCCCCACAGTTTGCCTAGTT	20	ESC-EpiLC-a/pEpiLC(+1)	Figure 3c
	Reverse	TTCTCGGGATGAAAAACTGC	20
Pou5f1	Forward	TTCCACCAGGCCCCC	15	ESC-EpiLC-a/pEpiLC(+1)	Figure 3c
	Reverse	GGTGAGAAGGCGAAGTCTGAAG	22
Fgf5	Forward	TGTGTCTCAGGGGATTGTAGG	21	ESC-EpiLC-a/pEpiLC(+1), NERT +/−4OHT total mRNA	Figure 3c, S7g
	Reverse	AGCTGTTTTCTTGGAATCTCTCC	23
Otx2	Forward	GACCCGGTACCCAGACATC	19	ESC-EpiLC-a/pEpiLC(+1), NERT +/−4OHT total mRNA and nascent RNA	Figure 3c, S7g, S7h
	Reverse	GCTCTTCGATTCTTAAACCATACC	24
Pou3f1	Forward	CCATCGAGGTGGGTGTCAAA	20	ESC-EpiLC-a/pEpiLC(+1), NERT +/−4OHT total mRNA and nascent RNA	Figure 3c, S7g, S7h
	Reverse	CCTCCTTCTCCAGTTGCAGG	20
Tbxt	Forward	GTGACTGCCTACCAGAATGA	20	ESC-EpiLC-a/pEpiLC(+1)	Figure 3c
	Reverse	ATTGTCCGCATAGGTTGGAG	20
Foxa2	Forward	CATCCGACTGGAGCAGCTA	19	ESC-EpiLC-a/pEpiLC(+1)	Figure 3c
	Reverse	GCGCCCACATAGGATGAC	18
Eomes	Forward	ACCGGCACCAAACTGAGA	18	ESC-EpiLC-a/pEpiLC(+1), ESC to pEpiLC, NERT +/−4OHT nascent RNA	Figure 3c, S7h, S8d
	Reverse	AAGCTCAAGAAAGGAAACATGC	22
Sox11	Forward	GTGACATCTGCCCCCATC	18	ESC-EpiLC-a/pEpiLC(+1)	Figure 3c
	Reverse	GAGGCCAGTCTGGTGTCAG	19
Pax6	Forward	CGGAGGGAGTAAGCCAAGAG	20	ESC-EpiLC-a/pEpiLC(+1)	Figure 3c
	Reverse	TCTGTCTCGGATTTCCCAAG	20
Fgf5	Forward	GTTTCCAGTGGAGCCCTTC	19	NERT +/−4OHT nascent RNA	Figure S7h
	Reverse	CTTTGCCATCCGGGTAGAT	19
Sox2	Forward	GTGTTTGCAAAAAGGGAAAAGT	22	ESC to pEpiLC	Figure S8d
	Reverse	TCTTTCTCCCAGCCCTAGTCT	21
Pou3f1	Forward	TCGAGGTGGGTGTCAAAGG	19	ESC to pEpiLC	Figure S8d
	Reverse	GGCGCATAAACGTCGTCCA	19
Mycn	Forward	GAGAAGAGACGTTCCTCCTCTAACAACAAG	30	ESC to pEpiLC	Figure S8d
	Reverse	ATAGTTGTGCTGCTGATGGATGGGAA	26
Dnmt3b	Forward	TTCATGGAAGAAGTGACACCTAAGAGC	27	ESC to pEpiLC	Figure S8d
	Reverse	CAAACTCTTTATCATCCTGATACTCTGTGC	30
Nanog	Forward	CCTCCAGCAGATGCAAGAA	19	ESC to pEpiLC	Figure S8d
	Reverse	GCTTGCACTTCATCCTTTGG	20
Fst	Forward	ATACTCTCTTCAAGTGGATGATTTTCAACG	30	ESC to pEpiLC	Figure S8d
	Reverse	GGGGTTTATTCTTCTTGTTCATTCGACAT	29
Fgf8	Forward	GCTGTTGCACTTGCTGGTT	19	ESC to pEpiLC	Figure S8d
	Reverse	ATGCTGTGTAAAATTAGGTGAGGA	24
Nefl	Forward	GCAGGAGCTAGAGGACAAGCAGAAT	25	ESC to pEpiLC	Figure S8d
	Reverse	AAGGCCATCTTGACATTGAGGAGGTC	26
Tdgf1	Forward	GTACTTCTCATCCAGTGTGGTTTTGCTTG	29	ESC to pEpiLC	Figure S8d
	Reverse	CAAACTGGAAAGACCGATCGCGTAC	25
Npm3	Forward	CTTCACTTTCAAGGTTGAGGAGGAGGAT	28	ESC to pEpiLC	Figure S8d
	Reverse	CACAACTTCCACCACATTACACTCGTC	27
Tceal8	Forward	GAGAAAATGTGAGGGAGGAAACTGAAGG	28	ESC to pEpiLC	Figure S8d
	Reverse	CAACTCATCTACGCCTCTTATCACTTCTTC	30
Rbbp7	Forward	TGATCTTAGATTAAGAGGTCACCAAAAGGA	30	ESC to pEpiLC	Figure S8d
	Reverse	TTTTGCCTTCCTTTGGTCCTGCATTTATAT	30
Tdh	Forward	GACAATGTGATCCTATCAGACATAAGGAAG	30	ESC to pEpiLC	Figure S8d
	Reverse	CTGTAGTGAAACAGCCAGCTGATAC	25
Nanog-WT or Floxed	Forward	GCTGCGGCTCACTTCCTTCTGACT	24	NanogKO Genotyping	Figure S10c
	Reverse	AGGCATTGATGAGGCGTTCCCAGAATT	27
Nanog-KO (GFP)	Reverse	GGACTTGAAGAAGTCGTGCTG	21	NanogKO Genotyping	Figure S10c
Sox2-CRE	Forward	TTAGCACCGCAGGTGTAGAGAAGGCACTTA	30	NanogKO Genotyping	Figure S10c
	Reverse	CCACCAGCTTGCATGATCTCCGGTATTGAA	30

## Sheet: By Gene
Gene Symbol / Locus	Primer	Sequence(5'-3')	Length	Used in	Figure References
Tbp	Forward	GGGGAGCTGTGATGTGAAGT	20	All QPCRs	Figure 2b, 3c, 3h, 3i, S3d, S4b, S4c, S7g, S7h, S8d
	Reverse	CCAGGAAATAATTCTGGCTCA	21
Sox2	Forward	GGCGGCAACCAGAAGAACAG	20	Embryo PP vs Rest	Figure 2b
	Reverse	GCTTGGCCTCGTCGATGAAC	20
Sox2	Forward	CACAGATGCAACCGATGCA	19	ESC to EpiSC	Figure S3d
	Reverse	GGTGCCCTGCTGCGAGTA	18
Sox2	Forward	ATGGCCCAGCACTACCAG	18	ESC-EpiLC-a/pEpiLC(+1), NERT +/−4OHT total mRNA and nascent RNA	Figure 3c, 3h, 3i
	Reverse	TCTCCAGTTCGCAGTCCAG	19
Sox2	Forward	GTGTTTGCAAAAAGGGAAAAGT	22	ESC to pEpiLC	Figure S8d
	Reverse	TCTTTCTCCCAGCCCTAGTCT	21
Nanog	Forward	AGGATGAAGTGCAAGCGGTG	20	Embryo PP vs Rest, ESC to EpiSC	Figure 2b, S3d
	Reverse	TGCTGAGCCCTTCTGAATCAG	21
Nanog	Forward	TCCCCACAGTTTGCCTAGTT	20	ESC-EpiLC-a/pEpiLC(+1)	Figure 3c
	Reverse	TTCTCGGGATGAAAAACTGC	20
Nanog	Forward	CCTCCAGCAGATGCAAGAA	19	ESC to pEpiLC	Figure S8d
	Reverse	GCTTGCACTTCATCCTTTGG	20
Pou5f1	Forward	GGCGTTCTCTTTGGAAAGGTGTTC	24	Embryo PP vs Rest	Figure 2b
	Reverse	CTCGAACCACATCCTTCTCT	20
Pou5f1	Forward	GTTGGAGAAGGTGGAACCAA	20	ESC to EpiSC	Figure S3d
	Reverse	CTCCTTCTGCAGGGCTTTC	19
Pou5f1	Forward	TTCCACCAGGCCCCC	15	ESC-EpiLC-a/pEpiLC(+1)	Figure 3c
	Reverse	GGTGAGAAGGCGAAGTCTGAAG	22
Pou3f1	Forward	CCATCGAGGTGGGTGTCAAA	20	ESC-EpiLC-a/pEpiLC(+1), NERT +/−4OHT total mRNA and nascent RNA	Figure 3c, S7g, S7h
	Reverse	CCTCCTTCTCCAGTTGCAGG	20
Pou3f1	Forward	TCGAGGTGGGTGTCAAAGG	19	ESC to pEpiLC	Figure S8d
	Reverse	GGCGCATAAACGTCGTCCA	19
Prdm1	Forward	TGCGGAGAGGCTCCACTA	18	Embryo PP vs Rest	Figure S4b
	Reverse	TGGGTTGCTTTCCGTTTG	18
Utf1	Forward	GTCCCTCTCCGCGTTAGC	18	Embryo PP vs Rest, ESC to EpiSC, ESC to pEpiLC	Figure S3d, S4c, S8d
	Reverse	GGGGCAGGTTCGTCATTT	18
Sox3	Forward	CAGGAGCAGCTGGGCTAC	18	Embryo PP vs Rest, NERT +/−4OHT total mRNA and nascent RNA	Figure S4c, S7g, S7h
	Reverse	CGTAGCGGTGCATCTGAG	18
Sox4	Forward	GGCTGCATCGTTCTCTCC	18	Embryo PP vs Rest	Figure S4c
	Reverse	GAGTCCGCACCTTGTAGACG	20
Sox11	Forward	GTGGCGGTCAGGATAAAGAG	20	Embryo PP vs Rest	Figure S4c
	Reverse	TCTCAGCGCCACATCTCTC	19
Sox11	Forward	GTGACATCTGCCCCCATC	18	ESC-EpiLC-a/pEpiLC(+1)	Figure 3c
	Reverse	GAGGCCAGTCTGGTGTCAG	19
Fgf4	Forward	CCGGTTCTTCGTGGCTATGA	20	Embryo PP vs Rest	Figure S4c
	Reverse	CTTACTGAGGGCCATGAACATACC	24
Fgf5	Forward	GTTTCCAGTGGAGCCCTTC	19	ESC to EpiSC	Figure S3d
	Reverse	GAGACACAGCAAATATTTCCAAAA	24
Fgf5	Forward	TGTGTCTCAGGGGATTGTAGG	21	ESC-EpiLC-a/pEpiLC(+1), NERT +/−4OHT total mRNA	Figure 3c, S7g
	Reverse	AGCTGTTTTCTTGGAATCTCTCC	23
Fgf5	Forward	GTTTCCAGTGGAGCCCTTC	19	NERT +/−4OHT nascent RNA	Figure S7h
	Reverse	CTTTGCCATCCGGGTAGAT	19
Zfp42	Forward	CAGCTCCTGCACACAGAAGA	20	ESC to EpiSC	Figure S3d
	Reverse	ACTGATCCGCAAACACCTG	19
Fbxo15	Forward	GTTCGGGTATTCTGTGTAAATCCT	24	ESC to EpiSC	Figure S3d
	Reverse	CATGACAAAAGCTAGTCCACCA	22
Nr5a2	Forward	GGGAAGGAAGGGACAATCTT	20	ESC to EpiSC	Figure S3d
	Reverse	GCGAGACTCAGGAGGTTGTT	20
Lefty1	Forward	CTCAGTATGTGGCCCTGCTAC	21	ESC to EpiSC	Figure S3d
	Reverse	AACCTGCCTGCCACCTCT	18
Otx2	Forward	GACCCGGTACCCAGACATC	19	ESC-EpiLC-a/pEpiLC(+1), NERT +/−4OHT total mRNA and nascent RNA	Figure 3c, S7g, S7h
	Reverse	GCTCTTCGATTCTTAAACCATACC	24
Tbxt	Forward	GTGACTGCCTACCAGAATGA	20	ESC-EpiLC-a/pEpiLC(+1)	Figure 3c
	Reverse	ATTGTCCGCATAGGTTGGAG	20
Foxa2	Forward	CATCCGACTGGAGCAGCTA	19	ESC-EpiLC-a/pEpiLC(+1)	Figure 3c
	Reverse	GCGCCCACATAGGATGAC	18
Eomes	Forward	ACCGGCACCAAACTGAGA	18	ESC-EpiLC-a/pEpiLC(+1), ESC to pEpiLC, NERT +/−4OHT nascent RNA	Figure 3c, S7h, S8d
	Reverse	AAGCTCAAGAAAGGAAACATGC	22
Pax6	Forward	CGGAGGGAGTAAGCCAAGAG	20	ESC-EpiLC-a/pEpiLC(+1)	Figure 3c
	Reverse	TCTGTCTCGGATTTCCCAAG	20
Mycn	Forward	GAGAAGAGACGTTCCTCCTCTAACAACAAG	30	ESC to pEpiLC	Figure S8d
	Reverse	ATAGTTGTGCTGCTGATGGATGGGAA	26
Dnmt3b	Forward	TTCATGGAAGAAGTGACACCTAAGAGC	27	ESC to pEpiLC	Figure S8d
	Reverse	CAAACTCTTTATCATCCTGATACTCTGTGC	30
Fst	Forward	ATACTCTCTTCAAGTGGATGATTTTCAACG	30	ESC to pEpiLC	Figure S8d
	Reverse	GGGGTTTATTCTTCTTGTTCATTCGACAT	29
Fgf8	Forward	GCTGTTGCACTTGCTGGTT	19	ESC to pEpiLC	Figure S8d
	Reverse	ATGCTGTGTAAAATTAGGTGAGGA	24
Nefl	Forward	GCAGGAGCTAGAGGACAAGCAGAAT	25	ESC to pEpiLC	Figure S8d
	Reverse	AAGGCCATCTTGACATTGAGGAGGTC	26
Tdgf1	Forward	GTACTTCTCATCCAGTGTGGTTTTGCTTG	29	ESC to pEpiLC	Figure S8d
	Reverse	CAAACTGGAAAGACCGATCGCGTAC	25
Npm3	Forward	CTTCACTTTCAAGGTTGAGGAGGAGGAT	28	ESC to pEpiLC	Figure S8d
	Reverse	CACAACTTCCACCACATTACACTCGTC	27
Tceal8	Forward	GAGAAAATGTGAGGGAGGAAACTGAAGG	28	ESC to pEpiLC	Figure S8d
	Reverse	CAACTCATCTACGCCTCTTATCACTTCTTC	30
Rbbp7	Forward	TGATCTTAGATTAAGAGGTCACCAAAAGGA	30	ESC to pEpiLC	Figure S8d
	Reverse	TTTTGCCTTCCTTTGGTCCTGCATTTATAT	30
Tdh	Forward	GACAATGTGATCCTATCAGACATAAGGAAG	30	ESC to pEpiLC	Figure S8d
	Reverse	CTGTAGTGAAACAGCCAGCTGATAC	25
Nanog-WT or Floxed	Forward	GCTGCGGCTCACTTCCTTCTGACT	24	NanogKO Genotyping	Figure S10c
	Reverse	AGGCATTGATGAGGCGTTCCCAGAATT	27
Nanog-KO (GFP)	Reverse	GGACTTGAAGAAGTCGTGCTG	21	NanogKO Genotyping	Figure S10c
Sox2-CRE	Forward	TTAGCACCGCAGGTGTAGAGAAGGCACTTA	30	NanogKO Genotyping	Figure S10c
	Reverse	CCACCAGCTTGCATGATCTCCGGTATTGAA	30
