# Supplementary material for: NANOG is repurposed after implantation to repress Sox2 and begin pluripotency extinction
Source: EMBO J. 2025 Aug 18;44(19):5337–74. doi: 10.1038/s44318-025-00527-9 (PMC12488938; doi:10.1038/s44318-025-00527-9)
Supplement: Supplementary file 5 — Source data Fig. 1 [file 44318_2025_527_MOESM5_ESM.zip]

Archive with 11 entries (8 files):
- Figure 1/
- Figure 1/.DS_Store
- __MACOSX/Figure 1/._.DS_Store
- Figure 1/Figure 1B_D/
- Figure 1/Figure 1A_C/
- Figure 1/Figure 1B_D/Embryo ES PS quantification.xlsx
- __MACOSX/Figure 1/Figure 1B_D/._Embryo ES PS quantification.xlsx
- Figure 1/Figure 1A_C/Embryo PS.tif
- __MACOSX/Figure 1/Figure 1A_C/._Embryo PS.tif
- Figure 1/Figure 1A_C/Embryo ES.tif
- __MACOSX/Figure 1/Figure 1A_C/._Embryo ES.tif
