# Supplementary material for: NANOG is repurposed after implantation to repress Sox2 and begin pluripotency extinction
Source: EMBO J. 2025 Aug 18;44(19):5337–74. doi: 10.1038/s44318-025-00527-9 (PMC12488938; doi:10.1038/s44318-025-00527-9)
Supplement: Supplementary file 5 — Source data Fig. 1 [file 44318_2025_527_MOESM5_ESM.zip › Figure 1/Figure 1B_D/Embryo ES PS quantification.xlsx]

## Sheet: Info
Quantified nuclei intensity of shown ES and PS embryo for SOX2 NANOG and TBXT.

## Sheet: ES embryonic
TBra	Sox2	Nanog	Dapi	X-shift	Y-shift	Z-shift	Volume
112.131	17.8607	21.4508	96.0574	72.7893	39.8669	27.5007	58.9679
82.7483	44.9214	26.2141	89.9875	68.8159	37.0288	38.0016	424.375
83.9972	45.5424	27.791	89.6017	63.1397	39.2993	32.001	171.103
89.2574	54.9752	28.5347	106.079	65.9778	41.5698	29.0008	97.6353
87.4869	44.5953	30.7896	92.871	73.3569	44.408	32.001	1221.89
74.5931	61.6829	28.6729	80.0776	59.1663	41.5698	35.0013	435.975
62.8495	59.1089	35.5663	100.244	67.113	43.2727	36.5014	244.088
62.8359	54.9835	25.243	91.8104	42.1375	43.2727	42.502	379.908
81.5758	50.5152	24.0909	94.5758	56.3281	43.2727	30.5009	15.9503
126.9	19.175	21.475	91.225	81.3037	44.408	35.0013	19.3337
76.4421	62.2226	31.1039	97.7864	67.6807	46.1108	30.5009	162.887
70.7169	57.0104	29.1837	101.78	38.1641	47.8137	44.0021	933.819
79.0325	58.2821	25.8516	83.2457	60.8692	50.0842	30.5009	625.446
104.292	24.0231	24.3194	107.356	42.1375	50.6519	26.0005	104.402
98.3333	21.6875	25.6042	108.917	38.7317	51.2195	27.5007	23.2005
70.9622	56.5489	34.1864	90.3181	44.9756	48.949	35.0013	370.724
75.4474	67.8	25.5737	90.2947	50.0842	50.0842	29.0008	91.8352
69.8417	52.5762	30.5671	83.2886	68.2483	52.3547	32.001	482.376
71.3349	75.7448	26.2852	91.3002	51.7871	53.49	30.5009	418.575
94.1265	26.0855	21.8928	79.3482	67.6807	58.031	26.0005	401.175
98.181	21.8534	21.0172	87.5948	69.9512	54.0576	24.5004	56.0678
58.0248	73.646	27.7547	71.2205	48.949	51.2195	38.0016	155.636
70.6542	69.3557	33.3468	87.7379	72.7893	51.7871	36.5014	490.593
64.0183	49.5982	24.5205	87.9224	64.2749	52.9224	33.5012	105.852
69.5075	69.8521	28.6183	96.5747	34.7583	55.7605	51.5028	2373.21
94.316	70.039	31.6667	76.7273	78.4656	56.3281	38.0016	111.652
66.6275	72.622	28.5052	86.094	39.8669	60.8692	36.5014	699.397
67.7123	70.1225	37.6771	78.3476	72.7893	59.1663	36.5014	508.96
90.4035	53.5416	27.7717	76.9038	91.521	63.7073	42.502	783.499
93.7317	19.7805	20.3902	73.9512	54.0576	62.0044	21.5001	19.8171
77.8454	62.8423	27.6078	78.278	70.5188	64.2749	32.001	634.629
89.0667	68.6	27.2667	97.8333	75.0598	63.1397	32.001	14.5003
92.8012	60.9557	27.6103	78.5123	82.439	58.5986	41.0018	666.047
98.875	29.7479	21.4167	112.879	36.4612	67.6807	26.0005	232.005
79.1562	57.8125	29.3438	84.9375	42.7051	62.572	29.0008	15.467
54.0254	51.8188	25.5761	80.192	60.8692	65.9778	36.5014	400.208
65.6945	74.3017	30.5387	72.7631	65.4102	69.9512	32.001	387.641
66.8563	53.8238	33.9031	72.487	95.4944	68.8159	45.5022	743.382
78.0789	50.3684	27.2105	81.1842	51.2195	68.8159	24.5004	36.7341
56.9182	63.8772	28.1714	73.156	59.1663	71.0864	33.5012	188.987
72.9645	79.0849	28.1394	74.8593	56.8958	74.4922	29.0008	381.358
115.036	30.6786	21.5357	76.8214	73.3569	71.0864	24.5004	27.0672
56.4384	69.7621	29.3222	70.181	61.4368	78.4656	33.5012	619.646
50.8609	73.1989	37.3828	74.5667	73.9246	74.4922	39.5017	420.508
70.8854	82.1354	34.8	79.425	73.3569	71.0864	33.5012	232.005
57.8558	49.1547	34.2608	71.1455	69.3836	76.7627	33.5012	368.791
69.8917	70.7109	35.9642	80.1384	42.7051	81.3037	30.5009	513.31
60.2535	65.4271	26.6228	75.485	37.0288	78.4656	38.0016	242.155
71.1307	81.617	31.8815	70.0456	58.031	80.1685	30.5009	159.02
57.5494	55.7677	39.3132	79.6919	72.2217	82.439	33.5012	376.524
65.1133	63.6728	48.2578	71.2312	85.8447	80.1685	36.5014	418.092
66.8507	48.8806	19.8806	72.4328	35.8936	81.3037	36.5014	32.384
105.701	31.7757	25.729	85.2991	44.9756	83.5742	24.5004	51.7177
95.6859	27.9928	22.6751	73.1372	61.4368	84.1419	21.5001	133.886
80.0772	56.3225	30.595	83.2192	46.6785	86.4124	27.5007	463.043
62.8215	68.3778	31.1902	71.6111	62.0044	85.8447	30.5009	909.652
82.4138	44.3448	37.3793	75.9655	74.4922	84.1419	29.0008	14.0169
59.5909	75.4333	39.1273	66.5712	80.7361	83.5742	38.0016	319.006
72.6421	75.8579	47.7589	71.5787	89.2505	85.2771	36.5014	190.437
61.605	90.0238	39.1347	71.9234	54.0576	87.5476	33.5012	365.891
95.0571	22.4286	22.3429	79.1714	66.5454	88.1153	21.5001	16.917
96.7077	21.2154	21.8	97.6923	64.8425	90.3858	20	31.4173
58.5036	69.326	41.1393	70.9624	83.5742	93.7915	36.5014	745.798
66.63	86.5389	35.5737	73.3887	40.4346	92.6563	30.5009	180.287
108.193	29.7983	28.2017	67.5126	71.6541	94.3591	21.5001	57.5178
69.7673	61.1818	26.1673	67.5927	51.7871	95.4944	32.001	265.839
90.1429	25.9184	20.898	78.0816	69.3836	94.9268	20	23.6838
62.6993	62.1922	38.3634	84.4654	66.5454	93.2239	27.5007	369.757
58.3151	71.6545	39.18	71.4769	76.7627	97.7649	30.5009	397.308
75.5794	63.6822	34.9206	88.2673	79.6008	100.603	21.5001	517.177
63.19	79.6022	37.8495	72.6953	79.0332	94.3591	32.001	134.853
65.7419	100.452	56.3548	78.1935	80.7361	96.062	29.0008	14.9836
76.6239	59.6239	32.0973	104.566	65.4102	94.9268	21.5001	109.236
87.8955	71.8806	29.1045	67.9478	74.4922	95.4944	26.0005	64.768
67.4446	64.0721	26.366	88.3724	34.1907	97.1973	35.0013	449.026
64.6909	73.4651	49.3723	79.3347	64.8425	99.4678	24.5004	359.607
67.4219	74.27	35.7932	78.7215	68.2483	102.306	21.5001	114.552
65.3026	71.6343	31.7521	77.9089	71.6541	101.738	24.5004	397.791
70.2215	62.7226	35.1611	79.5705	56.8958	103.441	26.0005	216.054
66.9987	63.6969	33.3363	81.0166	62.0044	106.847	23.0003	377.974
55.9908	81.1612	41.8679	87.6711	75.0598	106.279	23.0003	365.891
59.5756	55.7082	29.4589	74.3289	67.113	106.279	24.5004	182.22
61.5558	79.2015	31.303	81.8845	42.7051	107.982	32.001	376.524
56.2853	72.1814	47.1049	78.0176	80.7361	107.982	24.5004	493.01
73.1449	61.3768	30.6812	79.4203	58.5986	106.847	23.0003	33.3507
54.6444	74.2311	39.0128	83.1053	71.0864	110.82	23.0003	376.524
54.1138	99.122	39.5285	77.0732	47.8137	107.982	33.5012	59.4512
54.6701	69.5258	32.5464	66.4948	65.4102	108.55	26.0005	46.8843
54.6359	82.5734	32.5	79.1043	54.6253	109.685	29.0008	718.248
53.9339	75.4181	33.8984	73.0897	60.8692	112.523	26.0005	490.11
54.4394	66.3923	40.3199	78.5455	75.6275	115.929	21.5001	287.106
65.1532	69.3941	35.0709	88.7805	35.3259	110.82	38.0016	634.146
70.8996	98.4134	35.0689	76.9449	47.8137	113.091	29.0008	245.538
46.5205	59.6164	34.1689	87.0308	68.8159	115.361	24.5004	423.408
68.8629	75.4746	27.3782	74.5914	57.4634	118.199	21.5001	190.437
55.5984	71.1398	27.8683	77.1041	63.1397	117.632	23.0003	297.256
65.4965	75.7187	32.2332	88.455	37.5964	121.038	33.5012	1666.57
46.43	73.5358	36.1911	85.3515	79.6008	117.632	23.0003	141.62
61.5718	74.4942	39.3687	75.2109	47.2461	118.767	30.5009	373.624
69.7316	85.9002	33.7519	91.9952	52.3547	121.038	23.0003	498.81
53.7273	64.2727	40.5455	76.4675	83.5742	117.064	23.0003	37.2174
57.2927	69.6951	43.5488	75.2683	82.439	115.929	23.0003	39.6341
52.785	66.4075	45.045	76.13	68.8159	120.47	21.5001	193.337
64.8019	79.6579	41.2673	77.9701	44.408	121.038	30.5009	258.589
39.9903	67.8323	48.8742	69.7871	83.5742	119.335	29.0008	149.836
45.8652	69.4263	33.8571	81.9896	60.3015	122.741	27.5007	419.542
50.1546	77.7643	35.4728	76.4132	73.9246	125.011	21.5001	381.358
48.4228	68.374	43.8266	73.7805	82.439	122.173	24.5004	178.354
36.4963	68.3012	28.1037	63.084	75.0598	118.199	32.001	195.754
54.009	76.436	41.3461	74.7663	79.6008	125.579	21.5001	215.088
42.6226	59.7877	35.3302	73.3113	64.2749	120.47	27.5007	102.469
51.6091	64.9856	26.7722	79.6211	63.7073	126.146	21.5001	201.554
67.6361	94.8233	35.0134	98.8176	31.3525	124.443	38.0016	506.06
38.0846	71.7251	29.0604	74.5428	57.4634	125.579	33.5012	479.96
46.2174	61.7971	27.6763	74.8527	67.113	125.011	24.5004	200.104
51.35	97.6063	40.3578	79.1703	54.0576	125.579	27.5007	309.34
77.5808	70.5246	30.8899	94.9274	31.3525	127.282	30.5009	206.387
59.5522	76.5086	35.4105	87.967	34.1907	128.984	39.5017	1906.3
58.5542	70.9088	31.9793	80.7522	58.5986	131.255	21.5001	280.822
37.5407	71.1872	35.2209	62.9547	82.439	126.714	32.001	415.675
47.0217	65.0054	39.0163	78.1155	75.0598	130.687	24.5004	355.74
66.6683	66.1297	28.8803	77.4813	44.408	130.687	29.0008	193.821
37.2781	56.4519	32.5348	77.516	69.9512	130.687	29.0008	361.541
64.0308	43.9838	25.5559	86.4911	77.898	136.931	20	298.223
64.4082	47.8367	27.8367	83.5306	84.7095	132.39	21.5001	23.6838
67.8654	87.6745	41.8736	75.5646	48.3814	135.796	24.5004	351.874
58.5133	89.6489	29.6721	85.5829	54.6253	135.228	23.0003	417.125
45.5263	60.5825	26.1825	70.9368	62.572	130.687	24.5004	137.753
120.625	30.0625	24.0417	85.0208	44.408	136.364	20	23.2005
71.5	57.0789	30.7632	74.4474	50.6519	138.066	20	18.367
44.6444	73.0377	37.09	79.3577	74.4922	136.364	26.0005	231.038
56.2746	80.5504	31.1445	93.3453	41.0022	142.04	32.001	806.216
52.4737	75.488	40.4976	77.177	63.1397	138.066	24.5004	101.019
54.8344	66.8035	31.8322	85.3113	45.5432	136.931	29.0008	218.954
53.5273	73.6024	32.4386	85.5085	52.9224	143.175	26.0005	283.239
48.7295	66.9434	33.683	83.8462	47.2461	143.175	32.001	571.795
49.3187	71.7033	32.0769	82.5385	55.1929	141.472	27.5007	43.9842
51.8214	67.1786	56.9464	77.3393	58.031	142.04	26.0005	27.0672
44.1585	50.8049	29.4512	82.1463	56.3281	143.175	29.0008	39.6341
33.5407	77.3612	39.3743	72.2935	69.3836	143.175	33.5012	699.881
104.275	19.5652	19.7391	94.087	39.2993	146.013	23.0003	33.3507
60.1375	17.95	22.525	83.1625	83.5742	157.366	24.5004	38.6674
53.8462	21.9231	22.2692	80.0769	106.279	161.339	35.0013	12.5669
47	74.2431	25.6366	71.01	54.6253	79.6008	36.5014	192.854
70.5171	71.7712	33.5691	65.6419	85.8447	69.3836	39.5017	325.29
48.9262	51.0185	27.5569	70.0862	70.5188	86.98	35.0013	157.086
47.9294	63.0844	25.135	77.3865	48.3814	89.2505	38.0016	315.14
55.3913	80.5652	43.3043	67.6957	86.4124	86.98	38.0016	11.1169
68.4255	71.9362	29.0213	67.8298	72.2217	97.7649	27.5007	45.4342
43.6476	65.9134	36.5663	67.4518	84.1419	104.009	33.5012	641.88
42.114	76.0137	54.6185	81.8526	61.4368	144.31	29.0008	318.04
40.0887	68.4839	34.7581	75.0403	71.0864	135.796	27.5007	59.9345
37.75	70.2948	39.1294	79.0485	71.6541	148.851	30.5009	388.608
66.7242	62.6194	31.5223	83.2666	31.3525	80.7361	41.0018	313.69
87.6964	30.2321	28.2857	89.5	54.0576	37.5964	36.5014	27.0672
58.7092	59.9898	26.3112	71.852	72.7893	88.6829	32.001	94.7352
55.7197	81.6772	34.6882	80.9984	42.7051	95.4944	33.5012	306.923
52.8153	81.5052	33.3972	76.0836	40.4346	98.9002	36.5014	138.719
41.5398	85.6323	30.8129	77.4387	81.8714	131.823	26.0005	224.755
74.801	67.2959	25.4694	98	42.1375	39.2993	41.0018	94.7352
56.8087	76.3045	31.0307	66.7877	85.8447	64.8425	47.0024	346.074
69.6606	65.2788	25.1879	95.8273	39.2993	65.9778	32.001	159.503
44.6399	70.1181	31.3402	68.3461	72.7893	92.0886	38.0016	654.93
60.1109	68.1443	26.3715	85.5329	35.3259	72.7893	39.5017	536.027
49.9701	69.7607	49.094	66.0897	90.3858	81.3037	41.0018	113.102
46.871	80.9355	31.9476	85.0242	56.3281	119.902	30.5009	119.869
40.3193	69.1747	24.6867	75.5602	63.1397	127.849	29.0008	80.2349
36.7757	48.6526	52.6589	66.5047	75.6275	111.956	32.001	310.306
38.1305	80.1499	35.1631	79.7141	58.031	152.257	33.5012	696.497
33.73	67.741	36.8306	78.5895	64.8425	149.419	32.001	350.907
46.2621	74.1103	30.0069	89.9103	53.49	146.013	29.0008	70.0847
31.8571	68.0216	27.881	73.0346	77.898	133.525	32.001	223.304
39.6071	76.619	46.5143	70.3429	64.2749	154.528	30.5009	203.004
76.2327	53.6225	29.9368	80.4669	72.7893	35.8936	44.0021	313.69
55.9507	54.3096	26.7589	78.4822	43.8403	71.6541	33.5012	176.42
52.1949	83.7458	29.4407	85.5847	38.7317	89.8181	39.5017	57.0345
49.9674	73.3587	37.0217	65.25	58.5986	106.279	32.001	44.4676
35.2619	60.7083	33.6226	68.6375	79.0332	109.685	36.5014	518.627
51.0743	49.6088	39.1186	83.1044	95.4944	104.009	36.5014	273.089
69.9853	53.2616	27.5231	92.2164	26.2439	100.603	47.0024	460.143
46.3806	34.4328	32.3134	75.5746	83.0066	114.226	29.0008	64.768
42.962	79.6465	45.8725	79.1655	87.5476	132.958	30.5009	216.054
34.9484	38.4718	20.5114	72.7827	65.4102	131.823	33.5012	402.625
45.1802	70.1171	29.0811	62.8919	58.031	116.497	30.5009	53.6511
38.8868	65.7074	40.8333	72.3053	81.3037	138.634	30.5009	379.908
33.1003	68.4499	40.4928	66.1175	76.7627	139.202	32.001	168.687
38.1389	60.6944	25.4444	76.6667	71.0864	138.634	29.0008	17.4003
32.0769	46.6154	36.1923	73.6154	73.3569	141.472	30.5009	12.5669
34.4446	73.775	33.2302	78.1511	60.3015	148.851	35.0013	275.022
34.7602	56.2066	57.6862	73.7474	81.3037	155.095	33.5012	189.47
46.5037	59.7852	26.5704	79.5556	53.49	152.825	30.5009	65.2513
42.051	79.8921	33.0812	80.9548	50.6519	149.419	33.5012	416.642
36.5173	95.8183	37.0796	68.9031	61.4368	158.501	35.0013	279.372
80.3638	56.3576	25.6071	114.125	43.2727	35.8936	47.0024	232.488
91.6067	46.073	25.6236	80.8034	89.8181	50.6519	45.5022	86.0351
99.4754	15.541	23.6066	78.9344	90.3858	43.2727	44.0021	29.4839
80.671	58.5825	35.0777	95.4779	80.7361	30.7849	56.0031	448.059
99.9641	33.9779	26.8564	85.5055	93.7915	55.1929	44.0021	174.97
99.4847	24.8412	25.1421	86.1114	97.1973	51.2195	45.5022	173.52
73.0432	52.5293	33.0206	88.2364	92.0886	51.7871	50.0026	470.293
50.9847	52.8699	25.7526	84.602	47.2461	72.2217	36.5014	189.47
66.2632	60.0789	31.1184	76.1184	68.2483	67.113	32.001	36.7341
44.6117	56.2402	22.2123	96	64.8425	64.2749	44.0021	173.037
52.1782	46.4233	26.3317	78.0718	67.6807	81.3037	35.0013	195.271
56.561	56.3293	37.8659	80.2683	66.5454	89.8181	33.5012	39.6341
54.4828	50.9655	24.7126	69.3563	47.2461	95.4944	33.5012	42.0508
80.675	81.0893	27.5679	84.8036	28.5144	90.9534	36.5014	135.336
58.1989	79.0939	26.2403	87.2431	32.4878	92.0886	42.502	349.94
55.578	78.8073	38.367	72	81.3037	99.4678	30.5009	52.6844
44.2799	55.6832	43.5451	81.0902	92.0886	105.144	36.5014	262.455
52.6574	53.6552	24.6745	83.0021	37.5964	95.4944	36.5014	225.721
42.1587	88.3579	40.5351	75.7491	53.49	136.364	30.5009	130.986
36.0503	80.2563	32.103	68.6224	59.7339	132.958	33.5012	211.221
33.506	89.429	53.6016	69.3997	70.5188	158.501	32.001	363.957
31.3269	64.0024	51.9101	75.3779	76.7627	144.878	33.5012	397.791
36.5312	57.875	58.2812	70.0625	79.0332	142.607	30.5009	15.467
74.6914	52.3917	33.5542	94.2343	76.7627	33.0554	48.5025	383.774
66.1143	69.6286	36.1143	74.7143	71.0864	69.3836	33.5012	16.917
67.3057	64.6638	28.8295	79.8219	76.1951	52.9224	42.502	507.51
78.0963	62.5509	32.605	96.2067	77.3303	41.0022	41.0018	446.609
85.5076	56.8079	35.3124	88.0081	83.5742	35.3259	51.5028	478.026
50.3067	61.6243	46.2055	76.789	88.6829	98.3325	35.0013	616.262
60.9545	51.5455	33.1364	74.0455	69.3836	90.9534	30.5009	10.6335
51.7301	73.8509	33.6812	76.8817	42.1375	76.7627	38.0016	188.02
37.1026	53.2026	38.2053	75.2395	79.0332	117.064	30.5009	183.67
42.0966	59.5467	43.7477	78.3022	90.9534	111.388	33.5012	310.306
75.4265	60.7536	32.1097	74.3561	30.2173	108.55	44.0021	233.455
34.3709	87.2066	30.6667	67.9296	73.9246	124.443	32.001	205.904
37.116	79.4862	30.5635	67.2652	77.898	123.876	30.5009	87.4851
37.8056	64.7727	37.9823	65.7702	87.5476	119.335	32.001	191.404
43.0128	47.7412	23.6773	71.2268	55.1929	115.361	38.0016	151.286
34.7044	65.8591	32.1647	64.4742	61.4368	138.066	35.0013	243.605
44.5098	93.0686	34.1667	65.7647	51.2195	127.282	35.0013	49.301
30.6387	72.1244	42.084	71.5472	82.439	147.148	36.5014	322.39
35.8718	73.3974	46.7308	69.0641	85.2771	135.796	32.001	37.7008
62.7831	75.5934	34.8072	87.3584	35.3259	140.337	35.0013	160.47
31.2881	64.339	38.6441	68.1695	68.2483	139.202	38.0016	28.5172
32.9472	48.0231	56.2739	74.7591	69.3836	152.257	33.5012	146.453
31.7262	63.6786	91.1607	67.9643	68.2483	154.528	35.0013	81.2016
26.6933	55.2338	50.5	73.3957	78.4656	151.689	39.5017	477.543
31.5385	64.7385	51.5846	72.8462	79.6008	149.419	33.5012	31.4173
39.5303	84.5152	38.2576	74.3939	55.7605	157.366	32.001	31.9006
32.0835	101.411	70.0703	72.2154	69.3836	164.745	36.5014	219.921
76.8063	43.705	28.8896	86.0743	52.3547	33.6231	47.0024	214.604
77.2649	60.7321	28.6726	75.9226	86.4124	51.7871	48.5025	162.403
64.1359	70.0267	30.0655	83.7039	67.113	58.031	33.5012	199.137
47.1852	61.6173	24.8395	78.0494	65.4102	79.0332	35.0013	39.1508
75.1261	78.4874	30.8319	91.6723	34.1907	58.031	39.5017	57.5178
42.3775	78.8358	30.2255	66.3995	68.8159	97.1973	35.0013	197.204
49.03	54.739	43.2309	60.0439	76.7627	85.8447	39.5017	209.288
41.875	57.7052	23.7594	76.6604	53.49	118.199	36.5014	204.937
32.1342	62.3952	29.6471	65.9522	85.8447	114.794	38.0016	262.939
35.2035	49.8805	44.9867	66.854	85.8447	110.253	38.0016	109.236
34.921	56.3942	48.915	71.4087	92.0886	118.199	38.0016	568.895
31.7822	88.5685	33.0104	63.4357	67.6807	122.173	35.0013	232.971
66.5664	77.3349	33.321	92.023	28.5144	114.794	57.5033	1258.63
32.7991	41.2051	18.7906	75.6667	64.8425	127.849	36.5014	113.102
29.0185	55.7278	41.422	99.3586	90.9534	126.714	39.5017	548.594
71.9627	88.8137	46.2981	84.8075	31.3525	139.202	39.5017	77.8182
31.3705	64.7147	86.2992	73.1845	80.7361	159.636	36.5014	311.756
31.5736	86.9632	65.3161	74.391	65.4102	162.474	39.5017	354.774
72.3821	60.5984	40.768	76.6706	81.3037	44.408	47.0024	247.955
59.9062	40.6198	28.8802	69.6875	85.8447	47.8137	50.0026	92.8019
65.7861	67.9137	49.034	74.1896	89.2505	73.9246	38.0016	397.791
56.1242	74.5155	26.7236	66.1957	56.3281	52.9224	38.0016	155.636
59.4709	57.2524	41.7864	70.568	92.6563	79.6008	39.5017	99.5687
60.6085	64.925	28.365	83.0783	31.3525	76.7627	50.0026	728.398
50.406	52.028	48.25	70.308	89.2505	93.2239	39.5017	241.672
54.0686	58.719	43.7484	60.7222	92.6563	89.2505	41.0018	147.903
42.0778	59.7815	42.3333	69.6037	88.6829	90.3858	44.0021	130.503
48.1771	76.6562	47.9323	64.3542	88.6829	87.5476	42.502	92.8019
38.4966	68.9563	25.0778	74.8254	52.9224	121.605	38.0016	354.29
43.4643	70.6429	30.9286	69.9286	52.9224	105.144	35.0013	13.5336
30.1667	72.9018	29.0536	73.2351	65.9778	118.199	41.0018	162.403
32.7979	44.8333	55.5355	75.4043	88.1153	110.82	41.0018	136.303
28.9162	58.7561	54.3259	91.7281	89.2505	132.958	38.0016	259.555
29.7784	65.1257	27.4671	65.1257	70.5188	125.579	38.0016	80.7183
49.5333	82.0889	48.1556	72.0444	47.8137	121.605	35.0013	21.7504
46.1059	83.7995	35.3138	75.5305	45.5432	151.122	38.0016	388.124
31.9417	74.9372	44.3004	63.2601	86.98	144.31	36.5014	107.785
29.2344	70.7344	37.9219	78.1875	65.9778	139.202	38.0016	30.934
34.5	58.25	86.75	75.4583	83.0066	158.501	33.5012	11.6002
30.4551	51.0637	42.6779	68.5899	89.2505	151.122	38.0016	258.105
26.6758	85.7395	63.2677	68.7829	75.0598	158.501	42.502	333.99
38.8272	92.3333	32.7531	67.1605	58.5986	161.339	35.0013	39.1508
28.0386	84.5579	67.8694	68.2819	72.2217	164.177	41.0018	162.887
41.9391	137.722	32.4348	66.6261	94.3591	174.962	38.0016	55.5844
76.4194	64.5348	29.9444	100.662	51.2195	27.9468	57.5033	686.83
66.6513	60.2925	29.2585	88.9209	63.7073	35.3259	42.502	525.394
74.9833	59.8649	31.0739	108.708	73.9246	27.9468	54.503	608.046
79.1231	60.6744	49.1949	82.7154	94.3591	44.408	56.0031	188.504
65.3509	64.7895	29.807	95.1404	41.5698	50.0842	38.0016	27.5506
75.3175	69.1111	26.5556	73.4127	83.5742	51.7871	48.5025	30.4506
72.981	54.6646	42.8608	78.8481	90.9534	46.6785	53.0029	152.736
46.2506	72.5707	42.8189	68.2159	77.3303	75.6275	41.0018	194.787
72.0782	77.5633	29.1973	94.6452	29.6497	68.2483	45.5022	389.574
60.0354	48.0885	38.2743	87.7522	98.9002	102.306	35.0013	54.6178
47.2736	46.6026	30.6377	65.1479	79.6008	90.9534	39.5017	261.489
79.2511	62.3991	34.2242	92.1435	29.082	77.3303	38.0016	107.785
72.502	66.832	30.583	82.0146	28.5144	84.1419	44.0021	494.943
39.1659	46.9607	60.9127	76.4803	92.6563	109.117	38.0016	110.686
66.376	83.2686	34.1322	98.8843	31.9202	115.929	42.502	116.969
76.1176	77.9118	31.4412	89.4118	31.3525	113.091	41.0018	16.4337
57.4469	74.8765	31.9877	86.7951	31.9202	117.064	50.0026	195.754
34.0116	70.3023	46.4855	61.6221	90.3858	140.905	36.5014	166.27
44.125	63.744	41.9107	70.3214	94.3591	122.741	35.0013	81.2016
35.7078	44.6014	22.9831	101.789	50.6519	123.876	47.0024	286.139
33.6071	60.0714	42.0714	64.625	90.9534	145.446	35.0013	108.269
41.0778	56.3653	34.6407	70.8683	50.0842	141.472	38.0016	80.7183
38.7769	51.3308	35.8154	69.1846	51.7871	138.066	38.0016	62.8346
26.0799	52.7638	44.1155	73.952	83.5742	150.554	42.502	272.122
32.9307	73.3032	34.6921	71.7297	54.6253	148.284	42.502	411.325
46.5317	77.069	32.181	77.4038	40.4346	147.716	44.0021	427.275
29.2334	79.0726	102.23	68.3496	78.4656	165.88	39.5017	465.943
43.1868	59.1976	92.2693	66.3073	86.4124	163.042	39.5017	445.159
41.1469	109.404	25.9469	62.5837	101.171	174.395	39.5017	118.419
35.4	34.8	19.6	56.6	83.0066	173.827	38.0016	2.41672
74.2376	46.7459	25.1632	95.5579	59.7339	27.3792	51.5028	233.938
42.9138	59.1724	30.1695	70.8764	53.49	72.7893	38.0016	168.203
52.08	86.2133	34.4267	68.82	69.9512	71.0864	38.0016	72.5015
48.6033	51.3388	25.9256	76.6198	46.6785	75.6275	38.0016	58.4845
56.6465	60.4203	70.5604	83.2857	101.738	76.7627	51.5028	527.811
35.4949	44.6566	35.4343	63.0269	62.572	92.0886	39.5017	143.553
45.9143	72.4857	44.4857	74.6286	92.0886	94.9268	41.0018	16.917
65.8437	73.2199	25.7746	88.6252	27.3792	93.7915	47.0024	349.457
34.1732	25.5714	16.4232	86.2018	67.113	105.712	42.502	270.672
60.8026	61.2944	28.6447	95.9293	30.2173	98.3325	45.5022	293.873
44.3403	68.0671	28.1629	70.869	44.408	115.929	39.5017	302.573
27.2365	65.1874	46.1535	62.0742	81.8714	120.47	44.0021	384.258
46.371	49.1022	129.871	66.5323	104.009	120.47	41.0018	89.9018
27.729	47.4922	45.1215	62.8224	72.2217	119.335	42.502	155.153
40.1008	66.0741	28.1872	73.428	48.3814	134.661	39.5017	234.905
48.848	68.5439	46.4152	65.5789	43.8403	130.12	38.0016	82.6517
58.0904	86.512	41.5964	95.0301	33.6231	137.499	39.5017	80.2349
33.6204	77.022	32.7813	77.5144	51.2195	151.689	44.0021	351.39
26.9481	59.2727	37.4416	64.1169	85.8447	148.284	41.0018	37.2174
33.1901	58.6065	34.9151	69.9576	52.3547	157.366	42.502	546.661
33.2903	87.8508	38.6411	66.6089	55.7605	157.933	39.5017	119.869
41.7284	74.1853	45.7119	79.6294	47.2461	158.501	44.0021	263.422
43.2424	50.5758	31.3939	71.1818	47.8137	155.663	42.502	15.9503
37.4641	87.1308	52.9937	71.6097	56.8958	164.745	38.0016	229.105
31.9969	69.8046	59.8615	68.7615	96.062	170.421	42.502	314.173
27.3235	34.9412	31.5	70.5	63.1397	166.448	38.0016	16.4337
32.4854	35.4075	74.2317	64.8196	90.9534	173.827	44.0021	415.192
36.6286	66.8286	21.8857	70.8857	80.1685	173.259	36.5014	16.917
27.1921	61.6632	48.1132	70.4132	70.5188	168.718	45.5022	367.341
26.6565	77.7176	31.916	70.916	61.4368	170.421	48.5025	63.3179
88.6448	50.0483	35.1034	118.634	46.6785	25.6763	59.0034	140.169
93.1351	29.5946	22.3243	90.9189	57.4634	29.6497	45.5022	17.8837
68.6693	52.042	42.998	82.0869	96.062	49.5166	59.0034	483.826
80.4061	54.5404	28.4346	118.931	56.3281	23.4058	60.5035	424.859
35.4877	45.9263	23.7123	78.0842	56.3281	67.113	45.5022	137.753
62.2785	83.3924	27.6582	91.443	35.8936	59.7339	42.502	38.1841
43.6567	52.4567	28.003	65.1701	49.5166	63.1397	44.0021	161.92
55.2681	71.6889	32.9097	70.1014	91.521	59.7339	53.0029	348.007
76.6908	65.375	27.6053	85.8684	26.2439	96.6297	44.0021	73.4681
53.3636	50.7727	47.5	85.0455	75.6275	72.2217	39.5017	10.6335
53.7086	53.68	37.32	65.1486	89.2505	69.9512	44.0021	84.585
45.2818	62.4273	24.9045	68.6091	44.408	68.2483	45.5022	212.671
28.1709	51.6582	44.4005	74.4617	84.7095	133.525	39.5017	189.47
29.7082	68.3456	22.3569	61.9603	76.1951	122.741	39.5017	170.62
33.8885	56.0483	22.4907	75.6729	60.8692	106.279	41.0018	130.019
24.5951	53.5466	22.7388	68.1922	68.2483	128.417	45.5022	259.072
53.9737	65.6316	31.1184	97.0132	35.8936	134.661	38.0016	36.7341
30.8621	39.0517	22.2328	77.6293	51.2195	134.093	41.0018	56.0678
25.4454	52.5579	41.5795	92.7864	93.7915	133.525	44.0021	291.939
74.8623	68.2464	43.1341	97.279	28.5144	135.796	42.502	133.403
25.9542	58.8481	34.3983	77.6046	75.0598	141.472	41.0018	168.687
30.2212	64.6637	27.0088	66.4513	77.898	137.499	38.0016	54.6178
28.2007	46.8277	37.7229	64.1456	79.0332	132.958	41.0018	272.122
26.6162	40.8413	38.6531	61.5424	88.1153	139.202	44.0021	130.986
50.6104	68.3405	28.0982	86.6319	37.0288	143.743	44.0021	157.57
25.2653	62.4223	27.2126	67.7946	73.9246	150.554	45.5022	338.823
31.2535	63.4789	34.7746	75.2113	59.1663	151.122	41.0018	34.3174
36.6598	102.957	52.3247	69.5601	54.0576	165.88	42.502	281.306
40.9773	105.693	49.3523	70.1591	51.2195	163.61	41.0018	42.5342
23.3551	45.9053	86.8693	65.6761	89.8181	155.663	48.5025	510.41
47.2821	101.596	41.9453	77.3081	42.1375	156.798	48.5025	688.764
25.6224	53.4458	41.1084	64.6731	82.439	172.124	42.502	276.472
24.6379	44.6207	46.0517	69.7931	85.2771	168.718	42.502	28.0339
23.4024	56.75	52.4634	71.8049	83.0066	169.286	45.5022	79.2683
24.5815	63.9808	74.1661	62.9297	74.4922	168.718	47.0024	151.286
27.5746	80.4701	32.097	65.3433	77.898	172.124	39.5017	64.768
64.4562	62.8126	25.7149	104.615	56.8958	27.9468	59.0034	237.321
46.2195	67.1585	25.2683	73.4146	46.6785	69.3836	39.5017	79.2683
56.0033	57.4466	40.069	80.197	94.3591	73.3569	45.5022	294.356
70.708	68.7699	26.8053	104.558	44.408	38.7317	47.0024	54.6178
80.5186	65.2045	35.9424	115.849	102.874	46.6785	62.0037	260.039
53.1429	53.8214	26.6429	70.625	44.408	73.3569	39.5017	27.0672
37.6944	67.0643	50.0161	66.6408	72.2217	84.1419	44.0021	180.287
60.5185	60.7778	44.8025	75.7778	98.3325	77.3303	44.0021	39.1508
60.164	83.144	27.416	80.844	33.0554	71.0864	45.5022	120.836
39.3839	60.7802	23.7152	63.8669	58.031	95.4944	41.0018	156.12
48.5982	69.2534	49.258	67.5822	93.7915	85.2771	44.0021	211.704
47.2483	72.2663	27.1276	69.871	39.8669	86.4124	45.5022	348.49
45.2821	83.5897	28.1624	67.188	43.8403	89.8181	42.502	56.5511
35.6689	56.8066	24.4918	74.9213	53.49	104.576	41.0018	147.42
54.7778	68.7407	28.5556	70.9259	38.1641	98.9002	41.0018	13.0503
32.9933	66.58	26.12	68.3267	61.4368	121.038	38.0016	72.5015
40.4397	46.7004	97.3074	64.7821	98.9002	119.902	41.0018	124.219
34.9139	76.317	78.1037	69.8571	99.4678	129.552	41.0018	246.988
30.522	55.3994	19.4403	74.4403	58.5986	128.984	41.0018	153.703
80.1275	85.4866	38.4866	90.1577	26.2439	128.984	42.502	144.036
49.0323	103.5	42.2581	90.5323	35.8936	123.308	42.502	29.9673
31.3573	65.8443	84.9022	66.4431	100.035	138.066	42.502	242.155
25.35	53.9803	52.4924	70.2833	93.7915	144.878	47.0024	319.006
39.2091	70.2563	27.9396	74.9352	46.1108	142.607	44.0021	328.19
27.4566	64.1129	47.563	68.0818	83.5742	130.12	45.5022	295.323
29.4789	76.6799	36.0968	66.0199	59.1663	158.501	45.5022	194.787
31.4726	66.5793	40.2988	71.4756	97.1973	173.259	44.0021	158.537
45.3824	103.029	43.5294	83.25	43.8403	153.392	42.502	32.8673
24.4628	51.5392	81.1082	72.0328	96.6297	151.122	48.5025	486.726
27.1858	53.6601	95.2806	67.4229	93.2239	151.122	42.502	122.286
32.5287	56.5862	35.2989	82.2069	50.0842	159.636	48.5025	42.0508
76.1697	68.2202	33.9184	124.889	59.1663	22.8381	68.0042	373.141
42.4561	51.2018	28.5351	69.2456	66.5454	77.898	41.0018	55.1011
40.5991	44.5117	23.6911	67.3193	72.7893	68.2483	48.5025	414.708
49.0214	49.1408	23.5419	70.8191	70.5188	48.3814	50.0026	542.311
64.9263	42.9263	28.6808	94.0357	55.1929	35.8936	47.0024	216.538
109.125	46.625	28.2083	65.9583	99.4678	62.572	45.5022	11.6002
56.7561	70.6098	30.9919	78.7886	88.6829	61.4368	47.0024	59.4512
92.3333	37.3333	28.2222	96.4167	53.49	23.9734	56.0031	17.4003
36.4951	60.9461	26.2157	67.0098	71.0864	88.6829	42.502	98.602
54.6985	68.2885	57.6052	75.551	100.035	82.439	44.0021	222.821
55.3702	57.917	30.2941	76.8408	33.0554	100.603	45.5022	139.686
32.1006	48.4045	26.9405	62.8378	73.3569	100.603	47.0024	235.388
35.3347	51.0571	21.1551	88.3633	58.031	86.98	44.0021	118.419
48.9239	66.0508	50.2843	70.6396	97.1973	84.1419	44.0021	95.2186
39.8611	39.8889	35.9167	68.1667	87.5476	94.9268	42.502	17.4003
45.0657	72.4415	27.7454	72.1561	41.5698	104.009	42.502	235.388
38.6477	77.1477	25.8485	82.0417	47.8137	108.55	42.502	127.603
59.4168	82.7404	33.3732	88.7598	30.7849	122.741	50.0026	897.568
27.3509	61.0702	32.1886	62.7675	71.6541	110.82	48.5025	110.202
40.3273	41.5455	62.2727	82.9455	106.847	106.279	50.0026	26.5839
28.8742	50.1343	94.8953	65.3936	102.874	155.095	45.5022	572.278
25.0944	56.1614	73.9808	61.459	93.2239	160.772	48.5025	706.648
25.8365	54.6891	38.7581	69.0409	79.0332	158.501	51.5028	567.445
29.3065	29.9097	19.0484	75.1161	63.7073	135.228	45.5022	149.836
29.7609	86.5	98.1304	74.6522	96.062	129.552	44.0021	22.2338
30.1916	53.1221	102.133	64.1958	107.982	156.231	48.5025	229.588
42.4728	85.5623	38.6965	81.5527	41.5698	149.419	51.5028	151.286
52.3196	150.598	34.5052	68.5361	110.253	173.827	42.502	46.8843
47.4737	135.323	33.2105	64.6692	112.523	173.259	44.0021	64.2846
25.9048	68.7143	69.2857	55.619	72.2217	172.124	47.0024	30.4506
25.1739	48	86.2174	60.087	93.7915	166.448	45.5022	11.1169
36.1111	93.5833	48.1944	67.3056	51.2195	165.313	47.0024	17.4003
21.75	45.9107	81.3393	61.4286	91.521	158.501	53.0029	27.0672
42.2966	60.7931	24.5241	75.5931	64.2749	55.1929	44.0021	140.169
51.619	57.7279	24.9116	77.6735	60.8692	44.9756	44.0021	71.0514
41.8291	52.1538	22.0205	72.7863	55.1929	55.1929	47.0024	282.756
45.6199	55.3977	23.1053	84.3977	59.7339	47.8137	45.5022	82.6517
65.7452	58.3553	24.5789	83.3102	59.1663	31.9202	51.5028	557.778
64.9905	64.3176	31.5331	74.3743	69.3836	32.4878	48.5025	255.688
51.5121	69.9473	27.9385	69.1099	37.5964	102.306	42.502	219.921
48.2432	54.2703	80.9498	71.2664	105.712	101.738	45.5022	125.186
42.6489	61.7627	27.1574	67.1913	43.8403	80.1685	45.5022	199.621
36.3373	39.7811	21.855	77.6095	47.8137	104.009	47.0024	163.37
47.545	57.518	46.2387	61.3694	95.4944	79.6008	45.5022	107.302
33.4626	36.5374	18.6869	92.7757	57.4634	73.3569	47.0024	103.435
47.6182	58.7606	25.8485	71.7788	78.4656	60.3015	48.5025	159.503
41.9085	65.601	27.0104	72.437	40.4346	110.82	45.5022	279.856
32.5054	54.6076	95.7819	67.6874	101.171	119.902	47.0024	496.393
32.4123	44.1842	81.8596	58.0263	94.9268	120.47	44.0021	55.1011
33.9109	77.1188	39.7228	66.3465	86.4124	101.171	44.0021	48.8176
29.765	36.9808	62.2703	70.4754	95.4944	113.091	51.5028	452.409
55.5224	57.2388	36.5224	71.5672	34.1907	106.847	45.5022	32.384
38.2798	53.4977	66.8394	67.094	104.576	125.579	44.0021	210.738
24.3037	42.3828	47.8677	60.1918	89.2505	143.175	50.0026	544.244
25.723	61.6959	38.3649	64.5338	85.2771	143.743	44.0021	71.5348
30.5753	62.6318	77.7438	68.5251	104.009	134.093	48.5025	914.968
38.5409	78.2109	30.4069	75.1067	45.5432	134.661	47.0024	194.787
66.9643	65.75	29.8214	62.8214	34.1907	150.554	44.0021	13.5336
39.7037	79.2407	28.0741	75.213	43.2727	136.931	47.0024	52.201
27.6316	64.2807	51.0614	63.7281	68.2483	163.61	45.5022	55.1011
30.2811	55.7711	88.996	60.5663	100.603	168.718	47.0024	120.352
39.2289	115.747	33.8193	70.8795	110.82	163.61	44.0021	40.1175
26.7253	69.2132	34.9604	64.7077	66.5454	166.448	50.0026	219.921
32.0072	71.5108	121.712	67.5899	97.1973	167.583	47.0024	67.1847
28.8886	98.0625	49.4321	65.3071	58.031	169.286	53.0029	177.87
30.0625	50.9567	108.257	68.8654	95.4944	167.015	53.0029	201.071
50.7141	70.5196	29.6371	72.7272	47.8137	46.1108	50.0026	370.241
52.6033	29.1157	21.6942	99.8347	56.8958	38.1641	48.5025	58.4845
48.084	49.521	31.0756	69.479	85.8447	71.6541	45.5022	57.5178
37.4686	51.2799	21.434	94.1352	61.4368	65.4102	47.0024	153.703
36.2473	52.8104	47.2418	61.7115	82.439	82.439	48.5025	175.937
53.2336	59.2963	24.1168	79.1083	44.408	54.0576	48.5025	169.653
35.641	34.7282	19.2821	91.0103	49.5166	94.9268	48.5025	94.2519
56.7416	61.9101	35.5169	73.5506	95.4944	64.8425	51.5028	86.0351
30.1893	31.4063	51.1677	80.3254	92.6563	111.388	47.0024	245.055
29.4799	31.8718	20.0989	74.5458	60.3015	138.066	47.0024	131.953
27.8994	43.216	102.121	60.9615	101.738	147.148	48.5025	163.37
25.4539	43.5351	33.5535	73.5941	65.9778	144.878	48.5025	130.986
26.8393	34.7812	42.0301	62.5067	80.7361	109.117	54.503	433.075
27.3881	52.7761	73.209	65.8806	100.603	125.579	48.5025	32.384
33.0787	55.6614	26.8898	67.9331	54.0576	141.472	50.0026	122.769
41.3387	97.5987	29.2925	68.8713	115.929	167.015	47.0024	386.674
23.2286	68.625	29.1321	69.5036	68.8159	155.095	47.0024	135.336
24.7679	44.4957	29.5158	72.7994	65.4102	152.825	45.5022	168.687
43.3259	82.1875	40	74.317	44.408	161.339	47.0024	108.269
33.5522	85.5957	36.3174	68.813	110.253	167.015	48.5025	111.169
31.5796	48.9873	90.8153	70.828	98.3325	165.313	50.0026	75.8849
48.2839	107.319	50.4129	78.6613	41.0022	161.339	53.0029	149.836
24.32	62.44	30.72	65.44	64.8425	170.989	48.5025	12.0836
75.9119	66.8025	30.9936	118.541	44.9756	32.4878	57.5033	905.302
42.3779	59.7977	26.2939	75.3664	71.6541	60.8692	45.5022	126.636
70.3866	69.948	34.9405	78.2788	94.3591	57.4634	48.5025	130.019
64.8307	55.8346	48.1102	78.1955	100.035	62.572	54.503	368.307
75.0741	57.8148	32.5185	79	71.0864	29.082	48.5025	13.0503
37.5326	36.1087	18.4022	76.5435	69.9512	65.9778	51.5028	44.4676
43.174	53.4516	26.3833	67.2806	48.3814	59.1663	60.5035	644.296
73.5302	66.2814	41.0704	102.891	98.3325	42.7051	63.5038	384.741
40.6454	59.7361	48.433	66.7258	86.98	80.7361	47.0024	234.421
41.9268	59.0771	45.519	70.9229	91.521	76.1951	50.0026	369.757
34.3213	27.7028	16.8153	86.5663	60.8692	79.6008	47.0024	120.352
32.1913	58.2114	26.1409	59.9094	71.6541	79.0332	51.5028	288.072
73.0156	51.3906	51.6146	85.849	104.009	73.3569	48.5025	92.8019
37.3529	54.7059	34.2941	60.6176	86.98	91.521	47.0024	16.4337
68.3681	72.9624	31.4105	84.0615	27.9468	88.1153	54.503	810.083
37.9153	59.5085	124.661	68.9661	109.685	140.905	45.5022	28.5172
54.8841	49.7826	24.1594	88.9855	33.6231	97.1973	47.0024	33.3507
29.2416	57.8926	88.2047	70.5268	108.55	139.769	50.0026	144.036
30.8724	35.2682	23.7544	90.2003	78.4656	138.634	53.0029	299.189
26.3261	59.5217	77.5	66.4783	104.576	139.202	48.5025	22.2338
28.4384	61.8596	66.7593	62.5501	105.144	130.687	53.0029	168.687
29.483	48.4626	26.415	62.4286	76.7627	101.738	51.5028	71.0514
26.8211	50.8374	113.463	73.3821	107.982	138.066	56.0031	118.902
27.0674	75.4587	37.713	67.1217	59.7339	162.474	51.5028	222.338
45.9346	115.14	32.1121	69.6636	117.632	162.474	45.5022	51.7177
27.3032	56.1726	105.352	68.1055	105.712	143.743	51.5028	540.378
39.5185	94.2963	50.5926	70.963	111.388	160.772	45.5022	13.0503
27.9039	52.5189	80.3677	63.5252	108.55	150.554	51.5028	613.846
35.0893	85.2321	42.7143	62.1607	51.2195	163.042	48.5025	27.0672
23.14	62.795	42.505	68.175	80.7361	154.528	48.5025	96.6686
28.6515	71.9253	30.2365	69.0539	106.279	170.421	48.5025	116.486
33.6061	80.9091	22.3485	63.1818	113.091	170.421	47.0024	31.9006
36.2333	71.7667	35.8	78.1667	47.2461	162.474	48.5025	14.5003
39.9044	83.4154	51.8088	83.1103	44.9756	163.61	54.503	131.469
64.0958	71.1677	27.7425	89.1617	64.8425	30.2173	50.0026	80.7183
68.3423	64.3333	28.7207	100.297	69.9512	27.3792	53.0029	53.6511
46.6036	56.4234	24.7748	75.982	72.7893	55.1929	47.0024	53.6511
50.4437	38.0264	21.5986	82.1901	77.898	56.3281	50.0026	274.539
63.2392	47.4784	28.0196	76.0706	77.3303	37.0288	50.0026	123.252
60.5745	68.2128	51.2979	61.4255	79.0332	45.5432	48.5025	22.7171
44.7603	54.6482	22.1534	74.7848	53.49	43.8403	54.503	375.074
64.6586	61.7811	30.1688	98.6419	66.5454	27.3792	53.0029	260.522
94.545	40.715	40.685	107.565	101.738	40.4346	63.5038	96.6686
60.7118	53.2471	91.9412	73.2676	104.576	80.1685	50.0026	164.337
35.8647	50.7669	24.0526	59.1053	83.0066	86.4124	50.0026	64.2846
58.5137	74.254	28.2392	85.4972	33.0554	72.7893	57.5033	848.75
28.9392	46.9098	28.3076	61.7827	79.6008	98.9002	56.0031	262.455
51.4878	53.2439	34.4634	70.9756	87.5476	62.0044	51.5028	19.8171
27.3793	39.2414	32.1034	68.4828	85.8447	105.712	54.503	14.0169
23.7382	68.3691	22.0644	61.2961	74.4922	125.011	48.5025	112.619
40.2794	52.1618	77.2794	76.4853	105.712	106.279	48.5025	32.8673
24.452	44.9322	57.6949	61.339	84.7095	121.038	50.0026	85.5517
42.7181	38.8817	114.322	65.0792	110.253	111.956	54.503	469.809
27.1892	57.8757	93.5027	66.8432	99.4678	124.443	53.0029	89.4185
24.4553	42.3021	63.8362	62.7213	87.5476	121.038	56.0031	227.171
29.8033	85.623	41.7951	79.959	55.7605	161.339	48.5025	58.9679
28.9674	77.5217	32.1413	67.8152	58.5986	156.231	48.5025	44.4676
41.54	76.91	33.77	72.75	38.7317	140.905	48.5025	48.3343
23.6858	54.8852	28.8157	65.568	66.5454	157.366	51.5028	159.987
42.4	47.62	151.08	64.84	115.361	156.231	51.5028	24.1672
33.2395	103.761	54.6958	66.6634	54.6253	164.177	50.0026	149.353
32.1415	42.728	78.2052	63.8859	108.55	170.421	59.0034	796.066
32.5662	96.0662	55.8897	62.4228	52.9224	168.718	53.0029	131.469
28.904	77.2942	39.6435	61.8335	56.3281	160.204	59.0034	473.193
37.375	79.25	20.7188	62.0625	107.982	174.395	54.503	15.467
66.9967	74.0721	40.682	78.3049	80.7361	38.7317	51.5028	147.42
76.2	65.3842	33.9053	86.6	38.7317	44.408	53.0029	91.8352
68.0741	58.8519	31.8395	99.6173	79.6008	34.1907	54.503	39.1508
73.0552	55.2301	51.3313	96.023	94.9268	40.4346	60.5035	315.14
85.0961	55.4548	46.5552	108.003	89.2505	30.7849	63.5038	336.89
29.1929	44.3304	63.4989	62.1264	93.7915	101.171	53.0029	217.988
40.0458	58.7059	56.9804	61.5882	103.441	104.009	50.0026	73.9515
42.4522	51.6348	22.9926	66.8358	45.5432	64.2749	53.0029	394.408
46.1541	52.1075	24.4516	62.5735	41.5698	76.7627	51.5028	134.853
58.5	52.385	41.1062	68.969	98.9002	68.8159	51.5028	109.236
29.1	41.1491	50.3351	65.493	84.7095	102.306	54.503	275.506
51.1685	64.2247	29.1948	65.6554	38.7317	63.1397	53.0029	129.053
50.1765	61.9412	28.6765	66.0294	88.6829	59.1663	53.0029	32.8673
46.0056	74.6075	39.4523	68.8766	36.4612	113.658	50.0026	258.589
32.1462	41.8287	117.582	69.8819	102.874	109.685	56.0031	499.293
44.52	91	42	74.4	42.7051	133.525	50.0026	12.0836
24.2132	53.4036	99.1701	69.127	103.441	140.337	57.5033	213.154
35.0669	60.3416	28.2491	87.9931	47.2461	134.093	59.0034	700.364
34.0943	46.3245	145.664	79.2075	114.226	127.282	54.503	128.086
43.4251	114.514	52.8891	66.085	121.605	167.015	51.5028	261.489
23.4887	53.3529	66.5249	63.2262	92.6563	155.095	54.503	106.819
34.8669	81.7354	48.2792	69.349	48.3814	160.772	56.0031	297.739
40.6821	53.025	114.36	60.0517	111.388	156.798	57.5033	887.901
66.1259	68.9565	30.1762	81.1487	29.6497	81.3037	51.5028	211.221
37.45	78.97	38.78	66.71	75.6275	72.7893	50.0026	48.3343
74.0469	66.8516	30.0781	96.0742	40.4346	39.8669	51.5028	123.736
74.3056	54.8611	58.0278	95.3889	102.306	60.3015	53.0029	17.4003
66.1429	40.551	29.8163	87.551	50.6519	33.6231	53.0029	23.6838
91.8209	50.3284	24.6866	99.4478	27.9468	58.031	54.503	32.384
83.3588	54.6994	34.244	123.539	71.6541	22.8381	62.0037	639.946
94.2	17.5	28.9333	170.2	39.2993	28.5144	62.0037	29.0006
29.7755	34.8316	20.3538	80.282	69.9512	92.6563	53.0029	370.241
60.9926	55.7721	146.39	71.2353	110.82	97.1973	50.0026	65.7347
46.6	64.6667	25.8667	65.4333	38.1641	93.2239	53.0029	29.0006
24.3659	58.5079	32.8833	62.8896	84.1419	115.361	51.5028	153.22
50.5	63.4344	155.607	68.0246	107.982	98.3325	51.5028	58.9679
27.8246	36.5439	45.2105	65.6316	90.9534	100.035	53.0029	27.5506
24.013	33.1558	37.9481	56.8377	78.4656	115.361	53.0029	74.4348
36.6	85.7895	29.1789	59.8526	44.408	110.82	53.0029	45.9176
28.7171	47.7854	84.1707	69.2244	97.7649	110.82	57.5033	99.0853
37.9859	41.653	143.58	73.245	113.658	131.255	51.5028	412.292
25.5817	58.2662	56.8166	63.7494	95.4944	119.335	53.0029	216.054
26.5822	27.9969	27.2089	90.1874	83.0066	128.417	56.0031	314.656
39.722	61.1981	27.2492	59.6422	44.408	119.902	56.0031	151.286
26.3817	46.6279	82.2066	71.0109	98.3325	120.47	60.5035	353.324
24.2768	48.3333	117.373	58.8983	86.4124	173.259	51.5028	85.5517
22.9104	41.0299	101.261	60.2873	85.2771	150.554	53.0029	129.536
34.2167	45.9163	124.524	61.509	110.253	143.743	56.0031	294.356
42.8485	84.697	36.697	72.9091	38.7317	139.202	51.5028	15.9503
23.6903	63.8673	76.0177	61.2832	100.603	140.337	54.503	54.6178
24.8253	23.647	32.7282	80.8315	90.9534	134.093	57.5033	392.958
100.667	13.375	18.2917	145	35.3259	38.7317	50.0026	11.6002
57.2596	47.5962	31.75	65.4038	72.7893	37.5964	51.5028	50.2677
83.2642	45.3396	28.4906	118.906	68.8159	24.541	51.5028	25.6172
58.0688	71.0767	33.8571	87.8571	42.1375	44.408	56.0031	182.704
69.7239	78.4622	32.5266	98.1687	41.0022	40.4346	68.0042	1251.86
88.4421	74.5579	37.1268	138.767	69.3836	22.2705	72.5046	617.712
76.8372	61.9401	27.5561	95.5146	30.2173	61.4368	54.503	314.656
64.9912	64.055	43.6723	82.1995	97.7649	54.6253	57.5033	712.448
51.4263	54.1421	24.9632	95.1947	44.408	41.5698	54.503	91.8352
89.1012	63.5578	31.8844	99.8006	31.3525	50.6519	59.0034	167.237
44.2698	41.4868	23.6062	81.299	66.5454	42.1375	62.0037	530.227
65.5938	43.0208	34.9583	123.229	90.9534	42.1375	54.503	46.4009
56.8539	72.2232	30.4283	72.4283	40.4346	51.2195	63.5038	532.644
44.2	68.9	30.1	76.6333	51.2195	48.3814	57.5033	14.5003
75.8605	44.1512	82.6279	79.5349	106.847	77.3303	51.5028	41.5675
78.6232	74.634	29.5315	92.0908	29.6497	67.113	59.0034	537.477
31.5185	39.5139	27.787	59.8009	79.6008	81.8714	54.503	104.402
46.1388	54.7837	37.6653	73.849	95.4944	71.6541	53.0029	118.419
58.9032	54.7742	43.7419	72.129	99.4678	71.6541	51.5028	14.9836
47.1988	64.3789	26.0559	68.5342	37.5964	76.7627	54.503	77.8182
52.1643	58.708	47.5874	70.7675	96.062	63.1397	57.5033	276.472
37.0619	47.8286	31.3524	57.7857	82.439	69.3836	56.0031	101.502
45.3671	64.2222	30.4976	61.8406	37.0288	99.4678	51.5028	100.052
32.5714	57.9524	77.8571	54.9524	97.7649	99.4678	51.5028	10.1502
41.7857	56.0714	23.2286	62.8429	40.4346	98.3325	53.0029	33.834
26.3437	39.5245	61.5478	67.6589	86.4124	94.9268	59.0034	187.054
66.2222	55.3462	138.303	95.0256	112.523	93.2239	66.5041	113.102
54.7429	86.8571	45.6	77.8	33.0554	111.388	50.0026	16.917
36.0704	44.4718	20.6761	72.6972	42.7051	104.576	53.0029	137.269
38.9746	47.3909	152.538	78.2234	117.632	126.714	54.503	95.2186
25.6263	54.5758	105.313	64.7071	96.6297	123.876	54.503	47.851
26.0204	52.6939	95.0612	80.9388	98.9002	122.173	53.0029	23.6838
28.8438	45.5938	43.1875	70.9375	88.1153	102.306	53.0029	15.467
80.487	63.4805	30.8052	90.0909	23.4058	114.794	56.0031	74.4348
34.7601	77.0654	32.324	71.0654	47.2461	144.878	54.503	155.153
30.283	51.3459	27.3522	69.9057	54.6253	150.554	51.5028	76.8515
32.9536	72.65	88.2214	67.5107	116.497	148.851	54.503	135.336
33.5577	68.9808	30.024	69.2548	50.0842	142.607	54.503	100.535
51.8696	76.7667	41.142	89.2174	32.4878	129.552	56.0031	333.507
29.8207	43.801	136.305	70.5707	110.253	130.687	59.0034	369.274
22.7724	45.252	84.7154	63.3171	83.5742	172.692	51.5028	59.4512
27.6509	48.0283	33.0472	68.7453	70.5188	165.88	53.0029	51.2344
23.3317	52.0615	65.4223	60.7314	84.1419	167.015	56.0031	298.706
43.083	56.3175	184.847	66.8212	119.335	158.501	62.0037	529.744
28.2456	89.1053	46.4211	59.2281	61.4368	167.583	56.0031	27.5506
38.197	36.3788	65.303	62.9545	98.9002	162.474	57.5033	31.9006
63.9245	54.4906	34.0755	70.9623	88.6829	49.5166	54.503	25.6172
79.8333	72.8718	31.2051	105.462	34.7583	48.949	56.0031	37.7008
64.4169	73.8954	93.2479	90.6519	102.874	59.1663	60.5035	337.373
70.9971	72.2063	33.0167	100.915	34.7583	50.0842	68.0042	492.043
40.3536	62.7538	58.7729	72.3427	96.6297	77.3303	62.0037	706.648
32.4658	62.2733	39.4627	61.9627	84.1419	79.6008	57.5033	155.636
33.3647	39.4347	40.4388	65.6231	82.439	69.9512	63.5038	359.124
52.9872	63.3077	27.3974	72.3077	35.8936	65.4102	57.5033	37.7008
29.637	34.7877	22.9658	68.8219	76.1951	62.572	60.5035	70.5681
33.9516	58.2742	79.2097	58.7258	83.5742	73.3569	57.5033	29.9673
32.3472	41.4688	22.3229	64.5694	77.3303	71.6541	60.5035	139.203
69.617	63.0426	24.8723	96.9574	31.9202	59.7339	60.5035	22.7171
45.7989	53.5866	82.095	77.4581	98.9002	80.7361	53.0029	86.5184
47.9565	66.9565	32.779	71.2319	35.3259	83.5742	56.0031	133.403
49.197	68.7727	27.7652	71.7424	34.7583	80.7361	56.0031	63.8013
38.5556	63.4444	53.9722	66.6389	93.7915	79.6008	54.503	17.4003
61.0097	66.258	28.0954	82.3291	31.3525	83.5742	63.5038	496.393
26.9163	34.8973	29.5133	73.2357	77.898	90.9534	59.0034	127.119
30.9323	33.7729	31.4582	71.6534	86.98	84.7095	60.5035	121.319
64.337	43.0164	104.433	84.463	115.929	102.874	56.0031	176.42
69.9455	72.2364	26	80.5273	26.2439	96.6297	51.5028	26.5839
32.1463	45.0244	16.9512	70.8537	45.5432	105.144	53.0029	19.8171
47.8108	65.027	33.6081	62.4865	34.7583	103.441	56.0031	35.7674
38.8846	71.5962	26.6538	60.3654	41.0022	109.117	54.503	25.1338
61.93	43.0511	126.323	81.7285	118.767	107.982	62.0037	510.894
44.2047	39.3702	96.6366	67.7894	110.253	106.279	60.5035	493.493
30.2	43.4533	90.6933	58.8133	96.6297	105.144	59.0034	36.2507
26.3906	37.3073	87.3698	61.2135	93.2239	104.576	59.0034	92.8019
32.7023	38.5413	24.1974	85.7299	54.6253	108.55	66.5041	438.392
45.4615	77.8187	30.8516	67.6703	37.0288	122.173	53.0029	87.9684
48	63.3354	27.2236	68.764	35.8936	117.064	53.0029	77.8182
25.8703	43.2541	76.1405	64.3514	90.3858	114.226	54.503	89.4185
23.1523	29.9465	74.6337	64.2099	92.0886	125.579	59.0034	117.452
33.3175	63.1701	30.2472	67.0295	51.7871	115.929	66.5041	213.154
32.6545	68.2182	30.4364	70.9636	51.7871	113.091	62.0037	26.5839
34.6875	51.8308	48.1315	61.3481	104.576	167.583	60.5035	448.542
58.6934	97.0698	47.5032	75.6765	34.7583	148.284	59.0034	228.621
41.061	57.4178	144.869	63.9343	120.47	138.634	54.503	102.952
53.6804	77.3093	49.0309	71.5979	38.7317	163.61	56.0031	46.8843
36.38	45.74	124.38	67.36	117.632	140.905	56.0031	24.1672
49.5916	67.7796	37.3046	75.2214	37.5964	127.282	63.5038	493.493
53.0049	67.5564	40.4583	84.1887	37.5964	130.687	66.5041	197.204
30.3333	61.6667	24.6667	66.25	102.306	174.962	54.503	5.80012
35.1724	90.2138	32.0621	59.2828	111.956	173.827	57.5033	70.0847
41.5024	164.614	38.285	69.7005	127.282	169.286	57.5033	100.052
27.5641	49.4615	25.5128	67.8974	64.8425	170.989	60.5035	18.8504
36.1375	60.9804	31.2518	57.4196	81.8714	59.7339	60.5035	270.672
66.7872	81.8766	34.3191	92.3447	38.7317	48.949	57.5033	113.586
47.2635	46.5811	26.2027	64.6182	72.2217	40.4346	59.0034	143.07
73.5837	58.3555	33.0502	126.248	63.7073	22.8381	63.5038	779.149
45.1117	60.986	29.5628	60.6173	83.0066	46.6785	62.0037	346.074
48.6936	74.1908	32.052	65.6069	35.8936	90.3858	56.0031	83.6183
53.7693	54.5551	61.0989	70.8542	102.306	72.2217	60.5035	381.358
37.9583	59.3333	78.1042	60	88.1153	69.3836	56.0031	23.2005
64.4231	55.4615	90.4231	71.8846	107.415	80.1685	54.503	12.5669
28.4797	43.7934	27.7085	56.5387	78.4656	83.5742	60.5035	130.986
59.1435	68.384	29.846	85.6846	34.7583	67.6807	63.5038	458.209
47.8583	57.2583	26.9583	65.6583	39.2993	67.113	59.0034	58.0012
69.0929	36.7339	71.3643	71.3	105.144	64.2749	62.0037	270.672
68.0833	84.0417	32.5417	84.375	26.8115	121.605	56.0031	11.6002
26.7708	38.6458	28.7917	68.0521	77.3303	96.6297	59.0034	46.4009
28.0429	60.4571	25.0036	66.3786	59.7339	117.064	65.0039	135.336
32.1111	50.2889	141.311	66.7556	115.361	137.499	57.5033	21.7504
31.9382	55.5677	148.328	66.8314	117.632	136.931	62.0037	203.487
34.7812	51.8188	151.162	76.5062	115.929	128.984	59.0034	77.3349
23.803	49.3485	46.0303	65.1364	93.2239	119.902	59.0034	31.9006
44.6719	58.8359	29.9922	63.1016	40.4346	121.038	62.0037	61.8679
52.4114	87.4852	38.417	86.0277	35.3259	144.878	56.0031	261.972
44.6721	68.2077	133.514	67.7978	123.876	165.313	57.5033	88.4518
45.8804	84.3405	37.3558	72.0613	39.2993	146.581	57.5033	157.57
32.2667	62.0333	107.733	63.6667	118.767	149.419	56.0031	14.5003
29.3766	58.0042	146.615	67.3096	113.091	137.499	60.5035	115.519
38.9123	39.3684	56.6491	69.5263	97.1973	163.61	57.5033	27.5506
85.8338	71	35.7361	92.6095	35.8936	46.1108	57.5033	183.187
52.1636	49.1299	24.9351	67.4545	59.1663	36.4612	59.0034	186.087
73.3605	62.2313	24.7687	104.993	39.2993	42.7051	59.0034	71.0514
45.9273	68.6182	29.9091	77.8364	50.6519	46.1108	60.5035	26.5839
41.32	37.824	26.64	67.2	75.6275	40.4346	62.0037	60.4179
56.6444	84.6765	33.3476	81.7299	32.4878	79.6008	60.5035	180.77
40.6364	57.7576	41.3182	72.3182	93.2239	72.7893	56.0031	31.9006
33.565	57.6271	26.7853	64.2316	73.3569	68.2483	56.0031	85.5517
34.7079	51.9543	38.7432	69.474	90.3858	75.6275	62.0037	464.976
50.9082	59.3469	33.7755	70.1531	38.1641	64.2749	59.0034	47.3676
28.0667	61.3533	32.4333	67.4667	72.2217	59.7339	62.0037	72.5015
86.2649	63.6413	45.7473	113.346	107.415	52.3547	65.0039	355.74
30.5997	54.1239	70.9063	61.9471	93.2239	93.2239	63.5038	319.973
32.3032	50.9711	71.3935	59.769	95.4944	86.98	60.5035	133.886
89.6523	49.6739	145.465	95.6067	116.497	92.0886	65.0039	201.554
41.1935	54.2984	27.9767	59.5781	43.2727	81.8714	63.5038	207.354
49.0364	61.1455	32.3636	70.2727	33.6231	100.603	56.0031	26.5839
34.4071	60.7981	25.8141	61.3494	45.5432	106.279	59.0034	150.803
49.6429	63.4524	28.6667	67.7619	34.7583	109.685	60.5035	20.3004
45.8833	56.8667	27.2056	59.6056	37.0288	110.82	60.5035	87.0017
26.5294	32.4755	28.2402	59.1912	86.98	107.982	60.5035	98.602
40.2566	43.6038	37.4189	66.566	43.8403	100.603	69.5043	128.086
65.2072	74.6151	42.2961	81.5724	27.9468	130.687	60.5035	146.936
72.1136	69.2515	35.5455	89.0902	27.9468	119.335	65.0039	557.295
25.1786	40.3929	62.75	63.5357	104.576	128.417	57.5033	13.5336
23.1081	47.4595	54.7568	62.3063	94.9268	116.497	59.0034	53.6511
47.1902	73.7803	34.7475	65.0033	38.1641	123.308	62.0037	147.42
25.3926	42.6397	75.5566	71.5242	94.3591	122.741	63.5038	209.288
42.5543	76.7284	39.9135	70.8017	44.408	130.12	66.5041	877.268
59.5445	44.5872	133.542	69.9975	122.173	142.607	62.0037	576.145
40.8185	44.6277	144.412	67.7385	111.956	144.878	60.5035	157.086
32.767	42.4525	116.164	60.185	111.388	148.851	65.0039	391.991
39.7512	38.6732	117.984	67.3906	108.55	139.769	65.0039	613.846
30.7558	45.6047	117.651	73.6977	114.794	135.228	63.5038	41.5675
25.2308	41.9423	128.183	64.9135	98.9002	148.851	56.0031	50.2677
22.7468	39.1181	57.2743	64.0211	92.0886	151.122	57.5033	114.552
26.4286	74.9143	61.1714	68.8571	111.956	150.554	59.0034	16.917
42.9475	44.6019	162.043	67.6173	123.308	149.419	63.5038	156.603
35.0562	63.2382	29.2899	68.8742	50.0842	147.148	62.0037	215.088
30.7486	52.3342	28.2068	68.2796	54.0576	142.04	65.0039	584.362
37.2787	58.4321	29.993	69.0941	48.3814	143.743	63.5038	138.719
28.2157	41.3529	22.3333	69.5882	56.3281	147.148	62.0037	24.6505
29.9286	60.4643	139.393	54.5357	97.7649	169.854	53.0029	13.5336
24.6364	74.2121	30.9697	63.1515	68.8159	163.61	53.0029	15.9503
57.7472	103.674	44.725	75.1222	37.0288	160.204	59.0034	348.007
27.8696	61.6087	41.2609	61.8696	58.5986	157.933	54.503	11.1169
23.004	49.0444	80.9153	65.4738	105.144	155.095	60.5035	239.738
28.239	55.1776	32.3875	72.8288	57.4634	164.745	65.0039	449.026
25.6482	24.5404	44.3059	68.2583	96.062	173.827	62.0037	304.989
45.4498	46.6316	87.9665	66.134	111.388	173.827	66.5041	101.019
38.2418	68.2627	30.0866	63.1672	72.2217	52.9224	60.5035	161.92
53.6023	63.5092	30.4993	78.9069	87.5476	41.5698	63.5038	342.69
60.4333	67.1667	32	90.8667	64.8425	29.082	57.5033	14.5003
72.5552	53.8278	68.986	81.564	107.415	67.6807	71.0045	1102.99
44.3535	50.793	30.4746	64.5098	42.7051	73.9246	65.0039	247.472
51.1653	72.822	30.822	75.7627	34.1907	88.1153	62.0037	114.069
48.7757	62.215	29.8411	63.243	37.0288	89.8181	62.0037	51.7177
69.1471	61.1324	62.8382	80.2794	107.982	78.4656	60.5035	32.8673
54.5425	58.962	70.3726	77.4163	104.576	77.3303	66.5041	762.715
32.5455	43.1212	39.1515	66.4545	92.6563	89.8181	62.0037	15.9503
33.278	58.8061	26.9112	59.6636	50.0842	90.9534	69.5043	206.871
39.5545	63.0475	40.3614	67.6386	47.2461	80.1685	71.0045	448.059
23.4096	39.4458	63.7952	73.1928	101.738	138.066	59.0034	40.1175
50.6289	79.1959	32.134	97.6289	34.7583	134.093	60.5035	93.7685
67.7213	62.2584	33.6926	87.1706	27.3792	92.0886	60.5035	286.139
62.4919	69.7095	42.9797	86.0811	31.9202	130.687	65.0039	357.674
26.2781	35.9404	79.7285	61.8411	91.521	101.171	60.5035	72.9848
26.53	37.48	81.37	59.9	104.009	125.579	62.0037	48.3343
27.439	41.9756	72.6098	63.3415	89.8181	95.4944	62.0037	39.6341
51.9484	43.8387	196.213	61.9355	122.173	155.663	57.5033	74.9182
47.1304	55.6957	156.435	63.7391	122.173	144.878	56.0031	11.1169
41.8877	97.5773	49.8835	77.8453	43.8403	160.772	63.5038	456.276
50.671	85.5625	39.1599	81.1949	39.8669	156.231	63.5038	262.939
24.4887	48.9276	103.665	61.2262	104.009	150.554	59.0034	106.819
33.3115	36.6557	179.721	64.2295	119.902	149.419	62.0037	29.4839
31.6818	45.6212	24.5	73.197	50.0842	140.905	62.0037	31.9006
27.4561	66.1926	31.4589	64.779	58.031	148.284	66.5041	170.62
63.1573	79.4965	39.8357	90.7692	78.4656	32.4878	60.5035	138.236
86.5102	50.4548	32.7726	101.708	77.3303	26.2439	60.5035	165.787
53.9619	65.5533	28.6802	71.6904	51.7871	37.5964	63.5038	190.437
88.2879	52.846	33.9192	101.778	33.6231	43.8403	65.0039	191.404
75.2243	69.1268	30.3805	116.741	52.9224	25.6763	66.5041	262.939
38.2601	47.5045	23.1446	67.611	75.6275	52.9224	68.0042	431.142
84.6889	68.6	40.8444	151.4	66.5454	20	71.0045	21.7504
44.3176	60.8235	44.5765	65.5294	93.2239	66.5454	60.5035	164.337
52.4286	49.619	43.0952	67.619	92.6563	64.2749	59.0034	10.1502
59.2975	65.7463	33.1208	86.3878	35.3259	62.572	65.0039	363.957
50.4488	69.7664	92.0289	76.9659	98.9002	60.8692	62.0037	184.154
69.5659	74.836	44.5691	97.6865	104.009	55.1929	65.0039	300.639
85.8605	55.9922	60.4651	84.3721	110.253	76.1951	62.0037	62.3513
52.2727	40.0707	57.2626	65.9444	101.171	68.8159	66.5041	95.7019
44.2609	45.0051	22.0102	70.7238	51.2195	54.0576	65.0039	188.987
48.7812	64.6406	34.8594	73.3438	35.3259	115.361	60.5035	30.934
23.9706	38.1237	65.0506	64.8327	93.2239	115.929	66.5041	410.358
45.2	56.2727	151.655	71.4182	107.415	97.7649	59.0034	26.5839
30.4976	43.6364	42.378	69.8804	93.2239	84.7095	66.5041	101.019
39.4412	60.3824	33.6324	66.5735	42.1375	98.9002	65.0039	32.8673
35.5444	68.2278	39.2778	62.1889	52.9224	119.902	69.5043	87.0017
80.0914	80.934	32.6396	90.0863	24.541	124.443	62.0037	95.2186
25.0145	47.3043	74.4493	60.8986	102.874	131.255	59.0034	33.3507
32.9298	44.4386	139.781	72.2719	119.335	133.525	63.5038	55.1011
26.1803	60.1475	37.459	65.2623	54.0576	126.714	65.0039	29.4839
33.3407	62.5439	40.2847	80.3989	47.2461	131.823	72.5046	456.759
24.3462	50.9231	41.5192	71.7692	54.6253	128.984	69.5043	25.1338
50.545	41.5504	154.918	74.2888	126.714	146.581	65.0039	177.387
49.3096	38.674	139.756	71.4082	122.173	146.581	66.5041	176.42
51.7083	37.875	166.104	83.8542	128.417	146.013	60.5035	23.2005
59.2583	39.3672	136.631	72.9096	129.552	143.743	65.0039	261.972
69.1828	79.5806	38.1935	88.6344	30.7849	139.202	65.0039	44.9509
39.9908	78.5183	33.2156	74.6147	45.5432	138.634	66.5041	105.369
32.0994	77.0317	41.7484	70.9641	51.2195	137.499	69.5043	228.621
39.4654	45.1509	172.099	71.848	118.767	167.583	62.0037	461.109
49.4836	126.799	56.0263	69.977	41.0022	167.583	66.5041	146.936
56.5111	47.2399	186.914	76.2334	125.011	165.88	68.0042	370.724
31.0021	39.741	121.739	62.2781	102.306	149.419	65.0039	227.655
33.963	105.352	51.7963	70.3333	48.949	159.636	62.0037	26.1005
36.3951	105.926	57.321	63.8519	47.2461	168.718	66.5041	39.1508
61.4118	59.6699	32.5654	92.8595	62.0044	28.5144	60.5035	147.903
51.2613	55.6532	51.6271	73.7102	90.9534	52.3547	60.5035	203.487
44.1271	64.22	34.2983	65.6724	90.3858	56.3281	63.5038	197.687
67.6831	67.338	30.7958	92.0423	99.4678	48.949	63.5038	68.6347
59.2756	58.0394	30.4724	92.5512	73.3569	29.6497	63.5038	61.3846
74.2661	58.1306	35.7992	115.011	80.7361	27.3792	71.0045	592.095
35.8955	37.453	25.9443	85.5296	68.2483	49.5166	66.5041	138.719
39.2907	48.5307	24.3733	69.1813	83.5742	52.3547	71.0045	181.254
31.0133	49.0691	36.4415	67.016	85.2771	77.898	66.5041	181.737
37.7927	88.324	48.8531	63.7408	90.9534	70.5188	65.0039	223.788
72.6231	68.3504	73.2689	100.131	107.415	59.1663	66.5041	255.205
38.0746	67.8509	27.2648	71.8123	48.3814	66.5454	69.5043	188.02
46.0459	74.7653	37.1698	65.2223	54.0576	81.8714	83.0055	663.147
34.5878	43.0649	21.8511	88.0458	58.031	62.572	74.0047	126.636
43.8017	79.6742	32.9025	67.9636	42.1375	112.523	68.0042	450.959
26.0142	29.8199	91.4716	58.0261	90.3858	103.441	66.5041	203.971
30.3781	59.8	34.8916	68.7587	61.4368	107.982	77.005	374.591
37.1504	72.8305	34.9174	67.4661	55.1929	102.306	77.005	228.138
33.7687	55.6939	27.035	64.7617	56.8958	94.9268	77.005	206.871
46.5769	60.0385	32.1154	74.7308	35.3259	117.632	59.0034	12.5669
66.2891	48.9052	191.758	80.3412	125.579	116.497	63.5038	101.985
27.5633	28.3799	88.6463	65.1659	100.603	117.632	68.0042	110.686
52.5732	48.7683	163.037	70.5488	122.173	117.064	63.5038	39.6341
33.6599	64.645	49.5853	66.0608	53.49	135.228	77.005	453.376
34.2649	58.5903	55.1337	69.6819	51.7871	129.552	77.005	390.541
28.6752	61.9363	30.7166	65.9268	59.1663	124.443	72.5046	151.77
37.5932	90.5064	44.5875	70.542	47.2461	156.231	66.5041	339.79
57.5741	96.7534	38.8606	78.9513	38.1641	143.175	66.5041	495.91
47.5242	49.0418	155.017	75.2441	125.579	137.499	66.5041	578.078
37.233	84.9029	49.1165	84.1068	45.5432	154.528	63.5038	49.7843
60.041	60.8223	163.32	84.5547	120.47	163.61	69.5043	247.472
32.3497	59.4417	166.475	68.7975	114.794	160.204	66.5041	157.57
32.1463	68.7927	30.5122	65.5854	50.6519	155.663	65.0039	39.6341
51.6629	89.3483	33.0112	69.1685	38.7317	60.8692	62.0037	43.0175
55.7085	66.3704	38.0142	74.9737	78.4656	35.8936	63.5038	238.771
49.268	57.74	56.248	62.648	89.8181	50.0842	65.0039	120.836
67.5274	70.8151	32.3836	81.8973	30.2173	77.3303	62.0037	70.5681
43.7106	64.2225	25.3737	67.1102	51.7871	46.6785	66.5041	223.788
59.7053	70.9216	29.5956	95.6458	55.1929	30.2173	65.0039	154.186
58.7241	65.3793	25.2414	86.3103	97.7649	51.7871	63.5038	14.0169
66.2576	73.3238	33.9977	76.4006	34.7583	86.98	72.5046	831.35
29.7727	37.7424	36.7576	72	89.8181	85.2771	66.5041	31.9006
46.4878	52.9756	160.244	73.0244	109.117	96.6297	60.5035	19.8171
28.4286	37.9545	132.305	63.2662	107.982	134.661	63.5038	74.4348
57.1878	60.9714	30.7673	72.4041	33.6231	118.767	65.0039	118.419
33.0781	34.1187	84.7938	65.7469	102.874	107.415	65.0039	154.67
26.7624	56.4752	44.1683	63.0099	68.8159	131.255	72.5046	48.8176
39.0617	39.605	115.046	66.5098	109.685	111.956	74.0047	1010.67
26.3333	46.2308	37.1795	56.7436	95.4944	108.55	66.5041	18.8504
30.4359	76.2949	28.5897	71.3974	60.8692	110.82	71.0045	37.7008
28.2716	36.297	44.9162	76.2741	84.1419	94.3591	66.5041	190.437
44.6932	49.9178	122.353	67.1014	121.038	120.47	68.0042	176.42
34.1707	70.9512	50.7805	69.5366	54.0576	122.173	71.0045	19.8171
72.4118	47.3808	152.625	103.381	123.308	109.685	68.0042	156.12
45.1426	91.5631	46.6456	76.8273	43.8403	135.796	71.0045	321.906
43.737	41.4954	140.627	77.6575	122.173	169.286	69.5043	158.053
40.0889	71.8444	36.8667	68.8222	47.2461	148.851	63.5038	21.7504
50.8946	47.9613	149.677	75.471	130.12	135.228	68.0042	224.755
75.6552	71.4483	205.759	78.4483	123.308	163.042	66.5041	14.0169
48.7461	44.7492	180.834	73.8589	127.282	150.554	71.0045	154.186
27.7731	47.7347	27.0477	80.5005	63.1397	157.366	72.5046	466.426
26.1429	60.6494	31.3247	64.2727	60.3015	170.421	74.0047	37.2174
27.8847	62.9539	34.2411	77.4948	65.4102	143.743	77.005	419.058
38.2146	59.2672	29.4332	63.9879	89.2505	63.1397	66.5041	119.386
66.0601	54.4519	38.4784	93.5024	89.2505	35.8936	66.5041	201.071
73.4531	71.5312	30.0156	86.8281	31.3525	69.9512	66.5041	30.934
57.5581	64.7398	36.7909	80.6588	84.1419	37.5964	74.0047	936.235
52.7607	69.4458	34.5793	68.8917	72.7893	35.3259	68.0042	191.887
63.3	76.0917	33.3	96.9917	58.5986	27.9468	68.0042	58.0012
35.7679	44.3868	24.7937	79.9427	55.7605	70.5188	74.0047	168.687
51.0034	70.9275	38.6003	66.7336	77.3303	39.8669	74.0047	286.622
74.5349	33.6678	85.8904	94.2159	129.552	118.767	68.0042	145.486
53.5	41.4054	116.605	112.561	128.984	123.308	65.0039	143.07
72.5294	64.7941	28.6618	79.5147	28.5144	85.8447	63.5038	32.8673
33.2418	61.4396	61.0879	77.1868	94.9268	81.3037	66.5041	43.9842
68.1778	56.2504	33.1422	79.1607	35.8936	123.876	74.0047	339.79
37.7282	56.2524	41.699	66.9709	46.1108	102.306	71.0045	49.7843
30.126	78.4961	47.2416	85.1362	65.4102	115.361	84.5056	188.02
35.6296	88.2948	45.5185	69.8642	64.2749	94.3591	80.0052	313.206
29.4435	48.4391	79.0696	71.9043	105.712	122.173	69.5043	111.169
69.4914	66.7735	112.229	88.3954	109.117	77.898	75.5049	503.643
31.7005	30.3502	28.0691	76.0691	79.6008	72.2217	68.0042	104.885
33.4331	68.9805	28.4282	71.6277	59.1663	77.898	77.005	198.654
29.2989	28.1801	31.8544	76.3716	84.1419	89.2505	71.0045	126.153
24.2222	18.5926	24.7407	97.4074	80.1685	78.4656	66.5041	13.0503
30.7647	67.2426	37.2279	67.5147	54.0576	161.907	66.5041	65.7347
42.5701	44.0374	135.897	78.4766	127.282	133.525	69.5043	51.7177
50.3544	87.7882	46.9877	77.7228	45.5432	140.905	75.5049	901.435
31.2857	107.643	26.9286	57.4286	126.714	170.989	71.0045	6.7668
40.2643	117.958	65.03	63.9279	120.47	173.259	80.0052	160.953
23.3483	54.2612	46.4424	75.236	65.4102	132.958	77.005	344.14
76.1056	66.3709	36.0385	119.053	50.6519	29.082	77.005	1131.02
61.7455	64.987	31.6364	75.7091	60.8692	30.7849	69.5043	186.087
59.5988	61.3726	29.8696	81.18	57.4634	34.1907	74.0047	574.695
56.1754	52.3697	33.8578	73.0806	68.8159	30.7849	69.5043	101.985
69.7188	75.4375	36.7812	90.75	79.0332	29.6497	66.5041	15.467
74.5271	76.4201	43.3808	124.385	92.0886	35.3259	77.005	614.329
51.426	72.1949	36.574	60.6209	42.7051	58.031	72.5046	133.886
52.5714	56.9796	28.3061	67.449	41.5698	76.1951	72.5046	23.6838
70.1148	72.2455	37.942	86.1682	28.5144	89.2505	66.5041	425.342
31.1275	49.335	112.896	63.6688	110.82	126.714	68.0042	386.674
59.2692	63.0256	33.8462	92.235	32.4878	122.741	68.0042	113.102
26.7062	47.0474	34.1232	57.0758	93.7915	111.388	65.0039	101.985
68.4702	77.3869	30.881	78.5952	30.7849	79.0332	66.5041	81.2016
54.4878	80.9553	35.7195	78.3862	38.1641	83.0066	74.0047	118.902
36.0846	56.7923	51.5231	60.7	92.6563	81.3037	72.5046	62.8346
61.3182	60.4091	44.4545	73.9545	34.1907	121.038	66.5041	10.6335
33.1095	45.553	71.8344	72.3743	70.5188	125.579	89.006	1257.66
43.9463	34.1611	106.631	61.8523	111.388	109.117	68.0042	72.0181
40.8913	57.2391	39.3043	69.6739	46.6785	120.47	68.0042	22.2338
70.7096	53.8794	157.903	97.6206	123.308	111.956	75.5049	412.775
31.038	25.7785	63.4272	72.1741	97.7649	107.415	72.5046	152.736
67.1496	80.6953	68.3767	68.9141	35.3259	106.847	71.0045	174.487
27.8207	36.4495	74.8207	69.4596	86.4124	97.1973	71.0045	191.404
37.5803	85.8832	39.0365	70.0547	61.4368	97.1973	81.5054	132.436
27.5862	64.6552	185.621	65.2759	112.523	161.339	66.5041	14.0169
58.2698	33.9683	100.508	63.5556	110.253	143.743	66.5041	30.4506
44.6051	40.3744	72.5077	65.3436	105.144	164.745	68.0042	94.2519
31.7073	62.9268	34.1463	68.4451	54.0576	125.011	71.0045	79.2683
21.5556	58.3333	26.3333	52.7778	83.0066	173.827	68.0042	4.35009
26.5	45.3621	25.9483	86.6034	62.0044	170.421	69.5043	28.0339
52.5769	68.3077	34.7308	84.6154	42.1375	142.607	71.0045	25.1338
46.64	42.76	136.2	63.16	118.767	146.581	71.0045	12.0836
26.2559	75.1611	53	72.0711	66.5454	148.851	81.5054	101.985
31.0125	68.7654	66.6971	70.5545	62.572	126.714	83.0055	735.648
70.3897	62.8309	33.2169	116.673	47.8137	31.3525	69.5043	131.469
69.5855	62.4408	32.5724	124.125	74.4922	26.2439	68.0042	73.4681
61.2573	59.6141	31.3071	109.295	70.5188	27.9468	69.5043	116.486
91.963	44.8889	28.7037	120.481	76.7627	23.4058	66.5041	13.0503
58.8085	76.6383	37.3511	76.9149	79.0332	33.0554	68.0042	45.4342
77.0783	50.5181	32.1024	147.199	73.3569	23.9734	69.5043	80.2349
70.7662	75.1416	44.1749	99.2167	33.6231	54.6253	74.0047	508.477
76.7557	58.8168	38.0809	100.71	30.7849	59.1663	69.5043	316.59
54.8345	69.7862	29.0276	74.9103	35.8936	74.4922	66.5041	70.0847
60.4095	61.2381	37.0667	76.4	100.035	55.7605	69.5043	50.751
36.8571	45.4396	23.033	76.6154	73.3569	51.7871	68.0042	43.9842
59.4436	69.1726	33.641	77.8897	38.7317	80.7361	77.005	565.511
63.6537	71.9922	31.5109	78.2174	37.5964	76.1951	77.005	311.273
52.2731	74.721	34.5187	79.9823	42.1375	65.4102	77.005	246.022
46.907	58.6744	30.4806	68.5891	40.4346	91.521	74.0047	62.3513
32.5255	66.9682	42.6879	66.5892	69.3836	88.6829	86.0058	151.77
58.9349	51.3065	111.264	78.5709	114.794	101.738	68.0042	126.153
33.1611	34.8556	77.1222	67.5611	112.523	152.257	68.0042	87.0017
55.376	74.7509	45.5737	63.8411	42.1375	119.902	72.5046	422.925
29.1048	49.7258	129.04	72.4032	112.523	135.796	66.5041	59.9345
54.5441	48.1691	166.382	88.8676	118.767	111.388	69.5043	65.7347
28	24.1649	60.9043	66.3883	97.1973	110.253	72.5046	90.8685
32.8452	55.6599	35.0799	66.8883	57.4634	111.388	81.5054	380.874
53.6903	78.9115	74.6726	63.708	39.2993	106.847	71.0045	54.6178
24.4058	84.1014	39.8841	76.6739	64.2749	152.257	81.5054	66.7013
31.8005	74.7423	69.7323	76.9354	63.1397	149.419	90.5062	913.518
56.699	107.913	45.7184	73.9515	38.7317	93.2239	72.5046	49.7843
41.1825	66.4123	47.3219	67.2018	50.6519	119.335	80.0052	1223.82
38.8908	92.6253	51.6811	77.83	47.8137	161.339	74.0047	389.574
32.8857	90.5714	44.0381	74.4286	50.6519	159.069	68.0042	50.751
29.6471	86.9485	49.3603	67.3235	53.49	157.933	68.0042	65.7347
33.6051	86.978	60.6654	72.0388	52.3547	165.88	78.5051	1034.35
38.0861	41.2649	66.0132	61.7947	109.685	157.933	71.0045	72.9848
40.4717	98.3847	48.2985	71.0218	48.949	156.798	75.5049	555.361
70.3846	41.6923	161.5	68.0962	131.255	163.042	72.5046	50.2677
42.2609	48.4783	122.478	60.6957	117.632	173.827	74.0047	11.1169
24.8916	78.9518	34.3253	69.5813	69.9512	156.798	80.0052	160.47
76.2392	75.7738	32.2843	115.642	44.408	34.1907	71.0045	482.86
82.8636	88.7727	43.7273	130.136	76.1951	25.1086	71.0045	10.6335
48.9189	73.2124	82.0135	62.9788	98.9002	65.4102	69.5043	250.372
74.3603	79.1232	32.2298	83.7353	30.7849	73.3569	68.0042	262.939
52.0792	60.0104	111.605	84.9652	109.117	92.6563	75.5049	652.996
49.963	45.6296	64.2222	75.6296	100.603	75.6275	66.5041	13.0503
50.5543	60.5129	48.048	67.8478	95.4944	59.1663	77.005	1460.66
48.1429	87.8571	29.2857	69.7143	39.8669	65.4102	69.5043	10.1502
30.7188	28.0312	30.9688	115.625	88.6829	67.6807	72.5046	15.467
51.7297	78.5541	28.7432	80.4595	39.2993	64.2749	72.5046	35.7674
37.1765	48.9039	63.8294	64.2059	96.6297	81.8714	77.005	246.505
52.0699	80.7254	36.5725	75.0052	41.0022	69.9512	75.5049	186.57
36.8161	59.6473	30.9775	65.8161	50.6519	93.7915	75.5049	257.622
42.6538	71.7692	28.8846	64.3077	47.2461	98.3325	77.005	12.5669
50.6786	79.9643	33.8929	73.2143	39.2993	67.113	71.0045	13.5336
29.1831	76.009	50.9706	74.5661	61.4368	119.335	77.005	427.759
71.9089	68.1846	30.6846	86.1355	33.6231	114.794	71.0045	206.871
40.8162	47.3568	101.557	73.3568	115.361	116.497	69.5043	89.4185
41.6421	50.0788	120.901	74.8485	108.55	102.306	72.5046	484.793
49.75	49.0163	163.342	81.0598	117.064	112.523	72.5046	88.9351
81.9871	73.9596	32.3621	101.294	29.082	114.794	71.0045	262.939
81.1975	79.5309	35.3086	81.4321	29.082	106.847	71.0045	39.1508
29.0794	63.0238	32.6878	82.3889	69.9512	113.658	84.5056	182.704
34.4276	74.0883	37.0848	66.5618	67.113	104.009	83.0055	136.786
43.262	66.3624	40.3843	69.1659	45.5432	102.874	75.5049	221.371
39.5422	66.324	35.0241	69.9719	52.3547	105.144	83.0055	361.057
75.3384	43.1667	178.96	77.1818	118.767	104.576	77.005	574.212
64.7159	76.3061	42.7655	85.1063	41.0022	105.144	84.5056	750.148
67.6094	67.3984	37.0156	68.2578	37.0288	114.794	71.0045	61.8679
43.9416	84.7987	41.2662	71.026	47.2461	125.579	75.5049	223.304
26.6038	55.717	85.7547	61.0566	69.9512	126.146	78.5051	25.6172
42.2079	39.2331	128.066	65.1589	122.173	130.12	74.0047	364.924
61.6933	49.3837	179.558	75.0683	126.714	163.61	74.0047	332.54
51.314	40.0918	173.932	81.4734	123.876	144.31	71.0045	100.052
53.58	38.61	102.25	62.2	112.523	143.175	71.0045	48.3343
84.7067	40.5533	162.066	98.8067	132.39	125.011	77.005	507.51
41.5584	36.9026	148.701	67.0909	115.361	144.31	74.0047	74.4348
57.2188	35.8125	145.125	72.0938	129.552	163.042	74.0047	15.467
31.9774	88.188	41.7218	83.4286	54.6253	153.392	77.005	64.2846
97.9708	56.5401	32.1168	134.577	44.408	30.7849	74.0047	66.218
74.5898	78.4069	30.523	81.3693	33.0554	75.6275	75.5049	578.562
44.2542	62.0847	74.6949	66.9322	97.7649	67.6807	77.005	85.5517
63.4615	59.359	45.2051	65.8205	96.062	47.2461	68.0042	18.8504
40.5894	71.0033	45.4172	63.3013	62.0044	68.2483	87.5059	145.97
33.7087	34.3215	35.9968	74.6246	86.98	72.7893	74.0047	448.059
85.0453	70.0998	87.8805	125.364	109.117	57.4634	75.5049	586.295
44.7588	86.6985	34.2864	61.5276	59.1663	49.5166	84.5056	96.1853
45.1082	60.4771	30.5671	65.7325	52.3547	59.1663	81.5054	558.261
46.1546	71	29.1919	67.9345	50.6519	50.0842	77.005	428.242
84.406	50.9359	36.0812	141.863	76.7627	23.4058	75.5049	113.102
54.9565	70.3913	32.7826	70.0435	43.8403	52.3547	72.5046	11.1169
53.4201	61.895	36.6667	66.0183	90.9534	46.1108	74.0047	105.852
81.1116	54.7045	91.6983	84.6736	112.523	88.6829	74.0047	233.938
94.3524	55.2093	146.795	90.3612	128.417	114.794	74.0047	219.438
38.8571	59.9365	28.1429	70.4063	62.0044	88.1153	87.5059	152.253
67.3322	50.5638	172.68	86.7903	125.579	117.632	77.005	288.072
26.1438	51.7712	100.892	64.3072	75.0598	123.308	81.5054	147.903
51.7621	53.9052	126.944	78.0426	110.82	98.9002	75.5049	249.888
65.95	41.78	218.87	88.34	131.823	138.634	74.0047	48.3343
72.3433	45.5051	170.049	82.9802	134.093	135.796	81.5054	905.302
66.9951	45.5809	176.522	79.7181	132.958	130.12	77.005	197.204
94.1667	12.3667	26.1	117.933	20	95.4944	72.5046	14.5003
53.4571	57.6381	143.095	70.6571	112.523	104.009	77.005	50.751
42.3058	106.134	56.119	64.6909	45.5432	165.88	71.0045	292.423
60.0745	42.5426	103.032	63.9894	110.82	140.905	71.0045	45.4342
33.9199	95.7344	58.1543	72.4273	55.1929	157.366	78.5051	325.773
26.2418	54.6993	47.3529	67.6993	69.9512	146.581	81.5054	73.9515
25.6087	38.5886	56.5284	80.6722	76.1951	150.554	86.0058	144.52
60.8896	80	38.8409	101.994	75.0598	29.6497	72.5046	148.87
72.625	65	28.3	126.05	76.7627	27.9468	78.5051	19.3337
62.9586	86.2928	44.326	97.8646	94.3591	41.5698	72.5046	174.97
41.8126	44.1681	71.8325	73.2628	101.738	88.1153	78.5051	776.249
86.4059	64.3574	56.4046	113.6	97.7649	42.7051	80.0052	1165.82
54.7244	71.1732	32	84.6535	44.9756	46.6785	75.5049	61.3846
93.9636	36.0955	68.1545	120.118	102.306	39.8669	74.0047	106.335
60.5296	70.5083	31.8771	94.5766	62.0044	33.6231	80.0052	318.523
30.3862	28.431	30.3241	75.8345	85.2771	83.0066	75.5049	140.169
56.176	72.6912	38.9989	69.86	46.1108	93.2239	84.5056	859.384
39.5476	78.6095	34.6571	61.2548	62.572	80.7361	86.0058	203.004
35.7761	71.0348	31.0672	73.0846	67.113	77.898	86.0058	194.304
45.765	55.6979	62.1936	70.8813	98.3325	72.2217	78.5051	619.162
48.2558	73.6605	32.9318	61.8419	44.408	86.98	80.0052	311.756
41.1951	66.7642	28.3821	56.6423	48.3814	88.1153	75.5049	59.4512
36.4719	60.7753	25.9326	59.8989	79.6008	51.7871	75.5049	43.0175
58.8628	77.154	48.3093	77.7834	42.1375	109.685	78.5051	401.658
67.4853	46.7871	176.277	82.2582	130.687	145.446	78.5051	1121.36
51.2083	30.625	167.125	79.4583	130.12	151.122	72.5046	11.6002
39.0192	84.6442	46.875	77.1442	47.8137	137.499	74.0047	50.2677
27.3572	54.2884	60.8214	71.0395	70.5188	139.769	86.0058	330.123
26.6774	37.1075	41.4086	88.4516	73.3569	151.689	86.0058	44.9509
29.1129	62.0287	58.5806	71.2097	63.1397	138.066	83.0055	269.705
28.9818	40.2961	61.5091	70.3766	79.0332	136.931	89.006	186.087
53.3818	53.2273	162.191	89.7455	119.335	113.091	75.5049	53.1677
47.648	53.2626	140.48	71.6704	118.199	115.929	75.5049	86.5184
47.4624	71.8172	50.5699	70.7581	44.408	114.794	75.5049	89.9018
42.9038	61.2981	154.865	65.5096	104.576	96.062	75.5049	50.2677
65.1176	77.5775	53.4011	71.0642	39.2993	107.982	77.005	90.3851
36.2568	43.6081	65.0135	61.7973	111.956	156.798	71.0045	35.7674
49.0654	44.243	124.252	62.271	114.794	169.286	71.0045	51.7177
34.6495	45.0008	92.1806	80.5692	110.82	172.124	77.005	583.395
44.5385	42.9487	119.179	58.3333	112.523	166.448	72.5046	18.8504
35.3871	44.7419	106.097	76.9355	106.847	172.692	74.0047	14.9836
69.9301	43.7401	179.339	75.723	127.849	159.069	83.0055	366.374
25.1097	64.3987	36.865	74.9388	66.5454	164.177	81.5054	229.105
23.5325	34.1009	52.9765	84.4709	91.521	168.151	86.0058	431.142
25.5662	86.8353	70.8147	85.7309	77.3303	170.989	87.5059	328.673
30.7792	64.1741	111.817	81.921	79.6008	152.257	95.0066	269.222
46.9913	91.3739	38.7391	73.8174	44.9756	64.2749	77.005	55.5844
80.0534	69.6994	40.0225	122.051	87.5476	30.2173	75.5049	172.07
55.9091	74.625	39.233	70.5	79.6008	35.3259	72.5046	85.0684
65.828	77.3585	38.2439	88.2232	37.0288	64.8425	80.0052	396.341
70.95	67.75	63.325	107.3	106.847	61.4368	75.5049	19.3337
97.8069	54.9851	35.5347	113.847	85.8447	26.8115	75.5049	97.6353
57.45	82.3333	34.4667	92.8833	41.0022	46.1108	78.5051	29.0006
40.7027	62.3784	33.7568	70.2342	55.7605	67.6807	83.0055	53.6511
70.2863	74.29	42.4501	102.352	39.2993	46.1108	84.5056	256.655
43.1546	65.5987	29.1447	60.2895	80.7361	48.3814	78.5051	146.936
102.638	89.3558	59.6196	113.804	97.1973	35.8936	77.005	78.7849
54.1724	55.2069	26.5172	79.3793	64.8425	35.8936	80.0052	14.0169
64.2364	64.6364	30.4909	96.0182	59.1663	30.7849	77.005	26.5839
76.0457	42.3046	156.843	79.7817	135.796	129.552	78.5051	95.2186
47.623	41.7831	111.69	72.8064	121.605	123.876	75.5049	332.057
52.8341	49.9539	178.567	70.9862	130.12	132.39	75.5049	104.885
30.4267	45.7394	28.544	89.6808	69.9512	97.1973	87.5059	148.386
57.8075	74.5604	42.2	76.9962	42.1375	127.849	77.005	256.172
78.0217	55.7964	126.923	88.746	115.929	98.9002	77.005	489.143
45.3462	54	141.154	72.5231	106.847	98.3325	75.5049	62.8346
34.3147	31.0939	70.7995	74.3832	101.738	110.253	77.005	190.437
30.5764	73.1873	62.0951	75.7378	58.5986	141.472	83.0055	335.44
52.2274	68.4836	32.9846	75.1464	46.6785	72.7893	81.5054	250.855
38.369	75.7754	29.3476	67.7968	59.7339	76.7627	84.5056	90.3851
42.9819	74.8365	35.5886	73.0404	56.3281	86.4124	87.5059	561.645
57.875	35.4375	101.771	53.75	109.685	144.878	71.0045	23.2005
50.9423	39.1923	81.4038	69.0385	109.117	168.151	72.5046	25.1338
38.0303	36.697	139.394	69.1212	118.199	146.013	75.5049	31.9006
27.2926	92.1591	37.2188	68.3835	60.8692	165.88	80.0052	170.137
57.8829	47.2609	232.555	84.8294	129.552	149.987	81.5054	144.52
29.2727	48.0909	32.7576	69.3939	62.572	141.472	78.5051	15.9503
27.4225	99.1802	64.8106	70.461	70.5188	164.177	89.006	576.628
26.5303	99.4135	43.4063	88.9942	72.2217	168.718	93.5064	335.44
29.3331	65.3825	57.1818	72.4713	81.3037	161.907	92.0063	664.597
23.834	73.7126	115.012	73.8704	78.4656	167.583	87.5059	119.386
74.6965	73.5513	36.3734	95.8122	36.4612	50.6519	81.5054	442.742
65.0133	64.58	95.4422	91.8911	104.009	59.1663	77.005	217.504
61.4076	56.1304	30.1848	90.2446	71.0864	30.7849	77.005	88.9351
61.1088	74.8549	39.6632	96.8497	88.6829	38.7317	80.0052	93.2852
59.2576	80.1136	31.7879	88.4242	68.8159	32.4878	78.5051	63.8013
96.7683	64.1732	46.2253	145.419	90.9534	32.4878	84.5056	454.826
49.734	63.7809	36.5377	78.7283	79.0332	42.1375	83.0055	339.79
71.1051	64.0043	42.5371	113.675	46.6785	37.5964	86.0058	671.363
38.0339	41.7272	22.3864	76.111	70.5188	59.7339	87.5059	370.241
50.4828	76.2241	40.3621	80.7414	43.2727	101.738	78.5051	28.0339
38.7983	51.7639	53.5665	65.588	93.2239	77.898	77.005	112.619
62.4833	89.4167	38.7667	90.6833	46.6785	96.062	87.5059	29.0006
74.7193	55.5112	45.9888	93.9015	33.6231	58.031	78.5051	260.039
63.515	82.8712	35.2446	84.9499	41.0022	99.4678	83.0055	337.857
39.2455	65.3394	32.8628	65.9531	67.113	68.8159	90.5062	133.886
29.6	23.9333	24.55	76.5	83.0066	72.7893	77.005	29.0006
53.1223	64.8431	76.9707	75.734	101.171	67.113	80.0052	181.737
40.9722	62.9722	36.7778	59.0278	58.5986	71.6541	84.5056	17.4003
42.0833	50.3611	29.9722	62.4167	86.98	59.7339	77.005	17.4003
44.8903	64.4444	35.5869	68.4573	89.8181	58.031	84.5056	339.307
54.6245	67.141	28.9908	73.7344	46.1108	77.3303	83.0055	263.905
35.287	59.6054	34.9596	63.1076	54.0576	111.388	78.5051	107.785
58.6995	48.8891	159.122	77.5742	120.47	160.204	77.005	270.189
38.707	36.6172	118.406	72.4473	115.361	146.581	81.5054	247.472
25.1625	30.1062	38.4688	78.0563	81.3037	142.607	86.0058	77.3349
43.5189	56.0189	107.104	70.9151	109.685	106.847	77.005	51.2344
28.6478	54.1697	30.0386	90.0951	73.9246	109.117	90.5062	188.02
31.3218	64.8732	52.2288	82.9887	60.3015	157.366	86.0058	1113.14
49.5192	83.6731	53.9231	75.2692	44.9756	117.632	78.5051	25.1338
51.3635	67.8123	40.1284	76.1823	45.5432	112.523	84.5056	448.059
28.362	84.2509	111.337	77.0609	79.0332	155.095	90.5062	134.853
38.4487	65.4337	41.9266	80.9741	59.1663	117.632	89.006	579.528
39.2407	77.4444	36.0741	71.037	51.2195	110.82	84.5056	26.1005
73.7532	47.039	216.532	89.4156	123.876	160.204	80.0052	37.2174
26.7539	83.1371	45.0467	67.5327	65.4102	169.286	84.5056	155.153
45.204	53.8963	29.1237	71.5953	51.2195	44.9756	80.0052	144.52
76.8495	62.801	36.2449	122.372	64.2749	23.9734	75.5049	189.47
47.0192	100.147	43.4888	70.476	47.8137	64.2749	80.0052	151.286
65.6965	78.5445	40.9922	93.2767	44.9756	63.7073	92.0063	868.084
90.0795	50.0874	39.3099	109.461	65.9778	27.9468	86.0058	425.825
36.9029	41.4805	75.8754	67.2417	97.7649	97.7649	84.5056	507.994
45.3143	30.7714	85.1714	79.7714	115.361	110.82	78.5051	16.917
71.2954	70.2701	32.5213	73.06	37.5964	90.3858	80.0052	305.956
71.3263	75.933	35.2859	88.8119	41.5698	72.7893	86.0058	706.648
54.9295	61.5236	91.8531	76.1544	105.712	88.6829	87.5059	1158.57
49.7354	82.411	36.9189	73.4786	53.49	89.8181	90.5062	429.209
41.1717	49.1953	145.677	78.0101	108.55	104.576	83.0055	143.553
43.0048	56.6329	50.5604	69.9662	95.4944	76.7627	81.5054	100.052
41.0861	58.709	49.6967	67.9631	98.3325	76.7627	81.5054	117.936
69.5625	69.5355	31.7095	98.1571	39.2993	77.3303	86.0058	286.139
36	63.28	107	68.48	94.3591	94.9268	78.5051	12.0836
37.1304	62.5652	98.8696	64	96.062	93.7915	78.5051	11.1169
51.5904	48.7601	137.31	70.4723	121.605	119.335	78.5051	130.986
97.6266	34.9212	156.975	86.0124	130.687	120.47	77.005	116.486
34.2188	70.6875	57	64.8125	55.7605	118.767	81.5054	15.467
51.7529	46.521	145.185	76.9926	114.226	122.173	93.5064	1117.01
32.5888	64.6781	62.0398	71.6986	68.8159	144.878	90.5062	449.026
29.3961	33.0914	82.6066	83.7618	92.0886	134.093	90.5062	174.487
35.3398	49.4716	109.982	77.3773	76.7627	132.39	96.5067	773.832
28.5169	42.6216	48.2939	75.8682	79.0332	140.905	89.006	143.07
23.4169	37.397	91.3201	80.9628	93.2239	145.446	89.006	194.787
27.1261	63.9456	46.6877	65.0688	81.8714	127.849	89.006	168.687
27.714	53.8739	47.7568	72.1171	76.1951	120.47	89.006	214.604
26.1804	33.5876	84.7835	76.6675	84.1419	122.173	89.006	187.537
55.2485	40.8788	72.4606	79.2242	106.847	84.7095	77.005	79.7516
73.272	57.5538	106.579	84.1429	107.982	71.6541	78.5051	246.988
80.018	61.5129	30.9149	139.218	73.3569	25.6763	80.0052	375.074
53.1632	67.7798	78.5827	75.7306	102.874	75.0598	84.5056	441.292
42.75	61.1579	108.039	71.7763	104.576	92.6563	80.0052	36.7341
35.5067	49.9093	32.9093	67.9627	78.4656	65.4102	87.5059	181.254
56.0162	74.1474	44.3063	73.1628	65.4102	53.49	101.007	626.413
40.9897	57.3324	51.1824	68.925	93.2239	84.7095	86.0058	328.673
38.1429	70.3878	43.1837	68.1633	95.4944	88.6829	83.0055	23.6838
77.3333	66.2319	64.029	113.043	105.144	54.0576	80.0052	33.3507
61.0749	90.8837	45.2248	91.0879	97.1973	51.7871	81.5054	187.054
46.4251	75.6108	34.2814	64.0958	85.8447	47.8137	83.0055	161.437
69.7109	83.9867	44.313	99.5252	77.3303	33.0554	81.5054	182.22
63.9897	76.6186	37.0258	97.0722	73.9246	34.7583	83.0055	93.7685
77.4211	72.2138	53.6447	112.395	82.439	31.9202	84.5056	146.936
50.16	86.76	42.52	68.6	45.5432	98.9002	80.0052	12.0836
38.2917	62.4375	43.0417	72.3542	48.949	136.364	77.005	23.2005
36.093	73.0465	51.5581	67.4186	52.9224	126.146	80.0052	20.7838
81.5758	36.9242	187.091	87.8788	127.849	121.038	78.5051	31.9006
68.4856	38.1017	191.488	86.9405	127.282	119.902	84.5056	251.822
28.5277	65.7055	68.1429	72.7318	66.5454	132.958	84.5056	165.787
50.9783	106.348	43	70.6087	46.6785	99.4678	83.0055	22.2338
27.7465	40.7279	60.5721	85.0581	85.8447	115.361	90.5062	207.838
34.086	45.9092	48.4007	89.0533	84.7095	104.009	90.5062	399.241
35.8591	57.4397	62.2364	81.0777	75.0598	115.361	96.5067	596.929
34.5262	54.7071	47.0476	77.9929	76.1951	104.576	96.5067	203.004
42.9524	46.0476	125.524	63	114.794	159.636	75.5049	10.1502
26.8607	35.5443	53.1027	83.9882	101.171	170.989	86.0058	409.392
35.6219	78.6781	59.6406	85.0187	54.0576	143.743	84.5056	154.67
44.5714	16.2857	22.6429	111.714	135.228	165.88	81.5054	13.5336
33.4071	55.4377	141.834	72.9753	102.306	161.339	98.0068	1152.77
33.6823	135.173	36.7264	110.724	77.898	169.286	101.007	844.4
28.0773	83.3114	98.0068	75.0477	92.0886	159.636	96.5067	212.671
46.1905	95.5238	78.4286	78	55.7605	143.175	93.5064	10.1502
101	14.5172	30.2414	92.7586	33.0554	35.3259	77.005	14.0169
52.2222	71.0667	31.1778	82.6222	86.98	41.5698	78.5051	21.7504
83.6071	69	38.2679	123	67.6807	24.541	80.0052	27.0672
71.9371	69.4512	42.2473	116.779	41.5698	42.1375	86.0058	545.211
91.7132	66.0101	44.841	116.573	94.3591	39.2993	86.0058	525.877
90.2464	60.3271	38.06	116.556	74.4922	30.2173	87.5059	466.909
94.2083	48.875	55.1667	136.792	88.6829	29.082	81.5054	11.6002
44.7294	45.4314	27.6	80.8157	67.113	49.5166	84.5056	123.252
65.2883	77.3449	36.9556	72.9395	52.3547	62.572	96.5067	751.115
59.4426	68.5343	105.747	95.0813	106.847	80.7361	87.5059	880.168
44.1053	44.5263	148.132	78.2105	125.011	136.364	78.5051	18.367
80.4366	51.522	154.582	94.9109	123.308	110.82	83.0055	385.224
73.8894	58.5935	116.157	85.5405	113.658	92.6563	83.0055	310.306
75.4014	53.7407	100.693	95.9324	115.361	89.8181	93.5064	1408.94
30.0868	42.6322	28.0041	71.3099	73.9246	85.8447	90.5062	116.969
52.4536	94.7526	56.0515	78.7629	44.9756	119.335	81.5054	46.8843
50.328	59.096	106.24	76.168	106.279	83.0066	81.5054	60.4179
30.437	29.7319	76.2332	89.0402	101.738	130.12	92.0063	180.287
30.3333	49.7143	75.9524	73.6667	72.7893	134.093	89.006	10.1502
34.6359	71.0655	34.7767	71.415	61.4368	104.576	86.0058	199.137
26	32.8125	85.5365	84.5156	85.2771	136.931	90.5062	185.604
32.5622	76.945	46.0933	74.1364	77.898	100.035	93.5064	202.037
61.5299	88.0469	36.4309	68.1288	52.3547	72.7893	92.0063	566.478
54.2875	85.85	37.7625	67.275	50.0842	71.0864	87.5059	38.6674
86.9376	56.4026	178.628	106.926	122.741	98.9002	89.006	255.688
55	100.872	57.4468	89.766	44.9756	151.122	78.5051	22.7171
72.8975	53.6803	204.484	79.209	123.308	155.663	84.5056	117.936
107.13	48.9565	234.043	67.3043	131.823	159.636	80.0052	11.1169
34.2742	63.4322	134.562	73.974	97.1973	168.151	98.0068	798.483
33.1166	75.0282	78.6245	71.4454	88.1153	160.772	98.0068	393.925
71.9495	58.7319	75.1388	101.842	102.874	55.1929	84.5056	153.22
61.08	62.72	40.6	63.04	42.7051	58.5986	78.5051	12.0836
54.5857	83.0714	38.7429	73.6	85.2771	41.5698	81.5054	33.834
90.9304	66.6054	63.825	142.382	111.388	61.4368	87.5059	270.672
80.1283	70.5317	41.3921	116.312	54.6253	33.0554	89.006	342.69
70.5604	77.2088	40.7473	105.692	60.3015	31.3525	84.5056	43.9842
47.4645	53.8401	31.2157	79.7107	73.3569	48.3814	87.5059	190.437
66.973	62.8764	43.3436	91.166	51.7871	37.5964	87.5059	125.186
50.8584	94.427	36.6601	68.4096	52.3547	68.2483	87.5059	221.854
39.6849	90.8744	35.0342	66.6667	55.7605	98.3325	84.5056	211.704
49.7743	62.2152	63.357	67.4331	97.1973	64.8425	83.0055	184.154
52.6682	66.972	34.6822	68.9626	51.2195	63.7073	87.5059	103.435
36.5656	39.3665	127.459	67.405	110.253	116.497	83.0055	213.638
81.1132	57.9434	102.057	88.2453	114.226	89.2505	83.0055	25.6172
63.0227	88.1364	83.6818	85.1023	105.144	66.5454	83.0055	42.5342
82.4778	44.796	163.645	104.142	119.335	94.9268	90.5062	554.394
32.5359	62.2872	28.1744	66.7615	76.7627	91.521	93.5064	188.504
32.7736	85.0108	50.6927	67.0512	83.0066	92.6563	95.0066	179.32
71.8437	65.5844	41.0025	66.4888	46.1108	86.4124	89.006	389.574
46.5645	76.7935	34.6437	68.8124	56.3281	77.3303	90.5062	280.822
47.765	81.5836	35.9421	73.3814	72.2217	70.5188	101.007	442.259
38.204	74.0298	40.5689	73.9713	76.7627	79.6008	98.0068	438.392
78.8871	19.0645	25.5161	121.21	35.8936	125.579	83.0055	29.9673
79.0869	58.7906	190.216	106.212	135.796	143.743	84.5056	217.021
45.8261	68.2174	81	84.913	47.2461	130.12	81.5054	11.1169
50.8664	30.6636	98.318	76.1521	113.091	132.958	86.0058	104.885
70.7462	47.2386	197.689	110.61	127.849	119.902	92.0063	127.603
28.6701	35.2577	149.155	70.4021	99.4678	155.095	92.0063	46.8843
30.193	53.7794	126.339	76.2122	91.521	155.095	98.0068	403.108
25.0549	54.1099	139.736	65.1429	97.1973	153.96	93.5064	43.9842
31.998	59.622	147.285	80.7697	86.4124	147.148	99.507	245.538
32.0482	72.0839	173.988	71.9196	86.98	143.175	99.507	270.672
22.6717	58.5679	98.3755	64.9113	94.3591	172.124	90.5062	256.172
41.0772	137.785	39.3415	84.1789	80.7361	172.692	92.0063	118.902
45.2553	39.2553	111.149	74.3404	106.847	161.339	90.5062	22.7171
32.8302	54.8132	83.3434	73.4811	75.6275	157.366	95.0066	256.172
27.9857	68.7791	90.8812	72.2423	95.4944	159.636	96.5067	203.487
29.0143	60.4571	164.55	64.6857	95.4944	154.528	98.0068	67.668
81.4219	67.5221	37.3909	115.981	62.0044	33.6231	90.5062	405.525
60.6393	82.4098	79.7377	102.852	104.009	68.2483	87.5059	29.4839
57.8664	72.682	32.8249	71.1659	44.408	67.6807	83.0055	104.885
52.7509	72.8824	67.4152	88.564	101.738	70.5188	86.0058	139.686
71.3462	63.5385	62.5	103.5	107.415	65.9778	83.0055	12.5669
63.2917	86.8542	34.9583	86.6458	40.4346	52.9224	83.0055	23.2005
42.2333	74.341	35.1333	67.2872	79.6008	58.5986	93.5064	188.504
78.2792	61.9177	60.8675	113.753	108.55	68.8159	92.0063	405.041
56.025	51.625	74.2	80.025	100.603	61.4368	84.5056	19.3337
43.6538	79.7692	32.4231	60.6154	57.4634	63.1397	87.5059	25.1338
42.2188	73.6562	33.2625	69.5375	63.1397	62.0044	95.0066	77.3349
45.6407	79.0758	48.7985	76.1018	68.2483	77.3303	98.0068	707.614
53.44	65.6	63.52	76.32	91.521	48.949	87.5059	12.0836
29.9075	27.8432	68.4473	90.1774	97.7649	122.741	93.5064	188.02
35.1173	38.9198	114.204	66.4383	105.144	104.576	84.5056	78.3016
35.5419	40.3581	86.8302	75.1093	102.874	112.523	86.0058	207.838
76.0175	61.5175	131.088	103.123	117.064	97.1973	84.5056	55.1011
44.0471	72.6706	31.1765	70.9765	52.3547	91.521	84.5056	41.0842
45.1674	29.8745	87.7887	90.9079	109.685	135.228	89.006	231.038
34.8644	44.747	147.732	75.9545	106.279	134.093	98.0068	531.194
27.1794	37.5979	94.4845	76.1567	85.2771	131.823	95.0066	234.421
42.377	58.2878	69.1234	77.032	63.7073	131.823	95.0066	1073.02
24.6531	27.6454	71.6531	95.6352	93.7915	124.443	98.0068	189.47
39.3565	54.6391	46.0609	77.4087	89.2505	84.7095	90.5062	111.169
39.1695	64.6949	36.8983	68.0734	79.0332	75.0598	95.0066	171.103
32.913	44.2145	35.4406	68.8174	83.0066	84.1419	93.5064	166.753
35.8998	129.2	38.6584	77.3965	60.8692	168.151	93.5064	950.736
51.8162	57.6811	192.892	74.0486	125.579	135.228	83.0055	89.4185
43.3015	85.4767	45.9842	69.7259	53.49	162.474	90.5062	581.945
77.4294	56.6402	214.477	81.1876	121.038	155.095	93.5064	499.777
38.8941	66.6984	72.8271	72.8767	69.9512	137.499	95.0066	360.574
36.3479	56.0834	149.671	80.5498	96.062	148.851	102.507	741.932
40.5476	47.9	124.533	70.0429	98.3325	140.905	95.0066	101.502
25.7754	78	138.933	72.0989	88.1153	170.989	93.5064	180.77
28.1538	68.2538	74.5077	66.3	89.2505	163.61	93.5064	62.8346
40.1122	44.8226	164.021	75.3852	101.738	154.528	101.007	814.433
38.9469	91.9373	81.8408	73.8344	88.1153	168.151	99.507	300.639
84.8218	59.6832	33.8515	119.663	44.408	34.7583	83.0055	48.8176
104.722	52.828	55.3864	115.958	85.8447	29.082	86.0058	227.655
79.4444	81.5	73.6944	104.236	111.388	73.3569	86.0058	34.8007
54.0078	62.9457	35.8915	106.713	44.408	45.5432	83.0055	62.3513
43.7846	38.4	113.508	85.1538	107.982	101.738	83.0055	31.4173
83.7847	64.4383	60.8739	118.096	104.009	60.8692	93.5064	2150.39
65.8308	55.8154	79.5846	105.369	102.874	58.031	84.5056	31.4173
68.3125	58.9375	48.1562	102.406	100.035	63.1397	98.0068	15.467
52.9928	68.5072	29.4874	79.4495	56.8958	43.2727	86.0058	267.772
72.5096	69.5481	33.0288	86.9712	42.1375	66.5454	87.5059	50.2677
41.9231	35.7692	74.125	62.7596	102.874	96.6297	86.0058	50.2677
42.4483	52.8621	33.3793	74.6552	87.5476	60.8692	86.0058	14.0169
43.6866	53.2073	33.8192	81.3566	86.98	65.4102	93.5064	291.456
78.6388	62.698	45.9286	125.473	81.3037	34.7583	90.5062	236.838
60.2566	74.9934	33.7566	102.559	53.49	40.4346	89.006	73.4681
88.6377	69.2395	44.0284	122.493	79.0332	37.5964	96.5067	322.873
60.2222	40.3333	174.407	70.1852	128.417	135.796	84.5056	13.0503
49.3984	43.9573	137.936	77.0419	111.388	104.576	90.5062	668.463
38.5269	36.8731	84.7761	85.7403	105.144	115.929	89.006	323.84
32.7543	60.8879	48.9397	73.7694	90.3858	114.226	98.0068	224.271
49.844	73.8624	68.3028	80.8899	48.949	138.634	87.5059	52.6844
33.8797	51.9454	53.4944	79.9566	94.3591	104.009	95.0066	434.042
49.5092	31.2699	102.926	82.3374	109.685	130.687	89.006	78.7849
34.3873	51.4213	132.2	80.1353	92.6563	143.175	104.007	1221.89
47.6984	42.5556	98.4762	69.1746	106.847	138.634	90.5062	30.4506
42.9004	77.5429	62.2651	77.5026	63.1397	107.415	98.0068	1296.33
35.9629	81.8788	123.19	81.0665	80.7361	114.794	101.007	494.46
31.2747	61.4286	54.0879	62.9011	80.1685	122.173	93.5064	43.9842
44.2405	54.7891	189.766	76.2619	123.876	160.204	89.006	293.389
57.6389	41.5833	189.097	67.625	122.173	152.257	83.0055	34.8007
34.8795	74.6145	40.2048	72.8795	55.7605	149.987	84.5056	40.1175
26.0882	39.1912	158.324	84.7353	95.4944	148.284	93.5064	32.8673
34.865	62.9959	139.252	80.9366	86.98	151.122	102.507	236.355
38.5436	47.8398	153.316	65.8742	116.497	160.204	87.5059	238.288
30.7975	75.3987	145.557	75.8006	86.4124	154.528	98.0068	152.736
39.6476	87.3048	101.819	69.9429	86.98	165.313	99.507	50.751
81.3297	45.8781	191.004	96.8029	128.984	147.716	89.006	134.853
44.929	50.9032	172.897	78.0516	120.47	160.204	92.0063	74.9182
30.9756	65.0279	75.1045	67.2474	67.6807	151.689	92.0063	138.719
64.1622	49.3514	180.919	67.4324	115.361	156.798	89.006	17.8837
46.9773	44.1591	113	68.0909	106.279	142.04	90.5062	21.2671
41.0682	41.7273	129.756	68.0909	100.603	143.175	99.507	85.0684
32.9155	43.8615	198.861	71.7669	100.603	149.987	99.507	143.07
45.3077	39.4346	189.046	75.0731	125.011	165.88	86.0058	125.669
45.1951	41.1057	188.724	73.748	127.849	164.745	84.5056	59.4512
43.5263	137.179	36.5579	65.2	55.1929	169.854	93.5064	45.9176
62.6588	11.5529	28.6353	96.7412	28.5144	68.2483	87.5059	41.0842
41.7	51.1395	26.2132	73.0658	80.1685	52.3547	87.5059	183.67
78.9583	53.125	87.7292	108.375	105.712	56.8958	84.5056	23.2005
41.5416	59.7264	32.1608	72.5083	71.6541	55.7605	96.5067	261.489
61.1946	85.5235	36.1275	111.403	76.7627	39.2993	90.5062	72.0181
45.5243	55.2737	58.4757	71.9746	91.521	73.3569	93.5064	437.909
91.3895	58.1158	50.8526	124.516	39.2993	42.1375	92.0063	45.9176
75.1194	88.6909	38.3489	71.9321	49.5166	67.113	95.0066	206.387
84.3235	78.1294	38.5294	108.294	76.1951	35.8936	92.0063	82.1683
53.7441	59.5159	31.0733	75.9281	57.4634	56.3281	98.0068	349.457
39.0857	32.6	70.2857	75.8857	102.306	99.4678	86.0058	16.917
53.9082	46.01	140.637	79.1996	118.767	114.226	84.5056	242.155
46.9268	44.1707	88.7805	64.7073	104.576	96.062	86.0058	19.8171
63.577	68.6574	185.955	98.6247	119.902	109.685	92.0063	709.548
83.3218	62.7443	158.431	92.5029	121.605	104.009	87.5059	168.203
59.4916	51.8586	181.198	100.945	114.794	97.1973	92.0063	229.105
57.6667	71.8182	97.2424	89.9697	106.279	77.3303	86.0058	15.9503
58.6641	75.293	62.8398	96.7227	103.441	76.1951	92.0063	123.736
64.0321	73.8021	64.3583	102.433	103.441	70.5188	92.0063	90.3851
75.8622	58.9422	80.9911	95.8089	115.361	84.7095	92.0063	108.752
40.8065	48.9806	47.5968	72.0452	89.2505	81.3037	92.0063	149.836
53.0106	77.781	64.3008	80.7573	57.4634	116.497	99.507	183.187
51.0719	75.6403	64.8489	80.3309	48.3814	141.472	87.5059	67.1847
39.8054	78.9389	61.0369	77.5199	57.4634	145.446	92.0063	340.273
36.5405	93.5135	70.4189	71.7838	58.5986	151.122	90.5062	35.7674
52.6997	39.6679	173.217	75.4295	114.226	152.257	98.0068	898.051
36.4466	48.7267	184.544	77.4964	108.55	148.851	102.507	864.701
76.2912	59.044	38.2363	136.014	87.5476	35.8936	90.5062	175.937
74.8565	57.1772	37.7384	100.211	54.6253	38.1641	95.0066	114.552
78.6244	61.0038	45.4333	111.369	58.5986	36.4612	95.0066	377.008
75.2927	80.064	34.1799	95.0274	42.7051	78.4656	90.5062	158.537
68.3262	65.2724	33.6022	79.5806	45.5432	70.5188	89.006	134.853
53.8066	73.7753	36.6501	79.372	59.1663	60.8692	99.507	262.455
88.5455	39.4091	56.9545	77.3182	115.361	81.3037	92.0063	10.6335
37.5257	65.9128	45.5369	79.7136	86.4124	87.5476	98.0068	216.054
64.7824	71.0084	34.5607	70.3096	49.5166	79.6008	90.5062	115.519
81.0084	78.8106	62.0571	110.123	110.253	75.0598	93.5064	347.04
76.6404	74.9843	56.7567	120.43	97.1973	54.6253	96.5067	399.241
66.2383	64.0469	38.5523	119.116	57.4634	40.4346	96.5067	133.886
59.0452	68.7994	42.3814	97.5452	63.1397	42.7051	96.5067	171.103
56.1289	52.8367	30.4499	79.6877	78.4656	46.6785	92.0063	168.687
66.6422	73.4953	47.5806	105.877	93.7915	46.6785	93.5064	203.971
58.6833	60.275	32.9083	92.7	89.8181	47.2461	95.0066	58.0012
70.7975	87.8829	65.2532	87.7437	101.171	72.7893	95.0066	152.736
55.122	61.5118	40.6612	66.5701	75.0598	49.5166	96.5067	265.355
50.1538	37.8846	150.154	82.2692	121.605	142.04	84.5056	12.5669
76.7619	55.1905	37.0714	79.5714	37.5964	97.7649	87.5059	20.3004
58.3883	38.6117	187.893	76.8932	122.741	119.335	86.0058	49.7843
46.2017	90.049	69.2257	81.346	77.898	94.3591	105.507	522.494
34.3448	58.9138	44.5862	64.3103	65.4102	123.308	87.5059	28.0339
33.1417	60.6762	101.135	84.9798	86.4124	125.011	104.007	406.008
69.96	77.12	143.64	100.16	119.335	105.712	86.0058	12.0836
55.8077	78.9231	34.1923	83.5	44.9756	102.874	89.006	12.5669
54.0195	67.4039	53.1119	79.3066	48.949	114.226	93.5064	198.654
35.1886	33.9581	87.7754	82.6886	96.062	113.091	96.5067	161.437
49.801	47.8738	117.874	62.6942	109.685	140.337	93.5064	99.5687
34.9602	56.1477	135.951	71.7466	93.2239	130.687	104.007	667.497
33.6949	41.8249	145.983	76.4294	105.144	131.255	98.0068	85.5517
31.765	62.3533	73.9937	71.1498	69.3836	157.366	92.0063	306.439
91	63.4615	222.769	106	130.12	146.013	87.5059	12.5669
28.4444	49	124.556	59.3333	104.576	174.962	89.006	4.35009
76.7692	56.1154	223.462	67.9231	115.929	154.528	90.5062	12.5669
63.6194	55.2227	154.186	89.417	117.632	100.603	90.5062	119.386
57.8557	86.7734	45.701	73.104	52.9224	94.9268	96.5067	934.302
42.8713	65.3366	104.842	71.1485	99.4678	85.2771	89.006	48.8176
46.8647	56.7059	100.041	80.1176	101.738	86.98	90.5062	82.1683
72.1287	81.2455	37.6713	77.8515	47.2461	76.1951	92.0063	244.088
67.6002	53.168	160.874	104.653	120.47	106.279	99.507	477.543
40.9542	65.6765	46.452	70.39	71.0864	102.306	101.007	327.223
37.2252	76.301	36.8524	65.7107	84.7095	75.6275	95.0066	248.922
60.1271	79.3222	40.7702	93.8087	52.3547	51.7871	95.0066	376.524
59.4662	58.671	31.4749	92.024	55.1929	52.3547	99.507	221.854
39.0958	80.8802	44.0898	59.994	76.7627	65.9778	95.0066	80.7183
49.4582	81.5561	38.4224	61.8902	62.0044	72.2217	98.0068	202.521
103.148	29.6841	176.214	102.786	133.525	123.876	90.5062	221.854
70.7105	36.8947	166.842	81.0526	131.823	140.337	86.0058	18.367
47.9966	53.6928	47.4915	67.1229	48.949	159.069	89.006	141.62
84.2821	43.2153	184.733	96.9515	130.687	143.175	93.5064	657.83
89.1731	49.9639	198.839	83.741	126.146	147.716	95.0066	388.124
97.0918	29.0408	144.066	105.117	135.228	127.282	92.0063	94.7352
32.7256	39.4268	100.146	77.7744	95.4944	117.632	95.0066	79.2683
39.8925	40.2625	101.755	78.7075	98.9002	137.499	101.007	193.337
31.7885	65.7102	65.0209	64.517	80.1685	125.011	96.5067	185.12
84.0016	40.9805	165.954	109.878	129.552	117.632	95.0066	296.773
43.0751	67.4042	76.7708	73.1176	67.113	117.632	98.0068	489.143
36.264	62.4379	109.997	78.1677	72.7893	157.933	96.5067	155.636
29.1702	45.5851	184.596	69.2447	106.279	156.231	96.5067	45.4342
31.2802	63.872	129.377	72.4155	108.55	173.259	93.5064	200.104
39.2121	115.121	31.4242	82.2121	57.4634	169.854	96.5067	15.9503
90.7	66.9	39.3667	78.2333	38.7317	68.2483	89.006	14.5003
85.8011	70.4943	53.1705	90.7216	114.226	71.6541	90.5062	85.0684
66.0291	76.7209	37.9942	92.1686	48.3814	44.9756	92.0063	83.135
101.284	48.1066	53.8071	121.056	105.712	52.9224	92.0063	95.2186
87.6974	36.4079	45.3289	95.2237	113.091	68.8159	92.0063	36.7341
59.617	60.2766	46.2979	91.0638	62.0044	41.0022	93.5064	22.7171
49.0726	81.9274	42.121	81.0645	63.7073	62.0044	102.507	59.9345
59.1117	67.3959	38.2234	69.0558	86.4124	55.7605	99.507	95.2186
63.2839	73.0642	36.4922	99.2126	56.3281	47.2461	101.007	338.823
57.2053	105.61	40.6067	101.339	62.0044	47.2461	101.007	421.475
54.9153	69.6441	42.7119	84.3051	55.1929	83.5742	93.5064	28.5172
45.9942	65.5491	35.7399	75.5202	55.1929	118.767	90.5062	83.6183
39.9735	72.0442	48.7965	62.7965	62.572	124.443	90.5062	54.6178
52.3265	60.3772	182.648	84.7163	115.929	113.658	95.0066	304.989
65.8034	99.1966	47.3504	77.2308	47.2461	98.9002	92.0063	56.5511
83.5	74.3433	55.6567	98.6567	113.658	74.4922	90.5062	64.768
37.7245	65.0557	32.4118	91.582	67.6807	85.2771	98.0068	156.12
32.0918	38.4941	101.922	73.3624	96.6297	126.146	101.007	205.421
32.7429	67.6571	70.4571	65.8	71.0864	118.767	92.0063	16.917
76.6442	41.3209	177.265	108.014	121.038	101.171	98.0068	415.675
44.9876	71.9907	64.5224	81.6909	62.572	117.064	98.0068	312.723
49.9308	102.927	48.545	79.5598	58.031	98.3325	99.507	488.66
32.5936	56.9716	75.2184	74.5504	63.1397	161.339	95.0066	681.514
42.0468	114.515	35.5497	65.7251	55.1929	168.151	92.0063	82.6517
37.0849	61.3965	106.133	67.6337	72.2217	147.716	98.0068	688.764
33.7838	58.6216	45.6216	75.6757	64.2749	146.013	92.0063	17.8837
39.0341	68.0966	65.2983	73.9347	65.4102	143.175	95.0066	170.137
33.8711	50.9844	60.1406	70.9453	69.3836	153.96	96.5067	123.736
35.775	63.2625	166.3	79.3	80.7361	149.987	99.507	38.6674
40.612	68.7808	168.318	80.1591	104.009	146.013	107.008	297.739
78.0394	58.3026	34.2422	110.491	75.6275	41.0022	101.007	576.628
45.8485	77.5303	35.303	60.197	83.0066	65.9778	98.0068	31.9006
46.6152	98.821	71.4787	71.9329	66.5454	91.521	99.507	216.054
86.9456	74.0864	60.5768	102.889	105.144	76.7627	99.507	604.179
75.4466	62.6621	69.4496	105.034	109.117	81.8714	99.507	493.493
41.4792	38.4259	72.7569	84.6227	102.874	104.009	95.0066	208.804
43.5619	67.218	88.0706	76.0388	94.3591	97.7649	105.507	698.431
33.4631	40.8591	94.9597	76.3221	100.035	112.523	98.0068	72.0181
37.1782	62.9663	133.949	71.5426	90.3858	106.279	102.507	244.088
65.0672	61.3344	115.577	98.9117	109.685	86.98	98.0068	618.679
77.2083	77.4167	40.125	74.7083	47.2461	83.0066	92.0063	11.6002
94.1036	62.4349	59.9765	102.229	106.847	71.6541	98.0068	307.89
65.2135	61.7753	56.9888	96.8652	100.035	65.4102	93.5064	43.0175
45.8128	70.0107	36.7219	71.2086	63.7073	65.9778	96.5067	90.3851
51.1429	82.8115	46.2869	69.7963	60.3015	92.6563	101.007	412.775
42.6614	77.1937	54.4921	76.3687	70.5188	91.521	101.007	336.89
44.3333	92.7143	130.095	73.0476	90.9534	91.521	105.507	10.1502
49.3445	55.1883	155.218	75.7182	81.3037	156.231	101.007	331.09
25.8678	64.9195	126.609	79.477	92.6563	167.583	95.0066	84.1017
53.854	39.9757	199.457	71.2263	117.632	148.284	96.5067	198.654
40.2222	79.9926	66.0593	79.0593	63.1397	119.335	93.5064	65.2513
40.3537	68.5521	150.402	72.881	85.2771	110.82	105.507	292.423
31.2721	50.8088	104.294	69.4338	84.7095	139.769	96.5067	65.7347
39.0164	42.3497	121.945	78.9262	106.847	121.038	99.507	176.904
39.8551	43.3052	132.384	86.0366	106.847	118.199	101.007	343.657
40.4383	46.1613	121.962	67.4156	106.847	165.88	101.007	254.722
62.186	18.9767	32.6977	91.9535	44.408	159.636	98.0068	20.7838
36.418	98.6256	62.3173	68.6496	102.306	173.827	99.507	321.423
59.6348	88.4043	63.4149	97.7199	93.2239	57.4634	96.5067	136.303
86.9518	73.2513	65.3359	92.1849	101.171	68.2483	98.0068	371.207
49.8333	63.8778	124.033	82.2778	108.55	92.6563	95.0066	43.5009
72.3778	62.6991	58.0393	91.2949	94.9268	66.5454	104.007	565.511
48.573	80.0963	37.4896	79.8812	71.6541	65.9778	105.507	301.123
45.5051	98.4608	38.2253	78.2218	61.4368	85.2771	96.5067	141.62
47.5072	89.0654	43.1288	70.7526	65.9778	61.4368	102.507	236.355
40.8098	85.7228	68.6359	60.1304	84.1419	81.3037	99.507	88.9351
57.4605	73.2434	78.0066	110.763	104.576	81.3037	96.5067	73.4681
75.3828	77.3047	47.0938	83.1016	49.5166	47.8137	96.5067	61.8679
69.3171	66.5488	53.4878	97.2683	98.3325	67.113	98.0068	39.6341
64.6982	77.8109	52.7238	78.4802	86.98	71.0864	107.008	1492.56
49.225	81.2859	39.7701	74.2318	65.4102	96.6297	102.507	492.043
34.0385	77.4615	123	76.7885	72.7893	140.337	95.0066	75.4015
66.9863	49.011	196.091	95.522	123.308	121.038	96.5067	175.937
32.5105	49.749	164.075	87.1799	93.7915	119.335	102.507	115.519
34.0621	34.2026	84.6405	76.9804	100.603	115.929	95.0066	147.903
75.9219	60.1404	201.6	103.671	124.443	110.82	96.5067	303.056
36.275	68.775	140.1	75.55	99.4678	105.712	98.0068	19.3337
42.6738	71.1246	61.2459	73.5246	92.0886	86.4124	99.507	294.839
51.2007	64.9392	65.5359	69.0645	68.2483	132.958	101.007	262.455
50.863	59.0959	169.877	91.274	115.361	106.847	98.0068	35.284
52.7556	47.1926	130.156	70.6519	109.685	102.306	98.0068	65.2513
59.7139	68.2035	87.6696	94.6814	111.388	97.1973	102.507	163.853
45.75	43.5278	43.8333	95.1111	50.0842	143.175	93.5064	17.4003
25.25	71.2308	122.365	63.8846	97.1973	174.395	93.5064	25.1338
32.3947	63.0526	142.263	67.5263	75.6275	140.905	95.0066	18.367
66.8158	51.2351	201.84	79.7789	113.091	143.175	104.007	380.391
49.6429	182.171	36.6714	61.1143	86.98	174.395	105.507	33.834
52.7352	70.2022	76.6051	84.5072	98.9002	84.7095	99.507	301.123
85.9341	69.7088	47.0495	118.582	93.2239	43.2727	95.0066	87.9684
55	67.6341	56.9756	72.3902	93.7915	64.2749	93.5064	19.8171
60.093	64.3953	47.2977	91.107	96.6297	62.572	96.5067	103.919
53.7987	85.2453	33.3082	71.1824	58.031	69.9512	96.5067	76.8515
39.7143	76.0714	49.2714	58.4286	78.4656	64.2749	96.5067	33.834
61.7717	65.3819	41.6102	84.5197	90.9534	60.8692	99.507	122.769
66.7073	74.8293	55.6098	70.2927	96.6297	69.9512	98.0068	19.8171
46.6381	73.9315	36.7604	77.0513	69.3836	60.3015	102.507	197.687
66.2417	57.8066	226.837	100.077	123.308	125.579	101.007	319.973
44.4053	61.3729	109.606	82.9814	71.6541	122.173	101.007	492.527
54.0745	56.7702	198.478	80.2112	120.47	123.876	96.5067	77.8182
67.8584	53.8712	203.824	109.408	126.714	122.741	101.007	112.619
71.9375	41.8	157.463	111.85	125.579	118.199	98.0068	38.6674
70.2088	46.8412	176.206	96.1382	115.929	98.9002	99.507	164.337
79.0929	55.5993	198.693	84.6293	117.064	128.417	104.007	676.68
42.4332	42.8574	136.745	67.4711	101.171	122.173	104.007	267.772
74.3333	55.9744	200.641	110.244	127.282	121.038	98.0068	37.7008
43.7076	102.895	33.2515	72.5497	65.9778	102.874	99.507	82.6517
46.6444	107.333	40.7778	71.0667	67.6807	101.171	98.0068	21.7504
51.5429	85.8143	44.5952	71.4619	61.4368	95.4944	102.507	101.502
38.9412	67.7059	69.2693	65.709	90.3858	100.603	102.507	156.12
37.8068	63.3409	146.318	69.5341	80.7361	107.982	101.007	42.5342
41.4568	60.232	115.92	77.7657	101.738	106.279	105.507	408.425
36.2423	63.2967	121.864	79.5567	80.1685	139.769	101.007	408.908
33.092	85.4023	123.563	79.9425	76.7627	153.96	98.0068	42.0508
30.6	58.0769	163.646	72.7846	97.7649	152.257	98.0068	62.8346
27.0698	49.2791	150.86	85.9302	93.7915	146.581	96.5067	20.7838
45.9614	72.8283	84.0322	76.1288	73.3569	139.202	101.007	225.238
38.3279	74.4098	116.918	65.5246	74.4922	143.175	98.0068	29.4839
86.4232	51.7554	228.938	82.0321	118.767	145.446	104.007	270.672
35.2062	54.1299	203.505	78.3526	102.874	132.958	105.507	234.421
53.2222	86.5833	42.2639	69.7778	56.8958	63.7073	95.0066	34.8007
59.9558	75.0861	39.1722	65.4636	86.98	60.8692	101.007	218.954
63.8689	65.4456	55.9199	90.0041	79.6008	55.7605	107.008	1164.86
65.3326	63.3098	38.0437	101.769	81.8714	50.6519	104.007	232.488
65.2893	82.239	37.9686	87.327	55.1929	67.6807	102.507	76.8515
67.8452	57.4405	34.869	99.7738	58.031	43.2727	101.007	40.6008
64.9694	38.3162	173.561	93.198	128.984	127.282	99.507	441.776
49.723	88.1422	34.2426	69.6814	62.0044	80.7361	98.0068	197.204
69.5304	74.0492	114.04	80.3402	94.3591	79.6008	107.008	373.624
54.3154	62.3693	108.655	65.2173	63.1397	123.308	101.007	295.806
39.1475	58.3625	143.558	84.3425	90.9534	119.902	107.008	193.337
55.5045	82.1532	43.8829	66.0991	56.8958	90.3858	98.0068	53.6511
67.9016	62.5246	239.426	102.918	121.605	113.091	101.007	29.4839
49.1241	82.3212	82.8861	71.3766	88.1153	79.6008	104.007	331.09
34.8601	63.052	145.83	74.9965	88.1153	130.687	105.507	418.092
61.2833	48.0447	197.158	83.8931	112.523	109.117	105.507	660.247
60.0578	66.9453	133.125	99.6516	107.415	93.2239	104.007	309.34
55.7552	84.138	46.7943	84.6198	57.4634	102.306	107.008	185.604
43.0916	130.885	45.626	74.1641	107.982	173.827	102.507	126.636
39.9774	74.797	67.0226	67.1729	57.4634	149.987	95.0066	64.2846
60.1863	51.4706	220.373	76.0098	119.335	137.499	96.5067	49.301
81.9343	46.1127	209.765	80.6714	121.038	151.122	99.507	102.952
96.949	47.4082	235.194	76.4592	122.741	149.987	99.507	47.3676
38.2746	58.2824	159.443	70.5207	78.4656	148.284	102.507	186.57
64.8571	16.7857	33.8929	106.429	43.8403	151.122	99.507	13.5336
37.9725	49.3681	133.705	77.7729	82.439	143.743	104.007	263.905
50.3494	45.558	182.094	93.9333	105.144	141.472	111.508	391.508
61.2691	58.3293	215.803	79.3735	115.361	132.39	107.008	120.352
43.1212	92.6606	40.4545	75.4545	70.5188	63.1397	101.007	79.7516
58.3033	66.6721	43.6967	69.6639	83.5742	61.4368	105.507	58.9679
64.6241	89.6856	83.7258	96.974	105.144	84.1419	101.007	204.454
51.5648	62.285	56.7306	85.7824	59.1663	77.898	99.507	93.2852
51.5714	52.4286	131	69.9048	100.035	88.6829	96.5067	10.1502
59.9262	70.3213	48.9	89.2639	64.8425	85.2771	107.008	294.839
85.7808	69.7512	77.335	84.7709	97.7649	73.3569	102.507	196.237
46.7383	66	72.9813	84.0561	106.279	98.3325	101.007	51.7177
52.9047	78.2508	41.2926	86.8829	63.7073	103.441	108.508	289.039
55.8013	78.0204	142.485	89.009	101.738	95.4944	107.008	591.129
52.3261	69.8696	135.837	93.0326	104.576	92.6563	101.007	44.4676
43.3875	84.8344	50.5531	71.2313	76.1951	84.7095	104.007	154.67
70.2447	63.2234	81.7979	75.5532	94.9268	75.6275	102.507	45.4342
50.0952	50.5952	135.214	74.8095	113.091	110.82	99.507	20.3004
60.1786	38.8393	201.295	75.9911	121.605	147.148	99.507	54.1344
69.6562	47.9968	217.593	92.0978	124.443	129.552	102.507	153.22
62.4959	59.5455	199.521	94.719	125.011	142.04	99.507	58.4845
48.4231	99.9231	93.1923	82.2692	54.6253	141.472	96.5067	12.5669
41.7957	43.043	137.108	74.6452	107.415	111.956	99.507	44.9509
56.1304	63.059	118.311	86.2143	107.415	104.009	107.008	155.636
48.4458	70.6858	135.599	74.0433	74.4922	127.282	105.507	312.24
45.9259	44.4074	136.407	77.7778	112.523	113.091	101.007	13.0503
36.1957	82.7011	135.484	83.2242	85.2771	114.226	105.507	135.819
65.2226	42.9203	188.598	79.8738	124.443	156.798	98.0068	145.486
40.3125	53.2188	148.5	78.125	98.9002	158.501	99.507	15.467
85.188	51.1201	35.1864	92.7046	79.6008	46.1108	104.007	305.956
46.4499	63.0018	137.059	87.2401	80.7361	105.144	107.008	525.394
50.6071	80.2857	41.4643	68.1071	85.2771	65.4102	99.507	13.5336
46.979	79.3706	45.4476	73.4685	81.3037	67.6807	104.007	69.1181
101.2	51.28	43.64	97.2	80.7361	42.7051	102.507	12.0836
48.1154	13.3462	26.3077	109.846	51.7871	33.6231	101.007	12.5669
60.9638	75.587	50.7409	87.2871	80.1685	66.5454	110.008	533.611
54.2381	69.2619	45.9762	65.5159	84.1419	68.2483	104.007	60.9012
46.7647	81.9559	43.7206	68.5735	72.7893	62.0044	102.507	32.8673
41.5259	90.819	135.741	76.4483	86.98	93.7915	107.008	56.0678
43.3037	68.9724	47.7883	69.0798	85.8447	97.7649	107.008	157.57
56.1905	65.8095	161.571	89.7619	105.712	97.1973	105.507	10.1502
43.8903	39.2645	129.29	87.8774	109.117	115.361	104.007	74.9182
61.4754	55.5337	193.889	89.2422	118.199	139.769	105.507	373.141
74.5225	42.4325	202.96	92.6289	119.902	118.767	102.507	354.29
57.8182	62.3636	162.955	102.091	116.497	108.55	99.507	10.6335
37.4302	54.4302	140.872	83.8605	84.7095	149.419	104.007	41.5675
50.7099	46.8169	148.918	83.6091	110.253	140.337	107.008	234.905
40.48	59.88	131.32	114.08	79.0332	137.499	104.007	12.0836
45.2354	79.983	45.9126	76.1917	70.5188	109.685	105.507	199.137
43.5492	75.1885	147.639	84.7213	105.712	107.982	105.507	58.9679
57.3992	61.6648	187.62	94.3427	111.956	118.199	110.008	256.655
39.9292	82.9469	157.903	71.7257	108.55	144.31	107.008	54.6178
38.387	103.312	30.7839	79.5697	69.3836	169.854	104.007	246.022
51.4797	194.588	43.0068	71.4595	84.7095	173.259	108.508	71.5348
75.2103	69.6513	58.7179	76.7641	51.7871	84.7095	101.007	94.2519
72.4828	98.2759	36.7586	76.069	52.9224	68.8159	99.507	14.0169
44.2649	80.997	49.1964	72.8988	80.7361	89.8181	104.007	162.403
54.2542	76.4831	71.6271	82.9407	68.2483	79.6008	105.507	57.0345
58.3994	66.4724	50.0032	92.6591	75.0598	62.0044	110.008	297.739
70.6267	48.16	183.693	83.6133	126.714	153.96	99.507	36.2507
45.3186	122.153	46.2339	69.2678	111.388	172.692	102.507	142.586
56.4231	47.9038	178.787	100.529	112.523	136.364	111.508	251.338
73.1481	48.0741	201.407	91.963	118.199	116.497	99.507	13.0503
41.537	52.3222	188.244	81.4519	109.685	136.364	105.507	130.503
50.9699	95.2395	89.5757	91.7744	65.4102	112.523	107.008	449.992
40.7077	50.3682	204.801	74.4814	87.5476	136.931	108.508	337.373
51.3519	93.966	58.8617	78.7354	71.0864	112.523	108.508	199.137
71.931	52.2881	129.279	103.734	109.685	98.3325	110.008	434.525
59.3531	77.3714	70.8837	82.1265	69.3836	97.1973	111.508	236.838
55.6463	58.6707	40.3293	72.1341	67.6807	56.8958	107.008	39.6341
82.7105	50.1579	45.9474	102.579	79.6008	50.0842	108.508	18.367
46.5623	55.6619	223.573	81.4413	112.523	133.525	107.008	135.819
45.3524	74.5111	85.351	81.3635	76.7627	120.47	107.008	347.04
46.5	72.3283	56.9268	74.9167	75.0598	113.091	107.008	191.404
94.3077	35.8846	67.9423	93.9423	116.497	90.9534	102.507	25.1338
41.8444	77.0111	61.0444	65.6333	84.7095	100.035	105.507	43.5009
50.0989	90.8132	82.5495	85.7692	73.9246	98.3325	107.008	43.9842
113.724	55.1034	71.7241	102.034	100.603	74.4922	105.507	14.0169
46.6813	86.7883	39.4769	76.6204	76.1951	89.2505	105.507	198.654
48.7239	57.7296	194.269	99.8627	109.685	121.038	110.008	337.857
47.1985	68.3246	155.671	77.0123	85.8447	104.009	110.008	314.173
48.25	97.3269	116.212	70.7692	90.9534	90.3858	105.507	25.1338
39.9183	69.1732	194.484	77.6732	100.603	128.417	108.508	147.903
56.0779	43.5714	195.727	77.026	115.361	147.148	104.007	37.2174
47	73	32	61	114.226	174.395	102.507	0.483343
44.7237	45.4988	158.422	82.0281	80.7361	134.661	108.508	206.387
54.4286	50.1429	237.464	92.1786	102.306	140.905	108.508	13.5336
54.3333	68.6667	46.6667	69.6667	75.6275	172.692	111.508	1.45003
85.6081	76.1004	63.388	81.2992	93.2239	72.7893	107.008	250.372
59.4374	65.3038	38.9789	76.4599	66.5454	72.2217	110.008	343.657
56.7281	69.2193	41.8991	76.8114	71.6541	58.031	107.008	110.202
93.8913	33.2826	142.848	106.804	119.902	97.7649	102.507	22.2338
47.3249	61.1619	186.443	86.6437	94.3591	117.632	110.008	477.543
39.3247	77.5974	123.805	88.6234	77.3303	102.874	105.507	37.2174
57.6889	56.6889	130.956	83.8222	111.388	101.738	105.507	43.5009
66.2056	63.0159	142.415	98	105.144	101.738	113.008	364.441
68.4461	73.3741	96.7811	87.4413	95.4944	86.98	110.008	704.231
50.5714	73.1714	42.6	77.9714	73.9246	83.5742	107.008	16.917
36.027	82.8378	167.649	67.5135	84.7095	122.741	105.507	17.8837
60.7411	81.2343	183.264	101.926	82.439	106.279	116.008	177.387
34.1351	80.3514	173.459	69.0541	85.8447	121.038	107.008	17.8837
36.7586	108.879	132.569	79.2241	83.5742	117.064	107.008	28.0339
46.0457	81.3077	104.7	84.863	81.8714	119.902	113.008	201.071
49.8733	62.8194	156.999	78.946	101.738	111.956	111.508	438.875
58.3255	85.9245	76.3113	92.4245	72.2217	98.3325	111.508	102.469
43.3254	81.6046	37.3473	77.1995	99.4678	172.692	111.508	794.616
48.9328	118.333	53.6692	72.8234	91.521	168.718	104.007	194.304
48.85	64.25	77.1	75.175	73.3569	135.796	104.007	19.3337
40.3655	42.023	178.028	77.2966	84.1419	133.525	107.008	210.254
45.6457	102.471	32.1614	60.1928	89.8181	173.259	107.008	107.785
54.216	49.4994	193.915	83.3048	93.2239	134.661	110.008	429.692
44.2167	61.4029	146.302	82.9142	79.6008	125.579	108.508	428.242
54.6216	194.865	42.7838	60.7297	86.4124	172.124	105.507	17.8837
49.2914	40.925	192.145	76.2461	98.3325	131.823	111.508	276.956
59.932	75.2816	49.2816	91.5146	77.3303	64.8425	110.008	49.7843
74.6391	56.8346	232.316	117.06	122.741	110.82	104.007	64.2846
42.6522	66.6957	194.739	78.6522	99.4678	159.636	107.008	11.1169
51.9296	62.3451	179.214	92.6346	92.6563	109.685	113.008	357.191
58.1884	64.8986	43.2899	94.3333	66.5454	88.1153	108.508	33.3507
61.64	56.6	54.88	83.88	71.6541	75.0598	110.008	24.1672
56.519	73.5481	93.1837	80.4577	75.6275	108.55	111.508	331.573
61.3851	64.2166	164.133	94.7505	107.415	107.982	111.508	220.888
55.8	22.35	41.4375	82.1	60.8692	121.038	108.508	38.6674
50.9513	43.3799	197.094	81.7565	105.712	115.361	111.508	148.87
61.9666	64.6254	68.8796	86.4314	88.1153	81.3037	110.008	144.52
47.4902	104.588	40.3529	67.902	89.8181	164.745	104.007	24.6505
96	53.5401	216.438	106.197	121.038	127.849	110.008	66.218
48.5418	65.7652	203.506	89.6569	101.738	127.282	114.508	214.121
79.5059	72.7765	149.271	93.7647	101.738	85.2771	110.008	41.0842
36.3448	75.069	171.552	83.931	92.0886	154.528	105.507	14.0169
46.3478	54.6957	183.202	88.3394	96.062	122.741	113.008	400.208
46.175	44.175	216.25	83.8	105.712	137.499	111.508	19.3337
52.1956	63.5378	219.613	84.76	106.847	127.849	114.508	108.752
57.5565	16.2581	28.2339	113.694	50.0842	46.6785	108.508	59.9345
61.9304	91.3357	113.395	93.5857	76.7627	97.7649	113.008	270.672
45.9009	51.5495	133.261	102.18	87.5476	119.902	114.508	53.6511
41.7619	49.5238	241.81	85.5714	107.415	117.064	110.008	10.1502
40.3256	9.30233	21.6744	106.791	98.9002	50.6519	108.508	20.7838
50.6667	54.1875	169.917	81.0625	105.144	148.284	111.508	23.2005
85.8133	17.04	47.8667	142.333	129.552	145.446	111.508	36.2507
41.8636	53.1364	137.091	94	80.1685	142.607	110.008	10.6335
70.8095	26.2381	34.5714	126.619	73.9246	52.3547	111.508	10.1502
51.3793	86.335	161.158	72.4286	97.7649	109.117	113.008	98.1186
54.3193	68.0442	125.452	97.2048	91.521	100.035	114.508	240.705
61.9593	67.3488	78.7151	83.2442	96.6297	93.2239	111.508	83.135
75.381	17.0952	42.4048	79.7619	64.8425	127.282	111.508	20.3004
60.3123	22.3277	30.1415	87.1359	106.847	172.692	117.509	345.107
53.3364	42.0545	195.845	78.4727	100.035	122.741	114.508	53.1677
51.5395	78.1821	166.186	89.8557	87.5476	111.956	113.008	140.653
60.2561	46.9512	45.0366	103.732	79.0332	64.2749	114.508	39.6341
88.1176	61.5	185.765	90.4118	114.226	123.876	111.508	16.4337
61.5212	28.6061	26.9697	69.5818	79.6008	172.692	117.509	79.7516
57.8571	14.7619	36.8095	93.381	75.6275	141.472	117.509	10.1502
55.1393	22.5821	35.0846	93.4478	65.4102	77.3303	116.008	97.152
55.9241	16.2532	35.038	93.1013	69.3836	122.741	117.509	38.1841
66.9697	66.697	151.788	95.3636	89.8181	110.82	117.509	15.9503
53.0507	35.2669	26.8041	72.2838	87.5476	173.827	119.009	143.07
50.7889	43.7095	161.827	71.7373	112.523	160.204	98.0068	1218.02
36.2231	54.8464	117.612	77.1857	111.388	120.47	75.5049	1356.26
73.8579	60.65	29.3175	103.156	35.8936	44.408	72.5046	609.012
41	124.125	70.0417	60.5833	44.408	168.718	69.5043	11.6002
43.3156	48.8163	169.096	73.4165	118.199	165.313	81.5054	1360.13
49.9368	51.0731	25.7945	71.6515	54.6253	42.7051	75.5049	733.715
51.8494	40.059	181.298	82.1211	124.443	141.472	77.005	638.496
49.1785	60.7548	73.4351	69.1034	99.4678	99.4678	42.502	804.283
42.5168	56.8483	129.965	78.0373	121.038	126.146	63.5038	790.266
39.2738	71.5863	79.1429	74.5704	58.031	136.931	92.0063	487.21
49.8139	87.4178	64.1293	81.6191	47.8137	126.714	87.5059	826.033
58.0733	82.8138	39.7291	90.7091	32.4878	135.796	54.503	1477.1
60.8393	73.5994	34.5189	84.9643	32.4878	142.607	50.0026	1597.45
77.3023	43.6274	185.791	88.8313	123.308	131.823	93.5064	1168.72
62.2217	79.1802	36.116	84.0594	29.6497	100.603	63.5038	1537.03
59.1225	52.3642	101.62	80.1813	112.523	100.603	60.5035	1183.71
58.7477	50.0484	105.74	81.8327	109.685	90.3858	59.0034	898.535
42.0036	90.258	51.4779	77.9009	44.9756	166.448	56.0031	799.933
74.8845	48.8147	34.7711	86.2545	85.2771	41.0022	50.0026	698.914
88.7134	39.8692	21.7103	73.0218	54.0576	65.9778	23.0003	155.153
74.354	65.6508	44.8895	77.1774	58.031	58.5986	32.001	599.345
67.4584	91.3327	34.504	79.9168	38.7317	102.874	32.001	488.176
69.2854	72.1554	29.1132	93.7519	33.6231	64.8425	41.0018	1178.87
52.0617	60.5439	62.4839	71.8983	51.7871	127.282	95.0066	870.017
26.3519	35.5577	17.8808	94.4712	62.572	122.741	54.503	251.338
29.4674	51.7418	77.9936	62.4859	104.576	126.146	53.0029	600.795
64.4541	50.2991	32.6811	94.5548	61.4368	144.878	20	489.626
96.0842	53.8152	26.1622	81.499	37.0288	115.929	23.0003	235.388
93.0964	26.773	26.7409	83.7623	68.8159	90.3858	21.5001	225.721
113.714	21.4396	19.2527	78.9231	39.2993	113.091	21.5001	43.9842
65.25	50.75	42.5	63.5	90.9534	119.902	27.5007	1.93337
69.9231	83.5886	47.0803	83.8997	41.5698	116.497	29.0008	144.52
53.5	21.5	17	78	62.572	161.907	27.5007	1.93337
47.9369	34.3299	28.0313	83.39	67.6807	64.2749	114.508	1761.3
79.9816	29.73	106.826	123.515	117.064	115.361	114.508	1050.79
69.2763	36.4501	72.0906	120.37	105.144	90.9534	114.508	1407.98
60.4692	53.3979	38.8407	87.3275	75.0598	71.6541	113.008	549.078
57.6837	65.477	101.558	111.906	85.8447	92.6563	116.008	820.716
63.7041	85.8816	139.712	100.753	91.521	90.3858	114.508	236.838
63.3779	52.0488	57.6648	96.4759	79.6008	84.7095	116.008	1593.58
59.1615	56.4252	44.4949	91.2676	70.5188	81.8714	113.008	610.462
68.7781	29.0026	52.156	102.356	89.8181	79.0332	117.509	564.061
56.0754	32.0119	121.623	99.6587	106.279	127.849	120.509	121.802
54.5941	25.4509	63.9172	105.243	79.0332	129.552	117.509	408.425
55.343	47.835	148.909	102.155	88.6829	118.199	119.009	149.353
59.3627	39.6471	44.2167	97.6402	69.3836	76.1951	116.008	493.01
63.689	45.3516	39.8834	103.092	81.3037	72.2217	116.008	547.144
48.1002	17.9633	45.3884	106.167	79.6008	138.634	117.509	632.213
62.4222	26.2015	35.1481	106.29	66.5454	101.738	117.509	326.257
69.4251	25.867	83.676	139.032	116.497	128.984	117.509	258.105
60.2431	42.1297	128.786	107.736	99.4678	138.066	117.509	298.223
60.4727	54.7051	117.415	113.055	100.603	100.603	117.509	494.943
71.4253	30.1679	100.27	110.367	113.091	123.308	117.509	469.326
54.7181	32.0638	139.315	107.121	106.279	135.796	117.509	144.036
50.8099	20.4968	45.9849	104.868	92.0886	141.472	119.009	223.788
57.5666	22.6501	48.5397	114.715	97.7649	147.148	117.509	359.124
63.2986	24.1991	61.3057	123.038	106.279	144.31	119.009	203.971
54.1641	24.0994	66.7559	91.9179	86.4124	134.661	119.009	223.788
63.4147	22.8365	71.3791	121.405	112.523	138.066	119.009	203.971
45.6779	35.8805	59.6026	105.862	79.6008	120.47	119.009	186.087
64.1791	31.906	77.8262	106.28	104.009	107.415	119.009	272.605
61.875	25.1673	86.9519	97.5365	105.144	117.064	120.509	251.338
62.7566	43.3443	105.241	95.6338	83.5742	110.82	120.509	220.404
63.3766	19.3125	51.9737	132.449	113.658	146.013	119.009	293.873
68.6467	27.7375	47.9421	103.643	71.6541	104.009	119.009	250.372
60.4485	54.4917	109.02	111.502	93.7915	100.603	119.009	145.486
58.5068	32.3425	73.8767	105.644	89.2505	102.306	120.509	35.284
47.8803	46.6023	105.618	96.9189	93.7915	123.876	120.509	125.186
62.5134	46.7807	169.535	105.684	93.7915	111.388	119.009	90.3851
63.7555	23.3516	49.2637	112.121	73.9246	114.794	120.509	175.937
60.7241	24.4483	35.7356	111.333	79.6008	75.6275	120.509	42.0508
70.7785	64.9961	47.2694	101.219	68.2483	44.408	101.007	615.296
67.91	62.4517	38.8798	96.3122	89.8181	50.6519	99.507	1535.58
61.8933	19.52	53.76	108.253	106.279	147.716	119.009	36.2507
64.75	35.4405	97.2024	92.9762	92.0886	107.982	120.509	40.6008
66.7514	28.435	59.3842	109.141	97.7649	96.6297	120.509	85.5517
61.3448	20.2931	61.8793	115.914	110.253	134.093	120.509	28.0339
48.06	21.76	48.04	96.02	86.4124	128.984	120.509	24.1672
52.3182	22.553	59.7879	93.8182	93.7915	132.958	120.509	63.8013
51.5859	31.2828	107.525	88.9697	100.035	126.146	120.509	47.851
57.5	23.25	80	92.5	92.6563	135.228	122.009	1.93337
58.1154	30.5	57.3846	91.5769	85.2771	116.497	120.509	12.5669
47.5591	22.4516	57.172	94.4946	85.2771	125.579	120.509	44.9509
65.7082	27.8435	58.0027	103.536	77.898	103.441	120.509	182.22
67.9951	69.7225	33.5197	95.0402	27.9468	125.011	66.5041	588.712
81.9309	47.4122	48.7021	87.9894	96.062	60.3015	104.007	363.474
44.2889	95.1778	42.4444	65.8889	85.2771	165.313	104.007	21.7504
39.2042	52.6552	163.337	74.6207	98.3325	114.226	107.008	182.22
43.6486	65.5825	95.3208	68.6604	94.9268	105.712	108.508	204.937
56.0801	85.7338	41.1342	83.1299	69.3836	106.279	110.008	223.304
53.5	67.4779	107.524	90.2417	75.6275	102.306	111.508	261.972
65.1261	79.042	150.529	96.395	99.4678	88.6829	108.508	57.5178
46.6489	41.5689	197.56	79.0267	104.009	124.443	111.508	108.752
57.0833	100.75	154.458	80.4583	92.0886	84.1419	107.008	11.6002
53.0968	72.292	170.472	89.657	80.1685	112.523	113.008	284.689
48.4318	69.4545	146.75	78.2273	83.5742	127.282	111.508	21.2671
42.2287	72.5396	156.012	82.6833	86.98	122.741	113.008	164.82
73.7014	70.5837	85.5792	96.1674	98.9002	92.0886	113.008	106.819
40.2172	49.9472	208.679	78.229	106.279	133.525	108.508	246.988
40.4828	23.4828	42.5517	73.931	73.3569	160.204	105.507	14.0169
44.8125	101.708	39.3542	75.7292	92.0886	165.88	107.008	23.2005
62.5187	62	61.4652	80.3529	65.9778	77.898	107.008	90.3851
54.2527	32.6374	55.4835	99.1538	62.572	119.335	110.008	43.9842
72.381	75.9762	82.1429	109.31	107.415	88.1153	107.008	20.3004
40.1538	47.6538	139.692	82.5769	106.279	129.552	110.008	12.5669
50.2055	42.4256	215.935	94.2453	106.279	121.605	114.508	230.555
44.9583	85.0417	125.5	95.25	80.1685	114.794	110.008	11.6002
84.6241	51.8369	59.0355	103.326	107.982	85.8447	110.008	68.1514
45.4308	16.3538	29.5846	115.692	57.4634	43.2727	110.008	31.4173
53.9048	56.0476	67.4762	80.5079	94.9268	94.9268	111.508	30.4506
58.3388	49.2686	181.488	90.2521	109.685	126.146	114.508	116.969
46.2364	19.88	26.7855	80.8073	93.7915	174.395	120.509	132.919
50.16	83.6053	136.947	85.096	84.7095	114.794	114.508	181.254
57.6192	71.4365	174.115	90.2198	87.5476	107.982	116.008	156.12
57.6825	48.2607	71.6066	87.3744	83.0066	96.6297	114.508	101.985
70.5	19.1667	40.1667	70.8333	113.091	174.395	117.509	2.90006
58.5	23.8393	67.3393	78.1429	114.226	155.663	111.508	27.0672
62.7037	26.2963	49.037	95.6667	62.0044	115.361	113.008	13.0503
57.7188	29.1875	28.4688	70.1562	71.6541	172.124	117.509	15.467
56.6857	20.1429	36.2286	88.6571	68.2483	98.9002	120.509	16.917
64.3333	59.1	87.1667	97.0667	76.1951	100.035	117.509	14.5003
37.6683	81.1711	57.7131	77.2147	51.7871	146.581	77.005	776.732
42.1462	105.164	54.9284	75.4922	50.0842	150.554	80.0052	965.236
51.5205	77.2916	37.9299	76.3482	50.6519	106.847	93.5064	1579.57
38.4698	47.6749	156.86	73.9599	115.361	166.448	93.5064	1072.05
58.5797	79.0317	61.7505	88.9149	43.8403	117.064	89.006	761.265
61.6148	48.1743	187.351	76.0688	126.146	153.96	75.5049	2880.72
91.0523	68.4029	57.4254	113.534	106.279	50.6519	75.5049	923.669
73	83.0094	37.3483	100.739	42.1375	48.949	92.0063	723.081
67.3562	74.7559	37.0745	82.8379	34.7583	69.3836	75.5049	966.203
52.0066	63.9248	33.4286	70.7218	46.1108	53.49	78.5051	514.277
40.4341	50.4731	148.6	69.5697	116.497	136.931	78.5051	890.801
48.5257	78.6264	62.3316	74.9964	49.5166	134.661	87.5059	667.497
48.5206	48.0802	148.568	80.3918	126.146	130.12	63.5038	975.87
50.1165	56.6207	78.9925	74.6528	107.415	109.117	45.5022	452.409
39.1197	85.522	72.1978	84.0502	54.6253	139.769	87.5059	779.632
47.8416	42.3887	166.129	78.2164	121.605	126.146	86.0058	625.446
52.2015	51.412	179.311	78.5401	119.902	141.472	92.0063	969.103
49.22	84.3394	45.0493	75.8787	41.0022	152.257	59.0034	1979.77
81.6562	50.9761	212.461	96.4033	126.714	136.931	96.5067	1112.17
54.716	56.9053	80.8646	67.5172	104.009	85.8447	50.0026	617.712
52.158	50.7052	101.583	72.1745	105.144	84.1419	56.0031	204.937
54.0363	51.3115	115.504	78.9507	105.144	84.1419	66.5041	892.251
57.9557	54.0391	144.415	87.3477	111.956	95.4944	60.5035	371.207
39.0354	58.4209	108.967	68.4854	115.361	122.173	57.5033	1011.64
55.2492	77.5743	34.6517	82.119	34.1907	96.062	65.0039	1774.84
72.9302	55.6425	29.5682	94.7101	51.2195	43.2727	36.5014	1509
62.505	74.33	28.9041	82.2465	35.8936	86.98	38.0016	1007.77
62.8118	59.9319	26.1559	79.1363	53.49	65.4102	32.001	418.575
43.908	65.9796	28.1033	71.8875	62.572	98.9002	36.5014	472.709
68.5675	81.9761	35.9546	81.1386	38.7317	73.9246	30.5009	404.558
64.8627	75.177	36.2059	86.7683	28.5144	106.847	60.5035	1777.25
41.8912	56.4554	114.735	68.3346	112.523	117.632	53.0029	1164.37
64.592	94.3039	36.5121	81.5563	50.0842	105.144	30.5009	338.823
75.2136	79.3636	33.7864	92.6841	37.0288	115.361	29.0008	212.671
63.8556	77.279	30.6015	74.7362	57.4634	94.9268	30.5009	445.159
79.3421	46.1316	37.6842	65.8684	69.3836	90.3858	27.5007	18.367
92.4293	45.5969	28.0838	85.267	41.5698	116.497	23.0003	184.637
39.5827	60.1439	40.7122	76.223	62.0044	140.337	27.5007	67.1847
57.8022	58.7632	36.4373	82.0279	90.3858	109.117	27.5007	173.52
64.4948	73.0729	29.4108	93.2363	37.0288	135.228	32.001	742.415
57.2298	82.189	36.573	86.7579	44.408	100.035	32.001	473.193
67.6952	64.8547	38.3419	98.9516	49.5166	71.6541	29.0008	169.653
57.1641	66.0136	33.7438	82.153	48.949	79.0332	32.001	745.315
72.2642	84.9623	30.2264	75.1509	62.0044	80.1685	27.5007	25.6172
195.583	17.75	27	83.8333	79.6008	85.8447	27.5007	5.80012
69.1541	62.4186	38.7762	69.968	88.1153	99.4678	27.5007	166.27
40	54.9545	58.8636	59.0909	69.9512	154.528	27.5007	10.6335
48	115	39	75	60.3015	154.528	27.5007	0.483343
45.1864	55.6441	62.0847	61.6949	80.1685	153.392	27.5007	28.5172
53.9556	65.7111	29.8444	75.8667	48.949	146.581	27.5007	21.7504
67.7143	81.1429	22	79.1429	38.7317	139.769	27.5007	3.3834
61.3059	60.7549	26.1988	78.345	45.5432	64.2749	33.5012	469.326
71.223	70.8006	39.0205	107.333	65.4102	38.7317	96.5067	635.113
64.2364	15.2545	50.2909	124.764	92.0886	135.228	125.009	26.5839
43.3297	54.9223	72.6309	67.5812	100.603	93.7915	56.0031	3167.83
34.779	67.5484	60.8239	71.2255	106.279	165.88	44.0021	763.199
70.0753	86.3893	38.3184	80.0246	36.4612	153.96	42.502	333.99
35.8182	45.5818	87.4955	64.2159	105.144	144.878	42.502	212.671
72.9051	50.0475	29.288	87.3544	30.7849	100.603	74.0047	152.736
76.5385	31.1893	28.1538	65.0355	29.6497	94.9268	75.5049	81.685
76.2682	42.0651	200.33	113.801	125.011	114.226	105.507	126.153
76	32.1429	46.8571	64	55.7605	58.5986	108.508	3.3834
57.8064	67.7347	42.6099	88.2698	59.7339	65.4102	104.007	646.713
69.4067	63.373	39.7213	89.6719	53.49	72.2217	105.507	215.088
72.8718	39.1481	124.587	90.8319	115.929	100.603	105.507	169.653
68.4333	58.3667	46.3333	87.0444	65.4102	49.5166	107.008	43.5009
59.0566	69.6823	46.1194	84.9588	57.4634	82.439	102.507	1255.24
62.6965	80.252	36.4417	82.6938	56.3281	70.5188	104.007	178.354
60.8248	63.9117	33.4744	88.5228	59.1663	53.49	105.507	339.307

## Sheet: ES region 0
TBra	Sox2	Nanog	Dapi	X-shift	Y-shift	Z-shift	Volume
127.207	6.27586	18.6897	155.138	69.3836	94.9268	20	14.0169
76.2009	9	20.8767	97.137	73.3569	51.2195	30.5009	105.852
46.5806	9.25161	15.4581	94.4258	73.9246	37.5964	30.5009	74.9182
94.217	7.16667	17.3931	117.613	79.6008	79.6008	32.001	307.406
101.391	7.72347	17.9453	128.648	78.4656	93.2239	32.001	300.639
52.5935	9.40645	20.4452	91.6258	84.7095	21.1353	32.001	74.9182
56.8571	8.38095	24.0476	117.571	76.1951	38.7317	29.0008	10.1502
107.523	8.68271	18.7541	102.552	76.7627	72.2217	32.001	642.846
39.3776	7.11008	9.90855	81.1761	62.0044	72.2217	36.5014	570.828
112.944	8.2037	19	94.5185	73.3569	76.1951	27.5007	26.1005
45.8182	52.7273	20.9091	96.6364	79.0332	40.4346	33.5012	10.6335
78.9322	8.13136	15.4492	106.403	73.9246	93.7915	32.001	114.069
48.9245	9.65369	12.2566	71.4849	48.949	68.8159	38.0016	1217.06
57.5508	7.94813	13.7905	80.5695	58.031	91.521	36.5014	465.943
56.6952	10.4679	13.8128	75.877	42.7051	61.4368	36.5014	180.77
85.4924	8.11759	17.5581	109.244	37.5964	90.3858	36.5014	986.503
64.6	10.64	11	80.56	51.2195	63.1397	33.5012	12.0836
36.3859	8.77899	10.5353	72.087	39.8669	62.572	44.0021	533.611
49.8235	10.3824	19.8235	87.0294	85.2771	23.9734	35.0013	16.4337
40.4909	11.0049	11.7284	88.1754	55.7605	67.113	38.0016	396.825
67.7227	9.53439	15.5321	99.1781	35.3259	74.4922	39.5017	428.725
41.0122	12.6296	11.87	69.1438	65.9778	60.3015	42.502	594.995
53.3495	10.4233	14.1546	83.6967	34.1907	69.9512	44.0021	419.058
58.4635	9.16276	14.2799	96.6641	51.7871	89.2505	35.0013	371.207
35.7943	11.0514	10.2859	67.2451	60.3015	50.0842	33.5012	319.49
139.957	8.66667	22.5591	100.108	80.7361	76.1951	38.0016	44.9509
89.0186	8.08837	25.3256	130.702	25.6763	71.0864	44.0021	103.919
34.8433	10.2893	10.7216	68.0385	68.2483	64.2749	50.0026	703.264
69.8519	7.33333	17.2593	77.1481	43.8403	94.9268	42.502	13.0503
69.425	7.825	15.75	73.15	41.5698	94.9268	44.0021	19.3337
82.0976	7.82927	21.6585	112.146	26.2439	33.6231	32.001	19.8171
32.0939	15.7073	11.3626	67.1159	54.6253	48.3814	35.0013	483.826
44.8508	7.88128	11.0152	79.898	48.949	81.3037	36.5014	317.556
29.7158	10.8579	9.49727	59.9781	59.7339	42.7051	32.001	88.4518
39.4805	10.2523	13.7387	75.8468	80.1685	29.082	33.5012	160.953
28.9709	17.6311	11.5049	59.3447	51.7871	30.2173	33.5012	99.5687
27.2863	15.1752	9.75641	59.2308	50.0842	44.9756	36.5014	113.102
26.3562	10.0753	8.07534	67.3151	58.031	40.4346	33.5012	70.5681
56.0797	8.4806	14.4267	83.6875	51.2195	94.3591	41.0018	224.271
80.9706	7.47059	16.8529	64.4118	38.1641	94.9268	48.5025	16.4337
101.479	6.19727	18.6934	186.887	90.9534	84.1419	47.0024	247.472
27.9416	13.2665	8.87563	65.0609	59.7339	35.3259	33.5012	190.437
27.3387	16.2903	9.5	54.2581	59.7339	20.5676	33.5012	29.9673
28.7042	16.8873	10.0845	55.2394	43.8403	29.6497	35.0013	34.3174
27.0226	20.5038	9.75564	56.9549	40.4346	27.3792	41.0018	257.138
34.3462	17.5299	11.7735	61.9872	48.949	44.408	30.5009	113.102
49.7375	9.86486	12.1042	88.5483	55.7605	77.3303	32.001	125.186
43.2798	9.9723	12.3546	102.934	55.7605	73.3569	35.0013	174.487
96.3226	8.3871	16.0323	79.3226	69.9512	94.9268	32.001	14.9836
32.5882	11.1261	10.2983	65.2311	46.6785	51.2195	35.0013	115.036
26.137	15.0137	9.28767	58.3014	52.9224	35.8936	35.0013	35.284
116.067	6.7	21.8	158.367	26.8115	94.9268	50.0026	14.5003
26.7857	19.6429	13.2653	60.8163	59.7339	23.4058	33.5012	47.3676
26.8169	13.4809	9.53521	56.7746	68.8159	38.1641	39.5017	240.221
29.0302	26.1601	13.4048	61.994	51.2195	26.2439	36.5014	159.987
23.5096	18.8014	9.67703	62.2105	62.0044	27.3792	38.0016	202.037
28.75	16.7799	11.8996	84.6517	46.1108	22.2705	42.502	226.205
33.5161	11.9693	10.2997	69.3392	45.5432	47.2461	35.0013	330.607
38.4562	10.1562	11.125	92.9625	55.1929	75.6275	36.5014	77.3349
32.3579	11.5646	9.38376	61.7269	42.1375	48.949	36.5014	130.986
41.6528	8.20833	11.8194	90.8056	64.8425	80.7361	36.5014	34.8007
40.2434	10.8252	11.8421	67.6795	64.2749	65.9778	41.0018	514.277
38.2816	10.3447	11.3859	66.5777	53.49	57.4634	36.5014	199.137
56.5412	7.78608	14.0928	107.495	37.5964	76.7627	42.502	187.537
50.3819	7.45055	12.9863	85.022	58.031	83.0066	33.5012	175.937
42.0688	8.9044	12.3174	71.9407	64.8425	83.5742	39.5017	758.365
64.9088	7.83702	14.3564	81.0442	64.2749	91.521	35.0013	174.97
60.4364	7.6926	13.8368	72.0323	73.3569	90.3858	38.0016	254.722
24.0933	18.4267	14.44	57.72	65.4102	36.4612	35.0013	36.2507
24.9155	19.9343	11.4366	68.5141	65.9778	30.7849	39.5017	205.904
29.6282	14.6795	8.89744	58.0897	42.1375	37.5964	39.5017	37.7008
22.0802	17.4383	10.3858	79.3179	51.7871	21.7029	42.502	156.603
25	24	15	36.5	64.2749	20	38.0016	0.966686
58.933	13.2484	15.8596	80.5248	74.4922	67.6807	45.5022	447.576
44.3601	7.49755	12.6318	75.8707	60.3015	92.6563	45.5022	295.323
50.587	11.3478	11.3043	61.4565	44.408	70.5188	39.5017	22.2338
40.031	9.50345	12.0379	68.9448	39.2993	68.8159	45.5022	140.169
102.109	6.2167	18.7237	193.543	90.9534	75.0598	47.0024	243.122
58.3527	10.9929	13.7907	92.4192	74.4922	73.9246	41.0018	822.167
33.5385	22.0513	10.4872	66.2308	79.0332	20.5676	36.5014	18.8504
29.2419	30.4677	15.3548	66.9677	77.3303	20.5676	38.0016	29.9673
27.0631	19.527	14.5721	59.9234	70.5188	23.4058	39.5017	107.302
40.967	8.69497	11.8569	75.3553	34.7583	64.2749	45.5022	307.406
38.2896	16.81	13.1116	71.5732	71.0864	57.4634	50.0026	320.456
29.9655	15.3793	9.7931	58.7241	70.5188	35.3259	39.5017	14.0169
22.8367	26.3469	12.3143	57.7102	71.6541	25.1086	44.0021	118.419
44.2099	11.0812	13.077	67.9283	75.0598	51.2195	45.5022	458.209
50.6964	9.38929	11.85	77.3107	71.0864	77.898	36.5014	135.336
55.726	7.5726	11.6767	97.4712	42.1375	85.2771	39.5017	176.42
62.2105	7.89474	12.1579	101.868	39.8669	89.2505	41.0018	18.367
29.0931	14.3793	8.35517	53.7034	39.8669	40.4346	45.5022	140.169
25.5324	20.6588	10.3	60.1735	39.8669	25.1086	48.5025	164.337
33.0364	13.1636	11.4364	53.7182	59.1663	55.1929	41.0018	53.1677
28.1133	10.3685	9.03516	61.0703	41.0022	51.7871	42.502	371.207
34.3989	14.3224	10.0492	59.0984	37.0288	41.5698	41.0018	88.4518
31.2474	11.0421	10.7026	58.0132	64.8425	54.6253	42.502	183.67
36.3504	9.52991	10.9145	57.2821	46.6785	75.6275	44.0021	56.5511
39.0541	11.5946	9.08108	67.9459	71.0864	49.5166	39.5017	17.8837
36.3243	6.37838	12.5676	104.162	30.7849	50.0842	41.0018	17.8837
26.5132	20.2903	11.7801	63.7419	81.3037	21.1353	48.5025	164.82
47.8836	6.962	13.2067	67.5036	67.6807	92.6563	42.502	203.487
40.3328	7.58749	11.3336	62.9643	72.7893	83.5742	50.0026	649.13
44.268	14.0644	12.7577	67.3119	71.0864	53.49	41.0018	187.537
33.5966	9.39205	9.51705	64.9773	35.8936	56.3281	44.0021	85.0684
22.7609	9.04348	8.47826	67.1304	50.6519	55.1929	44.0021	22.2338
27.2945	13.804	10.112	55.682	72.7893	42.1375	47.0024	431.625
27.2732	18.8812	10.4893	61.1211	77.3303	31.3525	44.0021	203.487
22.3043	15.0217	10.1304	79.0652	60.8692	20.5676	44.0021	22.2338
50.6703	9.03571	12.3929	64.3187	33.0554	82.439	50.0026	175.937
62.1815	9.69873	12.9292	81.8276	35.3259	86.4124	47.0024	266.322
22.3363	22.2743	10.177	58.1062	60.3015	25.1086	44.0021	54.6178
40.1558	24.8392	15.3367	65.3945	81.3037	42.1375	45.5022	192.371
33.7224	7.42687	11.1672	59.8955	48.3814	81.3037	45.5022	161.92
25.9758	14.8182	8.41818	58.7455	40.4346	36.4612	48.5025	79.7516
38.6038	7.74528	9.32075	63.3113	70.5188	88.1153	48.5025	51.2344
27.6083	25.4977	13.871	58.4654	81.8714	34.7583	48.5025	104.885
25.555	19.5217	11.9066	55.798	84.1419	26.8115	54.503	377.974
45.9745	8.01592	12.3217	67.4236	48.949	92.6563	45.5022	151.77
52.2547	7.68323	12.2919	79.1739	43.8403	93.7915	48.5025	77.8182
111.878	9.80741	28.9667	180.752	96.6297	94.3591	68.0042	130.503
28.769	9.61398	11.1216	68.0608	49.5166	67.6807	50.0026	159.02
50.2474	15.4314	15.7213	104.438	79.0332	62.0044	56.0031	1342.24
20.1961	16.5098	9.76471	65.9608	50.0842	35.3259	50.0026	24.6505
26.75	22.875	9.25	57	36.4612	20	51.5028	3.86674
52.1908	8.26012	12.4653	67.5701	76.1951	89.8181	48.5025	668.947
41.6612	8.4137	11.453	68.6192	44.408	89.8181	54.503	529.261
93.6486	9.75338	28.451	155.458	96.062	93.2239	75.5049	286.139
25.2264	18.2453	13.2642	58.6038	77.898	20.5676	47.0024	25.6172
24.1461	12.8994	10.0649	65.224	52.3547	54.0576	51.5028	148.87
27.2895	17.3191	11.5362	70.2401	85.8447	21.7029	50.0026	146.936
26.8491	6.32075	10.0943	56.5283	65.4102	77.898	51.5028	25.6172
24.82	12.14	7.18	59.94	54.0576	43.8403	51.5028	24.1672
37.2353	8.82353	11.0882	66.5	60.8692	94.9268	51.5028	16.4337
36.7739	8.14902	12.0157	67.2392	65.4102	92.0886	53.0029	369.757
32.0358	6.52981	9.98382	62.1414	50.0842	83.5742	57.5033	567.445
22	22	5	68	69.9512	20	48.5025	0.483343
58.76	8.55	13.6967	74.2533	80.7361	93.7915	51.5028	145.003
43.3602	4.81609	19.5709	82.5939	26.8115	65.4102	51.5028	126.153
27.5625	5.54688	7.96875	65.5312	55.7605	82.439	51.5028	30.934
25.5225	18.1577	11.0586	61.7477	54.0576	28.5144	53.0029	107.302
41.3488	6.04651	11.0233	76.9767	49.5166	94.9268	59.0034	20.7838
26.7663	13.2509	11.0756	57.2543	74.4922	47.8137	53.0029	140.653
31.2416	14.851	12.1275	61.7893	81.8714	44.9756	56.0031	360.091
27.1923	21.8462	9.80769	61	41.5698	21.7029	50.0026	12.5669
55.1503	7.73856	11.8954	76.5556	41.0022	93.2239	48.5025	73.9515
26.1538	8.65385	11.5385	53.75	62.572	67.6807	51.5028	25.1338
22.9624	13.4669	9.4345	63.8016	54.0576	57.4634	57.5033	372.657
26.4231	14.0962	7.09615	59.5577	53.49	50.0842	53.0029	25.1338
69.1937	8.72016	17.4016	82.6822	89.2505	90.3858	69.5043	611.429
28.5064	23.3726	13.2389	60.4873	90.3858	21.1353	59.0034	151.77
22.4386	16.0702	9.15789	54.614	46.1108	29.082	57.5033	27.5506
29.2879	9.59796	10.2589	59.3612	41.5698	69.3836	56.0031	283.722
41.134	7.70063	11.8009	65.4749	30.2173	75.0598	57.5033	616.746
23.3125	6.19231	8.5625	64.9976	58.5986	75.0598	56.0031	201.071
63.4018	8.12633	14.2846	75.0046	33.6231	90.3858	57.5033	317.556
20.6383	9.6383	9.07092	59.6667	47.2461	56.3281	57.5033	68.1514
62.0625	8.5	16.0625	79.75	39.8669	94.9268	53.0029	7.73349
39.1691	7.76879	11.5188	73.7919	37.5964	82.439	60.5035	334.473
55.4545	9.45455	11.8182	75.1364	77.898	77.898	53.0029	21.2671
36.9444	8.66667	15.2778	56.4444	59.1663	94.9268	54.503	8.70017
37.5439	9.77193	11.3333	62.4386	39.2993	80.1685	56.0031	27.5506
24.4274	10.1453	9.51282	56.5641	59.7339	66.5454	54.503	56.5511
34.3493	8.50368	10.8456	61.8309	30.2173	52.3547	57.5033	131.469
23.5	15.9286	11.2143	56.0952	77.898	32.4878	54.503	20.3004
32.0745	7.61058	11.3005	60.1731	44.9756	79.6008	59.0034	201.071
30	8.17073	9.35366	60.2927	31.9202	49.5166	59.0034	39.6341
26.04	8.83636	9.19273	74.1964	55.7605	77.898	66.5041	132.919
64.2286	8.37293	14.3444	85.4045	34.7583	93.7915	60.5035	321.423
63.6727	8.1223	15.9209	67.4532	86.4124	94.3591	63.5038	134.369
48.681	6.17763	17.8405	90.2615	25.1086	56.8958	65.0039	639.463
35.2148	10.085	11.7673	69.5391	72.2217	72.7893	54.503	216.054
29.9976	8.93976	10.8506	68.294	34.7583	65.9778	56.0031	200.587
23.4722	11.4306	9.70139	56.4653	53.49	69.3836	57.5033	69.6014
24.7513	19.8731	12.3959	56.8731	81.8714	35.3259	56.0031	95.2186
38.3766	9.05109	11.7226	63.9737	74.4922	80.7361	60.5035	331.09
28.3195	8.12406	10.515	59.8496	43.2727	72.7893	57.5033	128.569
24.5638	18.0745	12.9043	63.3298	86.98	20.5676	60.5035	45.4342
21.6782	17.2376	8.99505	54.8614	48.3814	29.6497	63.5038	97.6353
39.8933	9.72	11.9733	65.1867	33.6231	77.3303	56.0031	36.2507
59.9777	7.99302	13.5	67.4455	83.5742	88.1153	60.5035	346.074
51.4	10.2	6.2	51.8	43.2727	94.9268	57.5033	2.41672
102.823	9.75095	29.9212	157.08	94.3591	86.98	71.0045	380.391
27.75	13.3526	10.2009	53.4722	89.8181	32.4878	65.0039	226.205
39.2716	7.43891	10.204	66.949	33.0554	79.6008	62.0037	407.458
26.2326	13.6744	12.9535	59.5116	78.4656	42.1375	54.503	20.7838
69.6158	13.8248	19.1744	105.348	89.2505	67.6807	63.5038	642.846
40.9106	7.7095	13.0978	61.9721	74.4922	92.6563	62.0037	173.037
35.9398	6.48387	10.1892	88.0387	56.8958	84.7095	63.5038	224.755
30.965	8.60647	10.8194	57.4636	65.4102	78.4656	69.5043	179.32
152	11.3939	55.8485	177.848	102.306	64.2749	66.5041	15.9503
45.2782	14.2528	15.437	93.0977	80.1685	72.2217	62.0037	514.277
53.2174	6.95652	13	60.6087	81.3037	94.9268	60.5035	11.1169
63.5714	14.8857	16.6286	84.7143	85.2771	80.7361	60.5035	16.917
23.6192	13.9715	8.3879	54.5018	86.4124	31.9202	66.5041	135.819
26.6552	24.7931	10.2414	53	90.9534	24.541	65.0039	14.0169
41.1534	7.10543	12.4026	63.2428	70.5188	94.3591	63.5038	151.286
53.0184	11.9963	14.9399	101.891	81.8714	79.0332	69.5043	1447.13
31.8946	13.5354	11.6408	73.0535	71.6541	65.9778	60.5035	279.856
59.2692	15.8846	13.5385	112.481	83.0066	80.7361	59.0034	25.1338
137.333	10.2	40.7833	119.183	98.3325	80.1685	71.0045	29.0006
19.4195	6.30201	8.19799	71.094	48.3814	60.3015	66.5041	144.036
22.3974	7.52564	8.91026	59.4231	50.0842	65.9778	68.0042	75.4015
30.2414	12.2602	12.5408	75.384	80.1685	56.8958	68.0042	308.373
21.018	5.89433	7.08505	65.6881	41.0022	55.1929	68.0042	187.537
24.6531	13.2347	10.148	55.5204	83.5742	43.8403	65.0039	94.7352
22.9149	28.5745	13.1702	51.8085	72.2217	34.7583	63.5038	22.7171
32.9091	5.40909	10.4545	62.3182	29.6497	30.2173	63.5038	10.6335
63.8187	6.33111	21.5849	135.598	20	80.7361	75.5049	506.544
23.983	10.417	9.8766	53.0851	73.3569	50.6519	62.0037	113.586
25.6867	7.56627	9.92771	50.9759	47.2461	66.5454	62.0037	40.1175
31.0822	8.04667	9.12889	60.3444	31.3525	65.4102	68.0042	217.504
33.24	6.28	11.4	54	29.082	29.082	63.5038	12.0836
54.6667	8.8	15.4	68.8889	44.408	94.9268	60.5035	21.7504
34.3451	6.96479	11.4577	60.9225	68.2483	92.6563	62.0037	68.6347
35.9483	8.48276	13.0345	64.2759	66.5454	94.9268	62.0037	28.0339
29.7594	8.50904	9.50487	71.3352	54.6253	81.3037	69.5043	347.524
37.5989	6.63904	12.107	59.7674	70.5188	90.9534	68.0042	180.77
33.4255	7.2766	10.3745	62.4723	65.4102	88.1153	65.0039	113.586
131.195	10.8571	34.7532	120.545	98.3325	77.3303	71.0045	37.2174
22.1404	7.54494	8.63483	58.6236	56.8958	70.5188	65.0039	86.0351
35.0771	7.22074	9.36436	59.4388	28.5144	63.7073	65.0039	181.737
37.5312	13.0684	13.4414	89.2803	80.1685	66.5454	71.0045	494.943
35.0916	8.41603	11.0725	57.7634	68.2483	86.4124	68.0042	126.636
35.459	7.23497	11.224	58.9891	29.082	73.9246	68.0042	88.4518
26.0682	13.9545	13.7273	65.1136	84.7095	46.6785	65.0039	21.2671
44.8014	8.52138	12.1813	72.5193	48.3814	93.2239	71.0045	474.643
26.0811	22.3081	9.82703	56.8216	40.4346	26.2439	68.0042	89.4185
20.5403	12.8294	9.74882	60.5687	63.7073	22.8381	74.0047	101.985
28.3158	12.1579	9	59.4474	38.1641	43.2727	69.5043	18.367
69.7622	6.60366	23.6646	108.869	22.2705	77.3303	63.5038	158.537
98.5859	6.66667	16.6364	81.4949	29.082	94.3591	63.5038	47.851
75.8053	7.57522	14.8466	75.4277	30.2173	91.521	65.0039	163.853
42	14.3478	18.2174	103.783	80.1685	67.6807	63.5038	11.1169
33.508	7.84	10.116	56.68	41.5698	80.1685	66.5041	120.836
33.4707	11.319	13.5424	70.9833	72.2217	76.1951	69.5043	404.558
100	6	10	91	29.6497	94.9268	69.5043	0.483343
31.0791	12.7949	12.1549	88.857	77.898	62.572	68.0042	567.928
47.1918	8.25342	14.3219	61.411	79.0332	89.8181	66.5041	70.5681
40.8137	11.6747	13.9143	71.126	76.7627	72.2217	77.005	1043.05
43.6494	10.5172	14.2241	65.9885	85.2771	62.572	68.0042	84.1017
37.9049	9.18766	11.437	60.5373	71.0864	84.7095	72.5046	188.02
56.6795	8.26122	15.1651	72.9391	85.8447	92.0886	75.5049	301.606
65.4514	5.93429	18.0057	127.889	21.1353	85.8447	77.005	169.17
57.9163	8.15496	13.5361	69.0241	39.2993	92.0886	80.0052	502.193
28.0986	9.29577	9.50704	53.6761	81.3037	54.0576	77.005	34.3174
53.3933	8.53933	14.4494	60.5618	82.439	94.9268	71.0045	43.0175
47.7791	7.52326	12.5465	59.186	30.2173	85.2771	71.0045	41.5675
39.7958	7.83803	11.8803	64.5951	55.7605	93.2239	74.0047	137.269
28.8868	7.93868	10.8797	57.2712	47.8137	78.4656	77.005	204.937
28.2461	10.0942	10.1518	58.4293	63.1397	73.3569	77.005	92.3185
24.2273	13.8182	7.45455	50.6818	81.3037	26.8115	77.005	10.6335
24.6133	18.28	10	51.5467	41.0022	21.1353	75.5049	36.2507
24	10.8889	10.1111	57	77.898	20	81.5054	4.35009
51.26	6.635	11.795	60.55	28.5144	88.1153	71.0045	96.6686
41.7299	6.85316	9.3119	60.9946	28.5144	79.6008	75.5049	450.959
34.9132	6.20958	9.49102	53.3383	28.5144	72.2217	74.0047	161.437
67.8707	5.84201	17.1077	104.429	23.4058	91.521	80.0052	269.222
41.5	7.025	13.075	52.25	33.0554	42.1375	74.0047	19.3337
50.5987	7.50502	12.7826	69.5468	36.4612	88.1153	83.0055	289.039
18.8403	6.88235	7.47899	56.2857	52.3547	56.3281	77.005	57.5178
17.7629	7.19588	7.69072	56.7629	59.7339	54.0576	81.5054	46.8843
66.3	8.5	14.4667	60.5	40.4346	94.9268	80.0052	14.5003
59.6795	6.27179	20.8282	76.7103	92.6563	64.8425	77.005	188.504
28.2176	6.37059	7.86471	55.0971	44.9756	66.5454	80.0052	164.337
20.6638	7.35593	9.96328	61.5508	58.031	65.9778	75.5049	171.103
37.5537	5.10738	11.2349	67.8389	28.5144	55.1929	75.5049	144.036
53.3075	7.4891	12.8935	68.5109	33.6231	89.8181	77.005	199.621
22.1481	11.7407	8.59259	56.8519	68.2483	59.7339	78.5051	13.0503
21.2857	15.1667	9.21429	60.8333	49.5166	24.541	78.5051	20.3004
22.3077	10.1538	9.84615	52.5	64.8425	40.4346	87.5059	12.5669
35.9412	6.27451	8.31373	56.1961	31.3525	76.1951	69.5043	24.6505
36.2321	8.35714	12.8393	53.9821	42.7051	82.439	72.5046	27.0672
71.9627	7.30339	19.778	90.0254	92.0886	73.3569	75.5049	285.172
45.75	9.9375	12.625	82.3438	77.898	85.2771	74.0047	15.467
54.8667	7.52222	13.0667	64.9444	81.8714	92.0886	75.5049	43.5009
31.0556	7.58333	13.1944	59.3611	48.3814	81.3037	75.5049	17.4003
22.8971	17.1029	10.32	55.9371	65.4102	22.8381	81.5054	84.585
24.7708	10.3125	9.125	57.625	64.8425	64.2749	81.5054	23.2005
46.6622	7.15111	13.2044	71.0178	71.6541	94.3591	74.0047	108.752
40.1689	5.01745	11.8479	69.8479	25.6763	68.8159	83.0055	1662.22
34.9048	5.57143	10.2857	64.5238	29.6497	52.9224	71.0045	10.1502
31.8656	11.3715	11.0791	50.9684	79.0332	30.7849	89.006	122.286
27.8188	13.9348	11.558	64.2319	75.6275	60.3015	75.5049	66.7013
46.5	4.94643	13.0536	78.8036	25.6763	58.031	74.0047	27.0672
27.0634	7.33099	9.57042	60.669	55.1929	78.4656	77.005	68.6347
60.7333	11.1667	15.8167	53.1667	84.7095	71.6541	75.5049	29.0006
71.2264	7.54717	25.6981	86.6981	94.3591	66.5454	75.5049	25.6172
44.2057	13.1816	15.8446	73.0919	70.5188	76.1951	81.5054	441.776
66.996	9.16074	16.2688	71.6812	84.1419	86.4124	80.0052	366.857
56.2237	7.85526	13.2632	67.9079	83.0066	94.3591	77.005	36.7341
75.3039	6.55882	19.7353	116.51	25.1086	94.9268	80.0052	49.301
35.8125	4.30469	9.53125	60.6562	29.6497	52.9224	78.5051	61.8679
34.0909	6.27273	8.18182	58.1364	31.9202	76.7627	74.0047	10.6335
69.7112	7.36823	17.1119	85.8231	31.3525	94.3591	80.0052	133.886
33.4613	7.76129	10.4613	58.3	48.949	72.7893	86.0058	149.836
24.0024	6.92683	9.14634	59.161	58.5986	64.8425	84.5056	198.171
32.5449	7.35256	8.25641	55.4744	36.4612	63.1397	84.5056	75.4015
37.2456	5.92982	9.05263	54.4561	37.5964	75.0598	86.0058	27.5506
84.3505	7.87285	23.8351	111.213	93.2239	81.8714	77.005	140.653
85.2547	7.16038	21.5755	90.2925	91.521	78.4656	78.5051	51.2344
25.3077	13.3077	7.94872	51.8974	43.2727	33.0554	80.0052	18.8504
70.699	8.41121	14.9295	66.1329	67.113	90.9534	87.5059	767.549
43.9722	6.11259	11.9467	56.5521	39.2993	77.898	93.5064	399.241
28.6591	7.94886	9.28409	53.6989	66.5454	50.6519	90.5062	85.0684
57.8958	6.19932	18.2095	109.205	26.8115	93.2239	89.006	426.792
49.6535	9.07195	12.906	66.326	50.0842	92.6563	81.5054	329.157
43.0573	4.75042	12.4902	80.7122	25.1086	80.1685	89.006	859.867
63.8854	9.57292	14.0312	62.6406	75.0598	85.8447	83.0055	92.8019
57.5971	9.65534	13.8252	55.8301	66.5454	85.8447	83.0055	99.5687
22.0976	8.65854	7.12195	55.9268	75.0598	51.2195	83.0055	19.8171
60.4225	9.69484	14.1878	59.5305	59.7339	90.3858	86.0058	102.952
34.8858	7.39726	9.93607	54.3105	35.8936	69.9512	86.0058	105.852
28.8772	9.35088	8.4386	51.9825	73.9246	62.572	86.0058	27.5506
70.0942	7.76087	16.2029	69.6377	79.0332	94.3591	81.5054	66.7013
52.9388	5.69388	16.8776	58.0816	88.6829	67.113	81.5054	23.6838
61.7037	12.5185	19.9815	75.9444	71.0864	79.6008	84.5056	26.1005
33.3472	3.86574	11.7639	57.2315	30.2173	56.8958	84.5056	104.402
66.2876	7.55825	23.301	127.665	92.6563	88.6829	83.0055	398.275
64.2222	7.97531	15.3827	74.716	79.6008	90.3858	83.0055	39.1508
53.7615	7.73849	11.8454	63.8158	46.1108	87.5476	87.5059	293.873
63.8899	6.18919	15.8338	90.3874	80.1685	92.0886	93.5064	965.719
58.976	8.72854	12.8333	60.9217	62.572	82.439	89.006	382.808
35.5288	7.375	9.81731	55.7981	50.0842	79.0332	83.0055	50.2677
52.639	5.58166	10.5186	56.8739	31.3525	83.5742	86.0058	168.687
24.6827	11.2596	8.28846	56.6442	64.2749	27.9468	86.0058	50.2677
36.7315	6.71296	10.287	58.9907	33.0554	70.5188	87.5059	52.201
38.1375	4.7125	12.1875	53.2687	84.7095	56.8958	93.5064	309.34
34.8529	3.47059	9.5	57.5294	29.6497	61.4368	90.5062	16.4337
75.0548	8.91438	16.0479	73.4418	84.1419	90.3858	83.0055	141.136
59.2492	6.86379	22.7243	108.95	91.521	93.2239	86.0058	145.486
58.5	7.05	18.35	63	44.9756	94.9268	84.5056	9.66686
45.6154	6.03846	10.1538	56.4231	34.1907	82.439	86.0058	12.5669
33.0455	8.86364	8.59091	49.4091	79.6008	60.8692	83.0055	10.6335
32.3598	6.65244	15.4817	56.7561	88.6829	22.2705	87.5059	79.2683
30.102	6.06122	11.0408	52.1837	31.9202	21.1353	92.0063	23.6838
59.991	5.02509	16.1864	85.9364	90.3858	77.3303	87.5059	539.411
47.1348	7.25059	11.1064	60.8511	43.8403	82.439	87.5059	204.454
39.6809	8.97872	11	55.1702	75.6275	68.8159	84.5056	22.7171
30.5385	7.14359	9.84103	53.0051	47.8137	64.8425	87.5059	94.2519
73.1715	7.47014	14.0092	68.5283	52.9224	87.5476	92.0063	315.623
35.1667	8.76515	9.06061	51.5455	71.6541	65.9778	92.0063	63.8013
69.0511	7.61111	14.967	81.8619	81.3037	82.439	86.0058	321.906
39.5503	5.47929	15.8462	61.4379	88.6829	49.5166	89.006	81.685
32.3267	7	14.5446	52.2079	37.5964	41.0022	90.5062	48.8176
71.2826	8	19.6957	89	50.6519	94.9268	98.0068	22.2338
33.5946	6.43243	16.8649	52.2162	37.5964	42.7051	92.0063	17.8837
59.0433	8.88312	12.6818	55.0758	59.1663	77.898	95.0066	223.304
29.3235	7.79412	6.58824	55.6471	55.7605	52.3547	95.0066	16.4337
32.214	5.58605	10.5302	52.7349	42.7051	37.0288	96.5067	103.919
41.814	5.88372	14.7674	52.0233	56.3281	50.6519	108.508	20.7838
53.3139	7.10032	11.6958	62.2039	47.2461	80.7361	93.5064	298.706
57.4501	5.10093	13.4524	88.3527	82.439	84.1419	93.5064	416.642
37.7258	5.43021	14.8588	57.4433	33.0554	67.6807	93.5064	294.356
38.5	5.83761	11.5726	60.5598	84.7095	38.7317	92.0063	113.102
36.0435	5.47826	12.3043	62.4783	86.98	37.5964	90.5062	11.1169
48.2737	8.76842	14.0421	56.2211	69.9512	73.3569	93.5064	45.9176
32.6138	8.22069	10.3172	53.8621	63.1397	67.113	93.5064	70.0847
49.4207	6.62098	24.9094	63.59	79.6008	71.6541	93.5064	405.525
31.6034	5.97414	10.431	51.8707	83.0066	44.9756	93.5064	56.0678
86.1603	7.42411	13.0695	64.1617	57.4634	90.3858	93.5064	340.757
56.562	7.53285	13.1095	68.6788	37.0288	86.98	89.006	66.218
65.9373	8.15992	16.1064	63.5516	68.8159	79.0332	96.5067	740.482
59.369	6.71123	21.4866	74.016	34.1907	93.7915	92.0063	90.3851
78.4461	8.25815	15.4536	67.8672	49.5166	91.521	92.0063	192.854
48.565	6.06294	15.6517	72.7231	35.3259	89.8181	95.0066	691.181
40.0563	7.94493	15.1827	59.582	73.3569	22.8381	98.0068	386.191
44.0158	6.35513	12.0846	56.7227	47.2461	70.5188	98.0068	428.725
38.5907	5.67098	11.9508	64.7047	33.6231	79.0332	98.0068	186.57
46.3571	7.11905	8.88095	58.8333	54.6253	65.9778	96.5067	20.3004
31.5397	6.57143	11.3016	56.9841	46.6785	20.5676	99.507	30.4506
53.7778	3.77778	13.2963	109.593	81.3037	94.9268	96.5067	13.0503
39.6319	5.43056	12.0208	57.1528	43.8403	70.5188	96.5067	69.6014
27.3065	7.48387	10.1129	56.1129	39.2993	20.5676	95.0066	29.9673
42.64	6.34667	13.3933	53.9933	76.1951	39.8669	99.507	72.5015
39.233	9.00971	12.7767	57.2427	58.031	21.7029	99.507	49.7843
35.2824	5.25882	11.9412	57.8118	42.1375	67.113	99.507	41.0842
69.6029	7.46985	17.7838	82.632	48.949	94.3591	99.507	232.488
39.8203	6.27344	13.9844	59.1328	35.8936	68.2483	95.0066	61.8679
42.9031	6.36822	13.5659	57.0833	72.7893	65.4102	102.507	249.405
44.3731	7.24254	12.306	56.6231	73.9246	31.3525	101.007	129.536
30.5667	7.63333	10.6	50.2667	52.3547	20.5676	99.507	14.5003
33.3095	4.95238	8.42857	54.5238	46.1108	57.4634	99.507	20.3004
35	5	2	50	79.6008	94.9268	102.507	0.483343
34.0045	5.44643	12.7277	56.3125	63.1397	58.031	107.008	108.269
38.8551	3.98551	12.5072	95.8841	79.6008	82.439	96.5067	33.3507
44.0204	4.81633	11.1122	54.1224	78.4656	65.9778	101.007	47.3676
37.6883	7.2013	12.526	54.974	54.0576	30.2173	102.507	74.4348
42.9942	7.49708	11.8187	52.4795	61.4368	28.5144	101.007	82.6517
38.3675	5.0742	10.3286	63.9258	52.9224	63.1397	105.507	136.786
25.3287	4.98611	9.6713	55.3287	50.0842	49.5166	107.008	104.402
61.4064	4.73288	17.1758	108.765	64.8425	85.2771	105.507	423.408
48.9699	5.67771	12.2892	62.2319	54.6253	76.1951	102.507	160.47
43.1883	6.00254	12.4198	56.944	59.1663	67.6807	104.007	189.954
48.3529	5.35294	16.2647	60.3235	51.2195	76.7627	102.507	16.4337
36.1404	5.25439	12.1404	55.6053	72.2217	41.0022	104.007	110.202
44.3636	8.27273	17.3636	54.8636	62.0044	25.1086	101.007	10.6335
37.6167	5.36667	8.46667	62.7167	50.0842	64.2749	105.507	29.0006
33.7991	6.74359	18.1282	54.2949	67.6807	47.2461	105.507	113.102
41.35	5.49	11.75	56.4	69.3836	68.8159	104.007	48.3343
31.8105	5.27368	12.2053	53.7684	72.7893	54.0576	104.007	91.8352
43.2619	5.35714	7.09524	54	60.8692	63.1397	107.008	20.3004
63.7143	8.63265	14.3673	98.4082	43.2727	35.8936	20	23.6838

## Sheet: PS embryonic
TBra	Sox2	Nanog	Dapi	X-shift	Y-shift	Z-shift	Volume
46.305	44.9929	25.1348	73.0213	57.4634	65.9778	39.5017	68.1514
47.1667	60.3667	31.4889	62.4778	38.1641	75.0598	39.5017	43.5009
63.5745	86.7022	61.5358	84.4743	99.4678	79.6008	54.503	1335.96
61.5909	94.0227	61.0682	73.6136	89.8181	64.8425	42.502	21.2671
53.9296	40.761	79.2913	71.7938	86.4124	86.4124	41.0018	295.323
64.0403	42.0638	50.3188	89.8926	27.3792	85.8447	41.0018	144.036
60.5895	76.2816	29.8067	69.2601	52.9224	47.2461	42.502	202.521
68.7624	109.426	54.7775	107.129	25.1086	70.5188	44.0021	351.874
78.8299	94.4864	32.7653	101.452	29.082	53.49	42.502	142.103
69.1905	88.6429	30.9524	78.9286	42.7051	55.7605	41.0018	20.3004
69.4583	76.3889	40.3194	91.3194	32.4878	54.6253	42.502	34.8007
55.7212	110.365	48.2885	80.1875	80.7361	72.7893	41.0018	100.535
47.7634	59.2339	30.7124	64.4866	41.5698	77.3303	42.502	179.804
62.8688	85.1793	53.5102	98.2144	29.082	68.2483	50.0026	261.489
64.1496	36.4379	82.5283	69.6815	92.6563	93.7915	42.502	400.691
42.0455	48.9318	68	56.0682	48.3814	88.1153	39.5017	21.2671
40.75	42.7143	57.8929	60.7143	52.9224	88.6829	39.5017	13.5336
66.4468	104.413	27.7064	70.6809	44.408	45.5432	47.0024	113.586
108.128	54.8333	26.9359	89.8376	81.3037	26.8115	47.0024	113.102
99.8797	83.3872	36.3609	116.682	96.6297	41.5698	53.0029	385.708
37.8462	31.2657	25.993	79.0839	59.1663	50.6519	41.0018	69.1181
51.0743	57.1064	27.8953	74.3041	40.4346	49.5166	44.0021	286.139
69.7959	72.0408	33.4286	80.1224	32.4878	52.9224	44.0021	23.6838
92.9551	87.9426	31.7394	93.5806	29.6497	48.949	56.0031	1044.02
47.366	99.3862	51.4496	70.3458	35.8936	82.439	47.0024	167.72
61.5033	36.4735	16.0977	90.9023	79.0332	62.572	48.5025	291.939
82.5129	104.177	37.471	105.961	27.3792	54.0576	48.5025	149.836
50.6667	90.3333	20.3333	54	36.4612	101.738	48.5025	1.45003
48.0077	40.6077	19.5577	66.9385	73.3569	104.009	45.5022	125.669
51.4	103.65	23.675	65.575	78.4656	107.415	47.0024	19.3337
58.9802	77.1881	28.8713	73.7426	46.1108	54.6253	42.502	48.8176
80.2641	59.5496	29.5289	93.8676	92.0886	48.949	53.0029	609.496
86.7574	82.796	79.466	80.0028	96.6297	60.8692	47.0024	525.877
54.6339	45.2113	22.4717	89.683	39.2993	63.1397	45.5022	196.721
52.8908	57.8994	23.8851	74.3678	80.7361	56.3281	47.0024	168.203
64.6717	80.7727	64.1534	83.6614	97.7649	69.3836	51.5028	516.694
67.9006	89.7135	82.9854	70.9386	93.7915	63.7073	47.0024	165.303
42.3333	82.8485	29.9394	70.6212	73.9246	69.3836	44.0021	31.9006
60.8752	90.4431	50.3167	78.0234	32.4878	71.0864	50.0026	309.823
52.6129	69.5484	40.4839	65.9677	34.1907	79.6008	42.502	14.9836
55.6545	101.414	46.4864	62.9068	34.7583	77.3303	47.0024	212.671
76.3971	91.5606	60	73.4584	29.6497	80.7361	48.5025	331.09
44.8898	99.7275	97.8307	57.496	42.7051	100.603	47.0024	482.376
47.6053	99.0914	20.5351	81.4278	58.031	104.009	47.0024	364.924
123.182	16.9091	23.7273	85	100.035	101.171	50.0026	5.31677
80.1613	74.9355	34.5161	111.419	69.3836	25.6763	45.5022	14.9836
79.0344	83.2031	30.1969	97.8281	60.3015	27.9468	47.0024	154.67
83.3248	84.2137	53.9521	102.593	25.6763	65.4102	50.0026	282.756
56.4446	45.0717	21.4876	76.1773	41.0022	56.3281	50.0026	370.724
71.824	44.503	56.9025	88.6897	101.738	68.2483	48.5025	406.491
57.2131	79.8525	45.3005	86.1311	32.4878	67.6807	48.5025	88.4518
71.4358	85.217	38.0365	75.0747	34.1907	81.8714	53.0029	278.406
47.9118	35.0294	24.1765	73.5294	79.0332	67.6807	50.0026	16.4337
49.1504	76.1579	44.6165	64.4436	35.8936	86.98	47.0024	64.2846
57.4368	72.7816	46.1897	78.0805	32.4878	88.1153	47.0024	84.1017
58.9151	90.5955	35.5239	57.7109	41.0022	86.98	51.5028	364.441
45.6667	111.074	66.2963	62.2593	39.2993	93.2239	44.0021	13.0503
50.0241	76.5422	24.2048	67.4578	72.7893	107.415	48.5025	40.1175
44.212	123.87	36.1105	58.9093	56.8958	89.8181	51.5028	490.11
78.3476	70.1707	37.75	79.3598	25.1086	60.3015	48.5025	79.2683
68.3951	111.099	28.5062	72.9259	44.408	42.7051	48.5025	39.1508
73.3924	106.339	30.2197	84.8094	65.9778	27.9468	53.0029	215.571
104.366	115.548	40.2473	119.892	60.3015	20	54.503	44.9509
49.8813	73.7158	39.5612	84.8957	29.6497	74.4922	47.0024	134.369
69.1395	65.0349	70.3023	92.814	100.035	72.2217	50.0026	41.5675
53.1259	91.6519	51.9728	59.4898	43.8403	94.9268	50.0026	426.309
56.3263	69.8158	87.3526	68.7789	95.4944	86.4124	48.5025	91.8352
62.9409	78.5336	56.3619	73.3328	96.6297	90.3858	56.0031	596.929
66.9615	74.8308	91.2505	78.2355	99.4678	87.5476	48.5025	225.721
44.3238	97.281	44.9476	58.4238	75.0598	101.171	57.5033	101.502
39.4943	83.3161	67.8161	59.6724	76.1951	98.3325	59.0034	84.1017
81.8266	88.4624	28.6474	104.948	49.5166	31.3525	53.0029	83.6183
43.5279	44.9149	19.3418	76.7367	71.0864	73.9246	56.0031	363.474
90.2745	54.9804	22.8824	95.8824	30.7849	42.1375	51.5028	24.6505
70.6165	89.4498	31.4859	70.0622	34.7583	72.7893	54.503	240.705
94.329	87.6448	32.3333	67.3132	37.0288	76.1951	57.5033	552.461
70.8687	78.0042	63.5578	83.209	102.306	73.3569	59.0034	460.143
46.6667	70.5161	44.086	61.7204	39.2993	84.1419	48.5025	44.9509
56.7938	117.969	25.8954	68.0585	46.6785	102.874	54.503	157.086
70.619	75.6667	28.6667	80.7857	60.8692	31.3525	48.5025	20.3004
77.4208	94.4764	34.9456	110.14	61.4368	26.2439	59.0034	399.725
92.8305	98.6192	41.515	85.6978	29.082	57.4634	56.0031	983.603
93.0196	75.4967	26.4314	108.719	33.0554	43.8403	50.0026	73.9515
106.2	46.5461	24.7556	87.7406	31.3525	44.408	59.0034	193.821
72.0661	54.303	24.6446	62.0496	59.1663	75.0598	63.5038	175.454
57.0116	38.6744	31.7907	62.7326	37.0288	89.8181	50.0026	41.5675
49.3158	71.807	32.5965	57.9123	50.0842	93.7915	54.503	27.5506
52.6756	92.6007	39.7301	57.122	60.3015	84.1419	57.5033	522.977
40.0682	64.8939	34.8182	56.8056	69.3836	86.98	57.5033	191.404
49.1063	97.4317	87.7918	53.6573	63.7073	91.521	59.0034	222.821
43.5833	107.817	19.35	69.9667	63.1397	106.847	59.0034	29.0006
97.5455	66.3636	30.0909	99.8182	77.3303	25.1086	47.0024	15.9503
86.5677	73.849	22.3333	100.823	79.6008	29.082	54.503	92.8019
84.6765	106.676	37.5882	101.882	26.2439	56.3281	50.0026	16.4337
57.0866	94.0424	25.5314	61.7012	53.49	42.1375	54.503	284.689
69.5187	71.7414	25.1375	70.7474	76.1951	33.6231	54.503	323.356
76.3374	81.6333	28.467	77.9658	93.2239	44.408	59.0034	197.687
41.6073	89.516	32.8904	54.9772	78.4656	89.8181	57.5033	105.852
95.1294	103.138	25.8071	67.9156	41.5698	70.5188	60.5035	601.279
62.1597	62.2359	24.516	61.3612	62.0044	76.7627	62.0037	196.721
41.9676	180.538	45.8401	57.1457	71.6541	94.3591	57.5033	238.771
51.1882	51.9176	17.3176	59.8588	55.7605	98.9002	57.5033	41.0842
85.8643	24.8291	17.3618	69.2739	52.3547	93.7915	63.5038	192.371
55.4386	76.2543	16.0563	65.8481	58.031	104.009	59.0034	283.239
55.3186	101.732	53.4032	55.9767	88.6829	98.3325	59.0034	394.408
52.9048	55.8571	17.6032	60.873	54.0576	101.171	57.5033	30.4506
61	87	18	57	88.1153	104.576	59.0034	0.483343
64.4873	102.734	26.4504	72.7224	56.8958	34.1907	54.503	170.62
96.9444	45.5972	24.3194	81.5486	81.3037	23.4058	54.503	69.6014
103.735	60.3659	29.2466	97.161	82.439	28.5144	60.5035	648.646
76.8983	68.1356	26.5254	82.1695	69.3836	27.3792	56.0031	28.5172
73.8125	91.675	38.55	78.4	33.0554	54.0576	51.5028	38.6674
74.49	90.03	27.83	86.68	92.0886	42.7051	57.5033	48.3343
60.0556	49.8099	21.3041	81.3538	48.949	58.031	65.0039	165.303
65.4792	92.375	24.8958	69.2917	46.1108	56.8958	59.0034	23.2005
52.816	80.967	57.7736	64.75	93.7915	71.0864	53.0029	102.469
81.4095	62.4636	25.6168	66.907	52.3547	73.3569	62.0037	384.741
50.9149	73.3723	40.9468	57.6064	89.2505	67.113	59.0034	45.4342
68.4917	67.6667	25.5372	63.4504	52.3547	62.0044	60.5035	350.907
66.3356	98.1544	33.349	63.5168	41.5698	74.4922	56.0031	72.0181
97.2925	100.234	33.3844	64.7187	47.2461	77.3303	62.0037	173.52
83.4938	40.7531	21.3951	58.1975	48.949	71.6541	65.0039	39.1508
106.274	101.629	30.8481	61.4684	65.9778	69.9512	68.0042	114.552
46.8622	88.586	50.1795	60.0035	89.8181	86.98	57.5033	834.733
98.0505	90.4087	34.1274	59.2957	42.7051	79.6008	60.5035	201.071
59.1977	111.395	30.9651	60.1163	49.5166	79.0332	57.5033	41.5675
38.5436	141.195	33.255	65.1342	75.0598	95.4944	57.5033	72.0181
66.9394	70.3636	34.4545	56.0909	54.6253	93.2239	57.5033	15.9503
65.4294	69.157	21.2498	68.1668	72.7893	98.9002	68.0042	1280.86
49.1658	58.5838	42.5924	58.209	80.1685	101.738	59.0034	279.856
64.5091	86.4364	25.0364	65.6727	49.5166	40.4346	53.0029	26.5839
98.1767	69.6954	27.9544	99.4666	76.1951	25.6763	62.0037	1408.94
66.6524	42.5488	23.3659	69.9268	38.7317	45.5432	56.0031	79.2683
72.7481	52	19.4733	63.8397	37.5964	48.949	56.0031	63.3179
67.5918	53.4082	22.5388	64.3061	42.1375	47.2461	56.0031	118.419
84.1753	73.9071	23.5098	73.0559	43.2727	47.8137	66.5041	2048.89
53.0196	86.0196	27.1765	68.6863	73.3569	47.2461	63.5038	24.6505
88.8161	63.1292	35.3877	64.8559	37.0288	58.5986	62.0037	486.243
66.8649	80.4459	26.2703	61.1757	46.1108	54.0576	59.0034	35.7674
57.5741	95.2778	25.3889	58.7685	74.4922	55.7605	65.0039	52.201
71.3611	79.9028	26.0694	65.6111	38.1641	70.5188	56.0031	34.8007
90.0027	79.8347	34.9268	72.0027	33.0554	65.9778	59.0034	178.354
100.312	92.4088	28.6713	63.8702	65.9778	66.5454	68.0042	174.97
74.2363	57.4893	20.969	68.2816	59.7339	55.1929	68.0042	202.521
64.0576	98.6441	44.3242	56.1527	86.98	74.4922	68.0042	335.44
79.2222	58.8	20.5778	62.5111	46.6785	69.9512	60.5035	21.7504
85.3636	54.7301	20.1694	60.8115	57.4634	67.113	68.0042	505.093
60.7231	85.8308	33.2	62.4	38.1641	81.3037	53.0029	31.4173
54.117	19.9883	24.1871	74.8596	94.3591	96.6297	60.5035	82.6517
46.773	57.1759	22.5726	62.7853	77.3303	83.0066	65.0039	236.355
79.473	77.9098	32.8868	88.2931	85.8447	36.4612	65.0039	1029.04
66.6593	55.967	22.2088	64.6154	40.4346	50.0842	56.0031	43.9842
62.5714	53.1905	21.9524	60.9524	42.1375	51.7871	57.5033	10.1502
59.8203	100.117	24.9062	67.6562	73.9246	45.5432	65.0039	61.8679
93.3518	110.301	31.2261	70.7225	70.5188	52.9224	71.0045	865.667
68.5361	62.3263	80.5291	66.5058	93.7915	62.572	56.0031	207.354
105.253	75.2665	32.9356	75.6302	29.082	62.572	59.0034	322.873
66.5832	65.2966	40.8116	64.3246	89.2505	52.9224	62.0037	241.188
63.1094	63.1094	22.5	75.2656	88.1153	57.4634	66.5041	30.934
69.1636	54.0545	79.4182	68.0909	94.9268	65.4102	53.0029	53.1677
60.389	75.032	45.1007	64.0503	92.6563	65.4102	59.0034	211.221
90.8911	40.7137	17.1492	69.7984	45.5432	67.113	65.0039	119.869
92.5238	36.619	18	68.619	47.2461	65.4102	65.0039	10.1502
51.6393	79.2801	40.0191	64.3115	93.7915	80.1685	65.0039	353.807
48.5385	72.4923	32.6462	60.9538	90.9534	80.7361	63.5038	31.4173
51.2317	78.1829	39.6463	65.2683	94.3591	76.1951	63.5038	79.2683
46.3881	93.3806	29.7388	54.9328	82.439	81.3037	65.0039	64.768
56.4513	101.726	87.7611	74.8407	98.3325	85.2771	56.0031	54.6178
54.1706	88.8258	32.4307	58.984	83.5742	87.5476	65.0039	393.925
76.4958	26.3735	18.24	79.4375	75.6275	85.8447	72.5046	861.801
62.6449	79.8367	72.3184	81.102	101.171	84.1419	59.0034	118.419
58.9118	46.8235	16.9202	63.063	82.439	102.874	63.5038	115.036
129.222	78.5739	25.3409	101.25	42.7051	30.7849	59.0034	170.137
92.782	92.1082	28.5617	98.4665	51.2195	29.6497	62.0037	857.934
85.9476	81.9811	28.7575	84.5739	52.9224	35.8936	66.5041	663.63
107.926	66.3046	38.012	105.03	59.7339	21.1353	62.0037	241.188
63.7621	104.577	25.9002	69.7953	66.5454	38.7317	60.5035	290.489
62.1231	82.4664	23.8657	65.7388	70.5188	40.4346	62.0037	129.536
64.0385	71.5769	27.5	75.6923	83.5742	41.0022	60.5035	12.5669
67.876	93.5416	27.5188	71.6574	58.031	43.8403	63.5038	296.289
59.5	70.5	25.0556	76.5833	68.2483	42.7051	59.0034	17.4003
76.9127	101.27	32.4127	67.9206	85.2771	47.8137	69.5043	60.9012
90.1246	60.0318	27.7794	75.8667	76.1951	44.9756	72.5046	775.766
74.082	50.9754	39	71.6803	93.7915	56.8958	54.503	58.9678
79.5632	96.2618	48.1233	67.7382	93.2239	58.5986	62.0037	317.556
86.0745	70.3416	37.5963	71.0435	39.2993	63.1397	60.5035	77.8182
88.2449	77.6122	24.3061	69.8163	56.3281	54.6253	68.0042	23.6838
51.442	56.9638	32.3043	61.5725	72.2217	87.5476	63.5038	66.7013
51.2932	114.785	31.2932	59.8429	83.0066	78.4656	68.0042	92.3185
75.0565	45.7838	20.381	63.3889	73.9246	77.898	72.5046	1035.32
67.046	52.0092	20.1621	67.1289	62.572	59.1663	72.5046	524.911
45.3947	98.8816	15.5132	73.1316	63.7073	105.712	60.5035	36.7341
66.6364	83.0682	21.4318	79.6591	56.3281	31.3525	59.0034	21.2671
119.431	29.7647	21.3581	87.7724	31.3525	39.8669	60.5035	377.974
66.6753	100.032	28.1623	64.5909	70.5188	36.4612	63.5038	74.4348
68.9474	78.7895	24.7193	70.5789	64.8425	35.3259	62.0037	27.5506
82.1523	81.5509	25.818	86.6261	68.2483	38.1641	74.0047	488.66
82.8531	86.5175	25.6434	69.6853	50.6519	44.408	65.0039	69.1181
59.4333	88.5667	25.3333	72.8	75.6275	53.49	66.5041	14.5003
99.5871	89.8423	23.2427	67.1473	56.3281	51.2195	69.5043	232.971
71.3688	92.975	30.8625	62.6125	82.439	47.2461	68.0042	77.3349
82.2203	60.299	37.486	78.7797	93.7915	51.7871	62.0037	276.472
67.641	78.5256	29.2051	65.641	44.408	56.3281	59.0034	37.7008
84.5217	60.5217	32.3043	67.6304	34.1907	54.6253	60.5035	22.2338
86.8519	67.7407	32.2963	70.8889	36.4612	53.49	60.5035	13.0503
65.3709	67.3345	28.6218	67.9455	89.8181	60.3015	66.5041	132.919
110.759	81.7878	30.7974	63.3297	72.7893	67.113	72.5046	403.108
67.1546	46.1884	22.4396	68.2295	67.6807	57.4634	74.0047	200.104
82.6444	40.4111	41.7667	87.8778	104.009	69.9512	59.0034	43.5009
84.4231	80.8077	25.0769	77.8077	29.082	71.6541	57.5033	12.5669
77.3268	81.9561	33.6927	75.7171	101.171	67.113	59.0034	99.0853
81.4457	31.2057	28.7863	76.2869	67.6807	93.2239	69.5043	422.925
58.8933	130.44	20.96	65.1733	70.5188	105.144	62.0037	36.2507
77.0165	103.736	30.2562	84.2066	43.8403	39.8669	60.5035	58.4845
75.3207	83.4877	22.723	86.1328	92.0886	39.2993	66.5041	254.722
75.0455	67.7273	28.6818	80.6818	83.0066	34.1907	59.0034	10.6335
96.0375	74.2756	29.8788	81.15	69.9512	27.9468	69.5043	773.349
73.7009	100.175	31.5983	88.3718	67.113	33.0554	68.0042	113.102
95.5449	82.5007	25.8982	81.53	63.1397	41.5698	72.5046	1006.8
71.3134	86.5672	30.0896	75	70.5188	40.4346	68.0042	32.384
89.3614	70.787	34.0205	72.6449	95.4944	64.2749	68.0042	918.835
118.969	58.4062	28.4062	72.6875	29.6497	65.9778	62.0037	15.467
68.5162	54.7599	24.7076	70.13	91.521	46.6785	68.0042	267.772
99.6484	59.1987	26.6883	77.2826	92.0886	54.6253	71.0045	581.462
70.1543	99.9096	32.6064	71.1011	86.4124	52.3547	69.5043	181.737
77.8636	64.3074	21.7965	64.2771	71.0864	61.4368	72.5046	223.304
94.7706	86.3761	23.6972	72.2752	52.3547	46.1108	69.5043	52.6844
70.2438	117.138	35.4125	72.85	84.1419	66.5454	72.5046	77.3349
42.6863	45.5294	43.8039	60.5294	94.9268	85.2771	59.0034	24.6505
85.4493	14.3768	16.4203	78.5217	94.3591	102.306	66.5041	33.3507
78.5806	23.3145	24.7601	71.9819	62.572	93.7915	68.0042	239.738
63.5766	60.2432	15.3063	61.973	80.7361	106.279	68.0042	53.6511
68.8913	32.6141	18.6413	64.7174	51.7871	69.3836	68.0042	88.9351
65.0135	63.4595	25.7432	61.8108	75.6275	80.1685	68.0042	35.7674
65.0738	94.2787	22.1557	72.3852	88.6829	40.4346	65.0039	58.9678
91.8949	53.5205	25.7349	98.454	61.4368	28.5144	71.0045	1002.94
76.7714	78.2643	25	73.7857	72.2217	42.1375	69.5043	67.668
83.8188	71.3305	29.3607	90.9245	62.0044	33.6231	72.5046	288.072
89.1102	68.3031	23.2047	69.189	38.1641	54.6253	65.0039	122.769
80.7568	66.1757	32.9595	72.7027	49.5166	41.0022	63.5038	35.7674
85.0391	90.5447	25.0419	77.5447	54.0576	43.8403	68.0042	173.037
80.6608	60.5427	22.6106	69.2111	56.8958	46.6785	71.0045	192.371
74.373	88.5471	28.7105	79.9858	86.4124	44.9756	72.5046	272.122
82.5939	92.6768	38.442	89.0166	80.7361	41.5698	71.0045	174.97
68.8588	67.68	30.2026	66.3782	80.1685	56.3281	72.5046	448.542
88.0032	87.4304	36.2265	95.9854	80.1685	38.7317	74.0047	298.706
64.6113	81.2463	31.6973	68.4481	95.4944	68.2483	65.0039	162.887
74.8807	15.8807	13.6697	69.5138	47.8137	94.3591	63.5038	52.6844
104.701	16.0748	14.8037	74.9159	49.5166	94.3591	65.0039	51.7177
102.553	15.0353	17.6	77.2588	26.8115	73.9246	62.0037	41.0842
99.2188	14.8438	20.125	102.594	96.062	101.171	65.0039	15.467
99.1208	102.134	29.6189	65.0642	77.898	71.6541	72.5046	256.172
84.9815	77.0185	21.9259	62.7963	73.9246	63.1397	71.0045	26.1005
63	71	15	53	77.898	107.415	66.5041	0.483343
65.1193	16.1835	13.9633	69.9083	74.4922	107.982	74.0047	52.6844
116.212	57.9364	27.2697	79.5645	43.2727	36.4612	66.5041	250.855
99.9048	91.119	23.8571	68.0952	35.8936	69.3836	63.5038	20.3004
90.263	82.2572	24.739	84.5585	51.2195	41.0022	69.5043	251.822
91.4083	82.4862	27.0134	90.1817	77.898	33.6231	72.5046	614.329
80.8248	114.724	32.9862	62.6417	81.3037	63.7073	72.5046	245.538
92.3732	21.7324	18.5493	72.3709	55.1929	90.9534	65.0039	205.904
68.5666	12.9133	19.3715	102.582	96.6297	96.062	69.5043	156.12
91.0075	63.406	36.985	61.0902	85.8447	69.9512	75.5049	64.2846
100.841	47.7778	27.6667	109.5	62.572	22.8381	66.5041	60.9012
119.904	44.9726	21.2192	90.8356	38.7317	42.7051	66.5041	35.284
84.876	67.3585	24.3682	84.8101	56.3281	30.7849	68.0042	249.405
66.4651	47.2532	21.5505	73.4566	91.521	43.2727	71.0045	339.79
75.5352	108.93	31.5775	90.0563	75.0598	35.3259	68.0042	34.3174
76.1717	68.8343	25.9553	102.271	71.0864	34.1907	74.0047	399.725
86.9545	77.25	32.6818	80.5227	84.7095	41.5698	72.5046	21.2671
68.5323	42.7419	27.0484	111.129	68.2483	31.9202	77.005	59.9345
67.1882	23.6824	27.4706	78.3059	99.4678	86.98	63.5038	41.0842
140.482	52.1964	28.5982	93.5982	32.4878	50.0842	63.5038	54.1344
90.697	49.1818	37.2727	67.697	95.4944	48.3814	63.5038	15.9503
71.6454	23.7423	14.4137	67.7163	75.6275	103.441	72.5046	204.454
76.3372	13.1244	15.1113	86.2373	93.2239	101.171	72.5046	295.323
73.7714	46.8286	18.1714	86.4286	77.898	31.9202	63.5038	16.917
93.4218	33.6054	20.102	85.1156	80.1685	29.082	68.0042	71.0514
70.7596	23.3077	17.6827	78.774	45.5432	56.8958	66.5041	100.535
74.44	63.4	42.24	73	90.9534	49.5166	65.0039	12.0836
82.7364	52.5021	27.9623	86.3598	83.0066	34.1907	71.0045	115.519
87.5024	81.2668	23.4663	77.9832	56.8958	39.8669	72.5046	201.071
75.1716	81.4069	25.848	92.7941	72.2217	38.1641	71.0045	98.602
61.3214	60.6786	20.25	61	76.7627	100.603	65.0039	13.5336
58.9026	57.5918	24.4457	68.1798	91.521	85.2771	68.0042	129.053
61.0875	20.5406	13.3313	73.575	80.1685	103.441	71.0045	154.67
64.9868	14.8502	17.2379	70.0088	54.6253	80.1685	69.5043	219.438
100.122	40.9882	21.2663	92.1992	83.5742	30.7849	68.0042	245.055
125.746	64.0368	22.3904	95.9374	54.6253	26.8115	71.0045	262.455
56.1487	18.0978	14.7413	70.7963	84.7095	102.874	71.0045	237.321
61.1392	70.1013	32.6835	71.3165	89.8181	67.113	69.5043	38.1841
61.8077	69.8462	29.8846	64.5	89.2505	69.3836	71.0045	12.5669
83.2585	29.5875	21.4256	69.3368	73.3569	58.031	75.5049	185.12
93.0282	74.6197	32.0282	76.7465	83.5742	42.7051	72.5046	34.3174
70.5281	66.5843	25.1461	70.0562	87.5476	41.0022	72.5046	43.0175
123.905	56.7143	27.1905	98.7619	71.6541	25.6763	71.0045	10.1502
79.1373	65.2359	36.7183	75.2183	94.9268	65.9778	72.5046	137.269
72.1273	85.5364	28.5545	72.8091	67.6807	41.0022	68.0042	53.1677
92.7407	20.1358	17.7284	80.2222	72.7893	91.521	72.5046	39.1508
87.3106	39.0076	20.3864	74.447	88.1153	48.949	74.0047	63.8013
82.3387	55.4839	24.0645	76.7903	90.3858	62.572	74.0047	29.9673
75.6067	17.5678	17.247	84.6886	88.1153	94.3591	74.0047	360.091
68.8077	18.5	16.6923	67.6154	58.031	78.4656	69.5043	12.5669
97.3882	60.4588	27.7412	67.8353	75.6275	55.7605	72.5046	41.0842
103.036	100.732	29.4107	96.625	75.0598	30.2173	74.0047	27.0672
128.963	75.7561	42.3659	60.6707	86.98	72.7893	74.0047	39.6341
63.8846	43.5	25.3846	111.615	66.5454	33.6231	77.005	12.5669
75.6744	36.0233	23.3023	79.5581	83.5742	60.3015	80.0052	20.7837
60.5938	17.7812	14.5312	73.5312	71.6541	56.3281	78.5051	15.467
81.0732	18.1463	21.561	95.9756	46.6785	46.6785	20	19.8171
60.8696	63.6403	55.9942	80.1906	58.5986	65.4102	27.5007	585.812
64.374	68.4727	42.916	95.1974	44.9756	59.7339	27.5007	558.261
52.4748	105.04	93.1387	68.884	55.1929	89.2505	29.0008	575.178
94.9526	68.0669	32.2437	83.5891	50.0842	37.5964	33.5012	347.04
68.8027	56.1487	38.3429	76.4947	84.7095	58.5986	33.5012	318.523
95.0687	67.2525	42.9414	81.2283	79.0332	43.8403	33.5012	239.255
63.3083	51.8792	100.908	57.375	83.0066	83.0066	33.5012	116.002
79.284	35.6301	59.2458	55.8926	88.6829	86.4124	33.5012	202.521
68.5283	69.9387	30.652	66.2449	93.2239	74.4922	69.5043	1332.09
76.4199	63.3871	25.176	77.4187	86.4124	55.7605	74.0047	398.275
68.3473	71.0042	25.5607	81.8661	86.4124	62.0044	74.0047	115.519
74.5748	21.967	17.4563	86.7107	90.9534	37.5964	74.0047	248.922
78.6051	95.8308	33.559	78.3949	86.4124	65.9778	74.0047	94.2519
74.3846	40.9231	32.3077	51	81.8714	58.031	77.005	6.28346
78.5802	35.8951	20.6728	84.858	86.4124	62.0044	80.0052	78.3016
71.8844	22.1734	17.0231	72.5838	81.8714	58.031	80.0052	83.6183
80.8	42.6333	26.4667	65.6667	81.3037	53.49	75.5049	14.5003
86.7436	37.1795	29.5128	53.0513	92.0886	64.2749	77.005	18.8504
58.5691	20.2128	16.7287	89.9415	81.3037	54.0576	80.0052	90.8685
60.5666	40.9701	134.483	71.0767	65.4102	97.7649	30.5009	743.865
89.6757	48.1009	32.8036	81.8649	63.1397	46.1108	26.0005	268.255
66.1094	81.1713	41.8141	71.5886	73.9246	65.9778	29.0008	499.293
81.1157	70.863	37.335	75.645	77.898	52.3547	30.5009	1086.56
85.759	64.6265	32.8434	77.5261	51.7871	52.9224	24.5004	120.352
78.594	72.7016	33.159	108.239	44.408	47.2461	30.5009	516.694
62.5699	96.9204	38.2086	85.4581	40.4346	91.521	29.0008	449.509
65.9072	56.8638	112.32	67.5644	80.1685	89.2505	33.5012	322.873
86.0917	136.33	39.3381	102.45	52.9224	34.1907	41.0018	337.373
90.7362	87.7914	30.1196	100.494	59.7339	30.2173	39.5017	157.57
87.0164	38.789	23.1416	151.753	88.6829	39.8669	42.502	529.261
81.8427	152.213	42.236	101.697	55.1929	36.4612	36.5014	43.0175
101.007	47.6076	27.9649	166.928	90.9534	42.1375	35.0013	330.123
77.9496	88.1758	39.6574	79.8788	71.6541	40.4346	38.0016	594.029
83.8074	47.0718	25.5267	77.469	76.7627	37.5964	42.502	444.192
98.1439	90.655	26.5482	88.8675	39.8669	38.1641	53.0029	2176.98
87.6452	83.2258	46.5484	99.871	76.1951	39.8669	38.0016	14.9836
71.9659	91.6777	38.429	78.3684	62.572	41.5698	36.5014	2111.24
102.396	33.9271	23.5104	114.938	45.5432	40.4346	29.0008	46.4009
98.4123	88.5167	32.0589	103.902	34.7583	43.8403	42.502	361.057
77.5455	28.8182	23.3636	67.1364	73.9246	42.1375	27.5007	10.6335
69.5985	77.4846	29.1969	84.6015	50.0842	45.5432	35.0013	314.173
67.9546	98.7149	62.7023	72.1826	57.4634	48.3814	32.001	957.986
162.492	12.0154	27.0462	172.462	20	53.49	41.0018	31.4173
78.5477	100.552	54.4087	74.9046	74.4922	46.6785	35.0013	232.971
76.5951	65.9171	71.5333	73.3463	67.113	52.3547	30.5009	297.256
101.247	38.7849	29.2113	155.617	100.035	51.2195	48.5025	1022.27
71.6479	52.6728	35.517	79.3678	88.6829	55.1929	36.5014	369.274
78.2826	87.2296	59.2781	96.6777	93.2239	58.5986	39.5017	218.954
75.2683	123.308	51.519	73.3831	65.9778	59.1663	29.0008	799.933
65.0315	111.004	42.8726	73.3367	52.3547	55.7605	32.001	383.291
70.5652	83.3043	44.1522	63.9565	57.4634	55.1929	30.5009	22.2338
76.2202	150.279	45.8727	74.9657	59.7339	59.7339	29.0008	239.255
56.1636	44.5727	23.6818	89.5545	48.3814	54.6253	29.0008	53.1677
63.8304	122.049	60.6339	71.6786	55.7605	59.7339	30.5009	108.269
65.0794	46.3738	32.0187	105.467	33.0554	59.7339	30.5009	103.435
59.3214	47.7857	42.5952	81.2143	68.8159	56.8958	30.5009	40.6008
71.7748	85.3456	45.7663	78.3343	91.521	62.0044	38.0016	341.24
61.039	50.9091	41.4935	69.4026	53.49	60.8692	27.5007	37.2174
70.2222	86.5437	25.4841	70.0774	78.4656	59.7339	32.001	243.605
61.8311	68.6985	52.1222	67.1066	50.6519	67.6807	27.5007	743.865
78.8462	48.6154	54.8077	76.4231	82.439	62.572	30.5009	12.5669
86.964	27.8633	25.1727	79.1007	95.4944	63.1397	30.5009	67.1847
78.4684	59.8354	44.2532	72.3797	84.1419	64.2749	32.001	38.1841
71.7444	61.9	41.9	83.6778	86.98	63.1397	33.5012	43.5009
64.4297	100.661	40.3993	84.6738	35.3259	68.8159	32.001	429.692
58.8072	64.6546	37.249	91.3012	42.1375	64.2749	27.5007	120.352
60.2312	114.109	48.9247	94.7294	85.8447	68.2483	35.0013	269.705
64.861	68.8881	50.7006	71.2203	78.4656	71.6541	29.0008	427.759
65.6929	106.12	60.3322	92.5197	86.4124	72.7893	35.0013	711.481
61.4667	33.6444	38.2222	73.9556	69.9512	70.5188	27.5007	21.7504
108.04	21.12	24.32	81.12	101.738	71.6541	38.0016	12.0836
71.4096	35.2771	27.9036	76.6627	77.3303	73.3569	24.5004	40.1175
123.517	26.7586	27.7586	102.241	98.9002	72.2217	32.001	14.0169
53.9923	46.861	71.1313	99.5135	61.4368	72.7893	26.0005	125.186
46.9779	102.681	66.5622	61.5468	48.3814	76.1951	33.5012	283.722
59.2453	120.299	49.7979	83.9102	38.7317	71.0864	29.0008	279.856
57.2456	70.6728	116.142	66.5936	67.113	79.0332	30.5009	604.179
107.831	21.7097	24.9839	87.2823	103.441	75.0598	39.5017	59.9345
60.5676	113.041	44.3581	102.772	28.5144	73.9246	39.5017	286.139
55.4308	100.669	42.6409	72.543	38.1641	80.1685	36.5014	883.068
58.9146	84.5759	68.9715	69.2468	40.4346	76.7627	32.001	152.736
97.7429	16.9714	25.1429	106.029	105.712	75.6275	41.0018	16.917
64.6466	91.3398	36.7146	97.2874	27.9468	78.4656	36.5014	248.922
57.9758	118.077	68.1201	63.7665	48.949	82.439	29.0008	579.528
67.8065	69	66.1935	84.4194	33.6231	77.898	32.001	14.9836
58.075	44.9442	122.475	64.2932	80.1685	78.4656	33.5012	276.956
77.3973	44.4795	95.1781	75.4658	91.521	87.5476	36.5014	35.284
114.429	17.7024	23.1548	113.357	23.4058	88.1153	32.001	40.6008
50.1875	100.486	75.8093	67.1713	48.949	90.9534	30.5009	448.542
55.4081	73.9824	60.238	86.9887	31.3525	86.98	39.5017	383.774
59.3077	59.5385	179.471	64.1154	73.3569	86.4124	30.5009	50.2677
88.6071	21.25	30	85.1786	69.3836	96.062	24.5004	13.5336
86	24.4874	27.8571	76.5126	80.1685	96.6297	29.0008	57.5178
88.6491	16.4211	20.4386	72.2105	90.9534	98.3325	33.5012	27.5506
47.0644	77.1001	91.8612	65.0787	58.5986	102.874	32.001	337.857
75.8696	46.0725	113.362	59.2174	70.5188	104.576	35.0013	33.3507
74.9667	43.4267	112.54	67.7	68.8159	106.847	35.0013	72.5015
57.6772	65.6772	26.4121	80.9942	69.3836	106.847	45.5022	167.72
96.3257	93.0818	29.4353	110.166	44.408	31.3525	50.0026	608.529
88.985	72.7177	32.3724	138.794	93.2239	35.3259	47.0024	321.906
79.225	93.2575	45.835	83.49	75.0598	42.7051	36.5014	193.337
56.1	85.3033	59.123	85.2213	34.7583	89.8181	33.5012	294.839
83.25	64.5081	27	117.677	39.2993	37.0288	44.0021	59.9345
46.0961	73.5229	75.3732	62.7264	54.6253	77.3303	32.001	558.261
59.3699	108.253	41.7808	82.9589	38.1641	66.5454	33.5012	70.5681
46.5567	116.689	110.64	70.0487	62.0044	83.0066	32.001	486.243
53.475	92.0875	25.275	70.0875	43.2727	83.0066	32.001	38.6674
47.368	85.5894	105.185	66.5704	56.8958	97.1973	32.001	329.64
71.0147	35.8027	34.576	81.9467	83.0066	101.738	42.502	426.309
99.3887	81.5413	32.4024	114.949	87.5476	31.9202	51.5028	884.034
101.908	89.8729	29.0837	109.826	47.2461	29.082	57.5033	745.315
63.5153	84.0684	27.7192	83.8242	50.6519	50.6519	33.5012	395.858
63.1367	95.1151	29.8921	71.0216	36.4612	63.7073	33.5012	67.1847
40.9252	120.383	101.308	72.1495	58.031	85.8447	35.0013	51.7177
50.8953	40.9651	132.384	64.8837	76.1951	77.3303	33.5012	41.5675
53.662	56.3408	171.577	67.3014	71.6541	87.5476	33.5012	171.587
45.2025	77.0307	74.0613	61.1871	52.3547	104.576	35.0013	157.57
42.2955	89.6364	86.7955	74.9205	47.8137	104.009	33.5012	42.5342
77.5994	79.2045	32.6108	93.3551	35.8936	47.8137	41.0018	170.137
97.1027	80.3746	30.2281	98.0242	52.3547	26.2439	48.5025	319.973
62.3444	106.446	41.7109	81.8729	44.9756	53.49	35.0013	262.455
65.2143	91.369	42.9524	81.0238	88.1153	59.7339	35.0013	40.6008
53.8698	58.0579	58.8264	64.1754	71.6541	73.3569	32.001	267.289
51	79.9394	67.6061	59.8636	46.6785	72.2217	32.001	31.9006
46.8321	70	93.1284	62.0741	71.6541	81.3037	35.0013	195.754
92.2069	57.7471	173.517	68	71.6541	91.521	35.0013	42.0508
48.2155	70.2845	115.578	69.6466	58.5986	93.7915	30.5009	56.0678
86.2857	52.9905	165.41	67.3143	69.3836	93.2239	36.5014	50.751
45.0738	104.07	83.1538	74.8738	42.7051	98.3325	33.5012	471.259
42.105	107.842	102.878	71.084	52.9224	94.9268	35.0013	230.071
89.9958	61.2472	25.9138	101.511	54.6253	23.9734	59.0034	342.207
102.92	45.8918	25.768	158.71	96.6297	33.6231	56.0031	679.097
73.6452	27.2581	29.1613	75.9355	83.5742	47.8137	36.5014	29.9673
77.7596	60.925	33.4731	88.7135	36.4612	51.7871	35.0013	251.338
60.4468	92.9574	51.1064	85.4043	44.408	56.3281	30.5009	22.7171
83.2479	70.1086	58.0418	91.7688	93.2239	54.0576	42.502	173.52
48.1277	105.431	73.3511	66.2553	63.1397	68.2483	33.5012	90.8685
74.9794	56.3377	92.4859	69.5141	95.4944	78.4656	41.0018	257.622
61.9103	42.9103	99.6282	59.9872	76.1951	93.7915	36.5014	37.7008
44.3664	63.0611	70.687	67.7048	64.2749	89.8181	38.0016	189.954
45.51	88.13	86.585	73.645	45.5432	102.306	33.5012	193.337
46.8026	100.816	85.4211	78.6711	51.7871	98.3325	33.5012	36.7341
61.2654	59.8179	145	67.4907	69.3836	100.035	35.0013	156.603
70.3415	48.061	134.354	63.939	68.2483	103.441	33.5012	39.6341
57.4062	37.625	107.188	72	66.5454	106.279	35.0013	15.467
79.6403	80.1391	30.2489	92.5124	47.2461	41.5698	38.0016	427.275
84.274	91.5479	35.589	167.74	94.9268	34.7583	48.5025	35.284
91.3775	65.4702	30.6424	97.2583	35.8936	47.8137	35.0013	72.9848
67.2059	83.591	32.9492	100.874	29.082	60.3015	41.0018	342.69
47.6376	71.7844	159.216	68.6651	76.7627	86.98	38.0016	105.369
41.1489	60.7748	69.9885	68.4771	65.9778	86.98	39.5017	126.636
73.3356	118.678	34.1197	103.518	56.8958	32.4878	44.0021	286.622
92.7234	86.034	38.5016	115.541	71.6541	22.8381	51.5028	1209.32
58.4286	96.8214	30.25	88.6607	38.7317	63.1397	36.5014	27.0672
104.612	58.3614	26.4952	88.3379	33.0554	39.2993	50.0026	350.424
44.7333	119.407	64.7733	58.9067	50.0842	80.1685	36.5014	72.5015
44.8043	104.543	60.4565	63.087	59.1663	69.3836	35.0013	22.2338
47.9228	60.1296	126.17	62.3364	79.0332	81.8714	38.0016	156.603
44.1786	65.4286	134.393	65.0179	75.6275	85.2771	39.5017	27.0672
51.7178	39.6832	90.5891	67.0644	83.0066	86.4124	39.5017	97.6353
44.093	48.0698	64.186	73.0465	68.2483	87.5476	36.5014	20.7837
42.8541	121.77	106.012	68.0768	39.2993	101.171	38.0016	251.822
64.336	45.7534	99.2575	64.7263	84.1419	94.3591	38.0016	178.354
46.9181	112.867	100.562	76.3277	34.7583	98.9002	38.0016	171.103
78.8599	99.7962	30.2604	100.254	47.2461	35.8936	48.5025	607.079
96.7147	80.0734	28.2062	114.551	83.5742	30.2173	47.0024	171.103
93.1844	76.551	28.4349	86.2863	75.6275	29.082	44.0021	445.642
62.966	150.121	37.3081	82.0529	55.7605	37.0288	48.5025	255.688
54.5758	65.4242	24.3939	77.1515	54.6253	52.9224	35.0013	15.9503
89.4872	95	25.6923	98.5769	37.5964	41.0022	45.5022	37.7008
45.6538	45.2227	22.3279	78.3927	68.2483	57.4634	39.5017	238.771
66.9623	53.2453	41.9057	75.3396	85.8447	53.49	36.5014	25.6172
47.4184	89.5459	37.199	70.9337	43.2727	68.8159	39.5017	94.7352
43.5206	47.8876	21.824	86.2397	72.2217	60.3015	41.0018	129.053
52.9263	85.6591	54.206	74.1056	33.6231	93.7915	41.0018	741.448
48.6259	86.8163	41.0771	69.7234	39.2993	71.6541	38.0016	213.154
44.3662	94.2197	52.7134	63.2803	38.7317	96.062	41.0018	151.77
98.1993	101.11	34.294	111.515	58.031	22.8381	53.0029	290.972
83.1133	83.5146	28.2136	84.233	63.7073	31.3525	42.502	149.353
64.7835	43.5258	26.0722	97.0722	67.113	30.2173	39.5017	46.8843
70.3225	92.331	29.8284	72.4521	67.113	35.8936	44.0021	1025.17
103.643	53.2143	32.9286	153.464	100.035	37.0288	53.0029	13.5336
69.4	28.2074	25.3481	96.1037	79.6008	45.5432	36.5014	65.2513
75.2026	145.328	45.9483	79.5905	53.49	39.2993	38.0016	112.136
70.5468	91.8947	36.0643	103.292	30.2173	56.8958	39.5017	165.303
57.5065	79.4898	29.3506	91.0445	37.5964	55.1929	41.0018	260.522
67.3707	73.515	40.2004	86.521	29.082	65.4102	39.5017	241.188
59.2826	81.2011	35.0598	74.8424	31.9202	64.2749	39.5017	88.9351
44.5882	41.4474	21.2711	70.1408	55.1929	64.2749	41.0018	367.341
63.0494	45.2037	55.0185	93.9815	96.062	67.113	41.0018	78.3016
45.5769	59.5	74.4615	63.7308	73.9246	71.0864	36.5014	12.5669
66.7182	84.9148	87.8371	78.4438	93.7915	71.0864	42.502	516.21
56.2954	44.5163	98.0867	64.7629	86.98	80.7361	41.0018	356.707
57.7614	49.0769	65.6806	69.5267	91.521	85.8447	44.0021	370.724
52.7692	43.0256	93.5641	66.9231	78.4656	93.7915	39.5017	18.8504
57.0408	127.078	54.7085	75.7524	31.3525	100.035	42.502	154.186
51.0647	59.8664	117.922	61.9224	83.0066	90.9534	41.0018	112.136
96.2019	89.5496	29.5656	103.799	64.2749	22.2705	53.0029	663.147
81.7943	98.2486	31.2457	104.277	58.031	26.8115	51.5028	169.17
67.7692	80.8101	29.5529	83.9495	51.2195	41.0022	42.502	201.071
90.9723	64.5983	27.6011	100.479	83.5742	34.1907	44.0021	174.487
92.4888	93.7171	77.1365	95.3548	95.4944	56.8958	44.0021	194.787
70.8308	86.2711	24.6443	79.4602	41.0022	44.408	50.0026	194.304

## Sheet: PS region 0
TBra	Sox2	Nanog	Dapi	X-shift	Y-shift	Z-shift	Volume
77.2663	15.5269	15.6884	89.7875	44.9756	73.9246	27.5007	170.62
60.1475	14.1508	12.3639	75.1279	60.3015	58.5986	24.5004	147.42
69.9355	13.8387	14.8387	56.3871	50.6519	55.7605	23.0003	14.9836
74.4857	22.8816	14.098	68.2041	42.7051	27.3792	26.0005	118.419
95.1288	17.7863	17.0849	100.11	38.7317	71.6541	32.001	176.42
54.8231	14.1613	11.5789	71.4647	67.113	50.6519	23.0003	431.625
56.5727	17.9606	12.0273	70.0818	68.2483	38.1641	23.0003	319.006
67.3207	18.9513	14.295	68.9472	45.5432	33.6231	24.5004	357.19
93.2229	14.8501	15.5848	96.8619	35.8936	52.3547	32.001	490.11
69.0798	21.1092	14.7395	76.8697	73.3569	33.0554	23.0003	115.036
74.3594	19.8906	14.5469	70.0312	43.2727	38.1641	24.5004	30.934
64.9702	36.2399	15.3607	85.1237	76.7627	22.2705	29.0008	324.323
73.8872	13.8837	13.5765	76.7453	75.6275	66.5454	30.5009	698.431
56	16.6056	14.1408	59.1127	70.5188	44.9756	23.0003	34.3174
86.8948	16.5498	15.8797	94.1554	37.0288	44.408	32.001	606.595
83.5721	9.35574	20.8295	161.682	20	64.8425	39.5017	294.839
61.2296	15.7333	13.3259	70.6593	60.8692	51.2195	20	65.2513
58.22	16.4547	11.9507	71.812	55.1929	47.2461	23.0003	362.507
65.6703	22.7253	14.5385	81.967	69.9512	32.4878	21.5001	43.9842
107.782	21.8528	15.6624	85.1751	33.6231	21.7029	24.5004	190.437
61.626	16.065	13.9675	85.0813	59.1663	54.6253	21.5001	118.902
61.8914	12.8158	11.7747	63.2516	63.1397	67.113	24.5004	293.873
65.8409	15.75	13.3409	63.8182	48.949	56.8958	24.5004	21.2671
52.9389	20.6603	12.729	76.0611	67.6807	30.2173	23.0003	126.636
72.1722	15.977	14.0172	82.9598	80.7361	47.2461	29.0008	336.89
68.4501	17.1048	13.906	81.7729	78.4656	38.1641	27.5007	580.978
79.5605	18.4439	14.3632	76.5351	41.0022	21.7029	32.001	323.356
66.2479	13.67	13.5779	67.3467	70.5188	69.3836	26.0005	288.556
65.1126	15.2527	13.3956	73.6937	70.5188	62.0044	23.0003	351.874
65.8579	13.5406	13.8274	72.1726	59.1663	80.7361	27.5007	190.437
47.9725	18.4784	13.5843	63.4	59.1663	32.4878	24.5004	123.252
95.4959	17.5569	15.9496	81.361	37.5964	38.7317	30.5009	594.512
73.0098	14	14.902	57.6275	64.8425	73.3569	26.0005	49.301
71.3005	8.51444	16.37	84.8944	31.9202	46.6785	39.5017	535.544
53.3651	22.1323	13.9206	76.4286	67.113	22.8381	24.5004	91.3518
61.4902	15.6471	11.451	67.6471	50.6519	58.031	26.0005	24.6505
69.2021	16.7943	13.5177	85.3582	76.7627	61.4368	29.0008	136.303
66.2839	22.5599	14.8229	86.0339	79.6008	26.8115	29.0008	185.604
69.1544	16.0346	13.2834	97.2742	79.6008	59.7339	33.5012	209.771
60.5824	14.3529	12.6235	77.1147	55.7605	61.4368	24.5004	164.337
72.2991	14.4047	13.4106	70.2199	63.7073	77.898	27.5007	164.82
79.8179	13.4537	14.721	67.7254	76.1951	73.9246	32.001	329.157
99.8328	14.3556	18.1429	100.903	35.3259	57.4634	33.5012	159.02
69.2422	13.789	15.235	73.2086	67.6807	83.0066	32.001	201.554
60.7685	21.4463	13.2349	80.8289	77.3303	29.082	29.0008	144.036
60.3043	19.0761	12.587	71.7391	75.0598	27.3792	27.5007	44.4676
67.7785	15.0462	13.1123	75.2092	77.898	55.7605	32.001	314.173
62.0667	38.5667	18.8667	81.9667	73.9246	23.4058	27.5007	14.5003
70.8426	12.5741	13.5833	70.463	60.3015	76.7627	26.0005	52.201
79.2954	15.981	16.7344	82.6396	44.408	68.2483	27.5007	178.354
60.1118	15.1134	12.2716	67.2508	76.1951	48.949	33.5012	302.573
82.0594	15.2203	13.5503	95.0765	47.8137	65.9778	36.5014	480.443
78.5625	13.6719	12.4844	78.4062	71.0864	80.1685	29.0008	30.934
68.3415	18.5785	12.1569	75.44	80.1685	44.9756	36.5014	157.086
66.4966	22.8138	13.9793	72.5724	71.0864	21.1353	36.5014	70.0847
69.3821	21.2195	14.9214	79.0163	81.3037	29.6497	33.5012	178.354
68.18	14.82	14.88	67.94	78.4656	52.3547	32.001	24.1672
69.1048	12.6232	10.7167	60.5042	56.8958	41.0022	38.0016	170.62
78.7796	10.3995	13.0316	71.6989	44.408	23.4058	42.502	550.528
85.8906	12.2276	16.3836	78.0525	73.3569	82.439	39.5017	653.963
79.9227	14.3444	15.2541	93.1271	46.1108	70.5188	33.5012	262.455
74.6517	13.6629	13.9551	85.8876	52.3547	65.9778	32.001	43.0175
78.599	13.3675	15.4487	92.92	39.8669	54.6253	36.5014	405.041
60.5524	8.01905	9.95714	66.7333	55.1929	21.7029	42.502	101.502
78.4483	14.4138	12.3793	58.3103	49.5166	20.5676	36.5014	14.0169
84.7872	13.9149	13.2553	67.4468	60.8692	22.8381	38.0016	22.7171
68.9859	9.90845	11.4401	71.9225	58.5986	22.2705	42.502	137.269
93.4286	16.1429	11.2857	57.4286	65.4102	20	38.0016	3.3834
93.7537	15.8751	13.0461	70.4904	44.408	30.7849	35.0013	429.692
60.5344	13.8042	12.3968	79.4392	74.4922	34.1907	35.0013	91.3518
71.9502	14.0218	11.7944	59.4517	52.3547	24.541	36.5014	155.153
81.3535	12.7325	14.6344	84.4796	64.8425	25.1086	45.5022	758.849
80.2143	11.7669	13.9624	90.7676	54.0576	71.0864	41.0018	694.564
89.4889	15.8667	16.6222	74.1333	41.5698	46.6785	35.0013	21.7504
65.6179	12.0359	12.0923	62.6564	73.3569	56.8958	38.0016	188.504
63.1358	13.9136	12.0864	65.1975	69.9512	54.6253	38.0016	39.1508
71.8426	13.0254	16.0254	79.3503	69.9512	84.1419	35.0013	95.2186
78.0972	12.0075	15.4804	68.8	73.3569	73.9246	38.0016	258.589
75.6755	14.0353	16.3068	81.798	66.5454	84.1419	44.0021	437.909
66.9539	15.6842	12.1447	67.3849	75.6275	29.082	38.0016	146.936
72.5088	10.1842	10.9561	70.1579	43.8403	20.5676	42.502	55.1011
88.6824	20.051	12.5608	63.4196	68.2483	29.082	39.5017	123.252
65.0572	13.9474	12.1206	84.4189	76.7627	36.4612	36.5014	312.723
69.4042	12.6707	11.491	66.6647	58.031	30.2173	36.5014	161.437
65.1501	9.41074	12.2924	70.8868	56.3281	34.7583	42.502	747.248
71.4414	12.5561	12.5553	81.8168	43.8403	39.8669	39.5017	585.812
61.6829	12.5122	10.6341	59.8293	64.8425	39.8669	35.0013	19.8171
74	13.9259	12.4815	70.2222	52.3547	38.7317	38.0016	13.0503
67.1341	10.9323	12.8781	71.5273	69.3836	35.8936	45.5022	1070.6
70.2292	12.4526	12.3202	63.9605	60.3015	53.49	38.0016	244.572
61.1053	14.0994	10.7895	64.5702	68.2483	38.7317	36.5014	165.303
70.7335	13.3578	12.2791	68.7513	65.4102	44.9756	39.5017	270.189
58.3962	13.0231	12.1019	63.6231	69.3836	48.3814	36.5014	251.338
71.9908	11.6055	12.0734	67.5566	55.7605	52.3547	39.5017	158.053
68.4147	9.26873	11.6835	75.4871	50.0842	48.3814	42.502	374.107
59.2157	12.2549	11.6078	58.2549	72.7893	48.949	39.5017	24.6505
73.5135	11.4366	11.3389	66.9563	56.8958	64.8425	42.502	232.488
73.8803	11.1081	10.5985	62.3436	65.4102	60.8692	39.5017	125.186
92.2737	11.9367	12.8566	64.0186	61.4368	57.4634	42.502	259.555
74.5676	12.9459	15.0541	95.6486	48.3814	72.2217	39.5017	17.8837
88.8427	12.6184	16.8409	90.2712	46.1108	85.2771	39.5017	267.289
71.4	12.0714	11.4286	65.6714	51.2195	41.0022	38.0016	33.834
61.5473	11.8514	11.0608	76.4392	61.4368	34.7583	39.5017	71.5348
76.546	9.476	14.478	80.048	84.7095	42.7051	44.0021	241.672
61.3623	9.01414	14.5912	78.2323	46.6785	57.4634	47.0024	1435.53
57.5	17.7692	12.4615	71.5577	76.7627	43.8403	38.0016	25.1338
81.9909	10.7727	12.4955	65.1386	52.9224	59.7339	39.5017	212.671
77.3385	11.1978	11.7055	65.4989	60.8692	67.113	45.5022	219.921
58.4988	8.72155	12.4625	78.4019	47.8137	42.7051	42.502	199.621
79.6376	13.4564	12.7282	64.104	69.3836	63.1397	42.502	144.036
74.1502	9.76935	16.5318	69.6989	60.3015	48.3814	47.0024	630.763
82.2254	13.0845	14.9507	84.6056	47.2461	81.3037	38.0016	68.6347
64	10.0417	12.5833	78.2917	50.6519	75.0598	36.5014	11.6002
71.2211	8.59358	27.7661	109.633	84.7095	79.0332	45.5022	526.844
67.5968	15.0435	14.8022	79.1543	53.49	71.6541	24.5004	566.961
71	21.04	13.8	72.44	78.4656	25.6763	35.0013	12.0836
86.6818	12.6818	11.4545	63.8636	78.4656	69.3836	36.5014	10.6335
65.3951	26.2073	13.1122	78.7317	76.1951	22.2705	38.0016	198.171
62.4837	10.0133	13.1064	77.89	77.898	44.9756	45.5022	799.449
68.1656	15.8609	12.7086	76.4305	79.0332	30.2173	39.5017	72.9848
67.4777	9.2363	14.5428	81.3527	83.5742	56.8958	44.0021	282.272
104.232	15.1158	15.9053	75.2842	65.9778	30.2173	47.0024	45.9176
87.8042	13.0396	16.3417	92.4104	43.8403	80.1685	38.0016	232.005
73.1754	10.7441	12.9052	72.3744	40.4346	25.6763	42.502	101.985
77.3628	10.5963	14.8602	78.7876	84.1419	30.2173	45.5022	366.374
90.0732	18.9268	12.9024	74.7073	64.2749	29.082	42.502	19.8171
77.8243	10.4189	15.2568	70.6081	84.1419	34.1907	47.0024	35.7674
81.5826	11.549	15.4196	82.0435	52.3547	83.5742	44.0021	877.751
68.8684	8.81978	17.4673	87.445	33.6231	67.113	44.0021	606.112
87.1527	12.5749	13.1392	71.9581	62.572	76.1951	45.5022	322.873
80.4375	9.64062	25.875	119.844	81.3037	83.0066	44.0021	30.934
95.5274	12.7278	16.0464	67.154	68.2483	71.6541	45.5022	229.105
60.2	22.9692	11.5	71.2692	62.572	26.2439	21.5001	62.8346
82.3064	13.1676	14.5723	65.1965	72.2217	67.113	41.0018	83.6183
86.0314	11.673	16.1572	89.6264	86.98	22.8381	42.502	384.258
84.1677	12.5031	14.8385	92.6149	84.1419	25.1086	44.0021	77.8182
76.0627	9.87789	18.7096	79.363	63.7073	50.0842	48.5025	146.453
63.8096	8.84324	14.7158	89.2946	37.5964	75.0598	44.0021	561.161
83.701	15.5052	14.8144	74.8144	68.2483	81.3037	42.502	46.8843
67.6745	9.19184	14.546	75.2075	81.3037	53.49	48.5025	556.811
100.228	13.0978	20.5109	71.2011	69.9512	74.4922	47.0024	88.9351
65.2203	8.47552	15.2128	85.9859	77.898	63.7073	47.0024	513.31
80.5	12.3889	11.6667	74.4444	63.1397	86.98	45.5022	8.70017
85.786	10.3767	14.7997	75.5942	60.8692	81.8714	48.5025	282.272
93.12	10.28	19.16	93.04	83.0066	53.49	21.5001	12.0836
78.0941	11.4226	23.6015	80.8504	74.4922	73.9246	48.5025	462.076
80.6261	11.2761	14.0443	77.8886	79.0332	31.9202	47.0024	425.342
89.0068	13.6598	16.4338	79.2215	75.6275	22.2705	47.0024	211.704
71.0552	10.2034	21.3	74.9172	75.0598	68.8159	48.5025	140.169
93.3864	12.25	19.0682	82.7955	83.0066	25.6763	48.5025	21.2671
70.4444	9.75556	13.5778	84.4444	66.5454	21.1353	48.5025	43.5009
86.5561	14.7545	15.6128	89.4476	41.5698	63.1397	29.0008	1456.8
52.85	8.075	12.275	61	72.2217	48.3814	47.0024	19.3337
87.381	15.4762	17.8571	80.7619	76.1951	32.4878	45.5022	10.1502
47.8928	5.97169	12.2093	80.2791	51.2195	72.2217	51.5028	478.026
76.8444	9.53333	15.3778	106.911	79.6008	77.3303	24.5004	21.7504
69.9231	13.7519	13.9404	76.4404	68.8159	77.3303	29.0008	389.574
81.54	10.32	20.52	133.36	80.1685	79.0332	24.5004	24.1672
81.6923	11.2012	20.2071	101.142	78.4656	81.8714	24.5004	81.685
60.0687	22.5191	13.8053	77.2004	50.6519	27.9468	23.0003	253.272
68.7494	14.7084	13.6024	74.6193	56.3281	75.0598	26.0005	200.587
89.3717	14.4283	16.3457	83.8196	40.4346	58.5986	26.0005	222.338
73.3957	9.45989	17.7433	82.5882	76.7627	80.1685	23.0003	90.3851
78.441	13.9615	14.6308	72.3974	56.8958	84.7095	26.0005	188.504
76.7098	15.949	13.9961	73.4706	43.8403	55.7605	26.0005	123.252
69.9792	12.1583	14.5	69.7875	52.9224	77.3303	27.5007	116.002
69.431	12.806	15.1716	72.9422	51.2195	81.8714	32.001	518.144
79	23	5	79	54.0576	86.98	29.0008	0.483343
75.6927	20.1536	14.0104	69.2526	41.5698	22.2705	21.5001	185.604
74.162	16.4211	14.0831	70.3324	47.2461	50.6519	23.0003	348.974
45.0758	18.5909	10.4394	73.2525	52.9224	25.1086	24.5004	95.7019
83.8748	13.7568	16.347	88.2052	42.7051	77.3303	32.001	991.82
87.0567	14.6596	16.6383	82.6596	45.5432	86.98	32.001	68.1514
91.3733	13.9467	16.1333	85.9733	44.408	83.0066	29.0008	36.2507
88.0677	14.8486	14.8167	83.2869	40.4346	53.49	26.0005	121.319
73.7012	16.2683	13.7195	60.6768	64.2749	86.4124	30.5009	79.2683
59.159	22.7399	14.2052	70.4277	52.3547	21.7029	21.5001	167.237
79.4442	15.9278	14.5274	81.7265	42.1375	49.5166	29.0008	220.888
87.0045	16.3318	17.0045	90.5919	41.5698	71.0864	27.5007	107.785
79.9837	9.1615	18.3556	96.7618	31.9202	76.1951	33.5012	296.289
67.2807	25.0175	13.614	60.9825	44.9756	20.5676	21.5001	27.5506
88.4395	23.0721	14.593	81.9395	38.7317	27.3792	24.5004	207.837
76.8082	19.4178	15.0822	69.8767	72.2217	55.1929	20	70.5681
100.802	16.6973	14.7456	83.8337	38.1641	30.7849	30.5009	871.951
76.8377	7.69855	14.0145	103.603	31.9202	72.7893	32.001	166.753
106.982	14.3799	17.6873	92.03	35.3259	61.4368	33.5012	273.572
80.0931	8.87662	21.184	187.996	35.3259	85.8447	29.0008	223.304
