# Supplementary material for: NANOG is repurposed after implantation to repress Sox2 and begin pluripotency extinction
Source: EMBO J. 2025 Aug 18;44(19):5337–74. doi: 10.1038/s44318-025-00527-9 (PMC12488938; doi:10.1038/s44318-025-00527-9)
Supplement: Supplementary file 6 — Source data Fig. 2 [file 44318_2025_527_MOESM6_ESM.zip]

Archive with 20 entries (20 files):
- Figure 2/2A/Sox2 ANI in Regions 0 1 and R.xlsx
- Figure 2/2B/Embryo Region 1 cut.tif
- Figure 2/2B/QPCR of Region 1 over R.xlsx
- Figure 2/2C/Region R - Chondrocyte (Mesoderm).tif
- Figure 2/2C/Region R - Embryonal Carcinoma.tif
- Figure 2/2C/Region R - Nerve Tissue (Ectoderm).tif
- Figure 2/2C/Region R - Respiratory Epithelium (Endoderm).tif
- Figure 2/2C/Teratoma counts from regions R or 1.xlsx
- Figure 2/2D/Region 1 explant 24h.tif
- Figure 2/2D/Region R explant 24h.tif
- Figure 2/2E/Region 1 - Sox2 Oct4 DAPI.tif
- Figure 2/2E/Region R - Sox2 Oct4 DAPI.tif
- Figure 2/2F/Nanog-GFP after 48h in explants from embryo regions.xlsx
- Figure 2/2G/Sox2 expression in embryo regions of 4 embryos .xlsx
- Figure 2/2H/PMCC to Sox2 ANI Threshold.xlsx
- Figure 2/2I/Embryo Sox2-GFP 2h30m.tif
- Figure 2/2J/Figure 2J - Region 1 and 8 explants GFP Sox2 Nanog quantification.xlsx
- Figure 2/2J/Region 1 GFP.tif
- Figure 2/2J/Region 1 Sox2-GFP.tif
- Figure 2/2J/Region 8.tif
