# Supplementary material for: NANOG is repurposed after implantation to repress Sox2 and begin pluripotency extinction
Source: EMBO J. 2025 Aug 18;44(19):5337–74. doi: 10.1038/s44318-025-00527-9 (PMC12488938; doi:10.1038/s44318-025-00527-9)
Supplement: Supplementary file 6 — Source data Fig. 2 [file 44318_2025_527_MOESM6_ESM.zip › Figure 2/2A/Sox2 ANI in Regions 0 1 and R.xlsx]

## Sheet: Sheet1
Region 0	Region 1	Region R
11.796	16.5412	51.284
8.4135	14.3653	7.04
4.6855	12.745	55.094
3.5064	8.0878	17.833
10.0668	8.6348	21.51
10.2937	8.7342	44.043
6.7661	8.2407	86.37
6.851	16.4588	17.104
5.9199	13.334	66.183
22.8997	7.8512	16.952
6.0977	8.6856	18.923
8.0106	17.675	16.098
8.4328	18.8508	28.876
7.6055	9.1413	8.268
8.8224	13.8671	18.772
13.5528	13.5071	108.599
7.5653	8.9839	66.046
10.8343	17.026	6.332
7.5758	15.9086	51.056
7.1794	18.5529	8.877
9.7414	19.1583	15.347
7.1526	8.6186	73.571
10.6161	14.5778	31.808
9.168	8.871	89.803
8.2114	9.8196	12.898
7.0847	21.1115	19.963
6.0556	14.2014	28.087
7.3467	16.5303	64.89
10.6486	8.7403	21.16
8.2208	15.1843	103.056
7.6871	6.745	13.123
9.0247	11.0152	42.597
8.1751	6.1718	27.499
10.6679	18.9089	10.883
13.3298	14.5211	29.231
10.1612	15.2293	9.605
8.3545	11.7353	31.34
7.0026	14.0826	37.922
8.8667	15.6226	13.328
7.824	12.9138	17.746
7.7588	10.8276	14.308
8.3963	8.583	12.752
8.2618	15.8658	59.718
4.6655	6.8669	132.724
6.9887	19.0725	68.78
8.8986	15.7615	37.789
9.7285	8.0695	22.373
12.0805	22.2196	38.832
8.53	12.9626	121.801
9.6109	20.0441	11.85
12.3078	7.8177	20.364
9.0283	17.5649	9.099
8.0049	14.4215	17.134
9.5685	16.8114	157.879
6.7973	10.0561	95.007
10.0166	12.4344	85.763
10.02	9.1328	41.941
20.2509	20.1371	18.398
10.2893	16.417	19.369
32.3418	12.7726	31.452
2.5213	8.1907	52.652
7.3916	17.0106	20.481
11.6963	17.6895	19.108
10.2479	7.468	59.178
7.6555	8.2261	7.405
8.9427	7.4968	17.865
10.7204	14.3605	54.487
12.1857	16.7148	69.359
8.8533	17.9125	51.362
7.3267	19.5206	30.32
11.5109	9.7247	12.946
8.3138	16.3244	9.318
10.9579	7.7742	13.699
6.8248	12.6583	15.882
7.222	17.6657	89.196
5.5401	13.1557	61.319
11.4182	11.0441	23.263
6.4616	8.5888	14.757
9.3222	8.2	9.695
6.3482	12.8515	23.811
9.4826	17.4626	18.46
3.8888	18.5632	13.904
8.3837	14.2074	11.578
7.4106	17.2546	22.871
9.6782	12.9855	62.488
10.3456	19.0962	25.329
8.2972	10.5492	27.066
6.3897	15.9262	8.117
9.2342	6.9756	8.962
12.7534	10.8081	9.621
8.6517	15.9668	45.156
7.9024	15.6052	7.584
7.754	9.7952	22.412
12.2682	9.651	32.423
31.9118	7.4494	15.627
8.9529	13.0278	23.409
8.8005	13.0945	17.404
9.4099	8.2913	21.419
8.9625	9.2309	17.14
7.8581	5.5807	20.747
8.8757	15.9723	28.601
7.5732	18.0576	19.546
8.043	13.4045	14.523
8.6576	15.1077	99.792
7.6983	20.5908	42.553
8.9777	8.63	133.895
12.8784	13.9018	54.424
9.5555	14.533	82.624
8.3973	11.0201	29.778
9.2438	15.6604	31.987
11.8933	8.7152	19.533
21.8613	18.1631	23.81
9.9246	16.8952	116.166
7.31	20.8425	35.106
15.4433	9.8256	45.38
9.2203	16.3047	22.869
7.2029	8.6878	67.452
11.4821	7.1884	9.655
6.8854	24.035	85.755
8.1582	8.0427	117.633
10.1603	8.5249	22.184
39.2742	10.9763	58.496
5.8099	13.822	51.498
9.0114	12.4719	51.436
6.7757	10.6642	11.295
10.5154	12.3408	7.797
8.9681	9.2088	15.61
6.3206	7.8165	19.216
8.3705	15.6667	85.355
8.696	9.6587	15.926
7.6236	13.0717	24.135
7.9622	13.8159	22.692
12.9308	14.7926	41.273
10.2259	8.1525	104.193
7.3612	8.8021	11.567
6.582	7.6557	21.589
5.5942	8.8783	111.973
8.4934	15.5013	15.008
9.3122	11.5357	26.514
12.1567	21.1786	79.948
7.6473	17.0677	37.426
2.7368	7.3035	18.981
10.0807	15.0573	26.983
7.5487	10.2438	68.365
7.7969	15.5927	15.085
6.3481	15.7276	12.302
24.3625	10.7353	65.094
9.9037	15.3969	100.157
7.6285	10.328	45.643
7.2949	13.1218	82.361
13.0846	13.6218	29.444
6.0277	10.4582	70.104
4.8305	10.8562	15.959
7.3967	13.1596	30.834
9.8626	9.0214	54.66
5.484	6.2554	34.501
8.1634	13.6719	25.761
4.9852	8.0952	90.346
10.2194	8.5255	21.172
7.1966	20.502	53.316
8.4964	8.712	109.265
16.9663	17.4481	57.888
9.8624	13.7753	19.748
13.28	14.1593	77.903
6.5874	9.9218	12.596
13.1385	10.0288	6.737
9.1862	11.1002	11.725
7.8292	6.9106	13.579
9.2683	11.5706	15.463
4.569	11.0622	13.185
7.3638	9.4653	18.616
8.0491	11.4115	77.408
6.9425	7.9406	15.264
8.7267	10.7236	10.86
10.1959	8.518	18.538
8.5624	9.685	32.797
7.7592	16.3	16.06
8.2833	16.2903	16.07
5.6437	14.36	13.942
7.0411	15.7821	35.617
8.106	14.3911	22.378
7.8129	5.8214	8.291
18.5527	14.9977	34.479
6.9695	9.4635	33.179
14.2629	13.0811	51.258
6.4976	14.7931	35.92
8.9864	17.5128	50.037
22.2521	14.5653	12.931
7.1869	20.2757	60.074
9.1134	16.0387	75.331
12.197	8.2874	90.31
11.2102	7.8703	37.505
11.9986	11.302	8.598
5.1002	8.888	29.212
7.5781	14.2669	8.226
9.951	16.8368	11.639
6.2293	15.6323	21.947
7.0601	17.7085	26.774
5.8452	6.7154	12.569
3.611	13.373	27.241
8.4778	13.7839	12.194
8.0726	15.8488	31.55
7.4441	18.4922	105.881
7.1325	22.7435	26.068
7.1945	8.253	57.025
8.4738	16.1591	55.198
10.1274	8.0156	84.282
3.368	12.1899	56.012
15.1438	18.4881	23.122
9.0176	8.1071	65.269
3.8859	11.8194	28.996
7.0138	8.7516	12.827
7.6751	13.9473	17.203
9.0745	8.1121	18.14
9.4685	14.4319	14.743
7.4322	5.5244	38.064
7.1281	8.1921	30.436
8.4859	17.8791	18.59
16.6039	20.7523	10.368
9.3256	19.5241	29.509
6.505	8.4008	12.681
26.8371	8.3973	14.085
8.4926	15.6139	21.21
18.4615	11.8056	27.639
15.8453	15.3743	7.514
9.0233	15.5339	38.128
6.9501	11.464	106.261
7.5808	8.5751	20.809
4.5568	7.3908	17.876
21.0155	7.9886	22.849
8.4038	11.6852	12.129
14.71	24.2099	26.552
7.4548	17.4767	127.094
9.1575	11.79	30.038
4.1302	8.4187	136.561
	10.0144	56.909
	9.0944	14.547
	8.0918	49.554
	9.326	8.521
	8.8913	14.728
	10.7493	50.753
	14.561	19.443
	18.5142	18.367
	7.2883	18.897
	30.0982	68.797
	11.3874	41.323
	13.1712	11.291
	10.4029	15.98
	18.9191	20.873
	12.2088	17.046
	17.9435	9.389
	12.8832	12.629
	9.9212	80.81
	14.7224	22.763
	13.177	11.382
	7.721	15.011
	15.742	112.146
	15.431	13.749
	9.3525	6.128
	14.2439	22.195
	15.096	55.15
	13.5953	50.911
	15.8318	85.521
	15.3458	48.152
	15.3163	55.059
	12.0023	49.418
	8.231	11.452
	14.0735	46.524
	8.4744	12.809
	13.9902	13.735
	8.0634	43.776
	11.5355	24.479
	6.4814	16.198
	13.3862	49.766
	8.6008	28.234
	14.7698	66.448
	14.9326	38.439
	12.8263	47.835
	17.0687	22.193
	13.2317	21.322
	11.57	35.174
	14.9122	81.888
	18.2437	36.642
	20.1314	107.465
	15.0846	17.485
	19.9651	35.139
	13.2207	85.904
	9.1468	33.087
	9.865	36.662
	8.9174	17.089
	8.3301	40.32
	14.6595	79.45
	22.1688	15.048
	22.1048	19.291
	6.8117	12.788
	16.9404	17.824
	19.6422	14.144
	12.9325	82.31
	7.7371	11.949
	20.6951	10.742
	16.1533	26.909
	13.7471	61.102
	15.2612	10.235
	11.3263	65.989
	9.1792	32.955
	9.3378	11.652
	9.5321	66.346
	13.0437	24.468
	8.6873	75.388
	12.5978	49.971
	11.064	22.677
	8.5481	14.128
	8.5719	46.252
	12.1435	120.133
	10.1584	21.829
	16.4772	28.394
	9.0738	50.525
	11.7774	23.15
	6.3525	23.585
	13.9293	41.976
	15.0909	21.993
	14.0614	72.401
	8.9461	21.407
	8.0369	16.801
	14.4917	7.408
	10.4273	67.981
	21.8164	59.324
	7.7691	13.617
	13.7622	76.989
	5.7209	20.133
	13.2972	18.615
	21.0289	6.838
	14.3867	103.781
	7.2463	30.592
	13.9648	41.268
	15.2964	39.732
	16.9387	20.487
	23.1809	22.346
	13.6283	34.473
	7.4493	13.593
	7.1306	54.659
	10.1592	69.774
	8.739	16.297
	10.5119	9.868
	8.9442	43.913
	8.2351	45.939
	13.3671	22.222
	17.7115	23.081
	11.9166	34.987
	15.3554	44.103
	14.0504	13.587
	9.9851	15.451
	8.8052	17.478
	12.945	17.148
	14.8357	41.727
	15.5787	28.546
	21.2032	22.344
	16.7782	23.064
	6.8627	19.601
	17.1768	22.301
	24.0254	38.587
	16.1558	14.454
	8.2604	7.269
	10.8184	29.705
	15.3194	23.903
	15.5829	8.601
	14.5721	101.403
	7.7594	111.536
	13.3632	12.315
	10.6885	12.595
	13.1776	31.447
	18.9406	16.295
	17.4995	34.478
	18.8247	39.321
	11.5081	89.862
	15.778	12.438
	8.301	86.933
	16.4924	92.224
	20.4277	13.193
	12.596	6.804
	12.9414	25.589
	7.7636	55
	10.3687	12.393
	12.6441	105.613
	22.329	29.598
	23.6913	17.959
	9.7191	32.487
	6.8852	11.884
	14.1319	23.541
	16.155	9.242
	22.1436	25.596
	20.7071	16.62
	9.202	76.053
	15.5389	21.731
	15.0409	13.871
	9.4567	18.024
	13.9689	18.892
	8.3797	22.705
	7.5386	41.854
	16.7537	17.741
	17.4928	45.913
	9.814	13.582
	8.3654	38.827
	8.3358	11.715
	19.5617	48.772
	19.5518	20.932
	17.6624	10.353
	10.6619	19.189
	8.9424	37.573
	13.5787	13.071
	11.0198	55.179
	16.4024	32.37
	19.6005	8.89
	7.8991	71.049
	10.707	124.99
	9.6754	37.285
	9.851	16.608
	15.4223	17.582
	16.1612	35.879
	16.2853	108.021
	9.8514	41.534
	13.9586	13.582
	8.2373	20.996
	16.1615	19.528
	14.1757	8.331
	11.7177	9.281
	7.6502	17.599
	11.712	86.365
	12.5512	14.65
	8.765	10.187
	7.6821	69.389
	12.4542	25.247
	13.7569	5.924
	9.3529	6.918
	8.3262	16.707
	9.1262	71.226
	17.8426	20.782
	8.685	12.972
	20.1737	95.052
	8.7611	13.679
	21.8188	14.872
	15.3683	21.694
	15.295	18.996
	9.4409	70.563
	11.6795	109.606
	8.2802	50.508
	12.4267	8.72
	7.9676	9.995
	13.4445	14.74
	10.7236	53.508
	6.8503	15.002
	8.5467	41.742
	7.3829	75.852
	15.6002	49.715
	16.7151	15.102
		10.531
		19.479
		15.986
		17.45
		56.281
		14.781
		92.364
		28.064
		8.455
		16.21
		44.721
		57.8
		18.685
		9.1
		40.523
		15.408
		11.314
		60.752
		29.87
		22.481
		23.772
		55.064
		21.395
		48.085
		44.388
		11.166
		7.414
		52.646
		16.967
		18.561
		32.842
		61.324
		13.656
		22.001
		73.535
		10.354
		16.372
		89.895
		12.9
		18.735
		49.068
		41.497
		112.192
		23.431
		12.157
		20.077
		66.886
		12.06
		64.911
		140.715
		10.001
		11.031
		7.942
		15.653
		12.894
		16.628
		17.993
		10.325
		17.562
		59.4
		25.711
		117.716
		15.317
		52.726
		22.922
		10.717
		21.509
		64.852
		20.6
		12.22
		19.182
		58.82
		69.055
		8.95
		29.101
		51.262
		102.796
		59.272
		15.528
		35.789
		18.166
		19.366
		14.755
		15.898
		13.923
		22.135
		17.906
		8.413
		13.139
		22.303
		17.306
		45.645
		64.544
		19.248
		40.708
		39.007
		19.609
		74.029
		24.48
		18.843
		16.056
		54.114
		9.59
		119.556
		13.644
		15.173
		12.345
		15.123
		28.774
		47.395
		17.597
		30.089
		14.029
		21.17
		16.469
		16.612
		17.791
		8.415
		59.014
		14.563
		37.983
		40.39
		26.18
		7.191
		48.836
		19.974
		13.884
		18.422
		23.83
		31.333
		18.158
		7.239
		10.522
		11.221
		78.274
		18.822
		14.168
		24.969
		23.456
		12.3
		39.278
		96.997
		20.903
		34.437
		96.784
		19.219
		39.503
		55.064
		39.537
		11.468
		16.871
		47.643
		24.419
		67.547
		19.209
		14.094
		27.603
		15.114
		10.046
		87.104
		7.14
		68.619
		28.396
		23.748
		25.217
		50.665
		15.359
		9.187
		40.437
		8.089
		63.26
		23.42
		15.355
		8.377
		56.71
		15.686
		59.572
		19.286
		8.021
		18
		44.591
		22.748
		40.764
		8.07
		28.471
		95.712
		24.373
		13.608
		129.51
		23.133
		45.849
		13.91
		120.994
		9.483
		39.616
		76.779
		51.917
		18.469
		24.662
		67.683
		117.935
		28.484
		35.935
		69.363
		15.657
		20.931
		58.05
		54.849
		33.376
		20.87
		16.323
		14.405
		14.691
		80.055
		62.951
		18.918
		6.669
		20.831
		78.523
		98.042
		26.381
		20.217
		14.224
		27.127
		12.197
		71.905
		31.155
		7.782
		8.586
		33.469
		19.646
		14.223
		35.815
		22.452
		32.019
		9.327
		75.903
		16.551
		8.496
		14.922
		7.696
		7.583
		14.478
		12.98
		63.708
		69.299
		26.632
		22.94
		92.279
		15.803
		39.241
		112.664
		30.344
		33.654
		16.139
		40.593
		22.554
		7.328
		60.042
		87.588
		20.664
		8.759
		9.543
		43.684
		23.06
		15.109
		62.11
		9.361
		15.625
		23.583
		90.403
		26.491
		30.123
		24.48
		29.97
		18.569
		20.874
		83.603
		19.438
		33.884
		18.944
		19.093
		15.664
		16.196
		42.577
		13.98
		18.782
		37.259
		14.011
		16.207
		61.508
		44.324
		77.198
		48.893
		60.16
		59.903
		99.711
		13.16
		10.005
		17.272
		32.133
		32.014
		23.374
		36.354
		124.268
		42.973
		66.342
		41.984
		11.92
		38.433
		28.287
		64.712
		18.356
		17.005
		84.161
		20.219
		22.996
		18.852
		24.665
		17.916
		49.155
		53.334
		10.539
		12.478
		45.961
		58.149
		69.612
		8.692
		88.355
		24.537
		77.098
		8.897
		30.726
		7.046
		28.352
		7.773
		30.045
		109.479
		8.427
		17.946
		42.703
		102.681
		47.789
		100.042
		22.364
		7.594
		116.999
		19.569
		88.722
		47.539
		12.411
		56.667
		29.198
		14.597
		51.537
		19.66
		82.7
		7.901
		12.548
		14.482
		99.935
		24.996
		24.353
		40.984
		14.13
		70.7
		23.773
		11.35
		44.222
		98.142
		10.755
		35.77
		16.488
		16.615
		41.996
		18.598
		31.994
		44.411
		40.126
		11.971
		26.963
		15.197
		15.338
		38.905
		17.372
		16.552
		15.823
		54.962
		15.274
		79.607
		19.789
		10.281
		76.243
		25.719
		69.605
		9.309
		17.401
		11.279
		10.767
		42.084
		8.107
		26.154
		8.221
		19.709
		72.942
		18.454
		19.426
		19.689
		80.81
		21.546
		21.704
		9.776
		54.371
		120.54
		29.367
		13.793
		12.491
		30.351
		8.366
		16.166
		21.827
		8.643
		77.334
		41.474
		66.11
		19.91
		58.526
		53.351
		30.228
		10.881
		17.913
		39.334
		25.137
		27.852
		18.092
		45.673
		26.036
		53.319
		9.205
		58.19
		53.158
		16.429
		92.206
		82.901
		48.66
		13.354
		12.97
		20.103
		18.521
		7.612
		52.626
		21.204
		17.164
		72.003
		31.062
		19.633
		20.516
		27.061
		29.273
		15.726
		25.822
		14.683
		7.481
		16.641
		56.402
		33.234
		14.611
		15.291
		11.852
		10.981
		46.591
		17.485
		28.875
		31.142
		57.024
		65.962
		15.868
		39.92
		50.36
		63.381
		17.755
		24.072
		8.657
		52.769
		25.947
		15.92
		43.067
		11.348
		43.599
		16.347
		20.463
		36.58
		55.982
		13.556
		17.67
		19.622
		15.467
		7.919
		21.686
		25.625
		19.783
		12.105
		66.018
		88.87
		9.6
		17.311
		25.554
		26.159
		25.418
		68.292
		9.193
		20.048
		78.16
		15.705
		69.761
		18.7
		6.119
		8.67
		18.831
		32.887
		17.839
		84.763
		9.031
		86.697
		13.927
		18.804
		19.917
		93.182
		67.097
		9.185
		14.523
		68.021
		57.789
		10.684
		56.706
		44.414
		14.067
		138.255
		15.229
		41.294
		14.89
		20.471
		10.952
		31.269
		41.088
		24.408
		82.65
		51.05
		12
		55.808
		33.896
		9.363
		38.857
		9.544
		103.035
		19.275
		81.055
		14.472
		32.647
		26.906
		8.374
		28.212
		13.139
		22.108
		10.991
		62.033
		26.14
		13.734
		19.088
		15.908
		11.32
		38.073
		57.578
		13.586
		16.926
		20.405
		26.71
		15.885
		41.435
		26.214
		106.769
		36.254
		47.815
		9.474
		78.422
		12.298
		112.255
		12.832
		16.2
		24.925
		48.31
		13.931
		57.823
		13.485
		16.159
		23.175
		14.773
		9.248
		15.298
		24.514
		102.541
		60.591
		8.698
		22.086
		11.695
		21.178
		90.16
		27.695
		107.728
		43.725
		8.603
		16.616
		22.989
		19.23
		17.08
		81.55
		53.614
		52.558
		13.754
		13.136
		30.306
		17.033
		31.461
		12.783
		10.608
		9.172
		17.704
		21.601
		105.188
		39.532
		95.562
		18.187
		19.585
		10.105
		19.958
		15.739
		18.62
		45.564
		6.572
		13.953
		11.837
		13.829
		19.45
		31.406
		8.974
		59.812
		33.155
		9.677
		5.049
		46.557
		23.744
		48.63
		6.745
		13.363
		25.091
		25.226
		49.254
		18.564
		17.13
		15.354
		19.624
		7.748
		23.368
		8.051
		24.819
		20.087
		11.285
		18.517
		17.003
		16.255
		68.037
		34.115
		22.286
		34.347
		21.559
		20.422
		51.792
		14.633
		21.383
		52.327
		17.172
		64.172
		23.554
		40.75
		8.647
		33.866
		12.39
		32.375
		15.809
		42.853
		17.796
		14.658
		11.853
		9.033
		42.065
		15.555
		14.451
		24.764
		43.398
		7.88
		68.396
		66.828
		13.239
		10.041
		80.733
		19.913
		64.768
		15.001
		14.654
		11.096
		47.926
		10.349
		9.273
		20.121
		86.201
		12.477
		15.774
		54.189
		40.909
		8.9
		19.045
		9.647
		30.636
		19.574
		42.833
		26.923
		93.145
		35.308
		21.192
		21.202
		18.831
		15.802
		20.219
		8.885
		83.102
		36.88
		28.263
		14.298
		19.597
		41.598
		99.84
		23.849
		14.829
		15.055
		128.046
		63.153
		56.395
		24.521
		17.331
		9.075
		15.542
		44.184
		62.437
		12.169
		92.607
		47.187
		15.682
		16.915
		39.172
		44.122
		10.042
		44.844
		18.85
		12.74
		10.338
		17.413
		16.732
		13.355
		20.413
		39.831
		66.105
		71.934
		86.468
		47.783
		9.374
		57.855
		96.267
		22.295
		27.302
		64.274
		84.668
		49.801
		19.562
		25.414
		14.089
		65.616
		65.799
		60.194
		66.296
		14.608
		120.586
		16.458
		55.579
		10.854
		29.399
		5.563
		16.161
		22.875
		21.166
		56.372
		11.435
		14.918
		8.621
		31.602
		80.869
		28.547
		21.047
		17.097
		26.392
		27.933
		14.925
		9.37
		24.47
		11.401
		17.098
		40.057
		62.258
		46.224
		98.715
		19.679
		80.331
		45.75
		16.81
		22.603
		18.651
		17.734
		15.68
		75.281
		56.852
		53.25
		40.802
		21.976
		10.164
		24.424
		12.444
		16.113
		11.625
		36.103
		7.311
		42.78
		20.086
		48.882
		43.282
		72.33
		14.891
		56.731
		19.31
		16.621
		26.832
		19.844
		48.129
		37.598
		15.924
		14.887
		15.03
		34.172
		18.963
		12.408
		8.473
		10.001
		55.044
		20.345
		97.513
		98.428
		114.508
		13.759
		17.78
		17.748
		30.973
		87.192
		20.414
		52.795
		15.64
		13.139
		62.431
		55.996
		20.141
		13.416
		10.346
		91.15
		84.786
		16.314
		28.873
		65.82
		7.743
		41.174
		8.06
		47.991
		7.118
		13.87
		14.184
		8.094
		69.148
		22.316
		87.568
		17.722
		21.024
		19.316
		57.197
		14.725
		38.946
		24.061
		14.179
		19.084
		78.374
		63.634
		11.941
		19.938
		24.424
		68.125
		20.005
		25.663
		33.341
		37.679
		125.689
		9.769
		67.741
		14.676
		18.3
		22.839
		14.286
		33.053
		16.195
		38.056
		16.96
		64.321
		9.985
		25.392
		18.194
		14.966
		47.404
		44.213
		23.851
		22.5
		17.541
		15.754
		33.785
		84.185
		123.846
		23.96
		74.258
		22.982
		34.74
		4.819
		38.722
		8.594
		15.05
		118.623
		7.592
		125.204
		16.593
		30.262
		33.833
		21.965
		44.543
		42.703
		19.473
		19.46
		8.558
		29.941
		42.721
		26.47
		9.046
		15.966
		8.619
		28.702
		34.566
		26.677
		55.643
		13.266
		39.527
		69.093
		19.273
		36.896
		50.497
		16.196
		19.782
		49.307
		12.354
		15.961
		38.162
		25.393
		54.087
		19.14
		31.59
		7.572
		11.107
		41.259
		23.781
		19.373
		41.567
		141.557
		18.854
		10.987
		16.472
		21.846
		10.96
		7.132
		15.201
		114.273
		44.54
		83.065
		14.248
		51.869
		38.038
		12.998
		13.073
		56.308
		64.166
		58.212
		12.778
		18.027
		82.916
		34.216
		54.265
		13.547
		10.972
		119.118
		23.276
		11.193
		20.368
		10.086
		107.5
		48.855
		105.379
		15.259
		14.477
		9.668
		14.457
		31.52
		82.171
		37.791
		8.743
		43.07
		18.784
		16.748
		19.066
		31.599
		9.085
		32.189
		12.046
		30.682
		8.794
		23.848
		50.246
		61.6
		14.546
		11.653
		103.441
		35.175
		30.675
		59.575
		22.9
		15.486
		18.217
		8.778
		17.762
		30.554
		7.405
		14.301
		13.81
		13.361
		96.306
		12.217
		13.133
		14.459
		20.033
		13.504
		16.733
		131.887
		36.528
		18.654
		6.661
		8.83
		51.498
		14.805
		13.242
		8.642
		125.866
		27.78
		10.022
		134.321
		14.501
		25.565
		22.488
		44.612
		55.37
		20.275
		31.745
		66.422
		15.424
		21.371
		17.449
		8.547
		18.588
		41.303
		9.174
		24.148
		7.603
		43.626
		17.52
		63.799
		10.34
		42.075
		21.855
		34.537
		49.999
		19.4
		22.501
		34.364
		12.276
		57.405
		14.918
		31.677
		41.256
		12.543
		15.934
		18.45
		41.184
		11.69
		111.62
		23.463
		28.643
		46.797
		20.773
		112.66
		30.726
		38.829
		19.737
		22.081
		33.997
		40.638
		11.734
		100.659
		10.491
		15.118
		38.723
		108.134
		12.221
		11.228
		16.503
		40.259
		12.715
		18.362
		61.326
		82.138
		13.366
		18.704
		16.666
		57.113
		12.504
		62.714
		14.497
		28.112
		57.398
		25.183
		20.083
		22.373
		37.662
		16.398
		20.539
		14.717
		16.763
		110.164
		13.321
		9.653
		80.822
		20.802
		54.493
		17.301
		11.077
		89.972
		124.697
		22.693
		32.02
		11.099
		37.515
		15.128
		18.503
		68.357
		57.764
		42.394
		28.389
		17.418
		110.266
		13.348
		9.228
		111.269
		20.763
		16.716
		58.718
		9.286
		20.678
		21.086
		16.47
		16.768
		58.863
		83.031
		13.53
		15.029
		28.254
		8.021
		40.374
		52.355
		43.153
		35.066
		56.713
		41.745
		15.121
		89.14
		108.264
		113.66
		13.305
		44.833
		16.781
		14.912
		52.899
		85.887
		54.483
		23.029
		14.982
		28.28
		30.327
		25.662
		23.91
		9.477
		19.173
		26.29
		97.205
		94.705
		18.587
		50.97
		14.901
		25.26
		15.715
		26.629
		8.947
		10.299
		32.331
		61.078
		10.047
		41.415
		103.896
		71.794
		31.228
		12.594
		32.857
		20.327
		13.393
		27.455
		43.642
		42.613
		9.572
		89.237
		18.16
		35.383
		10.648
		29.97
		18.507
		40.319
		59.132
		12.209
		16.189
		17.883
		21.864
		69.528
		18.969
		21.499
		7.837
		14.518
		72.046
		21.681
		17.245
		13.351
		45.084
		24.367
		22.904
		10.907
		8
		18.928
		17.797
		21.282
		97.165
		25.548
		37.114
		24.118
		21.317
		11.609
		15.142
		51.342
		10.565
		12.122
		5.382
		13.57
		13.99
		118.93
		35.468
		9.538
		50.646
		58.45
		107.26
		97.004
		9.645
		22.433
		17.847
		28.811
		109.149
		19.862
		19.108
		20.633
		42.891
		38.235
		45.831
		15.333
		32.557
		17.182
		57.178
		42.467
		14.478
		9.796
		19.903
		15.99
		16.735
		31.87
		16.44
		8.667
		48.416
		47.843
		18.43
		97.948
		74.112
		20.383
		82.581
		11.905
		16.154
		80.247
		24.043
		16.067
		15.694
		25.191
		19.715
		13.295
		82.593
		55.598
		6.014
		21.301
		15.525
		9.394
		91.629
		43.138
		15.443
		79.083
		12.544
		8.515
		29.273
		53.921
		20.736
		17.692
		59.401
		17.941
		111
		15.625
		19.014
		13.898
		14.698
		69.685
		24.679
		13.408
		8.533
		10.191
		23.053
		15.632
		84.34
		75.316
		23.581
		19.794
		31.355
		21.99
		15.097
		82.851
		36.837
		90.455
		30.618
		43.113
		21.207
		34.702
		10.731
		14.872
		21.541
		5.97
		101.874
		31.407
		20.132
		15.156
		24.385
		23.57
		7.334
		42.264
		20.515
		24.955
		32.69
		107.272
		16.986
		36.606
		49.918
		67.867
		12.932
		37.289
		16.985
		9.286
		23.05
		28.255
		16.995
		15.016
		89.311
		14.193
		97.51
		10.858
		22.807
		18.019
		100.078
		10.856
		13.039
		32.82
		74.721
		11.697
		17.74
		38.602
		32.449
		59.339
		12.759
		15.304
		14.486
		46.851
		11.899
		42.326
		42.757
		9.101
		18.26
		11.124
		47.089
		16.015
		70.409
		11.91
		13.82
		141.128
		74.907
		30.426
		16.925
		16.596
		19.149
		20.969
		23.791
		42.845
		10.944
		36.228
		16.566
		17.186
		15.232
		54.176
		21.424
		12.17
		40.812
		20.207
		20.939
		108.775
		13.606
		12.938
		67.049
		14.987
		36.467
		17.649
		43.713
		143.042
		15.088
		44.106
		17.608
		39.781
		12.188
		74.797
		15.823
		14.263
		104.191
		13.188
		17.939
		57.56
		15.962
		10.726
		23.535
		95.502
		15.198
		40.254
		50.843
		16.526
		43.772
		11.631
		88.429
		8.369
		14.298
		15.644
		17.236
		59.256
		27.72
		12.808
		12.597
		84.724
		43.337
		21.944
		13.696
		42.55
		14.645
		69.464
		59.617
		26.72
		14.212
		16.964
		99.736
		23.134
		21.898
		15.958
		11.525
		15.521
		48.218
		34.279
		12.883
		18.127
		46.135
		62.372
		7.406
		18.955
		56.123
		14.201
		132.947
		8.54
		63.425
		39.474
		18.561
		10.009
		23.369
		22.028
		17.91
		27.04
		31.228
		48.747
[truncated: 7,118 more rows]
