# Supplementary material for: NANOG is repurposed after implantation to repress Sox2 and begin pluripotency extinction
Source: EMBO J. 2025 Aug 18;44(19):5337–74. doi: 10.1038/s44318-025-00527-9 (PMC12488938; doi:10.1038/s44318-025-00527-9)
Supplement: Supplementary file 6 — Source data Fig. 2 [file 44318_2025_527_MOESM6_ESM.zip › Figure 2/2B/QPCR of Region 1 over R.xlsx]

## Sheet: Sheet1
Gene	mRNA level in Region 1/R			Standard Deviation
Sox2	0.300062	0.249135	0.177186	0.0617373
Pou5f1	1.38511	0.690956		0.49084
Nanog	1.09177	1.83613		0.526342
