# Supplementary material for: NANOG is repurposed after implantation to repress Sox2 and begin pluripotency extinction
Source: EMBO J. 2025 Aug 18;44(19):5337–74. doi: 10.1038/s44318-025-00527-9 (PMC12488938; doi:10.1038/s44318-025-00527-9)
Supplement: Supplementary file 6 — Source data Fig. 2 [file 44318_2025_527_MOESM6_ESM.zip › Figure 2/2C/Teratoma counts from regions R or 1.xlsx]

## Sheet: Sheet1
Region	Graft	EC Cells	Ectoderm	Mesoderm	Endoderm
R	1	+	+	+	+
	2	+	+	+	+
	3	+	+	+	+
	4	+	+	+	+
1	1	−	−	−	−
	2	−	−	−	−
	3	−	−	−	−
	4	−	−	−	−
