# Supplementary material for: NANOG is repurposed after implantation to repress Sox2 and begin pluripotency extinction
Source: EMBO J. 2025 Aug 18;44(19):5337–74. doi: 10.1038/s44318-025-00527-9 (PMC12488938; doi:10.1038/s44318-025-00527-9)
Supplement: Supplementary file 6 — Source data Fig. 2 [file 44318_2025_527_MOESM6_ESM.zip › Figure 2/2F/Nanog-GFP after 48h in explants from embryo regions.xlsx]

## Sheet: Sheet1
Embryo Region	Number of colonies with GFP+ cells				Total Colonies
	0 (GFP-)	1-2 GFP+	3-7 GFP+	8+ GFP+
1	23	3	0	1	27
2	30	4	3	1	38
3	8	0	0	0	8
4	16	2	2	6	26
5	6	2	1	1	10
6	4	2	1	0	7
7	20	2	5	4	31
8	2	1	1	1	5
9	4	0	2	6	12
R	7	3	5	19	34
