# Supplementary material for: NANOG is repurposed after implantation to repress Sox2 and begin pluripotency extinction
Source: EMBO J. 2025 Aug 18;44(19):5337–74. doi: 10.1038/s44318-025-00527-9 (PMC12488938; doi:10.1038/s44318-025-00527-9)
Supplement: Supplementary file 6 — Source data Fig. 2 [file 44318_2025_527_MOESM6_ESM.zip › Figure 2/2G/Sox2 expression in embryo regions of 4 embryos .xlsx]

## Sheet: Sheet1
Region 1	Region 2	Region 3	Region 4	Region 5	Region 6	Region 7	Region 8	Region 9	Region R
29.6068	23.4226	32.0085	20.44	26.8947	33.3459	54.0808	62.5115	27.0544	141.426
25.8663	24.2558	41.9983	49.4677	41.5219	25.5983	20.2472	99.0172	99.4384	105.895
25.8053	26.6965	27.5407	44.7921	20.011	24.7892	25.3537	62.7526	126.092	122.561
26.0025	20.2403	21.5404	37.3788	29.2172	31.2033	31.0117	108.676	40.9504	76.768
21.7863	35.888	26.9552	52.4258	30.7749	24.9064	32.1624	53.3865	20.4079	81.3257
24.4165	29.7623	26.0193	24.4611	37.4903	23.4146	135.901	140.244	58.1416	68.2936
20.6614	29.5903	30.6529	28.4869	24.7299	32.7494	111.7	40.1159	36.2715	156.992
21.2388	32.0097	29.8894	50.7765	26.3646	36.9817	34.18	55.7288	22.5094	29.7623
24.8895	26.7009	22.4975	35.3786	30.41	25.3105	63.0929	47.8371	109.207	23.4146
24.6751	32.6176	28.8776	33.7597	34.8934	26.82	128.83	116.051	49.6502	29.5903
24.8941	35.5991	24.6205	32.9585	41.7029	29.3392	32.8636	84.8091	90.3054	66.8382
22.6244	23.5801	33.4929	50.4062	22.2215	30.0236	82.7099	68.2936	21.9987	104.091
22.416	23.4384	23.1736	29.5111	28.9422	39.5782	21.4953	109.822	24.1495	24.1495
21.3493	21.502	23.5209	45.5545	20.7472	22.7889	81.8523	61.8126	21.4836	81.1563
26.5659	40.1347	26.9578	40.0924	30.6943	36.4462	73.687	22.2565	117.42	103.945
29.2486	24.4578	23.9094	33.9384	22.775	26.6042	108.674	21.0432	104.091	34.1616
25.8203	34.9802	21.8753	43.9051	26.7477	21.0507	137.283	100.6	28.181	32.9715
20.1817	24.2436	35.6637	22.6916	32.4958	43.3625	155.862	53.7797	81.6733	49.6091
21.4699	30.1407	27.4188	21.0557	24.4489	23.2033	34.6345	54.2672	57.5752	137.283
21.5993	28.9364	35.4997	22.6063	28.8356	22.9874	156.954	116.626	89.5624	187.157
20.1434	27.3138	26.0564	41.6164	56.2927	27.2939	43.1337	50.4934	20.791	135.094
21.4828	29.0157	24.9573	22.8404	49.1573	31.6491	116.038	64.1449	21.8205	29.4273
24.2089	32.7807	47.7393	70.7247	45.5763	20.816	93.5117	26.4476	73.5692	75.9641
24.0848	49.0552	24.0066	25.8193	34.1616	29.0871	21.3405	149.898	30.1757	40.0924
25.9535	28.1714	40.3316	22.394	42.9917	21.3896	40.3233	152.133	90.0875	65.7297
24.6321	20.0046	20.9064	26.6658	33.75	20.416	42.4355	134.122	62.5903	34.6669
24.1889	26.5302	22.6789	41.3692	38.1349	24.2481	116.321	100.44	104.819	99.866
23.4888	23.0909	28.4151	41.8284	33.5813	37.3302	34.9951	86.6025	62.7697	116.321
21.9038	24.2339	24.0165	40.4701	50.8812	23.2567	29.197	137.086	34.1226	42.533
20.0984	22.0095	22.9414	35.4265	34.061	22.6841	130.794	46.7664	41.551	22.1364
21.9237	26.3279	21.5813	27.1219	29.4273	20.8357	137.025	135.126	92.1498	55.9552
22.4935	26.4623	28.4898	32.1548	32.4316	34.8693	63.2567	81.1563	95.9722	124.57
26.3644	33.6308	24.9206	28.7968	25.9154	21.3806	41.2194	62.4839	87.9093	130.956
20.2118	24.0299	20.1599	75.9589	34.5337	30.8759	56.5618	54.1233	24.4441	24.5144
22.2464	20.8927	21.2062	30.6646	36.3855	37.9977	73.9179	137.205	23.0867	33.9926
27.2578	30.8308	21.4173	39.113	55.9552	38.4003	74.2446	80.9457	27.5196	27.075
24.7727	31.5254	25.4524	51.3828	29.4637	31.5197	53.2423	119.411	127.625	129.332
28.7309	22.1021	29.985	20.4259	27.0687	21.8398	87.8187	139.898	65.3997	38.5674
20.9819	30.4191	27.0912	44.972	22.004	30.0922	47.8531	20.616	133.262	26.1195
22.8272	22.2772	28.3179	60.4672	53.0656	40.6614	27.1486	58.2315	102.786	78.716
21.6971	26.3936	25.684	36.4268	22.994	32.2875	37.636	52.9005	24.295	129.815
22.7103	23.0615	23.8052	55.9542	21.4408	28.9402	24.0103	187.86	21.653	27.6311
23.2524	21.4599	27.8711	28.4266	55.4784	36.4389	90.9362	139.686	124.144	65.4508
20.309	20.422	20.6575	26.1412	21.2125	22.197	57.4935	25.8787	23.9721	52.9682
25.9781	23.1374	26.7521	30.2463	42.3786	26.4535	65.7204	107.062	42.2869	52.6708
25.7014	27.4598	23.0648	54.2622	22.8063	20.9381	30.2118	85.0627	112.415	34.1674
27.4303	23.8582	30.2509	43.8869	24.4779	25.1348	146.63	104.437	30.2051	70.4484
26.5894	30.8487	25.4303	37.9825	23.4069	23.5476	74.4269	40.3826	128.88	54.5872
23.988	33.0338	22.5717	43.1377	21.5831	23.6549	21.2724	159.242	40.2201	70.5777
25.3942	32.3391	21.6619	42.9687	27.2448	22.5777	25.4761	71.9472	62.5817	33.9479
21.3144	27.8564	24.2679	29.2849	41.8112	30.1027	24.9592	88.7899	120.991	26.7182
26.3658	23.2577	21.2247	38.458	26.8143	25.0269	79.3825	131.62	145.604	50.8952
25.1376	41.5289	22.5403	59.8538	29.4981	32.0951	107.046	60.4201	133.287	21.9735
26.5755	31.6539	27.8732	36.3226	70.4484	27.5914	100.905	20.1397	47.0114	68.2095
21.0065	37.7839	21.6841	49.8438	70.6081	20.5872	51.0137	172.059	112.331	23.9721
26.6753	24.8612	26.9322	29.4416	23.5643	23.6256	81.7342	161.047	26.7764	102.511
22.8855	26.5663	22.4793	40.5237	39.8415	21.1275	48.7969	127.677	98.9216	27.1486
30.8273	47.4286	48.5728	22.3467	20.1018	22.5767	76.3112	49.4167	95.0089	28.9402
27.7315	32.7613	31.8907	24.7473	23.1874	36.7269	70.6966	97.0752	78.9856	53.4808
20.5672	20.1466	20.6409	40.1645	27.2789	24.1947	169.376	30.2436	101.127	30.8308
21.5966	33.0244	20.4409	47.8825	53.4808	28.3529	153.362	118.332	122.56	23.9925
24.4035	22.6616	20.5539	34.0728	35.0479	38.1109	88.7563	143.607	41.9419	21.8019
26.7523	28.1377	27.0415	31.8496	37.033	27.8774	57.4929	22.3353	21.743	57.7796
26.2153	29.3321	38.9539	27.1196	23.9925	39.5648	84.9059	106.861	22.5594	67.6354
20.9818	25.7762	22.0372	23.2577	28.9749	42.7939	128.134	108.051	33.4693	145.795
21.5934	23.5124	21.9859	26.5537	39.8364	21.3928	22.4146	66.2201	28.3657	47.8677
23.8253	25.7154	23.4968	27.2391	54.9706	29.5247	107.35	44.2069	29.6073	100.7
29.9995	38.7432	20.478	25.0265	32.7917	32.9188	98.8601	24.467	24.95	77.4256
24.7293	33.9673	26.3101	48.1216	28.9946	24.6893	110.82	25.5435	72.7401	122.56
25.9509	25.3876	47.644	22.9459	48.289	24.1451	34.5541	87.2982	80.5496	24.95
36.8885	31.6009	22.0221	20.9711	21.9414	35.0137	28.8306	61.9784	42.7817	61.39
32.8679	28.9138	29.1287	34.8858	21.7138	29.9196	56.6564	53.8746	97.3055	29.6073
25.9319	37.7627	37.3994	51.9788	24.9488	24.2829	115.676	91.546	60.7288	20.646
23.2033	25.9778	25.3583	32.7264	37.8906	52.6159	63.948	98.7812	64.7793	53.9531
20.2345	33.6869	26.126	46.1966	34.8034	24.5158	25.3777	60.0195	54.5384	41.4812
26.1252	50.6173	21.892	67.1463	43.1312	24.343	89.7587	31.0986	73.708	61.9574
21.6294	33.9624	21.9774	21.7665	20.9941	28.9238	21.5198	89.3402	139.269	26.1535
20.144	27.3302	24.5911	44.6277	32.2595	24.5287	103.916	149.96	88.8527	56.2306
26.8845	26.8525	29.3426	61.9756	47.4446	38.191	23.5136	53.3335	117.425	40.482
10.0108	33.2648	23.6418	31.8016	31.0321	24.164	24.2613	75.844	56.9989	65.9171
12.6882	27.5253	28.7239	22.6282	33.9793	43.3923	76.1266	73.0604	23.1431	38.1109
19.2279	25.3854	30.8391	45.1538	38.7781	22.4816	28.9266	22.6728	23.8726	44.9825
11.3838	30.8624	23.9583	77.1679	42.2927	27.1124	23.0836	36.1433	124.041	56.9989
13.603	25.0822	23.7729	34.3234	29.3167	25.5462	87.0698	151.481	75.279	28.7244
10.046	28.341	35.961	41.4243	33.1136	26.1026	109.086	163.453	121.546	47.8825
10.4222	25.5754	28.247	28.0539	33.6216	31.1842	43.228	22.1391	22.5967	20.2319
10.0714	34.7224	29.952	26.4093	37.9682	21.1763	72.8782	54.408	46.5377	114.876
14.4941	21.4545	33.2379	47.8662	41.4812	51.4961	121.333	97.2559	73.191	35.1802
12.058	37.9243	37.0737	32.341	44.9748	24.6992	30.9814	152.905	54.1636	81.4615
11.1662	30.3876	24.0154	29.2986	32.4616	28.6294	32.071	26.9842	41.8209	53.8779
13.6482	35.0408	21.1089	21.8604	36.1809	24.2506	35.8112	58.856	71.2789	37.9013
17.163	33.4985	22.8823	67.551	32.1002	38.9863	34.5956	49.44	28.9794	28.6864
11.3083	38.8164	25.6797	51.0862	29.2771	28.6803	32.346	33.4044	40.7704	103.195
12.8643	43.2003	30.7489	35.317	36.4424	34.8376	20.8849	33.967	93.3745	35.6377
10.0537	53.7559	24.4662	55.3869	38.8987	47.8279	56.8791	129.977	51.0262	105.578
10.9947	35.1814	22.8296	41.4595	51.0363	21.8737	89.8762	65.4508	49.5003	51.4453
11.2275	39.5549	20.3591	47.6375	31.7077	27.9332	32.159	80.4868	22.7019	28.9238
11.3767	28.0698	36.9866	45.3259	52.5802	29.1304	21.2907	55.341	51.3485	62.5971
11.2095	36.8379	21.5147	34.7278	20.2319	33.5711	95.0517	65.8001	57.7826	119.773
23.9851	32.2659	22.6804	45.5716	22.7793	29.9938	62.8522	178.883	35.6377	35.7212
15.0119	47.7069	21.6409	38.5221	29.4952	32.8123	25.7172	79.4367	105.578	98.27
11.5711	29.4078	29.2954	46.7025	40.6495	21.309	51.5346	35.8013	83.7977	43.7477
12.0874	24.1677	27.6441	36.4374	39.5049	31.8327	86.8475	47.8348	29.8803	49.8033
12.7358	38.1946	21.677	57.1217	49.5839	21.7387	96.8376	29.2109	106.302	62.2333
15.614	21.572	20.6474	22.4983	40.482	24.0488	103.731	23.1823	148.511	151.867
11.8107	43.9118	21.5892	53.0102	30.3739	24.0388	30.5091	117.294	34.0857	74.2018
11.6785	25.7048	36.7236	33.9111	28.5687	20.6473	42.8872	126.563	43.7477	24.2464
10.4831	22.5698	21.7086	21.0086	20.5312	39.8968	135.097	99.0793	69.1787	79.0366
13.434	33.1797	20.8142	40.6494	23.5569	36.4168	10.5511	29.4285	72.4354	34.1899
15.7099	33.6108	22.1054	51.21	37.5986	21.0771	89.6015	139.206	24.2464	24.5473
10.9047	24.4231	23.9977	41.8371	35.2249	23.126	22.9207	111.519	95.5258	21.6885
11.073	26.6453	23.2874	32.1895	23.7835	25.9571	42.4737	43.3942	51.2717	130.341
12.1252	20.304	28.7898	41.8585	22.2621	45.213	62.9189	165.607	44.5825	72.6701
10.5711	30.1627	20.3658	43.7684	24.4185	38.2715	14.8994	70.2983	37.9657	98.011
14.5634	22.1937	21.3013	32.81	36.8691	33.2904	53.8037	116.886	43.9186	109.914
17.5874	45.4787	20.0782	54.9511	58.8987	25.0429	53.3953	85.969	46.5654	52.8254
13.4884	24.9553	21.2243	57.8327	25.5801	28.7544	12.3606	41.8594	31.8772	76.1665
10.7236	23.8944	22.0868	44.6078	30.8071	25.8355	10.3576	99.1215	86.464	86.464
10.2079	23.4166	21.1707	41.488	51.5684	20.7012	14.8874	73.9058	98.011	53.0288
15.8534	39.2819	26.8931	23.8903	47.7502	30.1837	53.0928	125.951	53.3062	45.5716
11.036	34.9504	24.0287	40.9849	50.1164	40.9813	11.7288	56.2391	55.5073	103.731
10.0017	26.9671	20.8887	32.5543	40.2531	40.0794	10.7236	73.6431	76.1665	24.2041
24.6909	46.6792	23.5709	29.2874	44.3122	25.7652	99.6678	44.06	141.238	38.787
14.9997	24.761	22.7383	34.6255	35.7212	43.8428	38.6106	94.0841	49.5444	39.3852
12.447	27.4607	21.2931	26.6202	31.5838	28.341	10.5547	168.248	22.9969	29.6549
11.1468	23.707	29.6433	22.6118	43.815	22.5051	39.9931	106.846	55.7379	31.5669
15.2252	24.9398	29.9486	23.0596	34.4712	20.4801	13.733	95.7465	49.7221	57.1989
27.4831	22.7714	21.8278	49.235	26.8825	32.0029	25.796	106.252	27.1377	38.2852
11.0816	39.3488	24.3813	66.6768	39.9378	23.1366	17.8291	32.2402	24.2041	71.6844
11.6977	24.2576	26.1989	42.7786	23.007	36.7556	99.1523	23.628	96.2187	97.7232
15.3625	30.6135	22.2884	29.2923	52.2477	22.7731	52.0017	23.3886	51.5754	74.2409
17.7428	41.1611	27.6826	30.771	33.2606	23.1088	77.7303	96.7661	104.267	27.76
13.2951	50.3799	27.64	32.5538	48.5332	39.811	73.1838	143.33	49.0402	27.0989
13.5201	38.1491	23.0541	23.1722	24.1093	25.9542	64.7512	44.4689	105.038	135.097
11.423	37.0323	25.5593	101.502	23.0769	20.2625	66.2322	73.773	22.3138	41.0182
11.7227	26.9081	20.0886	48.4107	24.6383	25.4303	108.988	45.8008	96.8885	33.1797
11.583	30.1756	22.2002	39.8835	30.3651	20.5467	69.7655	198.988	43.6093	118.774
15.6908	29.6893	20.3876	50.4557	41.9002	25.2616	85.9357	61.4717	25.7431	21.3789
14.0885	22.7703	22.7022	28.7525	46.5445	34.2625	36.107	158.487	100.741	33.2379
16.5412	30.2668	23.5804	26.1155	42.228	27.3787	18.2441	99.865	42.4558	24.4231
16.4588	20.2571	23.6927	53.4409	27.5161	31.7254	20.5235	26.0652	29.7745	40.9813
17.675	26.6108	33.1591	40.0724	26.547	20.8278	10.5114	110.956	20.0157	100.769
18.8508	35.6901	23.5402	30.807	22.6235	24.7449	104.003	20.7899	68.9876	73.9107
17.026	26.7058	21.1625	31.7124	38.5294	48.5505	119.847	142.016	28.7386	44.6826
18.5529	27.7637	23.2264	27.7143	38.9988	29.9208	16.5394	114.552	50.8987	58.0443
19.1583	34.0009	20.2344	36.9489	56.905	27.4659	56.8205	131.089	20.1045	62.4498
21.1115	20.6975	26.6229	62.8522	30.5153	40.1334	12.4314	47.8677	68.6418	22.3138
16.5303	27.1132	20.9681	35.897	32.3793	20.1966	12.5313	51.9962	87.3757	32.4069
18.9089	39.4625	23.9738	53.8113	42.344	21.3953	10.9425	125.714	100.769	64.8114
19.0725	27.1321	20.2345	59.6433	33.6499	39.5821	11.2902	48.9975	54.5743	121.565
22.2196	29.69	21.745	60.7167	52.8254	43.3431	29.8958	50.4712	130.641	24.9608
20.0441	22.3394	29.8755	37.6997	39.1373	20.1625	11.5625	21.44	152.32	45.7317
17.5649	40.689	22.2434	23.1935	61.1599	31.1966	30.6777	74.3265	76.6815	23.4454
16.8114	40.4196	20.8384	54.612	39.3852	26.6091	83.4342	42.5012	49.0617	72.3255
20.1371	33.6727	30.8664	27.575	55.6625	29.1351	66.1927	143.978	29.1051	109.428
16.417	32.3284	27.0353	42.8486	57.2469	26.299	76.5132	26.4432	28.2025	124.343
17.0106	22.5648	26.2767	61.4525	43.093	38.9632	10.4519	95.4265	35.5172	48.7872
17.6895	34.8107	32.8169	37.7735	47.3983	33.5059	27.4353	130.477	20.6217	22.8816
16.7148	21.2276	21.4333	32.594	28.6773	33.4462	19.5986	110.429	36.6518	23.0596
17.9125	27.5865	26.6645	31.5019	21.9877	24.9647	102.043	106.257	48.7872	76.4646
19.5206	25.7184	20.0304	35.9953	30.7377	22.1913	61.1691	87.3561	61.324	149.727
16.3244	29.6483	22.6459	27.1272	51.3348	30.6632	51.9778	58.4648	38.8473	26.4353
17.6657	26.1659	20.8162	20.0072	32.8584	25.364	13.2524	146.232	24.1895	20.4521
17.4626	20.6259	20.5203	27.126	20.8244	25.35	72.7462	141.583	86.1421	50.4971
18.5632	32.0551	24.3281	50.1269	36.3255	25.8598	20.9876	142.773	66.423	116.421
17.2546	25.2947	15.4527	25.7934	31.8644	30.7229	50.0307	133.714	78.7211	59.6761
19.0962	38.8288	16.9259	21.993	20.8947	26.4839	74.2738	29.0976	69.899	23.3064
18.0576	38.5224	16.0191	24.0704	36.3609	47.58	56.2223	57.6349	127.747	34.7429
20.5908	26.6839	11.1224	37.9326	60.9856	20.5424	10.4344	106.617	105.007	105.097
18.1631	42.8728	27.0688	47.4208	38.4664	34.8915	13.1472	112.337	109.666	63.8297
16.8952	21.734	29.4881	34.1139	47.0775	28.6315	40.9273	41.6069	42.725	21.3405
20.8425	28.1189	15.8183	36.3535	22.4909	22.8417	49.4322	51.1332	66.6282	118.869
16.3047	21.3932	15.2198	55.2002	49.7978	24.6985	11.3489	125.768	25.1349	66.437
24.035	20.9369	11.0041	46.3375	24.3548	37.084	15.4576	59.507	26.3692	43.9994
21.1786	36.8265	19.5922	47.9126	24.2385	24.3065	66.4111	114.876	91.905	29.1351
17.0677	21.7715	44.5689	35.3353	26.9125	43.6615	106.807	149.518	117.995	29.2923
20.502	23.084	15.8271	57.7409	57.7513	28.7768	62.1166	88.1826	21.5048	21.2931
17.4481	27.1819	20.1902	34.635	30.693	27.6528	11.0939	171.168	24.833	26.3806
16.3	36.1703	20.075	42.6982	27.0989	25.6089	13.2251	94.2664	85.9027	75.5263
16.2903	51.9767	12.1852	67.2617	25.303	25.4317	34.3458	118.472	87.9475	26.3397
17.5128	34.4006	22.193	49.8738	28.8351	63.3682	103.441	121.387	38.5613	26.0143
20.2757	33.9989	10.0362	46.4857	37.7835	30.9076	126.73	76.791	23.8691	20.0173
16.0387	33.6773	12.5065	41.0565	21.3142	41.6322	93.4592	163.115	71.3702	119.448
16.8368	27.224	11.4976	31.131	46.7402	22.3429	73.3067	38.2819	29.3383	161.709
17.7085	38.7664	12.3201	23.3981	26.3895	41.982	57.9353	184.628	109.289	60.7437
18.4922	29.5389	12.631	28.4623	45.4794	27.0312	121.753	114.753	55.1525	22.1913
22.7435	30.7797	12.895	35.1526	33.7426	31.6812	10.2301	28.3616	20.3952	67.7606
16.1591	24.2386	25.3118	28.6169	22.7557	40.1233	88.8527	154.671	82.4377	26.6108
18.4881	32.6549	12.1896	57.1991	46.2775	20.014	37.1038	29.1642	75.7684	27.6571
17.8791	22.6343	10.6398	25.0832	57.0476	36.4877	18.2829	60.9217	103.991	37.8664
20.7523	33.6139	16.1477	46.5593	29.4441	20.7342	132.781	151.867	50.4971	51.3664
19.5241	25.5571	26.0346	36.418	23.8194	23.4203	77.7437	156.863	32.1594	62.0124
24.2099	20.9876	10.3841	24.1844	26.2099	30.3683	67.1372	138.86	24.2395	63.4969
17.4767	22.7932	17.4376	26.4424	56.7635	25.8329	10.4179	145.827	75.4997	55.6384
18.5142	21.2018	11.57	22.1078	29.6878	37.4485	49.1796	47.3449	39.6672	34.0668
30.0982	20.919	11.9715	49.2755	30.304	29.7494	21.7609	133.768	60.7357	28.4161
18.9191	24.9235	38.9611	41.5748	52.7179	22.2599	72.6214	59.7389	67.6841	94.0253
17.9435	25.2865	10.116	33.9978	40.5765	37.4443	35.1902	145.389	98.9903	120.092
17.0687	20.4475	11.599	21.029	31.7996	24.5478	10.6258	60.6385	160.436	21.618
18.2437	23.8828	10.0941	36.2861	24.9608	22.7846	25.2977	45.6818	60.4724	42.9251
20.1314	43.9732	10.3611	34.5201	45.4094	25.3305	119.529	56.1046	28.786	44.025
19.9651	51.9655	15.5879	70.6128	50.5437	29.9449	129.235	153.06	41.4011	84.6595
22.1688	36.001	15.9701	34.8259	38.5429	24.4542	11.6748	80.8725	99.2204	36.1323
22.1048	27.575	18.2876	37.5375	47.8753	20.9272	11.6726	63.4149	34.0668	27.9655
16.9404	26.5453	13.2536	36.1159	43.8153	30.4467	89.3247	49.4937	35.6456	76.9563
19.6422	22.9682	14.0101	25.9529	50.3622	29.4799	84.5197	88.8392	31.7769	43.5613
20.6951	25.131	16.2564	21.3347	25.1457	47.877	70.6671	83.3468	65.6541	133.954
16.1533	34.2367	14.9412	43.6804	25.1448	21.9141	53.4353	24.5832	68.1584	89.4327
16.4772	22.9549	12.5991	34.905	25.2398	24.5687	14.8886	60.3813	69.5231	20.2637
21.8164	45.3974	25.1376	26.7972	23.3246	34.1168	58.564	24.0674	20.9923	82.3353
21.0289	13.0063	13.9887	33.2182	45.9958	21.1711	77.2741	64.2113	59.6993	36.3279
16.9387	18.4065	30.0205	25.8529	27.17	21.6269	67.2003	34.305	119.448	33.3436
23.1809	15.9691	30.9905	34.2568	43.9994	30.4996	13.7047	20.966	94.8681	21.8302
17.7115	24.0527	10.9082	26.7613	27.4681	33.0116	12.3034	53.7652	106.74	53.7906
21.2032	15.4411	12.2679	41.6378	53.1034	44.437	12.1135	35.9581	107.209	23.5416
16.7782	10.3835	13.6928	57.7437	25.6827	25.6681	11.3004	61.3416	71.746	34.4006
17.1768	18.8589	12.4664	28.5833	61.9029	26.8065	18.3181	140.209	84.6027	62.8653
24.0254	18.569	12.846	21.3706	23.9823	29.3212	10.1455	64.8092	96.8503	64.5032
16.1558	17.0475	16.2769	44.6991	25.4688	35.1592	21.9414	141.638	124.228	61.1634
18.9406	63.6346	15.9295	23.7713	47.5515	24.348	11.0925	128.123	61.5232	59.4772
17.4995	13.5821	11.9052	30.106	27.1951	22.0927	65.6978	55.7392	136.843	67.1968
18.8247	12.4715	12.208	49.3214	100.878	38.4992	21.3006	171.089	62.4516	95.7308
16.4924	14.4738	13.6758	40.9855	34.0926	28.2768	120.335	179.721	64.7114	33.8114
20.4277	17.5859	19.2349	47.4237	20.0281	21.823	61.4017	94.1715	70.0585	112.655
22.329	30.7305	18.9052	22.0375	20.7073	52.4162	91.4929	21.0526	60.1591	96.2068
23.6913	27.3373	13.5137	46.9128	21.2342	32.183	62.5079	136.616	30.1378	94.9782
16.155	20.2776	11.787	38.4379	51.8946	25.3171	12.2034	60.8968	33.4236	24.2099
22.1436	38.7911	15.3175	60.4005	34.5405	41.0159	10.2135	120.063	56.9576	175.742
20.7071	18.8176	12.8797	25.5102	35.8308	26.3026	48.515	183.352	21.618	82.651
16.7537	12.9212	10.3751	27.1601	58.6653	34.5397	11.3977	159.273	26.269	20.7342
17.4928	11.182	14.951	27.8927	25.0131	16.8696	69.5389	134.16	23.3438	40.332
19.5617	27.9772	10.4889	10.7927	67.4301	12.2284	86.313	70.9523	101.438	46.6899
19.5518	17.9465	14.6085	41.0093	44.0213	12.7061	137.566	113.67	42.9251	76.8748
17.6624	19.6344	30.6602	30.8436	34.1281	10.0748	10.3838	62.2911	43.5613	46.2733
16.4024	10.5662	20.0829	11.0158	50.576	14.5606	10.2342	172.575	126.443	40.5348
19.6005	12.0824	16.1122	15.5297	71.563	22.4769	11.5931	98.4465	101.768	33.1687
16.1612	18.6304	27.9367	10.9772	47.246	20.7483	71.9229	41.0286	94.8104	32.5168
16.2853	26.6866	17.4406	23.583	35.771	15.3377	83.7084	153.951	28.7109	30.3683
16.1615	10.9447	20.792	11.9125	41.0882	12.3183	73.1801	47.7456	24.1767	172.271
17.8426	42.0867	13.3121	64.1002	31.8498	13.0474	71.344	168.407	34.4728	66.5138
20.1737	24.3369	32.9139	11.215	35.0166	11.9186	17.1887	25.7718	123.439	27.5941
21.8188	27.5594	10.5494	14.6206	25.8994	36.623	82.4141	144.032	43.2008	90.9369
16.7151	14.8268	11.8124	26.5179	20.2142	10.6606	64.454	157.578	40.3002	24.5599
9.8487	25.6102	13.0501	24.2213	25.6789	11.9116	37.5694	101.127	115.604	129.561
8.23671	10.8687	13.0215	10.0017	20.7995	10.6686	12.4462	108.049	52.148	36.3162
10.7091	13.3585	12.3033	13.4871	54.4082	45.3548	137.374	123.178	105.714	28.7096
9.37862	15.3326	11.0033	11.7177	20.9965	12.0591	13.5946	87.7255	67.3035	131.349
9.77944	16.0022	18.7868	11.9399	35.9617	10.4298	82.8355	134.182	82.744	71.5841
10.5933	34.1983	33.3615	16.9143	20.7011	18.9852	83.6996	82.1084	24.4589	27.9862
9.92403	10.6249	12.4403	23.5684	31.8178	22.0273	10.7386	161.149	67.6014	36.792
8.24853	11.6444	13.4955	23.6609	35.6056	15.0042	76.9743	91.1181	30.2784	113.455
10.5363	11.0988	13.8634	19.7145	31.0041	39.3716	62.9518	156.534	51.9137	22.9682
15.4045	21.6507	16.7073	19.8681	41.3798	19.7207	116.521	110.148	28.1891	35.1592
8.18601	15.6955	10.5752	42.6275	21.8158	16.1791	26.4392	95.5763	101.556	52.4162
9.72644	22.2167	14.2213	12.802	33.1122	17.1004	12.178	86.186	23.2459	29.6344
16.3442	10.3681	23.9704	11.5051	33.6272	22.1565	13.8526	152.628	37.0395	43.3359
13.8853	18.435	20.574	35.9968	36.4558	34.683	89.2357	118.967	44.6518	91.7552
8.75465	18.9512	11.4963	15.1409	57.1992	14.0456	117.32	68.4479	22.8382	48.0757
9.31733	19.6498	11.0002	23.2524	47.3388	13.5795	54.7623	48.664	66.125	67.5644
10.3863	12.0626	10.3646	32.7325	22.5108	12.6048	95.2721	194.48	81.046	62.9331
9.22996	10.558	14.2174	22.4919	22.343	10.4344	107.378	134.908	23.0267	66.3496
8.59515	10.799	10.5938	32.863	41.7739	22.1718	106.325	20.8863	21.4087	43.7877
15.1839	10.7956	15.4366	36.2904	25.8148	17.1818	10.6525	134.063	36.792	77.1926
13.2231	29.8302	12.5758	18.4378	32.0126	15.1576	89.6225	185.822	23.9494	84.2936
10.1604	14.447	13.4819	23.6185	28.9527	11.3055	11.4617	124.954	87.7798	30.7653
9.66326	23.8404	11.8338	21.9964	21.626	25.4865	40.3031	121.565	75.9318	32.8989
11.1428	27.298	11.0641	10.3456	36.8376	12.1154	130.201	20.688	98.3878	28.9422
9.87434	12.4853	10.8938	48.9278	22.6923	13.431	14.9229	52.5039	30.796	56.6653
13.2747	12.2156	13.6633	44.036	22.8917	23.6833	66.175	37.5073	29.9077	100.44
8.22303	11.7449	10.7126	43.706	20.6484	18.2279	11.5219	25.4259	78.9465	47.1247
8.05797	16.6735	12.1583	15.1091	24.2712	37.046	58.654	28.3381	56.9094	110.022
9.52013	19.4272	16.4964	10.281	46.4016	10.8167	63.9596	111.254	81.3013	90.7071
9.02145	19.8931	23.7194	17.3124	25.0486	12.2787	103.713	112.899	41.4431	116.051
8.66229	11.0419	14.6425	20.7177	41.1055	28.2455	12.6056	62.4498	107.513	28.462
8.12912	10.0346	12.2422	25.9103	21.3735	10.8594	20.378	161.305	113.873	78.734
8.04439	29.3785	13.9753	26.9184	23.7844	11.2085	13.8794	49.3981	77.373	33.3755
8.89385	13.7875	14.9329	17.1067	44.7431	12.3505	86.2663	83.2002	113.305	32.0085
8.86432	12.7107	16.9566	40.787	39.7204	18.1997	10.8503	112.947	108.259	111.617
9.02613	22.6034	10.3341	22.5717	36.3279	37.0397	67.6622	101.004	96.3509	53.0213
10.2764	12.6552	15.3194	49.4039	33.35	18.268	13.4563	58.8452	106.038	26.3085
8.71546	14.4515	20.5768	11.8359	35.3368	17.8548	30.5339	38.9731	73.1451	112.295
9.84194	28.1841	10.7448	17.5006	32.3802	13.3903	25.0248	118.774	122.661	35.1505
8.9665	11.1066	10.4323	14.0425	26.162	15.2564	14.7656	31.0485	23.1143	98.109
9.20185	11.599	11.165	18.7759	27.7528	14.1187	76.632	22.6221	31.1399	117.547
11.3486	29.0743	21.0465	28.9643	36.329	25.0494	30.436	95.7684	90.0713	37.606
8.26155	20.1434	13.5832	14.5346	59.0041	13.85	115.639	76.0374	114.72	25.5435
8.5621	14.2332	16.7838	33.1739	25.1168	16.917	40.1448	127.97	77.0687	109.682
9.21738	11.8986	17.4338	10.3064	35.3083	11.0751	13.0264	46.8344	60.5312	109.379
8.04601	13.7474	27.7477	11.0866	31.4299	11.212	89.4424	143.232	22.6746	129.006
11.848	16.1193	10.7327	23.4497	21.5493	14.6789	91.8374	45.737	117.504	21.3678
8.35888	12.3896	19.4931	19.4597	47.5139	10.39	11.2603	121.553	60.4775	39.3145
8.17646	19.8495	26.4936	47.0731	39.2178	11.1553	32.1911	77.3318	33.3396	35.4997
10.7425	11.4959	11.2164	43.3909	30.2613	11.8849	14.8775	134.679	96.5125	78.2616
9.51946	14.4894	11.443	13.0072	47.3037	15.7944	123.47	98.7326	90.9532	33.0572
8.30702	10.9021	17.1404	11.443	22.7346	19.6688	82.8344	39.3261	112.295	22.9874
9.02157	11.2707	12.7371	24.4085	27.6934	17.0491	11.7917	27.6929	121.308	60.3776
9.90485	14.4389	17.1432	57.0649	34.9815	13.545	111.502	114.227	33.4245	20.9581
10.1947	17.9675	39.0449	10.1789	62.0072	12.3991	60.5831	162.096	98.109	50.5751
8.50988	18.8618	11.3725	10.3036	34.634	12.6415	71.5552	49.8672	21.5804	23.8783
9.58811	15.6697	15.3074	11.6147	35.0809	31.6905	83.9671	132.571	21.8978	108.674
8.11832	20.3157	18.0801	55.0373	45.331	12.6831	47.4633	61.6908	38.7872	30.2346
8.87028	27.4613	13.5569	18.1504	44.2552	10.5346	51.4043	111.788	26.4338	38.7926
8.84908	18.5818	21.7458	36.8947	51.0397	17.7147	79.5392	60.4024	27.0641	31.1887
10.0848	18.1857	25.559	11.7163	44.8746	14.2002	12.8942	70.0715	90.9369	90.9328
8.1674	10.7873	16.0446	40.0902	21.0992	15.067	59.0256	58.2139	25.7353	49.1573
9.39734	12.789	31.7001	36.531	30.7797	15.2459	43.8296	54.9042	22.6325	23.6945
9.19999	11.4199	10.9941	18.4056	20.8258	12.4569	121.509	74.1265	36.3162	34.9706
9.82386	21.1808	10.2825	14.7067	83.2908	12.5052	18.2719	147.379	59.9257	54.2622
8.34684	11.3202	12.5065	26.5825	49.7545	14.2307	10.0911	20.094	25.3993	30.8759
8.02163	10.3692	12.7033	14.2702	42.5646	18.3179	15.0218	108.616	29.3737	76.823
9.42716	14.6268	12.8343	28.9906	27.3395	12.6881	21.6748	32.6699	147.627	30.4541
9.22224	14.9572	16.2418	13.3351	58.6872	32.5844	16.1636	139.936	113.198	95.8741
15.0417	34.1382	13.2848	19.1245	63.0954	23.595	53.4204	90.24	130.732	41.6353
9.48627	11.5329	10.1641	37.1967	49.8801	20.1667	83.3493	24.1415	102.762	33.6308
11.3026	32.8517	11.9097	26.0134	20.3328	19.02	13.7501	39.1463	41.0421	60.4672
10.4451	10.5067	28.5169	32.446	37.9325	16.8104	32.5264	84.4898	72.363	25.0462
12.1084	21.8605	12.83	12.4164	37.1149	11.9614	15.333	25.0652	161.118	22.2949
11.9318	21.3784	24.1227	11.6196	25.0013	20.1596	91.9113	59.3241	99.3822	39.4639
12.5645	34.1946	11.3515	12.0294	40.4839	12.0927	28.6664	31.4591	63.5562	80.4868
8.12694	14.3937	14.071	35.0921	40.5526	11.0229	14.3778	64.5514	36.909	54.9658
10.1311	11.3047	14.435	31.7009	25.6204	15.4482	28.145	57.3313	104.422	45.5336
9.0596	12.886	16.0643	13.4198	51.6709	20.5022	58.707	92.6579	31.2186	111.701
9.53812	19.3275	14.3516	27.1501	21.745	10.8189	52.0118	52.0373	50.0581	152.905
10.5822	14.1279	11.8003	11.3503	32.1974	14.82	17.7356	145.417	76.881	99.3237
9.5153	14.7861	10.7336	15.1469	33.2402	11.3226	116.875	146.251	21.6287	56.873
10.942	24.9983	10.5391	21.7122	48.0757	14.7207	83.1281	39.0888	137.541	139.65
9.1517	11.2837	17.4642	20.9592	33.8672	19.7679	11.4211	186	36.0964	50.8991
8.90124	16.95	15.5283	49.6672	23.1756	15.8666	13.0613	162.084	38.8019	73.0604
17.0444	17.0729	12.1102	10.4172	27.8485	11.0932	67.3814	67.8297	110.022	33.5484
9.12358	24.6337	18.1108	17.628	56.0634	14.8844	27.2396	149.727	27.3954	73.6894
8.18079	15.5899	13.7295	41.1316	31.963	15.2264	15.1924	139.144	46.8664	48.9975
8.02132	11.6074	10.4	15.0826	23.2165	10.6717	115.68	153.672	74.6404	53.8432
8.75702	16.335	15.9942	23.7451	24.5547	21.3817	78.3685	42.1939	23.9441	36.3048
9.05599	10.2046	30.4658	28.0737	33.7507	10.1487	84.1377	108.074	79.4813	40.1315
9.86474	11.3541	10.1036	10.1562	29.7708	10.3085	16.2638	134.328	25.0116	53.2697
10.8492	12.4394	11.9763	30.8085	45.4261	10.3504	13.5084	105.097	77.9698	42.7774
10.398	12.8853	11.1905	37.8145	41.4498	12.2182	83.027	26.8586	24.9219	82.1839
8.50337	24.4621	13.3552	11.1367	41.0795	11.403	73.4239	48.7281	99.3237	29.4889
10.4988	22.5691	14.4581	29.9967	79.9095	16.5625	108.274	74.0809	22.9222	24.6355
8.71019	12.2933	20.2088	40.7836	38.7516	13.3051	123.892	20.7393	64.8305	30.8071
8.70497	21.1274	11.5568	28.35	41.3108	10.7236	10.4744	87.5286	45.6124	32.2315
9.5186	19.4463	20.0633	37.9475	48.3782	13.6343	71.5961	81.8817	52.9195	107.987
8.56086	23.8564	12.808	10.1943	61.7834	20.5603	12.7611	106.711	38.5286	48.5728
9.76067	16.5124	11.4658	14.1649	29.3842	10.9635	73.4024	39.6236	50.7928	133.257
9.97277	11.6149	13.852	13.7999	28.7184	12.526	14.6487	170.454	124.23	31.5197
9.3371	22.5437	25.4992	19.9153	23.6167	17.1436	13.8638	134.469	42.0872	131.077
9.45332	15.0625	14.8874	24.6391	45.7066	11.0415	74.2296	34.8009	22.6484	24.9742
11.373	10.3892	23.2158	14.4251	57.7437	13.7245	117.379	161.519	34.2598	69.0483
8.77922	23.0803	15.8919	53.8354	29.0738	10.6065	11.5864	30.8462	21.0541	116.537
10.5481	11.4081	11.9949	12.5619	36.8741	18.9328	17.708	66.9031	90.4946	139.325
11.6873	29.383	11.4945	12.5254	41.2391	13.2214	72.5207	49.4052	109.682	25.3283
9.14263	12.4358	10.7851	14.758	26.3268	24.1792	49.7438	51.3712	109.379	38.7781
14.0511	28.1042	14.0413	33.1513	39.1925	18.6757	61.9875	110.751	36.3048	44.9915
9.84388	12.2395	12.5651	63.6993	33.8556	29.5194	20.6302	31.9642	29.7141	33.9265
9.20785	10.1046	12.6845	34.1088	39.0695	11.9687	18.8146	67.2663	29.9163	131.294
16.5482	10.5048	16.0331	29.1251	21.3725	30.4889	79.7572	27.9947	43.2639	56.7164
10.7296	10.5317	12.151	10.8243	20.6485	15.9588	60.2742	23.7093	42.7431	70.608
8.70074	18.0463	12.438	12.6385	46.3265	10.2142	21.6478	22.4785	59.8618	22.5767
13.0896	10.4276	16.5715	16.6395	29.0986	14.0982	29.7034	128	65.7857	20.5872
9.31492	36.6689	12.4934	12.0367	24.1019	11.4896	23.0615	161.467	33.9616	31.6539
8.21122	12.6912	11.4677	10.7416	29.6344	22.7636	19.2859	115.452	32.3285	25.4431
8.05187	26.5457	19.3677	26.6814	29.8907	21.6595	30.8304	87.0733	28.3884	56.4056
10.8495	19.2396	12.3803	38.332	51.9067	13.1796	22.2407	105.062	72.7673	55.2965
8.60832	10.203	10.1686	12.5949	23.0916	13.5438	17.5408	147.337	24.6355	136.616
8.43259	10.7854	29.8108	12.7673	20.6529	14.2106	87.7552	111.539	21.6922	53.7559
8.92323	20.6521	18.4143	20.3891	13.8152	13.7343	100.847	191.195	43.6028	73.5661
9.50855	15.1013	16.4468	31.1814	14.7205	19.8164	89.2373	51.7429	113.301	56.905
10.581	12.2184	12.4881	12.8037	18.3036	17.298	19.3815	36.8416	20.3833	74.5318
8.61481	30.7342	14.0346	41.756	26.7742	17.8505	57.8932	104.322	68.6943	98.3311
10.9046	11.5326	10.3699	36.378	20.2132	14.6284	30.9744	102.452	133.257	55.3869
8.08963	16.4079	11.9855	29.1104	16.4814	10.5064	55.5787	45.3049	49.0789	100.965
14.5743	16.3956	15.7127	12.9048	31.2207	13.2056	94.2499	32.9917	35.9509	156.534
10.3873	17.1246	10.858	16.2632	29.4413	11.9959	84.186	23.5618	22.217	92.3894
10.3326	15.1427	13.881	14.3446	30.4598	12.3483	85.1823	48.8164	22.3833	53.3977
10.7166	18.5634	12.2141	24.6869	27.4775	20.6132	16.5507	140.572	142.525	134.762
9.83018	14.0644	16.2947	12.6152	12.4737	11.3099	101.058	57.7005	72.4869	56.2706
8.91567	15.2259	10.4202	14.2598	31.7772	16.7324	29.7694	146.838	29.4459	68.9628
10.2266	13.2829	11.9444	35.4999	23.5656	20.5713	96.7842	149.144	82.7539	22.4888
12.7448	11.6113	35.0759	16.6425	34.9684	10.8229	96.9217	77.9978	46.6513	98.4465
8.60582	18.652	10.8892	14.6231	46.8233	17.3529	100.577	68.5394	23.7473	87.7255
11.0211	23.7854	19.0325	32.0654	18.6166	16.5828	19.3694	44.5253	55.4239	23.9583
8.29988	10.6776	12.803	31.5787	20.055	29.7418	17.9623	42.2368	21.0458	47.8996
9.49241	12.6686	10.8768	28.5685	23.2199	11.2707	62.3215	100.765	140.69	50.257
10.6279	21.1539	13.7555	19.5043	35.8014	18.9254	110.27	76.6081	22.946	75.3082
10.5073	19.9583	18.3299	26.1886	27.0038	12.2556	17.1552	99.0074	24.9282	31.7452
8.68101	16.7618	10.3832	10.3362	20.9892	12.1704	41.2562	42.8831	105.477	112.035
14.4638	14.6715	11.4993	13.8954	46.7678	37.0316	80.3309	42.3729	41.0625	64.7698
10.6641	14.3906	10.645	12.0002	22.7401	27.7388	24.6526	171.251	38.0613	38.5307
10.0339	18.3015	13.9261	49.3117	11.8358	20.7353	20.2399	157.947	24.085	70.7678
9.38033	11.6131	11.7021	42.8466	34.2491	23.3196	22.8714	161.709	83.7756	94.3021
9.23395	31.5479	11.5993	38.4368	64.3321	25.6827	24.95	75.5041	89.4742	24.2673
8.52586	25.171	16.2622	13.3014	13.534	16.0641	25.5082	130.524	141.057	21.6064
14.097	15.863	11.4371	13.5729	52.5589	10.1835	20.4688	97.3116	39.4358	51.3778
10.3791	13.3375	12.0795	20.0467	15.013	18.4694	94.4898	165.999	20.9778	150.181
8.59419	15.5556	17.6575	12.0693	14.1084	12.0674	140.003	75.1777	43.802	48.1984
13.9329	29.3701	13.8092	24.5805	18.0184	14.1066	16.6134	71.3755	42.8535	94.5514
8.54571	17.1423	23.1126	37.022	26.2473	15.2472	17.721	129.698	61.4089	63.4522
8.50935	15.9897	20.9409	16.1061	27.6524	15.1402	16.0774	110.476	81.0717	33.9624
9.74729	13.3361	12.1963	18.1869	19.9713	27.0126	16.3817	42.9297	21.6653	57.891
10.1639	16.5685	14.7588	13.6585	35.987	13.9038	22.6	63.0177	100.233	29.644
9.38775	25.3398	12.2808	11.5981	24.4123	13.8571	30.351	64.9198	68.6625	45.1538
8.61676	13.5987	13.96	45.0763	13.1298	10.8141	19.5327	79.0476	31.4532	27.1124
9.10863	19.4868	32.7951	24.7836	19.3593	26.32	20.8587	145.8	22.3941	27.5327
9.39891	30.2818	16.7365	14.2823	18.7773	11.5696	26.2036	61.2157	106.51	23.9723
8.7203	21.8171	26.9749	53.2214	19.6862	32.9482	17.2452	115.8	53.3977	29.2986
8.46743	11.8247	10.8319	10.9708	44.4062	10.8849	83.3642	86.6511	72.9842	74.3093
9.83091	13.8947	19.4655	18.4554	47.7137	11.7056	21.9038	54.252	30.1318	20.4491
8.49033	17.233	11.7145	16.7228	38.1351	10.5389	16.0676	55.6384	57.1683	115.313
9.1834	14.8088	16.6904	34.3991	22.1311	17.0073	117.935	66.7052	21.5698	29.041
10.0675	20.3926	17.0015	29.0102	10.9041	11.4196	45.8492	186.572	34.6067	114.149
8.21449	24.1831	14.3857	13.6986	22.7673	39.5679	73.3145	161.825	75.6787	43.8153
8.40504	16.2671	13.2431	23.6184	52.7717	19.5636	18.8671	64.5119	21.6448	49.8672
11.1078	25.4428	17.814	14.6386	22.5742	29.0747	69.1172	144.179	81.0604	60.4083
8.31086	12.4382	17.2074	26.1085	17.9886	13.4546	16.6526	176.641	36.6456	147.379
8.83369	11.0864	18.9504	10.7256	42.2142	14.755	97.4519	141.734	20.194	57.6298
11.3439	14.7686	17.8777	11.5944	12.6368	13.918	44.0906	38.4325	95.8616	81.6009
9.22461	16.6882	18.1038	20.4129	23.3353	22.9723	17.9665	153.074	108.868	44.503
8.21647	10.3734	18.8185	41.6555	97.3898	11.6134	69.3588	22.9605	40.7692	38.2787
8.44585	16.2704	17.407	24.9644	20.885	13.2794	42.9384	50.8017	41.3625	34.8973
9.9354	18.793	18.4978	51.6004	12.6489	11.2813	16.1245	138.151	51.4081	46.4608
10.497	29.3523	16.3779	32.6029	27.2304	12.8311	20.9711	120.092	125.327	39.0888
10.3573	10.3576	17.4126	24.6838	11.1236	26.9421	16.1151	93.6202	37.1412	97.8987
10.8465	10.7468	22.9131	12.4119	41.6224	34.5663	56.3948	93.8386	22.7963	46.2159
8.73622	19.21	20.5944	55.5518	13.0379	18.6077	99.2426	29.9562	22.889	71.4886
12.6223	18.3715	19.0801	17.2363	20.2398	11.5932	112.343	27.4614	79.3045	30.071
9.84158	38.7619	19.9631	46.1616	48.9214	14.9109	106.092	107.038	113.011	89.6133
8.43528	16.0296	22.5579	15.8855	14.8391	25.4001	16.7544	21.8302	67.9758	75.9346
9.26525	35.327	23.5189	24.9807	41.2855	29.8892	107.102	60.8948	27.1562	51.2547
9.12159	22.9495	16.9761	43.1065	55.6625	12.3956	58.371	98.1799	45.2242	47.7444
8.84408	10.5044	17.6456	12.7811	16.0506	27.9448	130.119	25.1795	63.4522	56.5187
8.09895	14.0958	23.852	13.8138	54.1287	15.5675	85.6272	85.9656	132.471	46.2446
11.0801	12.4793	18.5999	23.2109	12.2872	13.2107	51.7491	30.3009	64.0552	143.232
13.6234	18.2665	25.1051	19.1637	21.3637	17.9965	17.8508	35.4755	59.4238	57.1217
10.7428	18.3167	18.7209	14.5031	37.4843	23.6374	37.7468	28.2113	44.0094	33.2904
8.5053	22.7108	16.6261	24.4049	48.5166	11.3985	30.834	22.8062	46.114	21.6448
9.35198	10.4414	18.9609	22.4877	22.5163	11.2946	65.6796	151.3	24.4055	151.111
10.3005	17.1692	19.6456	41.8897	36.7016	18.7455	111.114	58.4972	38.8995	24.1134
10.5316	19.843	17.9546	43.0347	16.0091	14.8433	57.017	22.2918	74.4701	77.6548
8.88803	27.591	17.0802	21.9819	19.7793	24.9464	23.5362	130.509	30.3182	112.947
12.136	15.1149	18.5876	33.3037	35.409	10.025	102.804	129.484	52.9704	52.7332
9.38382	20.9561	18.0382	34.096	17.214	11.0052	24.8004	172.271	48.885	26.1814
13.9619	27.8411	19.0344	10.9101	37.5899	16.7884	34.8367	107.099	51.2675	72.302
9.89871	18.6981	16.3387	10.3669	57.0148	12.9387	62.0006	120.521	25.4628	97.8205
8.40667	14.6124	19.0314	15.8158	10.7131	15.2815	97.5098	61.5529	29.8729	32.81
8.98362	15.8625	20.8646	12.7848	22.6696	23.2078	17.0912	37.4045	62.7732	62.4538
8.31268	16.6702	21.9321	21.894	30.6648	13.1302	23.4278	53.5476	83.0564	33.35
12.0388	29.34	16.566	13.9396	12.3235	15.2422	16.611	122.846	47.2997	34.4443
9.10155	19.7314	17.2886	23.6047	18.5195	25.7026	122.784	57.6094	25.6956	28.7768
10.6856	14.4374	18.9578	13.1573	10.0072	12.735	25.0493	55.8756	28.9818	33.2598
8.39374	10.6534	19.0448	47.2417	61.9959	28.6814	70.1036	127.85	50.0571	54.3851
10.2333	10.3923	33.5715	10.4636	29.1984	12.9013	57.1969	123.277	30.8685	41.2558
8.45731	17.1619	17.4039	25.6823	12.3863	12.5727	19.7595	25.9652	81.432	90.1663
9.26217	10.6629	16.5795	34.2841	16.1813	13.1581	20.0161	173.552	83.1035	36.3535
10.4071	10.8568	19.1824	40.127	16.2937	21.8458	63.7289	119.53	115.313	49.5891
9.25058	25.002	22.2396	16.7488	38.3782	10.4134	16.1919	58.9485	58.5667	20.8465
8.74047	21.8623	16.8285	16.3101	27.1212	17.5067	16.0058	128.221	27.4704	30.644
10.4118	10.5362	17.0633	70.0386	38.9526	11.7102	16.6243	85.8183	20.9052	65.842
12.7466	19.4249	24.8088	19.6837	54.2874	10.3711	37.3784	53.7507	91.9064	24.3065
9.24932	15.8722	21.7216	34.6595	22.2681	13.672	19.4656	97.1128	26.5916	140.301
9.62181	24.9696	23.8101	22.9339	11.3205	14.4445	39.2405	21.8258	44.2562	134.834
10.1061	17.6063	17.7518	31.931	43.1797	14.5188	22.5286	67.366	65.1564	41.7912
8.38859	10.6129	19.3288	23.8855	18.2938	19.5559	28.6804	130.461	47.3675	38.7206
9.5532	10.1779	16.8001	44.7328	36.9422	11.4065	88.0533	171.304	20.3744	64.5318
11.4781	28.1785	19.6089	32.5495	24.2454	20.0835	21.6845	84.6595	69.793	55.6953
9.06826	15.4773	20.2477	28.8346	35.6514	12.9483	80.3885	102.015	28.2199	70.0329
12.0613	19.4632	16.3645	17.75	12.8802	10.0934	18.686	72.5085	89.5806	22.2884
9.38938	13.9152	18.0186	20.8557	32.0463	20.854	53.9211	134.834	46.1919	73.1436
11.4018	27.7291	19.6345	21.8638	45.6769	25.2327	81.3667	132.072	97.8205	21.6838
8.02763	18.4604	16.0667	22.1241	34.2482	10.7869	20.7253	96.8306	32.1622	123.454
11.2343	19.2387	21.8302	34.4354	20.9445	18.8523	35.6171	41.7455	23.2227	20.7995
10.8496	10.2342	19.1838	37.7887	16.6893	19.2785	98.0911	50.3123	26.242	35.9953
9.8845	15.3697	16.5066	39.7338	46.3257	16.0221	64.6712	163.104	20.3531	32.3937
9.25722	19.1068	24.5629	24.1427	38.6553	27.8933	84.2718	128.273	22.3008	101.512
12.3907	12.8391	16.2756	49.5621	10.6519	18.2768	26.8743	63.1277	35.9421	32.1494
9.85591	13.3922	19.5199	22.8754	24.5994	14.0927	18.7076	71.5841	26.1814	56.9063
8.75506	10.825	17.3799	17.5817	12.9782	23.0533	98.5657	111.382	23.185	70.4637
8.47852	22.1147	16.9852	20.5053	15.5127	14.6872	16.1954	49.6732	77.9804	24.6021
8.35521	19.2272	18.1078	23.0287	47.1634	11.9989	16.5142	96.9443	26.5156	114.224
10.2553	21.2705	18.9792	40.0575	21.6525	20.3415	76.4353	126.281	89.6133	56.1254
8.02048	10.8042	17.2724	57.0354	25.1348	12.0443	39.6374	97.2854	115.414	128.502
9.75883	17.1374	18.0532	38.6549	11.6555	12.0199	76.4167	117.784	23.1055	44.6343
8.57339	15.9929	19.2552	16.7809	33.4829	15.5218	19.0747	23.1133	29.6309	71.1361
9.10518	14.5188	21.2281	33.4692	46.6938	21.5626	56.0117	114.958	49.5291	24.2615
10.0755	19.7821	20.1706	21.3366	25.8695	16.8729	18.8167	34.1456	82.0393	42.1831
8.28009	24.258	22.1098	17.7651	37.2415	15.6008	17.5174	75.6493	61.8621	52.3235
11.6627	10.8855	16.1335	16.7977	33.6536	10.3275	19.0161	119.87	57.0685	23.7093
8.56981	37.8406	19.7964	23.8679	26.8575	15.5301	97.7558	45.0737	57.2897	20.9463
8.83395	14.7763	28.8142	33.5741	14.9182	13.8836	59.988	163.581	27.7892	46.8656
10.3773	18.5624	21.0217	35.554	16.9827	11.1367	29.1983	169.828	22.0875	144.593
11.6777	17.6812	20.2604	20.1598	12.0841	51.8703	101.461	77.9411	39.1662	32.8627
10.3725	16.9426	17.9408	60.489	27.7535	13.2356	16.7268	21.9285	45.193	123.484
10.906	18.3452	16.3407	30.5145	21.0448	30.0553	61.3364	77.7002	58.513	117.995
	17.6144	18.1888	21.8675	13.1828	11.3081	21.8107	90.2156	26.0308	152.546
	21.1954	16.3175	74.0531	11.9736	11.8978	34.5871	49.1621	23.8927	22.9063
	22.1355	18.569	25.4006	14.7302	15.563	19.0158	39.0686	109.938	26.1281
	16.2603	16.6812	21.4472	32.7223	12.4451	30.0448	166.092	86.3421	85.494
	24.337	17.2033	47.9257	58.1156	22.4997	23.1813	73.6947	38.6454	85.2502
	26.1962	17.489	19.1892	34.5437	12.8847	109.966	165.939	24.2428	43.562
	20.5961	25.9423	17.0822	13.729	23.1095	49.5542	95.7308	56.2069	134.133
	25.0484	16.7833	22.358	42.0749	13.2892	84.4056	88.978	114.224	109.086
	18.7718	18.8239	54.4584	28.5131	20.6099	20.2832	191.475	74.1557	76.8177
	20.3897	20.0317	26.2065	12.5096	14.5966	65.4094	86.2594	115.414	27.2789
	18.6562	17.8973	32.0189	13.2753	14.1233	77.5489	47.8118	25.1393	91.3558
	21.5315	16.067	23.4716	23.182	25.6987	141.297	26.5897	34.6543	37.1052
	22.7238	25.4046	36.8961	15.2293	23.3196	112.528	152.522	36.7628	55.6662
	16.2453	16.3155	16.5495	12.2162	14.6974	22.2565	87.5528	55.7792	42.0911
	27.3021	18.164	27.8053	23.198	12.1295	98.965	134.876	105.93	43.9732
	25.4145	17.6816	19.8706	19.9728	14.6999	56.3609	126.893	89.0864	34.8259
	16.6314	18.4887	19.1969	11.1249	20.4482	69.6124	74.9865	87.7349	34.9727
	22.8448	17.529	36.8284	15.3079	14.6312	64.6638	56.6506	45.3252	39.0392
	20.6963	17.5729	30.9261	59.5225	11.7669	25.7711	176.682	36.0428	46.6881
	28.2724	18.7886	22.5033	18.3035	18.3641	82.5801	28.0531	78.0282	191.475
	21.3241	19.842	22.6261	55.9605	19.6111	114.508	134.133	30.8235	21.1692
	19.6599	19.6155	16.4708	13.5558	27.4155	19.0665	102.16	126.975	21.5198
	17.687	21.4735	35.2178	25.0672	17.2162	21.3216	81.4767	93.6657	152.522
	36.1028	17.2646	17.3749	17.7742	14.3782	19.9098	96.4115	121.333	27.2723
	21.1435	25.5281	36.8801	17.7471	10.9713	55.9159	96.2068	109.319	33.5616
	26.116	17.0051	38.6017	30.7155	21.205	58.2412	66.1765	60.4208	89.6413
	16.3133	23.3436	16.1123	39.605	16.0854	69.2267	91.9007	20.7701	78.8951
	23.2403	22.7366	32.8203	41.4646	11.5427	52.7595	21.9717	58.236	99.5029
	18.4692	18.8623	41.0747	41.5531	11.4298	40.0237	146.486	101.981	54.4604
	17.8651	16.9055	25.8148	46.1683	14.0511	16.4085	83.4732	22.4755	58.9102
	22.2339	18.5605	26.0538	28.1514	19.3107	20.1607	59.8208	23.1627	22.3289
	20.1297	23.051	41.7272	28.6136	14.4015	19.7394	59.2783	43.562	24.3985
	16.8102	22.8134	17.5925	71.3264	14.3015	17.7	85.1031	38.2787	26.1921
	20.5053	18.8973	26.9829	10.9595	12.18	23.8636	138.718	58.3036	79.5826
	17.7006	22.6247	22.8066	26.9694	20.7193	27.4218	151.824	27.8345	21.6407
	25.2458	16.2447	33.3764	31.8109	13.4197	54.4351	102.558	32.3109	53.7617
	19.6832	18.4738	41.5903	47.596	36.4847	85.5213	161.059	79.7189	21.8205
	17.5974	23.4367	41.9733	11.7606	10.71	80.883	46.8723	75.7763	87.5671
	32.3309	20.2707	51.412	23.2183	18.781	59.1876	68.9552	25.2981	40.5983
	17.0587	20.8898	24.3925	27.7543	16.443	20.4375	183.749	127.029	23.1736
	19.7772	17.6101	17.1802	36.4756	20.0081	99.9486	188.492	34.8821	83.0025
	17.3483	19.5426	24.3674	53.6758	17.1041	56.4219	113.983	73.6651	90.0875
	16.8917	17.2639	16.6259	12.1228	16.4972	87.7667	106.099	66.6002	52.2054
	19.7254	18.0478	44.8965	15.7608	24.3505	105.379	67.7334	41.9015	43.304
	27.1307	19.0065	17.2154	31.8061	13.6126	103.554	181.201	22.4292	55.737
	38.1688	18.008	29.8102	18.2205	21.6956	17.2364	88.7084	45.4893	21.3764
	18.5289	16.4253	30.6179	35.7049	13.5745	118.296	158.133	61.8294	34.8934
	16.5264	28.3944	17.3876	36.6441	20.6074	18.7841	30.4268	34.8472	35.888
	29.4527	19.4105	31.8369	20.1861	12.8855	45.6733	126.307	36.7478	36.9817
	19.2161	20.9093	36.2033	74.0154	10.9621	16.0312	45.6165	106.557	30.2827
	22.0283	17.2344	24.1406	23.8484	24.7925	22.1949	38.2796	73.714	49.9133
	16.9147	18.3039	50.397	15.5342	12.7386	19.012	193.714	63.0047	90.2953
	22.6178	16.5709	17.7215	32.8947	17.6455	23.2783	28.5862	31.5599	52.9559
	17.5212	24.292	36.3537	20.0429	12.6944	50.2953	115.516	64.687	54.677
	26.6827	18.0896	35.2958	21.9535	15.9975	24.6198	24.5965	133.025	58.2315
	21.7755	16.1863	22.1598	17.2624	11.8495	31.1278	154.002	91.3558	109.864
	18.938	16.48	31.6109	34.5563	13.2499	83.3218	165.042	48.0709	22.191
	18.9819	24.7683	24.0535	30.2386	16.983	86.7007	53.7558	32.3993	20.0012
	31.2772	25.3929	42.1971	42.9997	15.8989	80.4894	162.327	21.7898	64.66
	28.9583	17.3325	29.2148	23.4211	20.6042	16.4985	24.7778	53.7617	30.3856
	17.5126	22.0713	45.4257	12.4354	23.8097	79.9808	78.7145	71.2128	42.0455
	19.9537	17.6953	31.9763	12.5163	27.861	17.3268	138.056	93.496	40.3304
	19.0258	18.3167	44.2216	14.0939	16.3267	22.2964	14.2084	44.5951	24.3548
	18.8136	17.0556	24.7379	13.1255	16.0446	29.7377	14.0101	21.1692	76.2492
	18.7821	21.0021	37.0539	32.3173	19.0247	27.4984	59.8621	22.5424	58.5046
	16.7739	18.3108	35.1946	16.8333	16.184	120.133	98.6356	46.6881	28.4741
	16.401	16.9756	16.0483	13.9716	24.1681	42.0842	238.719	24.4024	45.7151
	38.1348	20.4751	30.5082	13.375	38.7363	24.4677	33.0625	119.56	75.4451
	21.5686	35.6306	38.3121	37.1071	17.8738	108.864	90.5732	121.483	38.8205
	24.4681	24.5692	21.3997	33.1242	17.1458	131.887	142.49	39.5912	92.1331
	21.2271	21.5002	20.7994	20.3908	16.3789	23.17	220.025	52.0861	22.0927
	26.7742	20.6434	16.4869	12.3303	19.9503	26.1535	168.659	108.691	88.7433
	19.7608	25.7888	24.5939	25.8628	33.4518	79.0582	11.8123	33.8851	96.9443
	24.918	19.7825	22.3637	34.9283	21.7746	16.1178	125.152	27.575	21.4762
	16.0696	16.1323	51.1337	32.5595	16.2982	39.6819	50.6793	39.9745	38.5791
	16.7272	17.6642	19.0401	10.4598	16.4678	34.4962	143.288	54.5364	38.8987
	25.6884	18.2341	42.998	27.8103	21.3357	58.5264	203.385	27.3346	76.0541
	19.7744	18.854	44.0089	28.5288	17.8417	20.1327	126.181	114.394	29.3167
	17.219	25.3114	19.9264	22.585	19.7959	16.8919	14.6124	21.6838	44.4689
	18.5636	17.0166	29.0001	22.2146	18.6244	42.7208	181.661	72.5555	42.508
	27.6386	24.3599	28.0694	22.8777	21.2464	20.0354	148.406	91.381	24.4839
	43.98	19.4574	36.1032	54.2137	17.5754	16.6417	159.571	55.4888	63.139
	27.8955	22.3667	16.3586	19.6449	20.2163	16.7097	186.393	33.7887	43.62
	22.7849	28.7021	30.2854	14.0796	26.1798	85.8229	40.5619	119.93	20.267
	21.9908	22.8395	26.4865	26.5911	21.9427	17.4723	165.535	51.1326	37.9825
	16.3526	16.2756	18.5919	16.0436	16.6712	84.8104	46.0423	28.5585	31.0366
	23.6385	17.4776	76.6103	51.9141	18.1365	83.736	92.7691	43.0476	68.0471
	17.2318	20.9841	28.592	23.9189	16.5296	16.2974	132.821	29.338	22.5829
	20.4981	21.0826	17.1379	18.1695	19.7413	25.4558	71.8652	37.3073	63.2862
	19.6107	21.6243	26.6222	31.3657	18.1857	46.4941	73.7446	26.0504	83.5388
	18.1403	50.179	19.9279	45.18	17.8831	24.3086	73.2628	90.6209	43.7603
	24.8112	17.0011	33.0875	20.3778	27.2369	81.2801	130.114	31.3187	32.7917
	21.9925	33.333	23.8484	13.7875	17.9655	18.4082	154.243	100.493	21.988
	31.2796	19.4605	25.6477	12.5191	18.7819	34.1068	160.701	85.536	140.274
	18.4502	19.39	44.5437	15.1754	26.42	17.311	249.969	31.7481	86.1586
	29.1321	18.4383	22.7792	15.1267	18.1682	46.3134	153.953	110.108	65.8001
	25.2771	17.7069	39.8682	45.2003	30.5344	103.31	112.473	75.6872	70.3505
	21.1812	21.6936	54.8191	46.3174	21.1658	115.012	37.2867	81.0752	42.2869
	16.3206	17.2311	18.3104	49.0998	17.1338	17.96	183.713	37.7814	70.4705
	23.9898	28.5598	17.7479	15.2384	26.1375	30.4416	123.744	110.253	32.9914
	20.7741	22.078	20.4938	23.2006	16.8874	29.2541	184.016	83.6456	59.8609
	24.1064	19.861	26.3632	17.8426	35.7767	112.702	87.6706	48.9494	44.6199
	18.6217	16.601	35.6053	25.7053	19.6657	17.1476	21.7677	38.8205	24.0165
	26.7126	27.25	28.2245	16.9457	20.4814	83.7237	225.142	27.7227	31.0986
	24.4428	18.4803	43.1243	18.8196	31.0567	85.9144	207.162	36.9756	41.8284
	16.9299	23.3273	20.0328	11.1703	16.9338	44.7546	89.0486	91.528	44.141
	28.8522	19.5429	16.9645	45.596	17.8959	39.9205	58.0923	21.8849	90.9294
	17.7352	19.0438	17.6966	22.8488	16.6007	113.431	84.1258	32.455	64.7753
	31.2615	16.6659	24.4785	41.2952	17.5745	64.8225	55.8101	21.9033	23.4197
	38.9823	19.0365	16.4722	25.7008	22.8222	96.1616	34.2356	105.256	135.351
	26.673	27.9397	19.9153	43.6816	23.4873	113.02	34.1206	84.3927	102.83
	36.6441	19.1104	18.3678	17.311	17.4443	24.0957	121.441	27.6636	65.3997
	30.379	16.5358	21.5865	15.7625	22.4786	107.669	19.812	106.185	24.4441
	22.068	21.3947	42.7623	28.5325	17.986	16.7015	34.0041	60.5935	139.5
	26.0796	18.0151	24.7442	39.7094	24.7638	108.859	44.1586	32.8627	51.7469
	23.8503	38.2773	16.8044	46.391	19.5877	26.6772	142.108	44.0973	26.3083
	16.3653	23.3122	25.4709	11.2721	19.852	17.0429	207.436	136.854	100.388
	21.7038	21.634	16.6311	24.7062	23.6753	20.3117	93.8584	22.5992	33.6869
	16.9642	23.2577	50.4071	16.9424	24.3085	77.8155	134.605	88.698	49.9294
	34.7712	19.7825	28.3804	29.5481	17.6889	19.0877	143.452	24.8898	52.7841
	17.4713	17.2675	34.9873	27.3491	18.8185	61.6352	154.91	92.1331	22.0372
	19.689	17.5821	32.8285	39.4369	20.9392	20.9315	12.432	16.3371	87.3895
	17.182	16.861	16.1219	16.6445	19.8556	18.6563	101.33	30.1131	24.0862
	25.9366	19.75	17.6698	19.2171	18.8319	46.9332	78.5281	12.7101	24.0871
	18.2644	18.34	28.1627	27.117	20.8344	28.083	30.4394	11.2482	138.86
	22.6236	19.5913	16.529	27.9397	27.5597	89.1719	34.7147	110.05	30.8624
	20.0589	17.1769	23.5049	60.5779	16.5853	57.7762	22.8293	10.0751	56.6564
	21.2072	18.5173	27.7805	18.9496	16.3136	16.2264	26.1359	27.1194	70.1848
	21.2387	23.1824	56.3443	39.8237	25.3092	29.5446	195.517	11.0596	52.9615
	23.5428	17.3724	34.4781	16.9652	16.5759	49.2096	12.1139	104.572	57.0825
	22.8482	18.2946	49.3072	11.2343	17.4995	17.8393	173.071	10.692	109.648
	24.8988	16.7781	32.2788	11.7052	17.2968	17.0192	19.4152	15.6856	110.255
	26.3177	17.1831	20.6182	31.484	22.2255	56.7916	21.1214	18.487	24.343
	19.2736	17.0702	33.4315	28.0652	19.5916	17.0372	117.633	45.3741	33.9673
	17.5922	17.0031	31.5441	13.0154	17.4934	23.3676	138.857	77.3859	40.7704
	19.2179	19.7371	20.5549	27.345	18.2426	25.1833	42.077	140.406	87.1204
	17.6697	18.792	27.2543	27.1024	25.2533	78.3103	205.813	16.2131	22.4793
	19.1833	17.2982	20.7535	50.8505	20.8499	43.081	29.1563	40.2654	46.5377
	27.3037	17.741	38.1624	30.0513	18.4689	21.7171	123.036	11.6778	36.7431
	26.2887	19.0411	20.5146	15.0503	19.8472	16.7677	27.5823	69.2626	21.44
	22.5622	25.6302	18.3428	83.4979	17.74	16.4698	140.637	40.9589	121.546
	17.1797	17.6219	16.9254	36.5608	20.9001	16.7073	30.2158	25.8109	50.0136
	20.7863	17.3863	16.8939	15.3256	18.7769	71.2257	186.173	48.7554	26.4512
	18.9287	17.1105	16.7101	23.4047	21.0924	16.902	100.83	168.786	50.7973
	22.9351	17.4503	41.9387	33.3407	29.3942	45.144	39.9815	33.5569	21.4376
	32.7999	17.589	16.1959	17.8667	22.4593	99.3365	209.853	109.119	75.3091
	25.8516	19.5694	21.0424	25.4657	23.8489	16.9159	117.577	24.7288	33.4864
	24.0171	22.3643	34.8008	26.5212	24.3733	96.7944	142.416	14.9615	72.2831
	24.9214	17.0007	17.069	37.5656	18.9404	100.859	58.9159	10.4852	50.4712
	48.9142	16.5047	30.8846	16.1872	17.4048	108.385	36.2216	23.7689	66.9257
	16.8063	16.2906	16.6755	20.4361	18.9296	52.5224	25.281	18.0852	95.4973
	25.2953	21.2394	20.1415	30.3662	18.3173	37.0963	164.222	110.247	22.2397
	16.155	22.9359	40.0094	10.7323	21.5893	17.7551	12.6558	62.2215	30.8265
	19.0894	16.9673	26.6429	11.124	16.7192	21.4865	152.693	14.8977	54.5384
	17.5716	30.8442	40.6472	22.7293	40.0494	74.2385	136.56	13.8931	105.287
	16.0622	18.7152	64.9219	25.2394	25.4473	16.4333	107.632	121.689	27.1317
	26.0086	20.4605	19.6605	23.3989	21.7202	67.1014	56.6615	24.7664	88.8527
	16.855	19.5878	23.3389	32.631	19.9627	33.891	43.0161	18.2405	29.3893
	18.3004	19.2693	27.9173	33.7186	24.0348	77.6439	108.63	112.878	26.6453
	24.5466	16.0482	54.1623	18.7092	16.5371	82.1376	145.158	14.8718	32.6699
	22.0208	18.9056	34.3396	33.3922	16.7833	40.2135	84.5108	11.9485	52.3292
	17.8006	19.6209	44.4576	28.5064	21.1955	85.5123	120.77	15.0046	136.64
	16.5498	22.2605	16.5457	22.6624	21.0243	92.8875	158.357	64.1898	20.7012
	21.929	19.7999	21.9649	19.9225	20.5147	76.6978	166.701	39.1318	24.7277
	17.7645	26.4502	20.5887	32.7197	35.7918	39.7822	211.17	85.6553	30.7575
	23.3528	20.6382	16.4848	31.2083	25.5689	61.202	225.182	29.6394	70.4891
	33.2696	26.0331	19.1463	10.2694	24.187	21.8394	137.759	14.0626	21.431
	25.0191	19.7166	45.4677	10.7236	27.3772	16.3118	125.849	133.288	23.4166
	23.3017	23.5941	17.1883	16.63	18.2458	22.3329	49.6798	41.7948	33.7448
	23.6892	20.9857	20.0806	49.1554	26.8904	40.8154	17.4464	141.865	162.009
	28.2054	16.2454	16.4723	26.2747	21.4766	32.1358	150.538	67.2198	40.7977
	19.0076	16.4691	27.8606	21.5979	25.386	24.3301	171.385	16.298	84.4898
	16.9728	22.5386	28.3973	36.7172	21.762	24.2313	179.029	70.1159	29.2874
	29.4652	20.8638	24.9488	17.928	22.5742	23.1268	17.7045	24.5054	74.8079
	28.9692	21.8213	52.6263	11.6865	17.9942	47.2113	24.2018	84.219	22.875
	16.6409	18.3013	36.1731	15.2143	18.3212	64.1717	35.0486	98.8852	95.2436
	22.9095	24.0701	53.0159	23.0241	17.8785	17.1561	29.3545	14.6264	109.666
	23.5415	18.4084	30.7166	10.6035	21.9896	17.1023	81.9001	40.835	123.998
	16.2321	9.52092	21.777	16.1274	26.8359	17.0126	167.688	120.094	20.9558
	24.4082	14.68	24.7961	35.6351	24.4479	30.5362	190.915	69.9162	21.5621
	17.9586	9.37189	20.7838	21.938	23.8723	76.3188	35.2734	16.3927	152.32
	17.418	9.96665	18.8732	14.2587	17.5341	94.9539	17.8397	17.0659	21.677
	24.3358	11.9131	19.5879	21.1376	19.6782	21.1506	28.1335	160.505	22.8684
	16.4425	10.0897	28.1762	16.0724	28.8881	78.4223	27.4825	16.4843	111.788
	20.7309	10.009	19.0721	42.2247	17.6922	19.9805	17.8505	13.1888	31.6028
	17.3175	13.3176	43.2795	14.899	37.0383	28.8005	29.1811	112.234	81.6493
	16.2568	9.01318	18.9092	24.564	20.821	117.423	144.013	29.0575	33.9818
	22.0964	8.251	41.0878	16.7797	33.8841	17.7798	176.62	18.1544	39.6672
	19.5636	9.47425	34.0686	23.7287	25.2523	23.3678	29.2486	13.0085	77.9978
	22.4812	14.4905	16.0304	18.9443	18.5897	24.7826	22.551	15.4666	24.2395
	18.3053	15.5683	18.1731	14.1069	19.6391	45.7503	109.551	11.6358	33.4474
	28.4079	14.4116	47.3719	48.6939	18.9961	17.8342	158.619	21.6789	20.3952
	17.1501	9.5205	26.1908	29.4245	17.1098	42.1604	185.351	18.7663	22.6232
	27.4457	13.2993	44.4973	12.1953	20.0726	105.098	215.323	17.4833	78.5143
	17.3574	8.73775	20.2616	34.8177	27.322	18.3796	98.871	81.2156	83.9495
	22.0917	8.44402	18.3716	28.9693	24.3579	18.8478	26.0695	16.9608	27.4681
	27.8244	21.1408	40.2865	15.5527	16.595	99.062	21.1427	23.9235	26.6091
	20.3698	14.3354	41.7533	15.9624	27.9436	62.593	29.6274	84.3325	42.3608
	16.4336	9.64747	53.2876	13.5628	18.1921	120.258	23.5247	41.0315	33.2606
	16.3786	14.4941	30.0261	24.48	20.4949	125.901	131.482	21.4472	41.2857
	16.8807	15.0046	31.4717	74.0722	18.5968	16.0167	137.783	10.5905	75.4733
	26.9113	11.4375	40.8784	20.1369	21.3543	37.2556	51.6432	23.0886	23.1342
	17.7525	13.9314	32.4733	70.3279	33.7277	22.003	54.5291	16.0529	67.5583
	18.9956	8.27376	16.9957	11.6554	19.6002	17.1934	23.1996	29.3392	82.6086
	21.1112	11.2668	50.8505	25.4704	17.7335	89.8953	15.6553	43.0623	37.9243
	21.7447	11.3651	26.7501	44.9821	16.5438	83.9608	146.346	165.897	80.582
	21.3571	16.8044	27.2123	16.4736	33.465	41.9451	195.281	41.9517	42.228
	20.6245	13.4015	34.1015	15.1218	16.9588	64.8523	200.766	37.1688	72.9653
	29.0857	15.714	17.9933	45.7135	16.5251	20.3611	110.182	19.6431	41.9002
	23.139	15.3323	17.0534	16.0575	23.1319	50.452	12.4754	74.5271	28.1823
	22.0761	16.576	25.2472	16.711	18.6432	92.6684	205.087	14.3101	84.7093
	24.7746	8.79304	17.9206	43.2194	22.3633	18.9281	58.5743	119.149	20.8863
	30.0095	11.2007	57.3696	42.1392	32.42	100.072	174.588	35.1897	35.317
	18.9404	9.97518	18.6284	17.3123	23.144	45.084	154.64	112.912	46.0972
	25.9831	11.7577	76.8418	20.5291	17.1495	18.1656	48.2802	23.978	51.5754
	24.01	8.31125	33.7191	12.7396	21.9993	16.4389	18.0136	68.1279	28.474
	18.6939	13.5372	19.2693	18.615	16.3918	94.3213	177.234	122.731	51.3348
	29.7319	9.31587	23.361	31.9273	20.8727	108.283	112.91	87.9501	65.8082
	22.4877	10.0212	52.4657	39.8933	20.2799	90.5975	18.0846	142.817	40.9002
	18.7081	11.7631	41.2045	13.9763	20.2191	95.5623	245.615	15.0697	101.004
	42.6686	8.04988	31.378	11.0763	20.8147	20.5123	43.9624	11.3482	29.8431
	20.9638	17.4085	30.5124	26.3409	16.478	109.149	164.033	23.1896	90.8629
	27.0627	11.9243	32.4205	18.4247	21.2272	26.148	11.0989	42.6979	30.5091
	23.5542	10.2648	29.7824	16.5379	17.7692	21.5473	35.1973	12.0528	31.0485
	34.5365	12.265	18.6635	14.6873	27.7201	16.1587	144.909	30.6847	58.3156
	17.7932	12.6434	20.5861	20.2365	21.9083	75.6242	190.424	11.9954	46.7025
	22.2854	11.7206	19.4929	36.3817	28.3812	23.494	70.544	10.1108	113.4
	17.4879	18.0617	18.8199	36.5546	24.6646	17.5115	33.6273	14.1121	39.107
	18.0602	10.2598	35.873	20.8211	18.714	52.5788	236.431	21.7057	36.0617
	17.6796	10.783	28.3167	13.2808	16.3139	49.6831	202.961	12.9009	100.741
	17.2468	10.0684	42.6536	45.0391	36.1814	59.0136	147.049	60.5422	60.9856
	22.9252	14.6859	24.7524	24.0535	22.7628	110.524	212.111	12.3805	36.9564
	34.7524	16.0906	17.8334	44.5271	21.3391	96.172	92.1986	132.314	21.0771
	16.7138	11.8599	17.9196	24.0209	20.0062	16.0261	28.2899	22.5491	121.751
	21.5074	9.09292	38.0445	13.7345	18.0035	16.1999	31.9864	17.7359	61.0369
	18.0736	13.0422	28.0316	19.2123	18.1714	126.627	10.3027	23.112	21.892
	25.7976	18.0107	17.8636	46.3209	19.2007	18.0222	25.6721	60.5118	37.2276
	19.3317	9.02336	39.9299	50.2922	25.6816	67.6573	11.2128	12.9294	101.001
	18.61	15.4457	31.3208	17.6077	20.1972	117.085	17.2666	10.1019	37.5731
	19.0376	8.22728	18.5362	28.8099	19.1128	16.721	154.015	124.609	91.6965
	23.0873	8.72223	17.3301	20.7423	26.1625	71.0115	163.273	65.4391	34.2874
	26.7117	10.1158	33.184	19.5686	16.9528	107.372	65.1076	43.8673	88.3044
	32.5891	9.59642	16.7026	21.921	27.2939	54.8574	27.154	66.7484	103.09
	18.1441	22.9846	16.9973	58.5983	17.4014	39.1822	31.5013	32.8883	33.6139
	22.0855	8.42251	16.5341	23.1424	19.0701	19.9082	126.674	22.2703	74.925
	19.8679	8.13169	37.4338	31.7855	22.9519	96.725	169.642	22.1285	21.4928
	20.6318	14.6885	23.4305	38.5499	32.6201	20.525	33.5242	26.4293	28.1891
	36.7377	10.3325	19.8031	18.8777	16.1662	17.9249	31.2223	25.7099	22.7022
	26.1046	9.43156	40.6377	22.8417	17.1543	10.2456	148.364	12.6539	73.7219
	20.4049	9.39062	19.6197	40.862	21.5401	79.593	11.0542	47.3414	36.2861
	21.4679	14.0828	58.121	38.4212	31.0594	66.9376	81.7334	117.258	73.6818
	30.3767	14.7841	19.6708	20.5629	21.5824	66.1601	111.629	18.7535	76.8825
	26.214	14.5422	52.471	15.4325	27.0547	17.7497	195.304	13.1578	30.2784
	20.5536	13.1997	41.0509	19.1775	20.2132	11.6837	153.145	59.6106	63.6373
	17.0046	11.5931	19.5697	28.3216	16.881	104.369	167.887	18.2041	22.5608
	16.7767	9.12994	46.0865	34.0627	17.4251	113.675	16.0862	62.7459	28.7184
	28.7741	14.3129	16.2653	24.6998	29.1417	74.4331	122.653	56.8075	35.4847
	21.0141	17.1654	42.4724	29.3768	16.9712	8.42848	15.8919	45.8579	28.7855
	19.8474	8.38979	16.554	11.4141	17.7007	69.4022	188.258	47.3559	27.5115
	28.8109	9.74699	17.2822	35.2034	26.2504	112.039	212.34	28.748	35.6226
	17.0889	18.9537	27.3204	26.7647	28.8603	24.9985	134.447	11.8572	83.4732
	19.8641	13.3365	21.6436	26.3366	30.8049	37.3001	100.922	109.114	26.0139
	19.0732	9.49996	38.7363	22.2706	20.4866	99.0229	71.4156	201.414	57.7437
	9.70783	8.3506	20.3827	28.6964	20.0837	88.1635	13.251	31.1389	79.1477
	21.0781	13.7003	27.4421	12.6541	18.0077	54.557	10.7053	50.9893	108.259
	14.5758	9.11779	17.0965	12.7466	17.6076	46.6527	179.503	11.4925	21.5164
	10.4361	14.0414	21.661	17.4839	23.5698	66.9062	214.394	11.2112	107.513
	11.3786	14.3479	16.7857	44.4318	16.1692	63.6472	88.4511	60.3363	46.3265
	36.6293	8.3796	17.7602	34.2025	16.8681	10.849	121.811	50	129.258
	28.3091	11.7127	8.3167	12.5837	27.9979	80.9335	17.6233	139.916	24.9379
	9.58741	11.001	34.28	35.4581	17.0126	11.223	189.41	21.0741	73.1451
	18.5349	8.07815	18.0281	22.4374	17.9425	89.0566	141.832	29.4377	68.323
	17.2492	8.83568	15.1371	12.549	22.733	16.2248	81.3205	17.4335	89.7146
	16.9942	8.36696	56.1882	12.6946	16.4462	107.692	32.8774	155.339	40.0568
	40.6481	15.3816	13.6173	34.517	18.9737	106.579	185.168	26.6789	43.2656
	8.89632	10.8591	13.5716	18.0543	44.9284	14.7843	117.458	158.826	30.796
	26.5779	13.1536	11.2402	16.6061	18.6216	91.3591	178.744	10.7252	76.9248
	13.2468	15.3194	23.7934	42.7307	26.3363	13.4727	27.8882	27.6936	43.6748
	25.0328	13.7143	45.9801	11.0226	21.9932	29.2635	19.9927	13.8178	40.2894
	14.6191	8.17799	40.0722	20.9695	20.9594	90.1709	175.34	88.9594	44.018
	9.85147	15.467	12.7248	16.3634	19.6639	10.4569	190.979	20.5587	62.3631
	9.67215	9.64126	21.0139	28.1472	16.1365	102.324	24.921	43.5128	27.3146
	10.4168	12.1752	9.34676	26.6134	21.9181	10.3232	176.337	16.5253	91.905
	8.68477	10.8257	60.1357	11.9108	17.1865	86.768	41.4927	45.9756	99.2863
	12.4846	10.7789	21.6959	23.2148	18.6288	83.613	177.661	22.1645	38.6586
	9.07775	9.4456	38.3555	21.2557	17.2751	49.9222	31.1519	124.646	85.8127
	13.6073	23.7451	21.7812	15.1536	19.868	16.2651	161.783	130.588	32.0126
	13.9854	16.835	22.1439	39.1187	25.6249	17.2275	105.646	14.1689	115.8
	8.24467	8.10642	41.8896	11.8951	20.2832	90.3411	23.7683	23.0517	77.5736
	11.5249	15.5225	32.5885	34.5928	17.6641	10.7096	10.0815	52.1317	44.1175
	18.163	17.1683	42.9651	29.8195	19.7994	81.6606	147.496	148.683	50.752
	40.2867	8.15947	16.7786	17.0248	19.7056	105.243	34.6652	22.248	26.7551
	8.28928	8.34995	10.5519	14.1755	16.8605	11.6827	182.515	15.8314	48.6571
	9.88469	8.00924	16.7834	38.6578	21.5381	8.06678	147.08	15.4273	24.2241
	8.30033	9.24945	9.78512	27.5264	17.4847	19.9549	22.5805	111.822	98.9903
	10.6984	8.66591	25.5002	14.1158	16.1961	82.1552	17.2643	27.5818	96.7021
	9.38316	19.6632	37.7205	28.6089	19.0244	102.788	30.8376	133.825	81.0647
	20.635	14.92	10.7037	35.1309	38.4788	141.574	131.535	87.3208	37.8352
	11.0055	13.0616	14.3161	35.5545	16.4517	68.1204	49.6811	11.9601	73.8332
	18.2613	8.62909	22.0794	15.6546	19.4842	47.6706	190.491	11.1897	56.9533
	15.0318	9.43787	12.3437	18.6837	20.3872	9.21191	24.3391	34.7851	88.6422
	13.1881	10.4213	10.4965	43.6338	16.9143	145.718	101.931	21.1124	25.3433
	12.2878	12.6295	8.08442	29.5247	19.9835	90.6855	35.1736	13.9747	101.768
	8.71977	14.891	37.7203	18.9149	19.772	10.3104	30.681	17.6343	23.5574
	15.7599	13.8271	30.9948	13.1729	17.7788	11.7946	28.8017	32.8711	70.2464
	9.986	8.95177	27.575	32.3623	17.755	16.0102	128.634	24.0061	29.1965
	17.8727	14.7569	14.8473	35.1265	30.8123	74.3142	12.0872	137.318	83.2908
	11.2139	8.36441	9.36758	57.088	16.0643	8.98309	132.353	51.7496	102.931
	10.181	12.1781	48.432	16.6519	26.5537	120.235	175.143	10.0584	32.9263
	9.99942	8.43241	11.322	15.8896	22.4155	132.165	122.6	17.1243	36.9517
	37.4937	9.66855	21.3894	29.2161	27.4362	33.325	118.447	121.432	39.2747
	9.88104	9.62812	47.2423	45.8649	22.4109	12.1907	177.154	84.537	34.635
	22.4991	11.5872	10.7629	21.9342	19.7457	51.7787	16.3082	15.3409	21.8258
	28.0177	8.82836	20.7607	17.2118	27.4127	8.28062	60.874	104.32	114.841
	23.3135	8.30523	20.307	26.043	20.4933	125.055	169.205	120.534	77.0688
	17.4182	16.0002	11.5313	26.3383	16.4809	27.7928	114.632	22.4805	112.045
	9.064	11.9583	21.1529	10.7665	17.5025	96.5099	91.7491	92.1503	28.3329
	8.32705	11.9861	37.4582	19.9959	20.6777	17.4077	54.0177	11.8429	28.1649
	12.2948	13.9839	44.7235	51.0128	16.2522	9.3736	47.9006	54.5918	35.9542
	9.73029	13.04	33.6502	28.2632	24.4505	110.622	200.84	158.063	61.0371
	11.0418	10.5715	8.93274	19.6043	25.2638	18.7104	23.1314	39.4583	32.2875
	10.1922	16.0691	54.7879	39.8901	23.7686	14.3593	174.538	123.629	24.9282
	20.9876	14.5148	36.8456	14.0003	16.2237	122.267	161.425	55.5844	21.7138
	11.6119	13.1446	36.3741	56.9292	17.2031	8.13139	20.7131	24.9742	150.549
	8.94784	19.3543	48.1652	30.2269	18.6627	73.1167	179.043	19.478	39.8415
	11.1573	18.3642	64.1374	38.5126	16.9508	11.118	123.699	56.6819	100.053
	10.7712	10.95	16.8645	51.3769	18.3058	15.0054	22.3385	26.5246	29.985
	12.7449	9.04485	46.3668	10.5971	27.0612	34.2129	27.4228	137.597	72.7691
	11.1714	15.8493	49.4113	21.0448	25.9466	10.0765	102.626	26.3461	47.3788
	21.1164	20.5235	44.6494	40.5659	16.0086	96.8034	41.4499	125.052	39.2302
	12.5619	12.0887	53.2306	13.2304	30.3431	99.1356	79.8808	20.0639	20.0538
	13.9088	12.5077	23.9664	17.0256	31.948	22.7628	178.48	30.8846	58.856
	10.966	11.0868	9.98574	43.3099	17.6894	11.3287	227.94	14.166	21.4173
	8.40453	13.4654	10.9999	18.2472	28.2542	102.234	200.987	13.213	51.3828
	11.2784	11.2266	25.9052	13.2542	18.7268	109.838	24.9651	180.994	21.4138
	14.8652	11.6964	36.5012	15.9822	20.352	54.5418	121.31	56.8895	47.8095
	14.821	8.98071	58.4336	13.6343	18.1146	30.696	153.426	12.3321	30.3739
	8.63459	8.19047	58.683	51.5098	24.0515	126.571	113.344	66.4902	77.897
	9.31422	8.14909	48.4181	23.4169	17.6624	53.4544	111.533	18.1925	40.6495
	8.51776	16.3851	41.3598	13.0677	18.1164	66.3574	154.615	62.0877	45.1343
	16.3236	15.2291	18.8053	37.405	24.7994	60.4136	10.0462	14.183	24.8412
	8.33953	12.4959	11.3784	11.9546	17.0778	8.06888	90.3431	95.0782	37.8558
	8.58817	11.2731	34.8316	29.1902	18.6812	105.739	220.845	19.0315	69.2227
	15.7837	11.7824	44.4979	14.8576	18.0199	54.3456	39.174	66.0762	28.7941
	10.4565	9.52396	19.9093	36.4902	18.867	13.0279	167.697	37.346	51.3781
	9.2792	8.87612	17.1778	10.213	18.2029	9.66968	104.745	47.6229	37.9682
	17.3123	13.9447	43.7329	23.3368	23.4226	25.7207	221.298	21.5108	65.4062
	9.44775	10.3596	30.6604	13.9312	27.8496	31.9188	109.232	15.1935	26.1571
	47.2045	11.2268	12.0066	19.6479	25.1429	93.8892	48.4494	22.1011	166.349
	8.28455	12.345	32.6903	16.5788	31.8368	52.4372	160.82	18.6669	29.7141
	9.18058	10.1414	42.5288	25.6097	29.5814	91.9798	72.3942	10.5052	24.2679
	9.62559	9.87253	22.8089	13.586	16.3609	75.4776	157.268	20.2192	52.3475
	14.3339	9.2133	51.4145	36.3796	25.7786	72.2041	17.7287	105.863	27.8711
	8.49265	14.9066	9.17748	53.7861	43.4861	124.436	204.392	17.955	49.343
	13.2491	10.838	42.7883	22.2438	27.7596	57.31	143.356	52.9556	55.0324
	8.05317	9.25765	44.5236	34.2119	17.0874	39.2612	171.856	10.3651	30.7117
	11.7045	11.0483	51.4809	10.3605	18.6202	47.1207	138.319	21.189	57.6085
	18.9701	13.8349	16.0688	26.5639	24.8941	13.341	30.3805	20.6164	21.6653
	8.20555	10.1578	28.8121	16.4114	18.2779	57.9163	171.106	56.4572	81.0717
	29.1556	13.1564	25.6471	26.4914	17.9943	82.2581	34.7359	30.3536	70.6812
	19.8092	10.094	32.5809	21.0912	21.4259	92.3953	16.5431	14.6315	29.7463
	22.7563	8.6377	41.9068	24.0476	25.9414	38.5778	117.318	17.8069	72.1581
	8.86138	9.49724	12.8124	10.5524	27.1232	15.9822	24.9713	58.3539	117.849
	8.26255	10.1108	19.3929	27.9313	31.8403	33.553	164.686	20.1608	24.4223
	13.7558	8.35713	30.7731	41.5237	20.3106	13.4816	95.9985	178.429	33.4413
	11.8261	8.29492	44.1722	11.2173	17.1031	95.7923	228.508	155.543	50.4934
	8.2218	9.09012	8.57889	15.7763	16.6169	8.64354	134.384	13.147	74.5232
	27.146	9.20578	11.5522	30.6389	16.7615	11.2374	22.7013	114.283	50.3016
	9.16631	14.4422	21.099	35.9376	16.1439	14.6395	95.9162	93.5077	80.9457
	14.9078	11.5083	40.7021	23.3926	23.0628	9.27447	29.4535	35.4878	163.036
	17.4907	14.0177	49.6466	46.2434	17.9165	78.4266	17.3171	22.7801	25.4377
	11.3263	11.128	8.64291	38.2901	16.995	14.6544	134.147	28.5694	152.133
	9.19549	20.3127	18.6871	30.6917	20.782	8.30012	134.184	67.9813	26.9552
	12.1131	12.8441	37.9373	28.1947	17.3106	79.7323	58.6064	23.7898	39.4281
	12.9827	8.53345	22.7541	24.9274	16.4515	72.2977	156.773	54.1622	26.9853
	10.9481	10.2848	19.9153	11.2579	20.0832	82.5108	165.081	19.8094	24.9064
	12.9878	17.4508	39.6455	10.4019	30.3214	88.0815	139.498	20.3385	61.5737
	9.08181	17.2484	24.4123	23.5875	29.0542	117.027	24.5228	12.8799	73.4975
	10.2567	16.0015	46.3448	12.757	21.6994	10.5731	143.751	191.379	125.618
	12.3829	19.4707	8.13291	49.2281	17.6821	107.268	97.0827	25.9162	28.3719
	12.2834	23.6144	29.7614	17.8198	16.6084	71.1331	17.7025	146.17	66.5329
	15.8223	11.8423	18.2876	14.5941	16.8697	36.786	113.224	129.9	23.3171
	13.3395	16.2039	27.5277	27.1096	16.6372	8.99057	87.9295	12.389	54.5702
	14.5083	8.76455	34.0515	28.9816	18.9594	47.2863	172.598	21.0991	117.504
	9.46332	10.939	19.8395	29.1034	17.6931	10.3425	111.051	170.593	126.307
	17.186	13.6781	34.8935	25.0296	18.5429	12.2475	101.282	23.6339	83.5464
	11.6095	15.6465	21.0288	23.2506	19.8859	75.7612	14.5548	140.454	28.1674
	26.2223	16.1448	45.1433	44.2016	19.7621	14.6051	151.942	90.1727	87.2982
	10.4723	15.2166	12.1931	11.3442	16.3718	11.8273	71.6152	30.1412	21.7801
	8.09145	10.6339	36.7667	10.9838	21.1705	38.0366	179.443	21.7237	40.244
	20.2507	8.23756	15.9636	36.2133	18.9104	22.3462	12.28	163.1	60.0195
	13.5295	8.72723	29.8462	15.7414	19.8704	26.8009	207.86	25.899	54.1745
	11.0287	13.087	19.5408	25.1676	22.2179	62.4251	28.9697	101.173	22.0716
	22.5962	9.84462	38.6588	27.2886	23.0404	9.81307	51.7457	15.9591	118.332
	8.61039	8.62876	18.0261	26.7939	31.0108	65.887	186.918	87.7881	121.894
	17.0902	15.522	47.9232	16.0715	25.7658	13.221	27.1448	21.5557	22.2158
	13.0452	8.23952	17.2453	30.0531	16.7789	10.3398	15.7961	111.09	52.9765
	9.87253	13.7543	45.7613	10.8406	20.685	71.8232	166.637	15.5429	21.0541
	10.7507	13.5215	15.5479	43.1875	18.5659	14.9135	135.688	61.7675	122.649
	11.0909	10.2106	40.0018	24.1234	17.4934	15.8958	12.9705	20.4086	74.1237
	20.8681	16.1566	63.2966	48.8858	18.6302	38.5018	19.6631	26.2099	29.4637
	8.9874	11.1491	12.8133	43.1233	16.926	78.0107	22.35	13.7859	23.5801
	22.0006	8.83036	9.3598	22.8545	20.3238	12.2713	160.968	28.4723	23.2938
	25.272	9.80555	20.2674	41.4255	21.7511	99.8842	172.915	26.5658	134.194
	13.2388	9.65447	48.5218	39.9712	23.0246	39.0744	168.199	24.549	24.4578
	22.8606	12.375	35.3007	24.3752	19.7542	80.0848	76.2999	17.11	73.7562
	19.109	13.899	16.7753	17.1808	19.0182	24.9657	155.23	55.8954	64.4116
	17.6401	11.4523	10.7685	25.2798	18.9754	9.22288	206.523	11.6774	137.567
	10.2314	9.24778	61.4338	19.1187	23.6626	18.3698	98.6336	17.5879	71.3665
	9.74671	9.60372	30.0186	20.9869	19.2587	69.8827	128.815	18.7673	87.5279
	13.3498	11.0116	26.4985	18.5535	18.7621	116.278	27.0088	148.872	100.482
	14.2884	18.6597	54.6015	16.2669	18.1334	136.482	142.388	16.6624	55.6625
	15.6275	8.31088	42.4315	16.9521	16.3656	10.2352	152.824	22.1557	40.6494
	18.8136	9.81446	33.6507	34.5918	17.0026	62.1149	45.4775	63.7308	117.904
	8.98404	10.9804	9.89983	17.3653	22.0935	8.56867	86.9297	16.5144	43.9118
	29.0852	11.2224	32.6815	25.0713	23.3074	9.02823	173.406	33.9512	21.0086
	13.4317	11.8907	44.6169	18.6355	19.4857	114.106	144.063	14.4058	98.4597
	17.5678	29.8017	11.2146	29.6436	25.8885	8.60612	107.656	20.6778	56.754
	11.281	8.15506	12.8609	23.0798	18.3027	8.46168	27.8103	14.0595	28.7941
	14.5738	16.4958	24.6333	31.2278	16.9155	9.97121	148.613	19.5356	71.0589
	12.2938	8.52858	39.293	31.8075	18.8429	29.6771	140.921	15.2038	67.551
	13.2665	8.66637	52.7157	16.8926	20.9418	11.277	218.51	13.857	37.1714
	19.111	8.61668	21.1948	27.8663	17.2325	81.1536	127.384	112.047	22.3941
	8.52228	13.2533	41.0391	21.2596	27.1754	38.3573	78.0531	72.369	99.6873
	68.4538	13.2386	49.1379	34.7696	21.3169	69.1623	28.3693	136.715	27.3466
	9.19627	9.20363	26.263	29.7423	17.1639	8.95511	216.822	16.2938	130.432
	11.1996	13.5024	36.1331	18.0003	17.0683	34.1659	146.418	11.8129	71.1619
	237.711	8.33106	11.5401	25.9208	18.9162	74.5431	133.69	50.4265	34.6067
	15.8949	14.5886	11.0835	28.2165	23.412	19.6448	10.5427	22.3658	35.5686
	87.2493	13.7201	18.3868	17.1934	16.4979	92.848	128.563	27.1555	63.7074
	9.40738	8.87778	29.6065	18.6593	24.618	33.2803	44.2221	64.5366	121.143
	8.7928	9.81468	36.355	27.4553	17.7969	78.7377	186.047	23.228	40.8092
	8.91861	8.97186	29.1874	38.1843	20.9838	40.3764	11.1899	14.8826	32.1622
	10.1741	16.8874	9.09683	17.7776	16.1748	41.8151	190.795	116.127	47.8507
	10.4201	9.70352	8.18955	23.5953	25.6909	10.637	31.112	17.5333	30.6437
	27.4611	14.8477	31.3557	17.699	18.0922	25.1932	92.0668	12.4514	59.0342
	16.4287	8.54131	23.3237	16.4584	22.1104	54.9754	213.641	35.5527	42.9079
	11.9127	11.371	46.7174	30.1322	23.1752	11.5202	135.109	91.5631	82.1782
	11.1655	10.5629	28.1567	18.0216	19.1106	16.5784	132.705	125.468	37.0604
	11.1688	8.22328	21.5198	23.5214	16.3317	13.9075	123.825	14.6027	61.0973
	19.7979	9.43526	10.1242	21.529	19.4046	14.5065	131.599	11.5104	35.7217
	22.0244	14.1355	36.8488	29.7513	19.1047	72.6447	169.171	41.9521	107.603
	14.9486	18.4636	32.7223	31.3331	28.0885	35.9705	31.8861	15.8208	58.9426
	31.6579	22.604	52.882	22.4632	16.0564	82.6508	136.487	10.9364	29.7632
	9.08281	10.9581	50.3675	23.8057	27.6063	44.0577	202.499	16.6281	43.2031
	109.737	23.8165	19.3142	21.7023	17.4642	77.1937	255	32.9317	24.9553
	10.1121	18.651	8.94952	25.7038	16.8553	90.8439	102.061	19.9811	71.6617
	11.5109	14.7933	39.2356	31.4935	18.6883	76.8678	134.791	14.7385	77.9804
	150.598	19.0472	49.6172	19.5467	21.1966	96.1863	197.001	73.3317	26.9586
	9.87761	12.0355	14.4231	17.9365	19.6421	71.5836	220.627	26.3317	30.1257
	10.4318	8.26443	42.9435	36.1255	9.91323	17.2858	119.131	35.4994	42.3512
	17.4318	8.2296	54.9267	18.3985	16.0064	12.96	30.415	27.1052	94.2664
	13.2596	16.8792	22.6862	35.1529	11.7269	8.82473	171.927	123.262	22.7963
	10.3992	12.0073	8.53298	28.5472	24.4194	91.658	91.7501	73.5197	108.65
	8.72204	12.1578	16.7367	37.765	13.3213	8.80414	206.562	148.48	48.5648
	13.101	10.2271	8.97682	18.6486	16.5961	105.626	158.623	54.1567	53.341
	12.8668	9.65212	32.2627	32.5043	16.7515	9.38178	172.599	14.1364	38.7319
	17.5507	13.3879	33.3693	24.4194	18.7523	95.9782	185.022	68.8734	29.1642
	9.50706	9.30568	17.5809	27.9327	12.0567	16.4754	107.491	11.3217	127.913
	18.6622	8.5256	46.7999	31.6122	10.4694	52.219	36.2922	108.983	88.5941
	8.9038	9.11339	11.9833	19.1083	25.3556	80.521	55.0514	24.1538	21.3436
	13.3799	16.4416	23.7644	17.2599	8.73175	54.041	183.071	82.4583	74.6719
	12.6902	21.4472	33.1332	18.1797	12.3142	35.8475	227.524	11.941	43.0217
	9.98433	10.5819	17.559	20.4723	12.5956	28.7147	148.006	19.4517	113.301
	36.1366	22.5587	9.36294	31.5741	10.8688	63.7961	12.0012	141.507	92.9537
	14.2771	10.7634	18.1078	25.8125	14.766	84.8084	12.3893	97.084	34.5627
	8.45519	12.2268	31.1583	28.5538	18.0575	20.3812	107.782	34.7724	133.714
	72.2534	11.0599	38.4506	17.4325	12.8598	100.165	106.554	94.4924	35.0761
	9.14351	8.36853	10.7617	17.3316	9.21437	9.59197	115.039	11.8778	42.4208
	10.1592	17.2008	27.3306	25.4239	16.556	39.6219	66.7375	21.822	89.3238
	13.5676	10.7236	18.9858	41.5211	10.3501	91.0368	59.2678	87.0478	49.0789
	15.4577	10.9182	8.0427	31.1554	12.3746	9.79186	187.926	109.847	80.2609
	8.97955	12.6292	18.2369	18.4604	12.9361	82.1001	166.787	87.3978	143.769
	20.0569	12.7481	23.9038	20.8308	21.2852	8.5256	96.5328	30.2593	163.115
	10.634	11.7317	35.2434	24.8495	10.6188	22.1501	25.0323	34.6607	54.7125
	18.6048	25.7013	8.33963	17.5498	19.7044	78.7197	22.7717	17.2368	141.638
	19.8195	16.1755	9.90657	17.9209	8.83658	46.3188	122.636	26.9656	24.2506
	8.18511	8.19724	19.4834	20.3073	13.5192	9.0683	37.3794	19.1846	42.235
	10.1218	11.3353	14.9947	24.7558	8.58186	29.375	86.2155	19.3316	51.3216
	8.93889	11.5007	68.4068	21.23	8.05828	53.6594	180.193	10.0978	40.738
	11.3885	11.6343	37.7879	21.0787	11.7105	113.46	135.96	123.404	29.8729
	8.42569	21.6565	9.79439	23.536	9.587	56.8849	46.4417	73.8024	133.968
	8.16399	12.6566	37.326	24.936	8.34655	76.4777	66.273	34.5649	72.3744
	9.00149	17.4027	16.4559	34.2751	12.9187	78.087	18.085	107.813	21.1706
	13.1029	9.06805	10.9952	24.7673	13.3655	54.5618	74.6474	12.0049	39.6901
	9.74577	11.1097	44.5221	22.6461	19.1354	66.7207	123.858	21.1499	41.0256
	9.3427	10.494	27.1662	53.6418	8.54819	29.6484	163.135	11.2575	89.8575
	19.3284	10.4353	30.6936	19.4487	12.262	92.0965	177.98	75.3189	52.8647
	10.9111	9.19403	21.6736	22.0363	14.0739	93.1335	70.7516	140.595	40.4582
	13.0674	13.5848	52.6162	21.0238	21.0146	11.9617	111.903	24.4276	28.898
	16.9243	14.749	43.4031	20.4949	15.2763	15.8964	187.699	13.9505	60.3813
	12.9095	8.12059	20.6343	29.4087	18.4045	57.7206	16.5896	141.979	22.6649
	15.1107	23.7451	38.5818	31.7066	22.9869	27.349	197.639	130.404	51.3924
	8.8964	8.49135	55.037	26.1372	21.5591	89.6219	157.921	18.8767	49.5035
	8.85731	11.2874	51.7639	33.877	15.5285	12.1141	165.219	17.1627	43.228
	13.9436	9.33291	44.116	28.2634	10.736	62.6071	191.513	80.0611	59.993
	17.4819	18.7793	8.19423	37.3898	9.03209	110.619	124.768	122.391	114.394
	13.7679	8.07654	17.638	42.7566	22.8482	41.4214	187.751	101.307	74.5117
	10.482	8.77484	24.9211	23.1328	8.95006	60.3132	33.8835	17.8991	40.7092
	8.51715	22.3797	60.0615	16.0152	9.78087	13.6254	158.777	20.9028	36.8445
	10.6945	9.08528	23.202	31.3271	13.1066	94.9346	172.343	26.9567	72.5085
	14.7984	20.1945	28.5154	16.158	18.3529	36.9703	181.82	13.6822	45.4102
	8.08735	13.0743	29.8162	43.7112	8.45006	8.79867	153.325	152.424	39.5912
	11.1466	11.2711	41.6646	37.7937	9.82149	11.9705	99.8061	18.5615	46.3785
	8.73722	11.5204	19.1262	18.3294	8.43123	86.6782	16.4926	117.992	35.4928
	18.609	13.2371	16.6095	26.5144	11.3597	73.7455	177.242	19.9978	61.5529
	13.016	8.66193	51.627	37.4262	9.831	57.7633	38.9185	14.699	86.3248
	19.3718	13.7799	27.4962	28.6541	9.91428	55.3074	31.2735	35.7754	22.5424
	8.06103	13.1666	11.0095	24.4037	13.486	9.33756	10.9263	241.001	82.5772
	10.9349	8.5125	13.5012	25.5791	20.2729	46.3418	139.827	27.015	83.734
	104.769	19.7188	74.1626	16.2803	8.39154	53.5974	29.0636	22.6792	104.893
	11.6003	9.38224	8.01817	23.4844	16.8514	40.1344	151.811	14.1648	35.6538
	19.2806	10.0166	38.9596	22.025	11.0768	80.9917	115.136	53.4284	42.5646
	8.4518	16.5362	21.0441	37.7706	17.3193	103.877	221.523	27.4509	49.7545
	24.7385	12.4662	8.47092	37.8148	16.8238	58.0364	92.6382	54.4226	121.333
	14.9661	22.4917	31.3186	22.4962	12.0687	26.1314	37.1858	37.2291	61.0671
	16.5019	18.6738	43.9501	16.7423	9.9805	98.2021	143.596	38.3685	101.367
	8.06286	22.4851	43.314	16.3407	8.31848	61.6406	25.5379	11.309	29.6483
	10.285	11.3394	8.34349	37.0979	8.64595	15.1071	186.249	11.0899	30.6121
	181.577	15.0043	57.6275	34.2254	9.14616	27.2412	64.3994	12.6328	84.1183
	8.64697	8.75872	8.56337	29.2671	9.58883	94.0198	181.912	21.038	36.7628
	9.95763	9.99452	8.75156	35.3594	9.31781	62.2841	133.594	51.7568	25.1393
	20.4233	8.81992	19.9746	25.6627	12.569	45.7381	135.262	23.3976	26.0118
	14.5561	16.1069	12.1704	22.9953	11.1858	80.4363	91.9748	28.6916	90.262
	11.6579	15.3009	12.3396	22.5543	12.7747	17.4735	42.1499	16.6781	26.0308
	12.6532	9.09426	28.5753	20.0417	17.251	28.8995	31.8288	85.546	20.7864
	35.7771	8.58674	55.9073	19.3204	8.53161	19.0502	35.715	25.8461	46.7966
	11.1248	11.8464	82.725	16.2162	11.271	14.2801	86.0642	37.4769	22.4962
	12.5898	14.9365	16.6077	19.3174	9.16867	15.3594	29.6415	44.738	73.0715
	8.67733	8.65548	36.6215	18.6022	17.612	75.5029	57.9737	33.8896	66.0556
	8.1576	9.99664	54.9469	23.0533	15.0869	27.9722	48.2359	56.0448	80.6524
	15.3555	8.38045	12.1276	30.3441	19.9631	73.699	208.411	15.217	25.6089
	12.2021	10.5595	11.1174	19.7478	13.2984	102.878	91.6705	22.7145	25.7934
	13.7186	8.38612	49.0517	17.973	8.37098	9.09505	197.822	112.435	27.8281
	20.2407	13.9428	30.3083	55.0953	12.3688	85.335	106.946	129.129	22.7116
	20.3133	15.3194	11.7249	29.9699	10.812	43.6888	71.9475	71.6879	101.983
	9.51767	8.47828	21.4537	27.575	13.7631	38.9301	185.222	29.8918	20.1608
	10.5889	13.4745	37.0133	32.6635	11.407	40.6705	117.645	78.2269	149.144
	15.761	11.7855	64.045	34.5273	22.2297	13.8749	94.1328	24.0096	20.0024
	13.0497	9.04194	28.5761	27.3436	16.8964	9.37802	84.8276	22.6606	20.7701
	11.0871	14.7257	27.1703	24.6788	11.2841	77.6914	11.1187	149.24	54.4749
	10.858	13.6732	40.5046	20.9109	22.0055	113.176	44.1723	12.0966	29.0202
	12.6155	8.62942	32.1946	17.4523	8.26937	152.697	13.2496	17.5995	58.3036
	8.97281	12.4377	14.8595	17.1401	17.9827	63.826	41.3929	22.8111	33.2307
	11.9195	9.35083	30.0302	25.3916	13.4555	18.6545	125.134	28.5757	70.6281
	12.8262	10.2726	15.1492	27.378	10.0105	11.8206	54.2893	18.0386	91.0528
	8.3072	8.87699	8.13845	20.0183	10.7845	86.3502	139.633	23.9157	27.3081
	8.85505	8.23371	14.397	19.1592	19.9648	15.6461	13.511	11.5838	30.1004
	13.0345	12.5446	10.6744	32.6159	15.2089	84.334	22.3946	23.5172	123.207
	9.41291	12.3048	53.5626	17.9411	8.46543	68.9679	30.9355	33.6789	60.318
	10.5419	9.92181	18.7845	24.452	8.67699	87.1673	26.3939	108.797	59.6433
	18.8116	8.68273	31.709	23.9314	17.466	95.9382	128.464	136.086	70.4157
	9.92359	24.56	37.9	24.4949	10.3177	117.486	59.7458	86.924	50.576
	16.9248	13.4303	12.0032	31.7705	16.5332	8.11145	90.2874	47.2255	26.8586
	13.6441	12.9169	38.1139	27.9431	8.81341	96.2791	29.3578	43.2774	105.498
	16.5632	11.3264	25.252	29.3791	20.5031	64.7093	134.406	81.0962	58.3401
	23.4309	14.7545	17.6662	20.1154	13.9702	18.3638	11.3743	19.8228	25.8781
	10.213	15.7065	8.05431	16.7734	13.998	40.8004	127.334	14.7044	30.8175
	11.9759	9.40364	49.5999	19.0285	14.8172	53.5445	16.2105	47.1875	69.0677
	8.15727	11.3047	41.7079	81.9043	18.567	15.2363	44.7546	25.9416	20.9882
	65.5542	8.79761	25.055	24.8353	9.19815	113.6	139.049	133.606	31.9641
	8.65593	11.7891	33.7181	29.9208	14.3835	8.29248	37.6827	57.3044	74.4424
	11.5481	8.84776	55.2825	22.4816	11.5754	12.9486	124.429	32.9075	85.9991
	9.23444	17.0261	16.4576	27.8167	11.5771	88.2321	137.971	23.7625	91.9064
	11.7681	17.5093	16.3653	16.6208	14.4752	9.24798	34.9583	23.645	21.4884
	14.9588	9.96605	20.5091	33.5679	21.6266	26.5482	11.3791	15.8208	43.562
	10.2923	8.83373	28.474	30.0381	12.0135	10.1459	18.7736	60.3784	75.1655
	15.0222	8.86092	55.3473	24.5366	8.28477	60.286	178.006	21.1455	27.2506
	35.1508	11.3506	20.3708	31.0521	9.85038	37.2975	85.3062	56.9953	32.5538
	9.25762	11.6339	34.1076	17.5884	10.8202	10.4683	186.716	107.495	24.9628
	12.7516	8.52254	21.8145	34.6494	9.81338	71.3957	128.322	23.278	44.4884
	10.1726	10.9206	40.6157	25.8167	11.2143	35.3348	113.598	38.9369	21.3953
	11.741	14.1144	9.56819	19.4111	8.54489	73.2865	124.567	17.5474	75.0336
	12.3257	8.22664	9.22964	28.3554	9.89103	57.9745	65.6898	10.4997	161.047
	9.12262	8.40183	53.6352	20.1913	13.5882	16.4363	128.793	69.3629	89.2627
	10.9625	15.6149	30.3527	21.486	9.84194	66.4799	55.443	15.6856	35.1086
	10.1011	10.1551	15.1226	38.9073	11.6056	102.452	123.812	129.561	106.861
	19.7339	9.94753	18.2888	35.0659	11.6396	55.2341	42.6616	12.6658	23.048
	10.3607	11.9432	21.2561	24.0408	10.6883	14.1756	17.1831	69.9385	109.034
	40.1754	8.38575	8.11258	31.0705	10.0107	8.16211	114.742	28.0561	30.2436
	11.5261	10.2761	18.3498	32.9879	8.13282	70.4056	14.1577	19.065	45.3884
	12.6084	13.4889	9.1501	17.7459	15.5316	42.2825	25.4625	36.2872	104.456
	12.3148	11.482	15.8365	35.5454	10.4282	60.8928	165.808	14.7589	30.045
	10.0723	17.1978	54.6558	21.6324	17.6471	10.5708	30.0757	29.7982	26.9464
	8.58421	21.2126	10.6375	16.3248	8.05566	8.87505	83.2627	11.6638	24.7324
	10.3256	9.67543	48.8595	17.1944	14.8384	8.6487	173.651	10.3049	51.3099
	14.2807	8.78415	12.5584	30.9733	16.6794	69.7383	11.4478	70.8361	41.8112
	12.1737	8.0421	35.8743	21.5219	11.6583	9.99183	150.814	35.1738	30.2051
	10.2764	9.96721	12.0583	30.9572	12.0579	12.5434	185.329	76.1049	101.577
	18.6787	11.2113	27.2574	28.2339	10.7747	103.806	40.1251	11.7143	21.2062
	23.8119	8.1453	54.4114	21.2339	30.6026	104.714	211.775	155.364	128.88
	8.07647	9.97684	9.54037	24.4655	12.6768	15.4287	120.86	77.9371	47.4704
	10.7591	27.3259	19.4009	18.6497	10.3508	20.1843	229.481	166.608	90.3054
	14.3505	10.3192	25.7558	26.952	16.2977	99.8542	185.02	56.5827	61.2127
	9.48743	18.1042	51.4931	16.6237	8.15962	20.7416	90.7758	12.3797	85.9898
	9.88179	15.0622	25.0028	19.2578	14.8188	76.0094	95.6234	64.8579	56.2927
	26.6558	8.56357	41.6285	16.3851	15.6181	39.8062	24.4184	33.9293	29.0127
	23.7009	13.2759	10.6432	39.2664	26.8881	55.6429	26.3113	27.5819	23.8862
	10.8658	15.7869	22.9399	17.9163	14.4734	126.449	121.201	35.418	101.457
	11.7321	10.8962	9.43233	19.0174	14.4233	11.3622	160.839	21.9971	75.2993
	14.2035	12.1361	10.4967	16.4737	13.4004	90.1555	10.0933	26.483	33.7597
	11.0957	11.674	24.591	31.3945	8.86515	60.9913	26.8401	33.8107	42.9917
	8.29122	9.16374	8.2725	23.7414	29.536	64.5388	133.634	22.8611	34.1226
	9.12186	8.9592	33.6057	24.347	10.7626	56.5434	166.069	18.1808	21.4185
	11.9503	9.11488	45.4661	37.3774	14.6889	11.4795	89.6263	24.917	22.7934
	14.6514	9.23255	31.4687	16.7193	15.9018	83.2083	62.299	14.7003	40.3826
	15.598	8.53274	35.3523	29.2562	15.4758	69.6739	76.0504	63.3702	41.4229
	12.3567	13.8377	16.6011	17.7571	8.33752	9.55494	210.138	39.0397	41.5836
	26.336	17.0965	13.8354	27.4361	10.5633	21.4472	135.126	146.424	131.62
	8.92132	12.7848	45.031	35.2854	8.5695	65.4268	97.4203	75.3902	75.5409
	8.03176	12.2306	18.0119	16.3703	8.96002	100.434	54.7296	27.884	84.9655
	13.2926	8.20076	47.351	31.7653	18.8482	17.0706	27.0974	82.403	25.4181
	18.9511	14.8752	13.8989	16.1594	24.9324	13.6122	80.9817	28.3625	65.2099
	14.3725	14.9897	15.1222	17.9101	15.2632	101.184	181.407	85.6138	43.1453
	15.2204	14.3561	27.1052	20.5826	10.3568	58.2035	124.301	139.481	130.863
	11.3783	8.94691	48.9599	28.6684	9.6164	12.1163	92.6142	152.109	146.972
	20.5605	19.8567	39.674	22.0278	10.3821	94.2908	23.2998	13.184	102.703
	18.9602	9.4985	26.3908	21.5943	12.2856	82.4299	41.2788	99.8853	25.8529
	8.27776	8.70551	10.4943	22.914	8.9229	65.1869	26.5054	17.256	46.3666
	13.4507	10.3188	22.8449	24.4708	11.1404	23.432	200.031	20.5486	138.29
	41.5728	13.8865	27.585	26.6175	15.3434	19.0803	77.3847	48.7868	72.3378
	14.4449	21.953	22.6682	35.1337	10.0912	101.003	192.214	40.9541	61.509
	18.495	8.99208	8.91797	27.7071	13.8713	125.562	130.762	18.8367	118.183
	9.68383	14.2658	8.80498	16.3114	11.8796	36.5291	41.7567	10.4986	40.9504
	20.83	10.1947	39.4616	26.8408	13.6063	17.6551	156.376	115.577	21.384
	11.9293	11.6596	34.617	27.9942	14.778	10.3935	23.5409	10.3142	29.8622
	15.6853	8.12719	49.01	16.5063	13.0975	25.15	32.1164	17.305	59.4713
	28.775	9.95676	40.4216	37.846	10.0315	8.56696	102.247	13.3322	21.1037
	12.5976	8.39881	14.64	33.4921	17.4698	94.9445	186.94	23.6127	41.5219
	9.04714	11.4239	12.0002	18.011	18.6249	10.0459	141.498	13.9998	89.0526
	18.5918	16.8271	24.5923	24.6712	10.5759	52.5967	90.7902	15.0019	30.0372
	27.1036	12.6623	28.5022	20.368	19.9153	26.5279	52.0114	18.111	106.557
	24.2267	9.24573	58.6968	28.0112	23.7549	78.3542	15.1798	55.9826	50.8332
	34.0079	12.7836	19.7876	28.0856	10.4092	18.1878	124.011	16.5171	33.4212
	8.91216	19.7185	45.233	29.8581	10.3727	106.692	176.341	29.5665	68.6904
	14.1738	10.8845	27.2903	20.6385	8.05233	70.0087	232.848	28.2255	32.9557
	9.42011	12.9121	41.5406	16.9516	9.83698	12.0893	26.3874	11.5236	20.9681
	9.3062	14.2466	37.7834	17.3475	8.51788	8.13752	190.196	16.0798	25.2865
	12.9364	14.0334	11.7056	17.0886	8.60779	12.9736	127.209	64.4916	64.76
	12.1374	12.9173	52.5176	25.3152	12.0717	16.6459	93.7718	21.9471	86.3208
	8.25979	9.48843	24.0339	18.6537	8.05024	64.8768	88.2178	54.8652	42.9317
	10.6426	9.42571	17.0939	22.8179	20.9445	128.044	154.062	110.159	55.831
	9.72884	12.9298	31.5771	52.8987	11.8927	12.1563	56.9514	14.8067	20.5839
	23.2233	29.4644	44.291	18.7866	11.1735	10.9867	136.466	25.1392	70.9096
	8.27948	15.6001	60.1249	50.4968	8.31871	93.9933	35.2949	22.6928	42.0431
	8.18798	27.0047	42.3792	29.2454	8.32559	8.61366	10.9789	73.4125	86.0017
	15.7978	10.5336	34.2868	39.552	12.3409	60.0843	13.8606	23.6286	26.4823
	12.8371	12.1407	8.86101	22.4655	11.5493	20.9055	134.432	15.2827	108.218
	22.6238	11.5117	21.3509	33.0541	9.60947	12.748	78.6692	90.0684	55.9819
	12.1201	16.7083	59.7101	16.3993	15.3995	93.9165	31.8282	23.6435	31.9007
	10.0611	11.3433	9.17102	18.0815	9.88651	68.5442	27.1878	16.8442	97.0765
	16.5143	8.00349	30.5899	21.624	9.88437	8.28051	187.553	18.3833	51.0862
	12.0774	8.6422	22.6747	20.7691	13.9298	80.3494	178.95	13.5594	62.2911
	20.5569	12.0798	31.9783	17.3499	11.1151	104.535	15.4803	18.0067	72.5168
	9.38136	11.4911	8.84569	20.5187	11.7476	58.9256	14.4003	49.349	46.4416
	11.3377	9.85943	37.0993	22.1436	24.1107	37.0857	14.3782	16.4039	60.0912
	15.2912	12.7731	27.9824	25.1736	11.6958	46.2761	88.867	16.8304	82.1084
	11.3194	10.26	49.497	22.3462	14.3503	22.6619	67.0749	92.9643	29.7589
	9.46051	8.82188	44.4447	26.4593	13.1531	72.2432	137.928	135.363	32.8584
	8.98828	11.0481	13.933	22.5893	14.4568	9.41321	34.0683	36.0509	62.0989
	9.52572	15.7372	46.1851	17.6397	12.994	13.5201	35.6778	14.2009	94.1715
	9.27677	11.5257	36.256	43.514	9.37922	99.0523	53.4982	40.9813	42.6963
	8.97944	14.8192	24.063	46.5754	11.3754	42.3109	11.8726	31.858	90.3167
	14.733	13.8876	9.30439	35.9905	15.2879	61.3807	244.3	151.082	38.8164
	8.45505	8.61124	9.48817	20.8048	11.9254	53.989	39.3691	123.704	76.1348
	8.27029	12.1884	13.4221	17.5646	15.0776	37.4215	185.278	18.4981	38.5294
	9.29744	15.1397	31.8368	23.1207	10.5704	8.03782	29.7158	27.5095	80.8725
	11.9652	9.7208	9.56229	26.4704	10.4592	8.6536	167.309	101.372	31.8772
	9.89542	16.9187	43.9165	30.2965	9.63357	39.9717	157.327	27.9408	67.2276
	13.8189	15.8601	25.8311	19.277	27.5147	85.6128	49.8328	85.9138	26.8825
	12.9486	9.04906	8.79871	31.4473	8.14704	9.82442	108.459	19.2403	61.9328
	9.29772	9.54071	21.9713	25.5887	18.2095	41.22	33.2207	12.4225	33.17
	9.74334	15.3789	12.6734	26.5331	24.1295	53.0615	158.878	140.749	62.6982
	8.37923	8.62242	51.1366	26.454	8.19358	60.2787	137.937	46.4896	25.6999
	10.293	10.8271	8.52377	28.1638	25.2286	61.462	132.322	61.0626	56.3446
	18.3553	10.2105	53.935	21.6706	27.0759	15.0361	35.4241	26.6623	29.6624
	13.9169	18.0769	43.7941	25.9029	17.6457	16.1264	197.124	18.6545	75.6305
	8.52279	10.8272	25.6437	30.469	20.8331	61.7033	176.408	35.0122	24.1343
	17.2904	11.9326	46.9937	18.1534	9.08445	17.698	161.382	12.7243	95.7752
	10.0073	11.1253	28.5184	30.2372	14.6494	61.0516	166.289	16.5534	44.1402
	9.76843	8.32578	24.534	25.5643	10.1402	48.58	130.536	56.7826	21.3928
	17.5371	12.0782	54.8995	30.2341	13.5985	62.6957	19.5068	22.8478	26.0349
	15.73	20.952	49.2186	20.9082	8.38063	64.1251	168.989	212.94	39.6406
	15.2849	8.1046	35	21.154	13.0149	63.1065	66.18	90.2632	23.5124
	8.26122	16.4816	67.3323	21.554	12.9308	70.4408	11.6563	17.3053	77.7284
	25.5816	13.3618	50.836	16.9744	17.6475	8.25465	158.875	118.017	24.164
	11.909	9.21902	20.1145	17.0745	12.3544	19.2533	18.7694	25.0287	22.5403
	12.4524	16.3515	53.7365	40.1757	8.18739	49.2156	218.39	16.8545	42.7163
	27.0218	11.2609	33.5228	37.1782	20.1211	63.2211	23.2111	115.226	58.4648
	9.064	18.2815	31.6104	19.5644	13.8492	21.9002	168.212	14.8653	26.5663
	10.892	15.9613	106.467	43.3855	19.3481	95.672	150.409	22.3577	75.3378
	18.6513	9.09324	74.5114	35.6589	9.06718	30.3313	141.723	20.2225	37.0438
	15.7446	12.1587	12.3577	17.3244	12.0044	36.6653	197.357	18.4166	123.712
	10.7606	8.75164	14.7088	26.4188	8.1221	101.521	122.072	39.641	168.484
	22.1595	8.91932	15.273	23.9411	16.2454	13.4692	179.92	34.0178	48.3188
	19.6778	8.69591	15.7501	22.1543	9.86139	109.132	173.082	105.321	49.8438
	11.2664	9.3584	61.034	37.9142	11.548	61.3832	178.198	139.27	135.152
	9.41084	9.49679	12.2495	22.8203	21.5844	30.6089	115.556	50.1502	63.3537
	9.6483	13.3596	15.247	21.2972	10.1731	59.9002	23.3043	79.1417	43.4433
	8.60705	16.757	8.90904	38.6096	9.92616	77.6645	22.4158	93.1967	107.046
	9.43461	14.6667	31.1495	24.3557	16.6531	46.6774	26.0552	213.395	76.5119
	13.2285	9.60901	18.3662	31.6109	8.31498	94.0379	17.311	51.5315	88.8734
	11.4699	11.4209	8.97106	25.5961	22.3006	75.3597	25.5099	54.689	111.952
	14.8178	8.53512	20.3533	23.4039	14.4828	126.629	122.421	17.1954	20.8816
	17.6546	10.9306	12.6173	29.5303	11.9433	46.7483	195.748	19.4475	26.4804
	14.0003	10.7452	11.8013	22.6246	9.00908	19.3025	40.1763	83.4198	23.0648
	10.6335	13.3439	23.2855	26.9055	8.75951	12.74	88.1511	117.577	168.248
	9.07604	10.2986	56.9302	19.8674	10.9852	89.4861	11.7233	30.9261	27.8564
	15.4302	9.05874	10.8097	28.5362	10.9257	42.3838	114.41	27.0154	102.215
	8.6047	9.07151	31.362	17.5688	12.4546	70.8439	149.493	27.3815	26.7764
	10.7086	12.8607	14.2438	17.7414	8.47574	8.9381	21.2983	156.955	27.2919
	12.1803	9.60562	22.9571	27.042	13.7179	12.1362	137.035	97.4959	52.1959
	8.37194	9.31813	8.66079	17.1434	10.3893	76.591	195.02	20.773	61.1562
	9.43957	9.88332	24.2624	16.4517	13.6953	114.465	30.7981	52.6402	43.5445
	28.9047	8.94621	41.4065	24.0874	16.4837	95.7202	24.3246	20.6433	43.1127
	23.4454	13.0523	8.21705	22.257	14.3757	105.018	31.7774	26.3862	24.4314
	11.8738	11.653	21.6083	35.3463	17.9752	98.8171	16.7031	70.8196	23.1823
	19.3164	16.0113	55.5486	20.1033	9.30199	47.1822	171.737	38.0681	29.4285
	9.86834	13.8773	31.4343	58.7783	21.4278	14.1545	28.1254	26.584	120.991
	13.8028	8.35017	28.806	21.6217	12.3951	107.791	107.018	99.3597	37.033
	9.31782	15.4197	31.2114	47.6579	11.3821	77.2724	32.8366	17.0328	67.4083
	22.3919	18.9099	9.44595	17.2599	12.5671	67.6491	164.737	100.724	112.331
	10.3267	11.6772	21.747	44.6217	16.4061	145.708	77.2668	91.1356	62.5817
	10.6908	10.017	8.53099	29.0244	13.6717	11.4084	21.6014	28.8755	124.144
	14.7226	10.6232	35.5552	20.4871	16.6167	91.9499	72.3843	18.8502	70.6081
	9.47223	10.3302	32.1912	25.72	20.8695	12.8843	30.1726	34.5102	50.047
	11.2586	13.0499	24.0449	37.5644	9.8701	22.3226	19.4188	45.5415	22.5108
	17.0614	8.44412	44.1622	22.6925	10.9306	18.6022	46.1328	75.7662	85.261
	10.1989	8.16549	36.2901	23.7717	9.52175	17.5089	30.8687	42.5463	161.825
	12.4066	12.92	32.6923	32.8356	19.0377	8.30215	36.5241	92.0575	65.2139
	26.086	14.3347	35.5593	18.0669	8.64914	9.0191	99.8199	48.0328	41.0133
	9.71849	9.85957	10.8318	18.3951	14.4405	67.0432	90.5072	47.783	39.4186
	9.21324	8.4964	55.6323	26.8347	15.2723	29.9796	42.2615	65.515	61.2157
	13.9513	15.6016	10.2726	28.8574	10.6897	8.79136	63.927	21.6903	21.5048
	8.94655	9.85891	31.1422	17.3685	9.0954	87.4327	81.1264	18.4418	119.034
	20.3016	8.08616	27.7	47.963	8.591	50.9356	16.9423	22.8463	20.2571
	16.3182	12.2191	41.9216	20.2282	10.4245	99.0884	97.0044	27.4993	84.3855
	11.5326	11.1055	9.70901	24.2723	8.19052	160.33	19.3289	20.6659	24.9647
	9.21169	9.27229	29.2945	25.1232	8.02806	8.49356	104.656	40.4813	87.9475
	18.6185	8.87023	28.7585	20.7725	9.46964	19.6566	67.7112	38.8324	39.704
	11.9983	8.82383	33.489	31.5039	20.0545	20.274	111.975	34.6486	29.6433
	9.74981	15.8897	49.2966	19.9576	10.9068	9.18349	16.2158	22.103	52.0265
	10.0294	9.64711	39.1375	30.1274	12.9541	30.6226	68.4537	20.364	142.89
	8.3391	9.01902	26.2568	27.3197	18.403	87.7841	104.494	29.1891	47.4208
	13.9284	19.3908	29.2506	45.5692	15.5854	44.0155	95.1643	43.2197	48.4107
	12.3993	8.5332	9.7548	16.0523	21.8049	8.07505	116.042	34.9589	77.7419
	8.93981	17.8703	25.2456	37.3915	10.1927	157.548	41.8649	20.8296	42.4847
	11.911	14.8434	11.7797	26.9789	19.9098	86.1698	86.349	26.6128	78.7397
	11.9428	16.205	43.9302	19.5812	8.94893	75.8389	74.552	69.9691	23.5618
	50.8316	10.2698	17.3672	24.7888	11.5128	105.759	86.5045	43.2738	30.3298
	12.5767	12.7824	35.9013	19.9323	10.7024	73.9018	52.2254	30.32	50.5376
	9.33469	8.81911	8.36677	16.3981	8.74947	76.0334	101.84	52.6518	117.995
	10.234	11.7395	23.7962	20.1745	11.7908	69.6483	20.3274	71.149	41.0882
	18.1056	8.83586	8.18381	34.5782	17.9615	20.862	22.2948	19.6787	25.8288
	9.91298	12.7236	45.4808	44.4138	15.2969	24.5474	40.7643	23.0546	95.8644
	9.54705	15.6051	20.2863	21.1408	21.5961	94.8962	134.332	101.995	45.5317
	9.6102	9.87993	19.0484	33.4162	8.91362	113.696	103.056	34.4192	53.9144
	28.4199	13.2686	16.0854	25.7301	20.362	16.6635	33.3754	24.5627	113.449
	13.6063	12.7905	9.59348	17.7002	16.7096	97.5932	40.3896	45.7503	76.6815
	12.6486	9.98252	12.7962	37.538	10.6561	75.271	18.4222	21.916	132.571
	13.1834	9.95615	22.8587	16.6539	9.84719	18.6949	44.5858	91.1813	43.543
	15.7782	11.8876	26.0304	17.5809	10.4008	106.684	42.2674	70.795	103.309
	11.2913	8.10654	19.9774	17.0149	11.0681	118.788	45.2991	48.1325	100.878
	12.1859	12.7981	12.5493	18.7269	15.3718	70.5665	40.6025	17.7761	21.9313
	18.7902	9.0552	30.1488	28.5346	14.1056	87.5934	23.8302	66.8281	76.0887
	9.01794	14.5818	62.4465	26.2446	13.4045	8.2262	43.8911	89.1961	132.271
	17.531	8.52964	37.3543	34.2677	8.68101	49.3544	132.724	18.4263	57.2059
	18.9634	21.6055	16.8277	25.7205	20.845	8.55479	37.7815	22.254	43.6941
	8.60871	23.3099	44.977	29.8923	11.8121	69.6574	107.388	94.6454	45.7301
	21.2225	16.0854	46.5534	24.1089	8.69144	66.5821	106.488	25.3238	43.5891
	11.0142	8.58802	35.9699	40.7054	8.97779	96.5241	41.7338	26.4481	50.8987
	10.0635	8.51386	8.85412	26.0477	11.8358	10.5321	93.8674	63.5327	69.7889
	8.64505	20.9391	40.7925	31.6248	9.87503	10.3315	85.8712	59.3693	112.143
	8.17037	9.48681	28.8481	32.4831	18.4681	83.5745	46.8975	105.333	70.4234
	8.32908	10.2198	28.3595	28.8846	9.15238	67.8926	43.216	68.7018	79.7981
	16.324	17.0595	9.00627	25.9289	15.007	69.3235	114.523	23.4094	32.1926
	12.0589	10.2565	24.7172	16.342	11.2149	17.8086	16.9415	99.2131	191.324
	41.002	8.17531	10.781	27.8598	13.9281	48.0505	17.9541	20.1208	29.064
	23.762	18.2434	26.8182	41.8093	13.6328	73.106	51.3615	23.9698	34.9504
	23.9746	9.34235	29.9737	31.272	8.92683	77.9288	97.4768	34.5172	90.5044
	10.3141	21.6208	39.5594	24.9465	9.0285	15.1697	72.6944	30.5479	25.4787
	9.60947	8.80558	17.5333	51.3553	11.9401	13.5434	24.7502	21.4188	51.7376
	26.8547	12.1915	42.2836	26.8739	8.87236	83.0785	23.9103	20.7473	44.5473
	9.97545	8.03566	10.8919	21.0117	8.20179	18.2884	20.6342	117.633	35.9902
	8.74821	9.84337	52.5666	29.7612	8.50572	34.7022	88.7798	69.0245	68.0887
	13.1331	9.33368	41.3532	24.3943	21.4897	14.1341	88.1094	20.3368	28.247
	8.28642	9.76538	45.5278	17.2583	8.41322	11.0491	94.048	58.4833	25.8952
	8.68583	13.103	37.7579	20.3017	10.1268	47.9093	19.9203	77.1214	25.303
	9.36114	18.6289	21.7061	17.5705	11.9418	53.4454	57.1455	27.7724	67.384
	12.947	15.8659	31.2107	29.0341	9.11526	55.195	55.4235	71.6523	131.646
	10.9275	8.46766	8.82546	30.2685	9.67543	69.0946	18.2379	20.2189	30.6592
	13.7545	12.431	27.8903	17.173	28.7659	10.9425	92.4273	42.8333	22.4983
	9.75094	10.0588	21.7596	43.5541	20.0866	106.987	54.3474	19.7198	77.6292
	12.9207	16.6551	15.902	16.6276	12.4662	53.8604	99.8046	25.4723	31.6692
	13.4866	13.1782	8.0051	24.539	12.0466	8.77622	95.7403	67.4519	49.7978
	26.8386	8.04976	29.4919	35.4049	12.3207	19.4526	17.5477	63.1527	50.9938
	8.98276	10.9614	45.8541	46.4779	9.064	64.1276	91.4068	19.1959	25.9932
	43.7614	10.3173	36.9834	21.2148	16.008	26.5633	110.232	33.4597	35.4496
	8.22143	11.6264	15.2029	25.8458	13.0475	94.0813	134.712	20.2943	100.481
	16.5219	11.7911	39.1013	18.957	9.21091	73.6024	16.9824	19.954	24.427
	16.9195	12.9334	9.61295	21.5589	14.3065	28.7877	81.0625	46.9934	58.2532
	21.8849	9.92825	21.6241	16.5996	24.8641	44.5704	106.189	31.2897	87.0894
	14.7872	10.8449	47.1439	17.3824	12.4252	23.3353	92.2788	41.2733	22.1142
	10.0674	19.9256	18.4738	17.172	8.46821	25.9296	64.7684	30.8431	45.427
	15.2486	10.0883	45.4477	38.7389	10.1294	106.961	65.2029	87.9757	95.7341
	10.2343	15.1773	43.6424	22.0807	8.73775	23.8148	63.5118	22.6919	35.1545
	16.7156	10.368	23.2072	32.7711	11.2866	31.7027	93.5337	38.5024	89.3402
	9.54701	16.3471	37.6991	16.6707	22.0519	49.432	86.2191	22.8389	144.314
	10.1623	12.5763	14.6777	20.4814	11.1801	8.73362	95.9332	21.4145	26.9842
	15.9057	17.4009	8.72429	20.554	21.9432	23.6273	29.7782	56.7913	135.956
	26.3035	11.7062	14.4962	22.4541	13.5679	12.4497	35.7208	55.0443	48.5471
	10.4852	17.8257	8.91967	23.6898	12.4306	70.8832	59.8974	20.8721	49.2413
	11.3248	10.1916	12.4082	33.9519	19.5276	72.4856	90.1117	69.2574	59.5741
	13.3356	12.6892	33.6835	26.8011	10.5173	62.1801	18.8481	107.699	52.7781
	8.10942	9.37332	13.1128	16.3966	36.1831	8.77574	92.2069	40.8983	81.1294
	9.6843	12.6765	39.2507	25.7109	10.8516	78.196	72.1248	23.2707	26.6042
	60.1856	22.3389	11.2238	21.5218	8.20891	66.6924	141.128	18.4999	84.7071
	24.016	14.6045	17.1181	31.3043	9.1555	9.81837	19.3408	57.9787	23.7551
	10.0263	10.9571	18.3509	23.7517	15.2571	21.0457	71.7599	16.0501	99.3822
	10.6922	14.5046	16.8466	29.1006	19.3221	54.6347	54.3629	19.2402	34.9802
	14.134	15.0993	13.1582	18.3289	13.7779	95.1735	120.941	77.404	160.17
	9.53294	12.5425	37.1537	28.9614	11.9061	83.8795	45.3804	18.9	30.0922
	10.9757	13.8495	11.8932	26.8343	12.8706	68.5698	145.047	90.3458	143.275
	16.2359	22.2423	25.9369	21.3079	11.6178	69.7644	110.676	59.0564	31.122
	16.5961	14.5397	23.0988	51.7976	15.8241	100.205	133.895	93.3448	25.0294
	16.821	8.21608	26.4	18.9435	17.9827	63.0012	99.1602	69.1437	108.236
	21.7101	9.24569	38.8418	25.5625	17.8677	30.6801	55.3647	53.2073	59.8603
	9.28834	8.81024	38.9984	16.1637	11.1283	32.8592	26.9234	29.929	36.6527
	10.6122	9.39364	16.3459	41.917	8.54322	78.8586	66.9125	42.9649	67.7712
	12.2285	11.5215	36.3556	27.7982	11.7574	51.3242	93.6053	99.4388	85.969
	8.99399	8.19622	13.3208	26.0628	8.59391	14.1662	35.8258	55.4048	23.5569
	12.6459	11.4103	38.3703	34.4461	12.2463	99.5641	129.51	75.2589	43.3883
	11.5365	11.9992	45.7985	33.0103	19.8747	17.9001	118.29	25.6508	20.4259
	8.81879	13.5305	10.2518	18.4762	13.9864	56.3105	101.552	19.819	26.8143
	11.275	10.2148	8.22153	28.7141	23.1867	38.3073	19.4816	19.7694	64.8305
	16.5245	20.4535	63.4371	35.4596	11.1338	67.3396	73.0227	57.8881	30.4294
	10.1689	11.2916	19.9732	27.5958	9.56287	49.817	88.972	107.48	45.5723
	8.4045	12.9515	42.9548	37.1633	10.1876	51.6252	18.9757	21.1979	75.9945
	13.6256	8.70296	21.1647	34.6044	12.1262	125.254	43.7702	26.9982	20.3833
	17.637	9.29295	8.20764	26.3066	11.755	8.38233	110.916	71.814	103.553
	13.2181	10.5856	38.4631	30.7679	9.61893	79.094	113.965	58.021	48.0443
	44.1233	8.53257	10.0078	22.2246	14.412	9.72784	62.4374	64.0911	49.4434
	8.93634	8.21477	19.6734	18.2905	8.53276	36.1006	115.43	18.7538	35.1695
	8.3907	10.4125	21.6238	22.2211	18.635	19.1089	82.5109	87.1765	24.2557
	11.0726	8.03674	98.314	39.869	24.7281	17.1803	125.974	49.961	112.337
	9.27885	8.11183	10.1364	28.2548	11.0378	12.865	20.3168	23.0343	48.0009
	9.89936	9.15781	26.0115	22.2124	16.0879	110.514	37.288	67.9631	32.3285
	10.303	12.9348	20.1886	27.2377	10.071	10.1048	85.6987	60.0737	21.6619
	10.6867	10.9367	52.1391	16.6672	8.79977	21.5566	114.705	16.4023	50.7147
	25.5281	10.4694	9.47294	16.1247	9.19166	44.4379	107.865	25.5601	198.988
	10.6831	21.197	46.3622	27.3438	12.3132	28.5682	100.309	24.1955	48.1122
	10.8478	9.3371	44.8628	28.7688	10.7877	30.1593	46.7911	46.9585	29.3449
	15.736	14.4189	39.5666	20.5682	15.4068	13.6897	29.3824	30.8247	116.721
	9.65927	23.3801	34.3001	14.9821	12.9101	53.6242	116.913	20.053	44.2452
	10.7236	17.0994	42.7698	26.8067	8.7174	99.9638	55.349	19.3753	42.8535
	10.3478	13.876	41.1257	13.7984	16.3522	99.037	17.9331	20.0429	114.552
	10.7681	9.9249	34.364	18.5127	14.3534	80.726	100.157	33.3959	167.664
	14.7333	12.7495	22.5736	27.7582	12.8515	79.998	19.5362	23.122	22.4816
	18.5475	10.43	28.2956	13.9396	8.92437	27.8354	45.6426	17.6288	29.3845
	10.6077	11.0003	31.1495	19.6724	12.2253	124.227	50.7922	18.9634	27.5192
	13.7501	10.5928	19.9572	14.4183	21.7847	53.9569	96.258	17.5002	34.3906
	112.646	13.8236	25.935	12.5026	10.4536	71.5885	73.0031	17.7206	40.6383
	13.0122	17.3291	11.5492	33.8609	8.0153	11.2237	72.8998	49.0479	67.9758
	10.1281		15.4755	16.6796	9.32954	11.3861	26.9461	118.435	79.3045
	10.3296		33.7544	24.5962	28.96	45.7512	119.371	85.7319	71.2926
	10.85		26.9494	31.3116	10.2518	106.189	77.6542	58.0188	88.2641
	153.705		63.9179	27.763	14.2911	58.3004	51.4733	71.2508	95.6234
	11.4049		9.37189	17.8909	9.28741	9.34072	94.3959	33.6971	24.1186
	11.1403		13.4824	31.6775	20.4327	89.9162	77.356	75.1605	36.2646
	8.3506		15.7498	33.4612	12.1776	33.8851	97.4954	56.8521	29.5297
	17.4072		24.0667	9.93217	13.0787	12.3638	78.3742	78.2464	91.619
	11.017		17.4833	16.2481	9.41539	9.14869	117.798	28.1075	41.2194
	16.7571		19.9626	8.60039	13.9051	44.5553	30.3567	31.5526	87.6949
	25.1667		26.5965	11.5246	9.4091	11.2101	133.557	53.7694	21.3932
	8.37235		54.5741	30.7139	8.21981	11.581	80.2136	36.131	34.1427
	15.403		15.6188	43.0206	8.25802	97.7992	30.9068	40.8021	38.7791
	8.12346		15.3381	10.372	17.0458	44.5727	90.4552	93.8914	96.8503
	15.2835		39.2354	18.8057	9.57325	80.2922	38.9114	70.3939	55.3557
	15.4447		14.8215	44.5665	11.7179	61.4437	21.0499	35.3491	41.5935
			15.1223	27.7396	17.9621	97.0783	23.2998	16.2658	26.951
			19.4656	25.8855	12.7033	28.6771	40.3935	75.6223	51.1388
			26.5435	25.6252	14.6627	15.7642	121.036	71.0484	75.1777
			10.0836	27.6738	15.8926	78.374	101.874	29.7389	27.1272
			35.5459	22.8867	12.7542	130.769	28.8251	55.9957	23.084
			34.577	16.0704	14.2422	102.65	40.6136	29.7354	41.4011
			10.6637	40.6414	15.1285	44.5008	86.5087	20.1406	20.0709
			16.8835	23.5377	12.8005	16.1096	49.4147	44.0948	26.269
			19.091	27.7961	10.7089	45.94	80.8784	18.5718	42.9217
			11.5539	34.0772	8.65327	81.5679	125.687	86.0259	92.4225
			14.7292	40.2459	13.1686	13.3759	25.5091	93.7964	40.0293
			26.8845	32.8369	14.557	19.2739	87.2145	81.931	72.2235
			10.9814	22.0493	14.8836	22.8766	76.4837	81.1671	91.9007
			40.15	33.1925	15.5094	107.831	17.5614	29.3535	20.9272
			59.8387	8.50114	13.6733	44.8599	57.3252	16.7477	41.5748
			14.6957	19.0904	9.57744	17.3561	99.7649	21.0713	36.418
			36.1093	15.0278	17.0532	10.8886	70.5401	28.677	57.0326
			49.0625	21.8913	17.2498	10.7236	53.3273	22.2362	59.0812
			10.3228	8.20025	10.1542	10.1201	103.726	105.687	21.2018
			24.5989	31.231	10.99	28.4273	16.3659	43.01	73.1005
			41.9183	22.4184	10.2655	141.954	115.972	39.4343	56.2112
			19.4606	31.8942	8.83365	62.123	51.3386	56.9609	38.9819
			12.2318	14.4437	13.1898	96.295	27.192	55.8025	29.5997
			17.4857	24.4839	10.2716	53.958	18.9613	25.2309	23.6927
			11.5193	8.16218	9.41982	62.1929	108.183	23.2799	31.6812
			92.1195	16.9526	20.7794	11.5968	72.4617	19.5939	42.0464
			29.0561	26.3944	9.43602	9.68149	77.0394	33.2818	34.4418
			11.4317	22.078	9.662	80.5872	18.4549	18.8388	24.4589
			13.0487	40.8754	8.78615	43.5738	38.5956	43.776	86.565
			28.9279	8.53512	11.9306	10.5902	19.387	25.0872	26.4239
			32.8467	18.5613	15.4323	23.291	81.8437	84.9378	117.676
			31.6171	19.8687	8.90379	81.4246	57.9713	36.7434	114.7
			31.1437	39.9263	22.6658	26.528	28.4947	16.2308	65.2699
			11.2676	20.9507	9.22907	25.6244	33.0526	20.3549	72.054
			48.5001	172.697	11.1431	106.988	39.6128	25.2967	23.9805
			64.6591	13.1135	15.1006	60.7635	37.9468	17.1566	59.9257
			15.2802	10.4303	19.8795	27.6656	27.035	78.1385	52.0642
			12.6527	27.9014	14.5748	17.6224	141.059	26.1999	27.6175
			26.5063	16.7585	10.2154	99.0983	95.1049	17.3568	31.9615
			8.99308	8.66789	12.5862	33.5047	57.3687	47.9223	56.077
			53.5629	31.5143	12.5505	73.9745	82.6998	34.4647	34.5766
			18.2281	19.2735	11.9011	58.7225	104.423	27.8159	41.2326
			9.81063	55.1762	9.13008	34.2751	38.1688	22.6265	31.2427
			39.7653	12.2365	14.7122	9.65628	113.798	17.8245	63.6134
			33.9008	42.6519	10.1517	65.5071	64.7878	20.1003	77.373
			37.6769	16.3967	14.6565	43.1577	42.7798	72.0928	24.5478
			42.254	15.7152	8.15088	100.293	89.1591	23.2325	163.104
			32.1179	29.3011	12.7151	99.8955	95.6404	34.2565	31.7077
			11.0608	47.465	15.4617	80.2582	82.3062	22.1799	70.2203
			20.7133	24.3214	9.22942	118.137	29.2958	30.6745	35.5968
			19.2516	22.5554	12.2704	80.9119	20.2767	17.5904	29.1909
			12.394	36.4755	11.5814	17.4816	24.8556	50.0617	29.9077
			24.919	23.3341	14.4684	10.4935	84.8668	69.7744	37.1743
			15.5339	48.6657	17.8727	29.8079	48.0957	54.6587	23.0267
			8.78508	12.4602	15.2083	145.589	41.2295	22.6773	48.8679
			10.8285	11.227	18.5466	14.5331	98.2134	44.6859	137.516
			27.4051	13.0461	11.994	49.1307	99.1407	26.2737	32.7753
			8.25457	35.5836	9.44699	40.6617	90.9474	22.4997	69.644
			11.3511	20.7486	9.26461	57.5787	93.9987	82.1713	33.2129
			9.99904	21.8122	17.8764	8.46306	103.77	20.8513	92.1942
			38.0635	23.7853	12.3786	10.7236	111.699	16.7328	81.0682
			26.5848	23.7962	11.5565	13.8318	106.282	16.5667	86.9261
			8.31315	30.6489	8.6954	15.3441	100.042	20.3442	29.8942
			54.2746	26.7382	8.42905	18.6897	20.8087	77.8954	30.2757
			8.13845	25.0529	8.10884	19.6352	22.3621	25.486	31.1399
			23.1921	30.4532	14.108	8.05541	95.1527	53.6284	87.6084
			65.1431	20.8602	15.2323	19.3809	128.153	16.0723	61.8126
			56.8427	31.1725	8.73421	104.426	107.739	19.5798	26.3646
			44.937	11.3856	8.04732	75.5655	90.9629	53.244	98.6559
			8.89436	20.2539	8.14694	55.6148	52.4642	32.8726	120.002
			34.3342	29.6541	10.7503	26.7283	21.133	66.1834	25.3105
			20.7116	36.5641	9.51399	106.318	37.6571	73.1823	66.5887
			28.4281	17.0056	14.2697	86.3367	97.1023	19.5219	76.1354
			11.4864	33.2349	8.95641	29.2477	38.2946	22.3441	31.4826
			9.06632	33.0572	15.618	109.687	62.8619	16.3994	46.8664
			28.5963	11.4085	15.7113	10.0752	85.5416	62.7357	109.556
			15.8076	14.114	10.695	93.7808	30.2278	21.0694	68.7579
			21.5935	23.9811	14.6386	18.0073	133.944	19.9659	106.576
			22.3664	38.2331	8.94794	22.6787	63.4248	56.8158	47.8531
			14.691	8.39784	9.98911	13.5073	42.969	46.4022	93.4617
			37.288	29.4396	8.44765	91.5139	119.904	42.3153	35.0166
			48.4005	24.2178	8.97199	22.4412	57.6011	81.014	63.2186
			8.43303	31.754	8.78019	8.45811	44.3334	71.7918	23.9625
			24.5696	8.13688	8.32004	12.3869	97.1964	94.7807	24.552
			62.1786	22.5494	8.63427	27.7743	121.278	19.1264	92.1607
			9.2013	24.4554	22.3797	84.0767	45.2222	90.565	20.6259
			9.28741	11.2926	22.2132	9.05891	101.767	30.592	31.9642
			13.9833	26.2972	11.6154	86.9591	86.9554	18.6152	59.1883
			28.4965	18.0261	12.3793	11.5313	33.5025	105.878	81.1289
			8.44543	8.82575	16.4156	76.5057	95.417	53.5569	63.4662
			15.5481	18.6494	12.9376	88.3166	103.576	98.9463	35.6901
			37.6866	21.2836	8.58404	18.6271	60.3164	76.9891	26.7058
			33.8773	21.6018	11.0131	11.9033	93.9862	23.9581	147.337
			11.2725	25.1371	21.0032	33.1248	73.3336	100.838	23.2773
			10.8229	22.8829	19.787	10.0916	20.8511	29.9412	35.1377
			44.684	15.6386	13.8508	13.0461	19.9597	33.9114	165.999
			19.1714	47.4012	12.5486	13.69	38.5097	106.52	93.6657
			38.7517	20.0699	11.334	38.8665	69.9696	82.851	34.092
			36.1221	28.867	10.4103	9.14634	32.5931	29.3718	27.3744
			47.7518	31.2347	14.6851	71.096	112.146	23.0475	75.4811
			23.6088	25.3096	8.38129	8.84529	30.6824	89.7762	171.251
			21.7536	10.9183	12.1528	140.519	104.172	54.8386	52.3927
			11.8675	14.2415	11.4949	106.121	17.8661	27.2062	35.1183
			32.4083	44.9138	12.0286	26.0847	55.15	27.76	57.3066
			61.7705	10.9563	15.3592	61.5594	17.9014	52.7796	97.1681
			8.78301	66.6579	8.87967	24.682	103.348	16.8261	36.0428
			9.46787	33.0509	17.8016	9.25971	21.8846	31.7271	39.957
			55.6646	9.86857	13.58	63.3506	107.597	19.9566	138.151
			18.3064	10.1577	14.0042	37.6748	16.1402	16.6195	24.5795
			19.4292	22.954	10.7994	81.9354	93.154	41.2589	33.8851
			12.7735	20.5791	11.1032	17.4451	52.4181	32.5194	110.438
			58.6127	9.93305	12.1506	10.645	30.9134	22.5488	37.3073
			26.4916	37.9401	19.3118	24.5047	134.945	61.0186	41.0386
			49.353	9.29109	8.99553	18.5549	75.2856	111.587	116.475
			12.6091	9.27115	15.5237	57.1054	108.775	34.2155	109.674
			54.6269	10.3282	8.12002	66.1285	61.7396	60.3369	28.5012
			29.1069	9.13379	10.6987	79.4313	118.029	63.531	24.4024
			34.5487	12.8298	11.8283	54.718	88.5438	70.1553	33.2402
			54.2938	8.25667	14.2555	106.587	51.6856	21.8463	37.4045
			14.2078	11.413	12.9682	32.2616	55.9747	24.69	63.7346
			14.3687	25.4973	9.76182	31.0316	118.968	70.6063	54.1637
			10.2154	39.0646	15.7139	35.3396	79.6071	69.3894	52.8115
			11.4163	11.9949	19.9209	10.5321	130.562	60.7034	121.483
			13.7929	30.6862	15.7886	92.0479	16.3894	27.971	96.4115
			8.9581	17.7157	9.69366	55.8217	108.44	65.6893	23.4391
			70.8304	24.1931	18.4418	13.9903	19.9095	88.6397	60.5935
			8.37463	22.0039	26.3656	74.1278	42.5503	43.8132	28.1133
			9.1112	19.2738	10.0792	67.8327	135.005	20.3256	37.4441
			31.0802	17.103	11.6606	21.4019	106.768	19.5696	106.415
			45.2843	44.1503	13.8507	19.6679	106.09	17.9981	36.001
			46.4432	31.7512	14.1631	57.0557	98.8826	78.2728	89.9956
			36.7944	13.1197	12.7543	23.2216	109.196	55.0644	32.1752
			17.9067	10.4645	9.90449	40.8998	18.1811	36.5888	42.9763
			59.1042	12.3513	10.7712	49.6124	124.909	91.1796	33.6479
			45.0127	14.9139	8.66795	8.54825	90.7259	35.8793	32.183
			11.3371	19.8343	11.1287	41.0357	113.837	82.7598	44.3543
			21.3056	28.192	13.3516	25.5663	37.0766	75.4036	49.3214
			53.2735	9.3137	13.0126	36.8607	49.7612	16.2391	22.5992
			28.8881	27.7603	16.0394	89.317	40.1264	80.7752	67.9027
			8.61354	22.5196	8.08149	22.2864	95.5019	85.7724	81.0752
			8.12956	8.25344	9.90874	126.572	56.7992	83.0314	67.4477
			11.5617	18.5001	9.57715	87.3159	50.7244	52.4752	79.9095
			19.8012	25.8999	13.7772	19.415	67.0901	18.3764	66.7266
			27.1028	20.4411	11.637	36.4475	20.9694	77.3923	131.688
			17.657	25.1794	12.065	30.8513	111.234	20.128	29.0892
			22.3716	38.0806	20.9623	122.97	44.6036	58.8632	44.437
			8.47306	25.9862	9.53992	15.1719	142.142	27.5684	25.6681
			26.1768	46.408	8.89706	22.4271	64.203	112.036	134.632
			17.1209	25.1168	12.4314	114.454	105.613	68.4868	64.4631
			59.8078	17.6457	15.8939	8.97506	19.1943	40.2587	114.958
			30.3911	35.7848	14.5699	54.6667	19.9761	16.6645	59.2511
			11.7041	8.93493	12.6522	90.0963	55.6434	101.97	38.9863
			9.58516	23.2624	14.1585	41.5695	43.3755	32.3706	59.9105
			53.1195	16.9606	9.37159	81.1423	77.2209	27.0833	41.1723
			10.8341	19.8456	17.0206	25.1887	17.6084	46.2226	34.7224
			18.3244	25.2885	17.3301	94.513	36.8962	59.0635	46.8335
			18.415	37.5707	11.3296	34.7751	43.375	27.0355	53.461
			38.232	27.5175	24.2271	69.7138	85.8379	25.1104	159.273
			18.3167	143.36	11.0431	30.0047	96.3057	53.5078	34.3234
			21.2611	15.233	12.83	16.7457	55.1783	84.9176	161.149
			28.5374	30.6104	9.98748	99.9196	88.9226	66.3621	179.721
			38.3571	31.1641	21.62	14.8274	58.4271	46.7974	51.8648
			14.9629	26.0175	9.65667	9.19166	20.5672	23.4631	40.5361
			35.5447	16.0545	23.4449	8.02244	39.3022	83.922	134.182
			40.4024	29.0062	8.2725	44.1266	30.3425	17.4611	38.9988
			19.6892	31.1073	21.9625	59.6652	83.9279	79.2374	43.3198
			53.0436	30.2163	13.508	11.9864	66.2841	17.9104	53.5903
			27.2782	10.8822	11.4089	88.1768	18.8089	19.7503	111.515
			28.7603	23.9064	10.7807	74.009	58.838	23.0202	172.575
			14.8661	11.7718	15.5464	10.2486	53.8071	23.2929	20.4057
			11.2959	21.2016	15.0205	52.3016	22.2642	80.8218	98.9276
			62.33	30.8482	12.0807	57.6927	75.9159	22.9901	42.4396
			12.0367	11.8726	13.1413	40.2963	27.8945	21.3209	53.7945
			21.2122	24.2015	14.3106	9.54331	149.377	44.7207	21.8737
			33.3778	24.303	14.0069	53.428	117.318	74.0291	103.155
			62.8097	11.5205	21.1053	18.9192	47.5842	21.2226	26.1108
			10.0737	22.2761	9.20081	106.914	82.9011	17.5974	39.5549
			37.3847	23.1324	12.7964	8.43272	28.3846	39.2608	168.407
			40.3069	16.4951	22.5457	35.1355	47.4859	26.4286	39.8968
			14.2301	11.2347	11.5723	26.2112	26.303	49.3208	24.7324
			18.8915	28.6962	11.0241	109.367	20.7633	19.6846	75.5076
			27.2658	12.9929	8.3485	8.82889	18.0237	20.0996	28.6773
			32.5502	15.3409	8.14403	21.1788	80.6169	108.794	21.309
			56.7689	32.799	12.1109	28.4141	72.9696	43.6256	75.8094
			51.7324	47.0282	19.9981	179.436	95.627	53.099	100.708
			9.40412	12.4989	13.9978	66.7596	95.0261	98.1087	51.6055
			47.0821	17.4844	10.5454	48.8139	41.7246	21.8551	21.572
			43.0181	15.6666	10.3497	80.8217	51.2711	43.9	67.2342
			31.8803	21.5858	17.5876	88.2271	17.8401	26.9369	119.914
			8.00932	21.5421	8.86681	68.4322	103.196	79.7455	25.9571
			9.25201	35.82	25.2917	14.564	133.835	34.6983	38.4664
			29.5912	9.70777	28.1887	142.382	19.633	16.5194	82.7188
			61.8169	33.3134	11.6822	61.2187	110.284	24.1017	30.7489
			9.06745	33.1967	20.8727	24.5111	52.2651	26.3035	23.185
			9.25174	12.9103	8.34753	54.5465	60.2196	51.2909	44.9508
			20.7188	47.684	18.511	25.5809	91.5484	52.0906	111.254
			18.561	16.1257	9.00669	20.9189	32.8138	60.6561	139.936
			59.6315	20.0685	21.4707	101.9	25.247	18.6573	31.6263
			21.4074	14.9384	10.0609	59.3968	83.2282	90.475	24.1415
			17.6155	16.4487	9.20084	56.7905	65.8191	86.3578	24.761
			21.061	18.1067	13.1148	28.773	21.2872	22.1447	125.385
			12.6723	10.245	14.3262	34.5846	18.1573	20.2921	56.6745
			21.1611	53.2771	19.0836	119.991	29.9823	41.7992	138.822
			9.80925	8.44132	9.38065	64.2492	117.744	18.6194	47.2559
			41.2941	9.99439	22.1081	25.7922	96.3394	52.5528	36.376
			40.4808	30.142	14.4821	13.464	127.972	37.5461	62.8791
			8.17193	8.60592	13.6801	32.5326	74.1435	27.0106	67.081
			19.9398	40.9248	21.2804	10.8568	20.7907	59.2722	21.6409
			12.2975	21.5197	10.929	101.75	56.8817	87.181	58.5667
			31.8547	30.0292	8.69878	78.9614	79.4341	26.987	77.4886
			36.6972	23.0825	8.15945	55.6813	24.225	60.6759	20.8142
			31.7297	13.7402	14.0175	66.8236	32.7267	19.8479	62.7397
			16.7815	17.2924	8.68048	86.4627	129.631	27.0582	30.6135
			34.2015	11.0146	17.6564	83.6629	20.1869	111.024	72.1192
			11.0465	13.1583	8.42318	85.9218	128.037	57.5762	60.4024
			24.6671	21.393	9.52148	16.6642	100.065	31.9966	22.2543
			22.0609	14.8015	15.6439	61.6905	73.9599	21.1275	51.6216
			8.09293	32.884	21.7881	117.172	118.906	19.274	22.5051
			13.9694	11.1934	15.5468	13.1674	52.0861	49.9072	96.5094
			68.0376	12.4167	12.6385	125.421	101.913	42.6483	87.5286
			27.8965	21.2262	10.6237	13.3894	95.2576	17.7913	28.9818
			40.9429	18.1369	12.4914	49.65	96.7154	21.1171	23.3435
			11.1048	33.5506	28.401	94.5623	109.606	53.4855	21.2577
			17.4877	17.0604	10.58	56.8455	61.8905	64.2384	24.1001
			75.2344	22.8305	18.6299	19.7044	162.244	57.1781	62.4024
			42.3603	17.0487	10.7621	22.6278	117.93	32.5565	31.9545
			50.0784	22.4801	10.1605	61.707	71.4235	28.8023	32.2471
			14.6592	15.0893	10.3376	14.4081	20.1535	82.53	65.1564
			14.0988	21.9094	14.7425	19.5133	17.7629	112.53	74.8183
			37.7509	18.0192	8.29052	28.0908	25.5879	25.0856	102.85
			11.3685	10.1306	12.4596	11.457	61.1047	25.3395	48.1835
			48.8673	20.1971	8.0341	104.895	46.1111	27.1481	32.2575
			11.9724	27.6506	16.0409	96.4952	64.0775	24.7566	50.4557
			16.4281	22.0469	13.7875	24.7775	113.91	101.544	35.587
			9.02613	13.3983	11.41	8.06385	38.5359	28.4711	21.2907
			13.7179	23.6357	10.2224	101.265	22.8009	61.479	26.3494
			9.79572	13.3717	8.77576	78.254	37.0776	36.0007	31.0713
			27.6928	120.135	12.0137	9.83669	47.1194	43.5039	45.2035
			57.1597	12.9937	10.5229	47.181	89.6291	34.0563	29.69
			55.5021	23.3263	12.6308	23.8237	106.631	37.8251	27.8345
			45.6679	13.1729		79.1922	128.436	29.2556	39.6743
			40.6143	24.0741		11.377	110.164	23.7479	95.7518
			9.03915	29.7111	9.91323	8.75946	82.9568	75.8424	29.1304
			11.63	19.8745	16.0064	58.1687	92.364	25.0124	40.6282
			26.9566	35.9859	11.7269	11.1156	133.43	33.09	51.4961
			26.0078	17.2693	24.4194	86.399	39.0796	58.4495	50.7899
			34.5975	11.9831	13.3213	52.8576	70.8551	59.8703	55.8651
			26.4174	27.6896	16.5961	23.0038	107.359	17.8141	20.478
			41.213	21.9413	16.7515	10.3685	82.2802	19.2089	26.6558
			25.3913	24.0803	18.7523	26.5855	99.842	27.6034	30.3651
			26.474	11.2621	12.0567	46.349	61.8752	20.6773	37.2577
			17.2104	17.7352	10.4694	8.09098	55.3942	49.5207	30.5887
			9.28555	11.6473	25.3556	106.247	124.697	18.7795	98.991
			18.8825	34.4999	8.73175	63.6647	38.9833	35.4676	129.558
			35.483	37.4394	12.3142	85.9563	84.9475	40.6836	56.1046
			43.5876	11.0437	12.5956	35.323	94.9617	59.802	26.1026
			51.4506	26.9625	10.8688	27.9438	18.2666	64.3319	87.1267
			22.0516	29.6133	14.766	113.816	19.912	17.6292	125.521
			12.1219	15.6837	18.0575	95.0568	76.5497	16.0242	20.9491
			35.1869	23.7192	12.8598	92.987	97.4186	27.2093	76.791
			25.3005	19.1238	9.21437	29.9281	45.3672	21.0842	93.3745
			31.745	34.6495	16.556	97.8635	105.619	44.106	47.1893
			61.7818	19.6563	10.3501	9.74227	19.5278	16.5509	23.7835
			19.764	10.3536	12.3746	26.8814	23.5024	30.9	39.5188
			37.2762	22.2406	12.9361	38.8341	97.7535	21.4238	83.7977
			18.7673	13.6774	21.2852	115.733	46.8618	28.0178	61.7317
			42.8967	24.2945	10.6188	33.4905	68.8404	98.0419	24.7488
			11.69	24.2615	19.7044	37.781	107.834	21.3055	27.1196
			29.1522	18.6456	8.83658	50.7449	71.5916	69.0469	29.6983
			45.4907	27.4041	13.5192	113.205	26.2312	16.5956	22.6616
			15.9829	16.3094	8.58186	86.5326	22.7569	22.8981	28.1377
			14.8481	14.0756	8.05828	54.4324	48.9012	67.165	30.1347
			8.2063	19.0642	11.7105	21.3196	57.863	79.4661	107.35
			8.71802	37.8886	9.587	146.716	19.5127	16.9542	111.677
			43.7338	23.1022	8.34655	86.4402	25.1374	106.112	33.2685
			12.0914	21.9464	12.9187	61.2163	67.3618	39.616	36.6499
			27.6707	33.8405	13.3655	13.6262	59.6681	27.0205	20.662
			9.16152	24.8017	19.1354	12.2079	94.8548	67.9046	49.5839
			14.0615	27.6156	8.54819	8.99955	119.563	18.9694	40.0054
			9.51275	22.6207	12.262	10.6783	60.9805	18.158	85.82
			23.8807	11.4334	14.0739	121.631	97.9557	48.7523	20.6217
			35.7308	9.74404	21.0146	85.7978	109.135	17.0858	89.8792
			9.44549	9.82566	15.2763	11.3595	48.7676	71.7778	59.7092
			48.0088	33.3	18.4045	13.0157	103.371	70.1279	61.1627
			28.2167	18.4798	22.9869	10.1744	140.715	21.3739	28.2025
			47.6414	31.0129	21.5591	25.4371	49.2538	99.6478	154.07
			8.60375	26.0601	15.5285	17.6305	30.8064	27.849	36.797
			36.7667	24.1749	10.736	106.411	62.4947	19.2189	116.758
			43.9111	24.479	9.03209	21.9001	60.7116	94.6923	27.8644
			15.4855	29.5811	22.8482		107.236	108.264	33.9446
			43.2486	10.317	8.95006		29.8295	52.899	36.441
			27.3887	11.7182	9.78087		77.7433	26.2904	25.2398
			11.4246	46.708	13.1066		47.8459	25.2423	106.606
			59.0052	21.8302	18.3529		91.5854	47.1191	30.9315
			26.9058	13.5574	8.45006		19.5651	49.4706	20.5999
			11.0788	19.3734	9.82149		18.3644	33.7136	83.2002
			33.4159	21.2244	8.43123		124.892	28.2797	25.9542
			14.1507	10.6197	11.3597		26.7532	52.9412	51.8833
			31.0724	14.7112	9.831		32.8898	27.1887	29.5895
			28.0019	14.1107	9.91428		64.5235	74.6748	67.9729
			37.7789	18.2591	13.486		21.6792	16.3766	46.4654
			38.1883	14.8324	20.2729		63.7992	18.4408	20.2472
			43.9537	10.8919	8.39154		38.0732	21.8524	54.923
			8.9399	17.7215	16.8514		27.7374	50.9697	37.585
			22.0797	34.1022	11.0768		107.911	24.0786	146.143
			42.2936	8.72908	17.3193		37.8901	32.0136	52.9619
			11.5388	30.6595	16.8238		20.8487	16.8648	82.4615
			36.4257	16.6095	12.0687		89.7893	26.0173	41.0286
			11.2643	33.2499	9.9805		133.579	62.8124	46.7514
			46.0151	27.6479	8.31848		127.151	31.4065	49.3871
			53.0343	11.6819	8.64595		106.769	56.9163	76.959
			30.8763	9.44624	9.14616		119.556	20.6026	25.3583
			12.3246	33.4244	9.58883		90.9352	87.5878	23.4968
			10.9116	20.6795	9.31781		21.3294	19.2604	47.7961
			11.4598	24.8017	12.569		41.1374	17.1586	28.6803
			43.7844	21.8931	11.1858		33.8664	19.8075	35.7256
			10.4416	10.1616	12.7747		70.3276	26.7368	38.3001
			9.65601	16.5109	17.251		52.7664	45.5636	151.669
			63.482	13.885	8.53161		101.129	19.0141	69.6499
			86.2871	13.8236	11.271		126.207	19.0147	23.0867
			55.2709	31.952	9.16867		16.0429	35.7314	32.7677
			30.5644	22.7549	17.612		38.7904	35.8464	20.1397
			21.1047	14.562	15.0869		125.264	61.3502	21.3896
			35.6643	21.077	19.9631		21.3084	29.3281	80.0721
			11.8509	13.5391	13.2984		97.1485	55.8725	59.3647
			17.0488	13.1992	8.37098		83.6998	56.8213	21.2307
			23.3093	12.2556	12.3688		22.9041	59.3042	31.058
			8.74122	26.043	10.812		117.27	49.2274	73.455
			12.1514	10.333	13.7631		48.6024	39.9156	89.5624
			50.5838	41.1082	11.407		111.143	46.8221	57.5752
			8.7469	10.3678	22.2297		126.592	73.7258	82.0236
			26.9825	17.518	16.8964		102.933	35.9355	31.5011
			11.7548	24.3357	11.2841		23.0322	61.5082	26.9578
			17.8554	27.5339	22.0055		120.8	80.9301	64.5235
			9.88727	13.8671	8.26937		20.4912	33.8698	83.5694
			11.466	8.97281	17.9827		101.838	28.156	161.313
			23.9933	22.2211	13.4555		43.9446	55.9378	24.2761
			9.62252	44.5872	10.0105		18.1334	48.8933	21.4836
			45.2823	14.9337	10.7845		42.9344	59.9029	26.82
			29.3392	12.2637	19.9648		21.1509	59.9346	117.42
			51.7466	40.3667	15.2089		112.255	23.9494	62.4839
			58.6616	28.3496	8.46543		134.072	24.3846	131.777
			53.8466	19.6563	8.67699		37.9905	28.2553	21.9987
			19.4323	9.32881	17.466		92.5294	30.42	81.6733
			41.3838	19.3	10.3177		67.7592	67.8673	21.7893
			23.0476	12.7137	16.5332		111.593	23.5	35.3786
			27.8213	14.9485	8.81341		22.9894	21.8745	87.5398
			37.8174	16.3725	20.5031		97.9478	85.3266	36.6594
			17.996	17.9062	13.9702		114.246	42.9731	30.0236
			63.8547	15.8961	13.998		67.1617	28.2872	43.1942
			15.0186	22.1487	14.8172		45.1188	21.929	24.5965
			40.4339	28.4236	18.567		29.6961	32.6896	57.9313
			24.7574	18.7209	9.19815		79.7926	73.5256	45.6165
			27.4366	32.5078	14.3835		47.6777	95.3372	70.9456
			49.9431	13.4293	11.5754		11.847	18.8519	29.2812
			27.0969	27.46	11.5771		121.799	36.8865	20.4079
			18.0281	18.5728	14.4752		85.5954	28.9896	84.6091
			45.3974	10.0652	21.6266		82.9843	106.98	69.7778
			31.6367	17.555	12.0135		138.362	19.4897	32.0366
			14.8223	16.0658	8.28477		133.637	30.4061	22.5777
			25.445	16.8514	9.85038		172.651	21.7938	56.9685
			15.9728	9.05452	10.8202		54.5779	19.7562	83.5167
			31.6995	18.4928	9.81338		29.3842	20.6853	34.4646
			23.0606	9.54697	11.2143		31.7551	29.956	53.4321
			41.9728	26.2129	8.54489		124.322	17.9328	61.4717
			34.3075	46.7021	9.89103		178.678	55.1349	97.3055
			30.727	26.8635	13.5882		19.8884	94.8131	41.3186
			19.766	33.2841	9.84194		26.7394	56.1232	22.5717
			12.375	36.8284	11.6056		44.7285	17.093	79.9044
			19.5617	16.807	11.6396		58.3344	28.3106	33.6216
			18.2162	13.0215	10.6883		182.543	68.5366	26.4432
			8.6143	8.36576	10.0107		104.81	31.7574	85.3968
			28.8639	20.1316	8.13282		138.787	103.02	43.8869
			40.9557	30.649	15.5316		14.8408	28.6518	102.361
			49.3511	26.3776	10.4282		166.683	25.9209	23.8115
			39.1332	38.6149	17.6471		119.547	31.7331	94.0841
			15.4766	15.0981	8.05566		34.7892	20.4259	57.2869
			65.3425	16.6405	14.8384		15.6337	47.189	142.016
			12.3988	16.7796	16.6794		125.799	69.6338	32.0951
			16.496	12.1085	11.6583		58.8266	37.4487	131.089
			23.4772	24.0704	12.0579		134.617	31.9941	41.9419
			13.489	13.5449	10.7747		18.5981	20.6662	143.293
			20.6376	9.90854	30.6026		88.7048	21.8216	26.3279
			19.7374	38.9941	12.6768		30.9595	16.2092	29.6968
			9.84681	20.8509	10.3508		85.7103	20.9411	79.9926
			32.8333	19.7578	16.2977		10.7204	20.9682	55.341
			13.3157	18.0492	8.15962		155.135	18.6819	85.258
			13.3818	11.6815	14.8188		51.4982	17.6011	33.6949
			48.416	8.62184	15.6181		17.5381	24.4796	62.1627
			8.00546	21.3257	26.8881		24.5303	58.2139	37.9108
			40.9141	12.4764	14.4734		81.2864	44.2551	36.3204
			30.3046	15.9224	14.4233		20.4673	32.3978	135.711
			50.1359	36.7364	13.4004		114.189	40.0618	40.6614
			35.2292	13.1158	8.86515		13.051	28.5561	58.2012
			8.31587	13.8339	29.536		105.589	79.4389	40.4701
			13.8835	30.7993	10.7626		45.6095	21.3368	24.295
			28.3351	23.8077	14.6889		104.558	20.0258	136.85
			29.8386	23.8218	15.9018		158.087	85.5314	45.8452
			12.1901	8.18232	15.4758		92.0134	88.7216	47.1893
			9.46009	20.9932	8.33752		12.3991	32.7357	58.9769
			16.9294	16.603	10.5633		19.3597	34.7241	32.1548
			19.0412	36.7102	8.5695		19.8063	83.9864	22.9414
			54.824	8.15355	8.96002		71.3158	51.9777	53.2824
			58.1961	32.8366	18.8482		149.043	51.2267	20.1599
			34.0417	10.3134	24.9324		29.065	25.2596	60.5312
			17.472	10.9076	15.2632		147.411	17.6488	35.6954
			8.08109	15.9207	10.3568		123.999	53.3231	26.8408
			24.3505	22.2801	9.6164		111.739	76.2435	109.822
			55.3171	40.2813	10.3821		136.217	28.4991	177.302
			52.3414	21.2463	12.2856		172.607	74.7969	41.7029
			23.3939	28.0042	8.9229		142.833	19.4935	90.9532
			13.3868	30.0424	11.1404		113.411	38.6833	26.4338
			18.911	30.3868	15.3434		8.86033	131.145	31.2663
			33.3149	11.1498	10.0912		50.851	26.9628	28.5475
			10.2255	49.4944	13.8713		171.69	59.9315	29.294
			24.9289	18.8679	11.8796		105.494	40.089	20.9576
			12.8708	8.79472	13.6063		19.9248	21.3806	84.7789
			15.7492	14.0492	14.778		164.018	16.552	66.0703
			27.3764	40.3412	13.0975		108.406	51.28	134.122
			30.5554	20.6328	10.0315		29.1858	21.051	44.6781
			31.9358	34.4489	17.4698		169.827	21.8374	23.6309
			38.3584	43.7632	18.6249		14.6593	44.5605	99.9098
			22.3484	17.009	10.5759		15.3113	30.573	27.8485
			14.7214	10.5191	19.9153		147.685	26.9435	39.6985
			20.3242	35.6367	23.7549		174.725	63.3815	25.6611
			22.8528	50.0738	10.4092		32.9418	80.3152	42.0905
			11.4733	26.3966	10.3727		177.148	78.7596	71.8305
			15.7097	12.8027	8.05233		163.173	19.9626	57.9921
			50.847	91.7291	9.83698		15.2717	17.8243	33.9977
			57.846	9.12181	8.51788		83.477	22.3818	160.001
			8.0883	18.7382	8.60779		113.47	88.4983	113.636
			26.3932	11.7697	12.0717		105.583	27.3995	53.4804
			42.5493	28.4818	8.05024		13.8309	26.7267	63.9558
			9.05025	16.6506	20.9445		106.812	17.6174	27.0641
			58.0154	49.4685	11.8927		63.9394	67.4943	61.6026
			26.439	13.5244	11.1735		84.8191	62.3975	48.167
			27.1445	11.7413	8.31871		8.83895	18.0136	129.475
			12.4906	11.1972	8.32559		142.692	21.2656	21.4087
			26.1614	27.6713	12.3409		68.2282	17.1215	29.2131
			40.5022	13.3803	11.5493		75.2658	77.453	40.255
			39.0998	14.8481	9.60947		155.242	17.9131	32.5228
			18.4638	56.5221	15.3995		146.977	48.5147	74.6404
			31.2195	15.2318	9.88651		146.97	27.8612	71.8637
			9.95585	52.2859	9.88437		16.2035	27.3996	38.5286
			10.3467	9.58344	13.9298		50.6934	31.2592	132.44
			39.3858	16.423	11.1151		112.8	101.412	37.9481
			13.5234	17.7057	11.7476		56.5809	65.0519	52.9195
			18.5032	21.5	24.1107		100.542	22.2361	86.3236
			63.9516	19.5742	11.6958		103.576	66.0941	28.7968
			9.15562	20.5232	14.3503		16.1559	40.2001	22.2772
			17.123	10.4788	13.1531		88.747	80.81	84.7858
			25.8811	10.1019	14.4568		161.69	29.9329	72.4869
			10.4741	15.9041	12.994		81.3323	35.9661	50.1053
			59.7753	22.2642	9.37922		115.521	99.8605	73.9058
			14.7153	16.4525	11.3754		141.426	46.1348	41.845
			8.91626	23.0511	15.2879		22.392	22.0802	30.6646
			13.738	29.2487	11.9254		69.4274	91.3728	46.6513
			9.38811	28.4752	15.0776		151.515	37.701	71.6138
			26.804	9.51121	10.5704		88.3201	19.4256	23.7473
			13.0367	19.3717	10.4592		37.3511	23.572	79.4367
			8.20629	24.4546	9.63357		169.904	62.931	43.3942
			11.8452	31.89	27.5147		71.612	74.3408	147.627
			9.03551	12.7274	8.14704		11.2519	45.1182	27.0687
			27.5988	21.9515	18.2095		108.082	27.6089	49.4167
			10.6288	17.8696	24.1295		24.3105	41.2604	161.772
			37.2992	21.1017	8.19358		109.817	74.4395	65.1946
			32.2934	26.189	25.2286		93.7581	16.5856	60.8679
			23.1924	13.3531	27.0759		125.516	37.3759	47.5544
			54.7262	9.76687	17.6457		127.507	80.4657	88.7899
			12.9121	22.2553	20.8331		93.3221	42.8111	51.733
			63.547	8.73118	9.08445		14.6908	51.3102	23.2828
			20.7725	16.1378	14.6494		141.89	91.5956	86.3147
			49.2858	23.808	10.1402		76.5062	41.9645	29.0839
			56.5321	14.7067	13.5985		107.326	34.9283	85.6105
			8.99102	25.5431	8.38063		174.029	31.3063	107.442
			36.6026	33.569	13.0149		97.4512	103.27	24.0066
			22.8598	29.8729	12.9308		17.879	21.4263	22.5825
			18.3507	36.0382	17.6475		109.86	29.1662	20.9621
			14.5629	19.6401	12.3544		100.234	23.2391	71.0226
			21.2715	22.7139	8.18739		108.002	30.4474	53.8746
			17.8351	26.9229	20.1211		21.4905	39.1244	25.8994
			18.37	10.9534	13.8492		163.496	45.8768	65.981
			10.8575	19.9592	19.3481		66.1776	20.4711	46.9966
			11.7845	14.6144	9.06718		58.283	91.4992	23.1494
			69.2674	52.6076	12.0044		176.154	38.8572	51.3359
			45.6781	12.6879	8.1221		9.54078	66.278	32.0551
			13.2231	40.1603	16.2454		120.893	18.7077	35.2566
			28.3986	9.7629	9.86139		17.7852	18.2419	80.3865
			11.5132	23.9907	11.548		85.9371	92.2059	57.0148
			33.7486	15.6606	21.5844		19.5973	79.1842	43.2651
			17.9811	23.2075	10.1731		12.0591	27.2938	44.6044
			34.658	23.6862	9.92616		37.2709	24.4476	70.4844
			32.3176	24.7129	16.6531		30.9341	21.9226	96.8928
			9.26275	26.2777	8.31498		12.5408	103.035	80.3963
			14.32	22.436	22.3006		80.2629	77.5981	40.4196
			26.4064	41.3721	14.4828		76.637	81.0551	74.0929
			27.1707	29.3269	11.9433		114.739	21.0075	40.5506
			42.2948	19.4457	9.00908		132.829	21.9749	78.4228
			44.2563	24.462	8.75951		107.598	63.2312	42.9297
			36.0556	21.7238	10.9852		57.7433	31.5673	33.8728
			49.672	22.5509	10.9257		93.5188	18.8032	81.7868
			9.03847	26.281	12.4546		79.137	25.8261	21.2243
			14.7777	37.1981	8.47574		85.9958	61.9429	30.4941
			61.0373	21.425	13.7179		31.6602	83.0799	49.0617
			28.4902	12.0946	10.3893		161.495	37.7031	38.5429
			49.0787	23.9621	13.6953		24.556	85.675	77.5552
			57.8808	9.69438	16.4837		47.4724	18.6602	115.105
			17.6391	21.8472	14.3757		75.2526	34.7004	105.045
			16.5698	14.4916	17.9752		131.485	17.2572	86.3911
			50.8531	24.1039	9.30199		76.1887	17.1234	26.361
			15.1244	11.014	21.4278		11.7283	94.7589	20.7399
			13.8966	19.9058	12.3951		120.147	28.8443	58.3914
			24.5002	16.8419	11.3821		16.8113	72.1202	24.8929
			24.4488	8.29763	12.5671		35.9222	29.0128	23.2874
			42.1479	39.0947	16.4061		49.4229	115.684	29.3383
			9.65095	8.50325	13.6717		106.346	29.818	23.1722
			54.3251	13.885	16.6167		19.1005	19.5468	49.3429
			33.0551	26.4851	20.8695		12.3256	40.0365	130.549
			60.2124	11.0635	9.8701		29.8364	17.0239	32.1594
			26.169	22.5619	10.9306		22.888	48.9584	138.606
			33.6063	39.6341	9.52175		21.8566	87.963	44.8049
			8.08135	18.5581	19.0377		25.0067	16.7275	75.7684
			10.1175	31.4877	8.64914		194.419	35.7902	62.081
			31.3242	44.2917	14.4405		49.9214	56.1421	54.4082
			37.5302	15.3653	15.2723		27.4326	18.1315	51.1643
			13.5133	22.6595	10.6897		83.9423	32.8154	64.2514
			45.9487	37.3831	9.0954		12.1738	34.1146	70.4889
			10.0146	34.6876	8.591		92.8722	28.5316	36.7741
			55.1388	20.7663	10.4245		12.659	81.2289	26.809
			48.8655	13.4667	8.19052		82.5702	37.4066	77.2055
			22.3765	60.4136	8.02806		77.6636	23.1045	51.6709
			42.6036	20.3498	9.46964		17.8625	25.5186	48.662
			32.2438	13.5707	20.0545		14.5666	72.0014	98.4943
			40.4537	33.3263	10.9068		127.151	25.98	23.2459
			31.9135	55.7424	12.9541		20.2171	24.0166	44.6518
			31.436	20.0577	18.403		162.297	16.8254	35.5881
			51.8053	26.2411	15.5854		15.4148	28.7307	22.5832
			18.0076	37.216	21.8049		145.766	100.554	65.6489
			29.3734	35.8501	10.1927		84.2824	24.4019	85.9478
			15.6078	11.3655	19.9098		124.534	24.2864	21.8158
			10.2075	17.913	8.94893		58.7671	24.9255	26.6229
			11.7829	12.4776	11.5128		127.013	61.3211	124.177
			62.1055	59.6221	10.7024		23.3126	46.5569	71.3755
			43.7689	25.7476	8.74947		130.974	75.3816	49.7562
			14.9632	36.6825	11.7908		64.2306	31.8082	31.0994
			36.8982	11.7063	17.9615		73.5762	32.6197	62.5861
			10.3504	34.5277	15.2969		144.371	30.0585	74.7429
			18.084	19.028	21.5961		118.61	43.0725	59.7476
			11.1315	16.1586	8.91362		127.856	33.09	79.3879
			73.1581	16.0451	20.362		19.2825	21.8426	42.3729
			36.3402	19.3929	16.7096		101.204	34.6395	48.8217
			9.83623	45.1032	10.6561		18.1068	62.1641	28.2113
			14.4945	8.38401	9.84719		24.9362	32.8868	46.5084
			8.55535	19.1953	10.4008		122.993	35.7779	107.038
			44.4254	36.4664	11.0681		102.965	35.3448	20.8276
			33.8512	18.2739	15.3718		52.1793	19.9894	62.9081
			56.9702	31.1034	14.1056		128.516	63.5557	22.8417
			50.2694	13.7482	13.4045		160.67	76.6164	60.1301
			30.7423	47.8349	8.68101		49.6392	29.4373	93.8946
			65.1203	23.4862	20.845		134.681	25.734	35.7774
			16.0014	13.1544	11.8121		52.6936	78.1604	126.073
			8.84892	13.9731	8.69144		16.3068	19.6237	57.1991
			33.2049	17.9771	8.97779		15.1678	23.4723	34.7258
			47.6611	22.457	11.8358		120.67	31.9028	74.8185
			46.4234	16.2397	9.87503		148.647	96.4169	25.2981
			29.5771	17.0066	18.4681		95.914	18.9379	63.991
			8.49572	19.4941	9.15238		125.523	39.6913	34.8821
			26.7295	23.0622	15.007		98.539	23.534	24.0885
			28.6151	22.5778	11.2149		71.2312	27.8577	24.3978
			9.76195	15.9152	13.9281		18.3321	16.5386	49.7635
			10.1344	18.2655	13.6328		11.2077	41.6919	22.343
			38.2995	24.7847	8.92683		93.6329	33.5452	33.8492
			25.6459	37.8199	9.0285		31.8304	17.3274	66.3479
			32.797	29.8392	11.9401		164.946	19.3025	86.8178
			12.405	15.0746	8.87236		111.864	67.0506	34.6543
			21.7502	10.3121	8.20179		162.593	100.76	33.3784
			40.9671	29.4971	8.50572		12.7728	27.695	71.0308
			19.0148	32.8965	21.4897		100.794	48.1459	28.435
			36.3587	14.5646	8.41322		131.747	56.4625	108.723
			11.7163	44.7971	10.1268		97.1123	49.3222	51.8469
			18.5636	24.3202	11.9418		25.5972	88.2165	66.666
			40.2557	15.3916	9.11526		24.872	25.747	31.6698
			60.2651	27.2798	9.67543		48.808	31.4301	97.6015
			28.0412	13.0804	28.7659		38.3294	21.0898	50.7133
			30.2603	9.73937	20.0866		11.8475	60.2018	60.3026
			8.60567	8.17778	12.4662		142.15	21.1572	72.1328
			37.0821	10.6142	12.0466		66.1106	58.6668	47.7076
			26.2745	31.7604	12.3207		154.043	35.1355	26.1989
			51.9288	10.9705	9.064		134.302	44.6305	61.2301
			10.2686	15.1044	16.008		66.2364	29.4877	24.9196
			62.264	17.2545	13.0475		113.069	84.2462	31.8239
			13.137	39.216	9.21091		22.7427	10.9769	30.7229
			61.0675	10.1504	14.3065		92.0644	19.4776	26.917
			32.6101	24.4266	24.8641		14.8905	86.3781	57.7878
			24.1836	17.7899	12.4252		116.989	8.88335	24.758
			75.3288	9.16123	8.46821		22.1716	22.4467	38.8288
			8.06286	25.711	10.1294		42.4111	12.8337	29.0242
			11.1289	8.39517	8.73775		177.191	20.2983	74.1085
			40.6318	13.8005	11.2866		75.837	12.2261	79.4435
			52.3438	16.8656	22.0519		101.316	12.9839	38.6454
			31.1564	27.3478	11.1801		12.1547	36.6049	110.476
			23.2845	21.7061	21.9432		22.8985	10.6448	73.1967
			58.0192	17.3423	13.5679		32.6307	13.9417	106.447
			10.4797	14.1728	12.4306		48.2359	38.7757	61.7302
			45.3606	30.7612	19.5276		85.8297	20.8762	36.104
			63.9434	22.685	10.5173		42.504	8.06765	72.3664
			26.7362	12.6506	36.1831		20.0591	18.2441	30.6171
			36.7305	51.0943	10.8516		12.5264	8.24988	23.0287
			47.1396	8.30845	8.20891		101.183	81.1464	23.2227
			10.6017	11.1245	9.1555		154.563	34.6308	45.193
			30.4925	32.8562	15.2571		148.988	89.8521	92.8887
			25.2754	18.3412	19.3221		20.1776	12.2333	58.513
			26.0584	18.7713	13.7779		168.871	15.4441	42.7181
			30.8942	52.0925	11.9061		19.3799	20.6379	34.2071
			44.1627	26.5113	12.8706		28.3479	9.50063	26.6202
			12.7102	13.898	11.6178		61.952	28.2829	48.3379
			44.3612	15.8178	15.8241		117.286	8.54917	24.5911
			44.6146	9.47935	17.9827		139.278	19.7508	37.7184
			31.6214	17.146	17.8677		120.872	58.6617	77.3318
			24.8207	10.0686	11.1283		95.0313	17.5265	23.1055
			46.2932	21.2428	8.54322		12.9072	21.9448	36.3566
			44.8141	18.9165	11.7574		54.3888	50.7527	67.6457
			9.13452	36.9028	8.59391		104.592	16.1708	81.5687
			33.7247	13.1769	12.2463		133.877	8.86789	29.6878
			37.6623	14.0978	19.8747		121.177	17.6174	123.51
			42.8558	23.8438	13.9864		18.9045	13.2209	22.3008
			11.6608	16.5124	23.1867		49.1145	61.0589	33.2892
			13.2996	34.292	11.1338		182.364	32.931	30.8462
[truncated: 29,872 more rows]
