# Supplementary material for: NANOG is repurposed after implantation to repress Sox2 and begin pluripotency extinction
Source: EMBO J. 2025 Aug 18;44(19):5337–74. doi: 10.1038/s44318-025-00527-9 (PMC12488938; doi:10.1038/s44318-025-00527-9)
Supplement: Supplementary file 6 — Source data Fig. 2 [file 44318_2025_527_MOESM6_ESM.zip › Figure 2/2H/PMCC to Sox2 ANI Threshold.xlsx]

## Sheet: PMCC
Sox2 ANI Threshold	PMCC between percentages of nuclei with Sox2 ANI above threshold in each embryo region and percentages of observed Nanog-GFP+ colonies explanted from each embryo region
	Explants (24h)	Randomised 1	Randomised 2	Randomised 3	Randomised 4	Randomised 5	Randomised 6	Randomised 7	Randomised 8	Randomised 9	Randomised 10	Randomised 11	Randomised 12	Randomised 13	Randomised 14	Randomised 15	Randomised 16	Randomised 17	Randomised 18	Randomised 19	Randomised 20	Randomised 21
10	0.741764	0.300463	0.0949638	0.42635	0.0647678	0.490405	0.320885	0.089934	0.083486	0.221189	0.357947	0.0920561	0.460896	0.432984	0.404742	0.333883	0.113689	0.438425	0.129854	0.0131481	0.147024	0.439924
10.06	0.740292	0.296945	0.090897	0.425672	0.0647371	0.49067	0.32418	0.0901869	0.0836659	0.223063	0.35808	0.0921693	0.461204	0.433063	0.404949	0.333956	0.113753	0.438736	0.129965	0.0133628	0.147259	0.439863
10.12	0.738245	0.295294	0.0931504	0.423778	0.0648178	0.49115	0.328038	0.0905347	0.0840081	0.225456	0.35827	0.0924202	0.461617	0.433156	0.40532	0.334041	0.113973	0.439213	0.130107	0.0136174	0.147533	0.440047
10.18	0.737845	0.298341	0.0987125	0.424007	0.0650406	0.491637	0.330392	0.0911599	0.0843083	0.228682	0.35809	0.09265	0.461708	0.433453	0.406139	0.333895	0.114149	0.439575	0.130091	0.0137342	0.147744	0.440106
10.24	0.736239	0.303353	0.100908	0.418908	0.0650121	0.492313	0.333231	0.0915749	0.0846268	0.231441	0.357935	0.0929453	0.462011	0.433665	0.406622	0.333755	0.114407	0.439893	0.130126	0.0139359	0.148052	0.440251
10.3	0.739246	0.305703	0.105686	0.421693	0.0649804	0.49265	0.335516	0.0917723	0.0850113	0.232305	0.357846	0.0930321	0.462507	0.433869	0.406784	0.333616	0.114495	0.440423	0.130155	0.0140462	0.148167	0.44027
10.36	0.740012	0.307396	0.110626	0.423509	0.0652348	0.493046	0.338444	0.0923478	0.0853629	0.234988	0.357952	0.0932484	0.462734	0.434195	0.407533	0.3337	0.114695	0.440904	0.130188	0.0141763	0.14835	0.440434
10.42	0.734574	0.302638	0.111984	0.419523	0.0653579	0.493749	0.343325	0.0929772	0.0857459	0.239613	0.357885	0.0935771	0.463097	0.434264	0.408259	0.333516	0.114985	0.441431	0.130363	0.0145441	0.148812	0.440569
10.48	0.734489	0.305485	0.118413	0.418628	0.0654641	0.494181	0.345107	0.0934204	0.0860389	0.241764	0.35776	0.093772	0.46326	0.434412	0.408842	0.333369	0.115191	0.441762	0.130344	0.0146468	0.148987	0.440722
10.54	0.730065	0.3034	0.112923	0.411783	0.0654243	0.494633	0.348679	0.0937093	0.0861419	0.244261	0.357848	0.0940105	0.463424	0.434501	0.409046	0.333404	0.115399	0.441871	0.130495	0.0149186	0.149328	0.440804
10.6	0.728917	0.299626	0.115463	0.410881	0.0654509	0.49497	0.352574	0.0940586	0.0864691	0.246469	0.35811	0.0941747	0.46386	0.434495	0.409416	0.333475	0.115645	0.442371	0.130641	0.0151802	0.149614	0.441032
10.66	0.728919	0.304234	0.117928	0.408811	0.0655349	0.495426	0.353827	0.0943281	0.0866786	0.247288	0.358095	0.0944368	0.463958	0.434647	0.40968	0.333505	0.115772	0.442547	0.130627	0.0152718	0.149718	0.441089
10.72	0.726681	0.307996	0.117564	0.404492	0.0654856	0.495986	0.355054	0.0949738	0.0867838	0.250903	0.357818	0.094681	0.463864	0.434722	0.410589	0.333326	0.115965	0.442568	0.130528	0.0154237	0.150068	0.441064
10.78	0.728022	0.310884	0.117535	0.403882	0.0654614	0.496434	0.358213	0.0954966	0.0870945	0.253388	0.357939	0.0948727	0.464204	0.435012	0.411219	0.333433	0.116182	0.442969	0.130542	0.0156088	0.15036	0.441169
10.84	0.734876	0.320332	0.124377	0.409529	0.0653994	0.496813	0.359029	0.0962082	0.0875229	0.25566	0.357602	0.094909	0.464516	0.435475	0.412268	0.33322	0.116281	0.443497	0.130289	0.0155787	0.150508	0.441081
10.9	0.731991	0.317805	0.126256	0.408628	0.0656421	0.497367	0.361979	0.0964532	0.0878674	0.257186	0.357672	0.095245	0.46483	0.435542	0.412415	0.333218	0.116415	0.443949	0.130467	0.0158226	0.150684	0.441164
10.96	0.730498	0.314277	0.129269	0.411295	0.0658846	0.497815	0.364456	0.0967507	0.0882562	0.259065	0.357665	0.0954801	0.46521	0.43559	0.412734	0.333136	0.116488	0.444525	0.130612	0.0160347	0.150845	0.441182
11.02	0.73412	0.318607	0.134192	0.416103	0.0659631	0.49819	0.365774	0.0971507	0.088693	0.260538	0.357395	0.0955647	0.465621	0.435986	0.413262	0.332924	0.116537	0.445107	0.130549	0.0160664	0.150927	0.441125
11.08	0.73623	0.318791	0.132805	0.418167	0.0659594	0.498426	0.368087	0.0976471	0.0888809	0.261734	0.357787	0.0957293	0.465794	0.435986	0.413826	0.333289	0.116574	0.445413	0.130511	0.0162438	0.151123	0.440995
11.14	0.736332	0.321074	0.134475	0.41902	0.0661584	0.498848	0.370247	0.098166	0.0892053	0.264646	0.357628	0.0958971	0.466022	0.436454	0.414531	0.333184	0.11675	0.445829	0.130538	0.0163355	0.151317	0.44111
11.2	0.734637	0.321632	0.13491	0.418928	0.0663048	0.499378	0.371344	0.0986317	0.0894137	0.266649	0.357533	0.096202	0.466051	0.436443	0.415103	0.333159	0.116782	0.446059	0.13052	0.0165048	0.151511	0.440955
11.26	0.734467	0.318808	0.135246	0.420196	0.066427	0.49948	0.373573	0.0988142	0.0896139	0.267947	0.357683	0.0962478	0.466322	0.436597	0.415301	0.333215	0.116887	0.446407	0.130644	0.0166222	0.151627	0.441085
11.32	0.734753	0.322586	0.1396	0.419277	0.0664964	0.500074	0.375409	0.0993016	0.0899845	0.269719	0.357596	0.0965357	0.466572	0.436761	0.415881	0.33314	0.117082	0.446807	0.130605	0.0167664	0.151829	0.441168
11.38	0.735908	0.324544	0.138276	0.418826	0.066505	0.500517	0.378819	0.099659	0.0903521	0.271476	0.35783	0.0967386	0.467073	0.437146	0.416248	0.333343	0.117299	0.447298	0.130704	0.0169644	0.152079	0.441344
11.44	0.735489	0.322897	0.141607	0.420234	0.0667607	0.500794	0.381259	0.100217	0.090634	0.274034	0.357856	0.0968845	0.467207	0.43735	0.416953	0.333305	0.117461	0.44772	0.130746	0.0170941	0.152258	0.441446
11.5	0.739095	0.324975	0.143677	0.423053	0.0666468	0.500917	0.383003	0.10025	0.0909886	0.27405	0.357965	0.0968504	0.467808	0.437627	0.416975	0.333342	0.117566	0.448238	0.130788	0.0171447	0.152317	0.4416
11.56	0.742127	0.331984	0.146558	0.424717	0.0666941	0.501351	0.384064	0.100623	0.091359	0.274978	0.357781	0.0970042	0.468117	0.438134	0.417435	0.333282	0.11766	0.448646	0.130692	0.0171452	0.152382	0.441602
11.62	0.743062	0.337516	0.150846	0.422356	0.0666288	0.50189	0.38583	0.10134	0.0916788	0.277812	0.357655	0.0972121	0.468282	0.438388	0.418422	0.33318	0.117982	0.448947	0.13055	0.0172513	0.152689	0.4418
11.68	0.744689	0.336297	0.150982	0.4244	0.0666227	0.502058	0.388336	0.101647	0.0919586	0.278987	0.357891	0.0972675	0.468677	0.438525	0.418761	0.333322	0.118086	0.449402	0.130607	0.0174023	0.15286	0.441854
11.74	0.74703	0.335788	0.152692	0.428374	0.0667471	0.5022	0.391016	0.102145	0.0923276	0.281334	0.357957	0.0972588	0.469094	0.438953	0.419437	0.333333	0.118224	0.450004	0.130643	0.0174903	0.153029	0.441963
11.8	0.749972	0.338223	0.157636	0.431728	0.0667949	0.502399	0.392221	0.102496	0.0926804	0.28195	0.357952	0.0973056	0.469417	0.439166	0.419884	0.333302	0.118298	0.450488	0.130568	0.0175136	0.153074	0.441986
11.86	0.751331	0.338411	0.158394	0.433733	0.0667827	0.502529	0.39349	0.102723	0.0929183	0.28322	0.358009	0.0973111	0.469749	0.439344	0.420244	0.333326	0.118393	0.450854	0.130588	0.0175815	0.153198	0.442084
11.92	0.754152	0.343157	0.161569	0.435687	0.066738	0.502885	0.394112	0.103183	0.0932101	0.283749	0.358052	0.0974752	0.469943	0.43944	0.420832	0.33343	0.118437	0.451187	0.13042	0.0176337	0.153297	0.441974
11.98	0.755817	0.346068	0.16669	0.436802	0.0667011	0.503284	0.395352	0.103672	0.0935941	0.285177	0.358007	0.0976167	0.470268	0.439534	0.421501	0.333356	0.118609	0.451654	0.130317	0.0177265	0.153472	0.442058
12.04	0.759827	0.348457	0.168967	0.441197	0.066644	0.5033	0.396554	0.104186	0.0938768	0.286927	0.357852	0.0974749	0.470561	0.439955	0.422245	0.333223	0.118665	0.452105	0.13018	0.0176947	0.153582	0.442003
12.1	0.760177	0.348538	0.171779	0.442679	0.0666803	0.503613	0.397802	0.104932	0.0941428	0.290068	0.357723	0.0975669	0.470666	0.440025	0.42333	0.333088	0.118812	0.452478	0.130063	0.0178083	0.153856	0.441986
12.16	0.760044	0.348097	0.174246	0.442097	0.0666622	0.503843	0.399743	0.105297	0.0944269	0.292385	0.357649	0.0975892	0.470997	0.440229	0.423867	0.332915	0.119074	0.452867	0.130102	0.0179142	0.154087	0.442265
12.22	0.760592	0.350389	0.180889	0.442734	0.0666945	0.504256	0.400593	0.105438	0.0948681	0.292654	0.3574	0.0977215	0.471434	0.440368	0.424009	0.332614	0.119219	0.453382	0.130095	0.0179651	0.154129	0.442415
12.28	0.762573	0.351419	0.185567	0.445814	0.0667618	0.50439	0.401337	0.105836	0.0951459	0.293325	0.357552	0.0977846	0.47163	0.440378	0.424581	0.332719	0.119286	0.453781	0.129998	0.0180006	0.154183	0.442448
12.34	0.762605	0.354466	0.189157	0.446836	0.0668835	0.504826	0.401231	0.106189	0.0954169	0.294151	0.357384	0.0980118	0.471717	0.440441	0.425068	0.332641	0.119314	0.454057	0.129896	0.0180411	0.154238	0.442372
12.4	0.764041	0.356639	0.192953	0.449207	0.0670589	0.505076	0.402428	0.106953	0.095699	0.296561	0.357496	0.0981428	0.471768	0.44066	0.42618	0.332781	0.119465	0.454439	0.129751	0.0180839	0.154401	0.44244
12.46	0.765419	0.359984	0.194686	0.448861	0.0669934	0.505388	0.403628	0.107441	0.0959357	0.297738	0.357597	0.09828	0.471935	0.440806	0.426816	0.332897	0.119627	0.454699	0.129633	0.0181595	0.154576	0.4425
12.52	0.764572	0.355637	0.201222	0.455463	0.0675606	0.505643	0.404216	0.107605	0.096356	0.29742	0.357544	0.0985012	0.472132	0.44072	0.426902	0.332793	0.119424	0.455362	0.129723	0.0182354	0.154404	0.44225
12.58	0.766702	0.357644	0.202815	0.45697	0.0674605	0.505769	0.405162	0.107971	0.0965912	0.298541	0.357623	0.0984942	0.472406	0.440881	0.427455	0.332855	0.119544	0.455689	0.129632	0.0182717	0.154541	0.442328
12.64	0.767583	0.359353	0.204083	0.458281	0.0675046	0.506002	0.405903	0.108354	0.0968168	0.299769	0.357466	0.0985567	0.472551	0.44112	0.427952	0.33275	0.119586	0.45598	0.129557	0.0183001	0.154636	0.442256
12.7	0.767933	0.360809	0.205468	0.460676	0.0676731	0.506441	0.406573	0.108679	0.0971548	0.300283	0.35744	0.0988023	0.472785	0.441238	0.428314	0.332802	0.119537	0.456408	0.129523	0.0183964	0.154684	0.442073
12.76	0.767836	0.359199	0.206301	0.461361	0.0677682	0.506701	0.408646	0.109165	0.0974231	0.302123	0.357552	0.0989256	0.473003	0.441321	0.428905	0.33284	0.119669	0.456812	0.129543	0.0185535	0.154888	0.442114
12.82	0.771701	0.362627	0.207872	0.46544	0.0677052	0.506729	0.409697	0.109416	0.0977852	0.302953	0.357376	0.0987649	0.473505	0.44194	0.429294	0.332711	0.119716	0.457348	0.129471	0.0184781	0.154911	0.442147
12.88	0.772588	0.363437	0.210395	0.466816	0.0677236	0.507026	0.410818	0.109785	0.0981004	0.303549	0.357414	0.0988943	0.473774	0.441986	0.429719	0.332722	0.119774	0.457764	0.12941	0.0185749	0.155017	0.442095
12.94	0.773305	0.36571	0.217253	0.469081	0.0678467	0.507493	0.411498	0.110357	0.0985947	0.304728	0.357359	0.0991046	0.474092	0.442041	0.430517	0.332653	0.119901	0.458374	0.129275	0.0186478	0.155122	0.442141
13	0.772537	0.36696	0.219845	0.467836	0.0679175	0.507746	0.411761	0.110622	0.0987015	0.305131	0.357486	0.0992992	0.474044	0.441926	0.430861	0.332771	0.120011	0.458443	0.129214	0.0187092	0.155192	0.442225
13.06	0.772436	0.369204	0.223728	0.467179	0.0679521	0.508117	0.412477	0.110868	0.0990005	0.305311	0.357437	0.099481	0.474256	0.441996	0.431119	0.332707	0.120135	0.458755	0.129161	0.0187694	0.155254	0.442306
13.12	0.77223	0.368295	0.226114	0.468806	0.0681047	0.508338	0.413239	0.111191	0.0992357	0.306058	0.357491	0.0996171	0.474381	0.441965	0.431519	0.332731	0.120158	0.45909	0.129142	0.0188544	0.155316	0.442262
13.18	0.773528	0.367991	0.229854	0.47215	0.0682689	0.508375	0.414154	0.111548	0.0995067	0.306669	0.357517	0.0996101	0.474559	0.442135	0.431977	0.332716	0.120173	0.459518	0.129087	0.0188519	0.15531	0.442242
13.24	0.77292	0.367782	0.230492	0.47208	0.068419	0.508686	0.415274	0.111793	0.099685	0.306603	0.357757	0.0998673	0.474624	0.442058	0.432153	0.332941	0.120186	0.459734	0.129097	0.0189842	0.155364	0.442164
13.3	0.772346	0.367262	0.230985	0.47278	0.0685233	0.509129	0.416481	0.111973	0.100019	0.306878	0.357897	0.100133	0.474966	0.442015	0.432296	0.333058	0.12021	0.460165	0.129159	0.0191611	0.155466	0.44212
13.36	0.772806	0.370029	0.232929	0.473211	0.0685364	0.509513	0.416973	0.112188	0.100335	0.306919	0.357738	0.10029	0.475235	0.442212	0.432495	0.332958	0.120235	0.460511	0.129095	0.0192029	0.155503	0.442039
13.42	0.772761	0.369715	0.236448	0.47479	0.0687172	0.509617	0.417486	0.112526	0.100529	0.307677	0.357617	0.100329	0.47526	0.442323	0.432912	0.332821	0.120261	0.460787	0.129038	0.0192007	0.155508	0.442006
13.48	0.771911	0.368572	0.238298	0.473214	0.0687231	0.509724	0.418451	0.112645	0.100621	0.307929	0.357587	0.100378	0.475308	0.442263	0.432964	0.332692	0.120375	0.460892	0.129061	0.0192698	0.155579	0.442094
13.54	0.772899	0.368538	0.239448	0.474133	0.0687619	0.509874	0.420559	0.112908	0.100967	0.309296	0.357531	0.100349	0.475753	0.44269	0.433277	0.332561	0.120553	0.461394	0.129126	0.0193288	0.155704	0.442296
13.6	0.773422	0.369396	0.242958	0.475746	0.0688843	0.510047	0.421073	0.113403	0.101193	0.310168	0.357557	0.100442	0.475787	0.442743	0.43393	0.332587	0.120604	0.461696	0.128998	0.0193508	0.155762	0.442251
13.66	0.771996	0.369069	0.240435	0.472186	0.0688414	0.510301	0.422374	0.113684	0.101183	0.311705	0.357516	0.100574	0.47572	0.442783	0.43421	0.332535	0.120767	0.461629	0.129028	0.0194846	0.15599	0.442311
13.72	0.77344	0.369862	0.24572	0.474144	0.0688625	0.510439	0.423605	0.11414	0.101573	0.31261	0.357602	0.100578	0.47607	0.442917	0.43485	0.332516	0.120944	0.462171	0.128935	0.0195157	0.156084	0.44249
13.78	0.77374	0.371484	0.248435	0.474716	0.0689206	0.510791	0.424321	0.114453	0.101874	0.31252	0.357832	0.100809	0.476285	0.442867	0.435207	0.332733	0.121012	0.462523	0.128865	0.0196127	0.156146	0.442498
13.84	0.77411	0.370586	0.249455	0.477818	0.0691976	0.510917	0.425221	0.114519	0.102117	0.311814	0.357966	0.100935	0.476477	0.443013	0.435147	0.332874	0.120884	0.462904	0.128923	0.0196527	0.156036	0.442331
13.9	0.775494	0.370087	0.253912	0.479971	0.0692232	0.511024	0.426994	0.11495	0.102541	0.312848	0.357993	0.10089	0.476915	0.44322	0.4357	0.332761	0.121055	0.463531	0.128884	0.0197053	0.156143	0.442494
13.96	0.775513	0.372005	0.254917	0.479348	0.0691765	0.511454	0.427735	0.115298	0.102826	0.313293	0.357972	0.101095	0.477137	0.443253	0.436073	0.332762	0.121133	0.463834	0.128803	0.0198176	0.156282	0.442428
14.02	0.776434	0.371626	0.257935	0.482187	0.0693078	0.511619	0.428786	0.115905	0.103155	0.31466	0.358038	0.101152	0.477323	0.443349	0.436883	0.332792	0.121188	0.464332	0.128695	0.0198781	0.156391	0.442373
14.08	0.777644	0.371027	0.257912	0.483906	0.0692785	0.511696	0.429884	0.116061	0.103366	0.314496	0.358154	0.101162	0.477604	0.443408	0.436984	0.332857	0.121164	0.464669	0.128691	0.0199518	0.156434	0.442264
14.14	0.776776	0.368731	0.258785	0.484805	0.0694211	0.511893	0.430579	0.116411	0.103524	0.315438	0.358152	0.101288	0.477625	0.443267	0.437379	0.332811	0.121156	0.464918	0.128684	0.0200703	0.156535	0.442133
14.2	0.777441	0.369924	0.258656	0.484247	0.0693795	0.511871	0.431042	0.116538	0.103509	0.315465	0.358322	0.101295	0.477596	0.443334	0.43753	0.332978	0.121221	0.464887	0.128638	0.0200669	0.156568	0.442194
14.26	0.778208	0.37048	0.260053	0.486324	0.0694498	0.511956	0.43123	0.116831	0.103686	0.31583	0.3582	0.101299	0.477679	0.443479	0.437887	0.332897	0.121167	0.465149	0.128546	0.0200541	0.156569	0.442026
14.32	0.779031	0.373221	0.261306	0.486157	0.0693514	0.512112	0.431337	0.11724	0.10383	0.316786	0.357915	0.101277	0.477719	0.443726	0.438423	0.332683	0.121237	0.465288	0.128374	0.0200184	0.156667	0.441948
14.38	0.77944	0.375189	0.264756	0.486386	0.0692839	0.512355	0.431494	0.117595	0.10412	0.317693	0.357817	0.101326	0.477957	0.443803	0.438974	0.332571	0.121386	0.46562	0.128253	0.0200359	0.156779	0.442069
14.44	0.779537	0.377273	0.266939	0.486176	0.0692093	0.51262	0.431397	0.11788	0.104344	0.318267	0.357552	0.10138	0.478105	0.443908	0.439354	0.332345	0.121453	0.465847	0.12813	0.0200414	0.156859	0.442031
14.5	0.778543	0.376966	0.269303	0.48715	0.0694051	0.513049	0.432084	0.118605	0.104692	0.320693	0.357331	0.101568	0.478195	0.444003	0.440336	0.332153	0.121552	0.466296	0.128028	0.0201469	0.157059	0.441961
14.56	0.778739	0.378431	0.270614	0.487174	0.0693914	0.51323	0.432324	0.118701	0.104881	0.320841	0.357263	0.101622	0.478391	0.444141	0.440466	0.332098	0.121616	0.466504	0.128002	0.0201564	0.157088	0.442022
14.62	0.777207	0.376872	0.271802	0.487038	0.0695725	0.513541	0.433024	0.118953	0.105102	0.322139	0.357157	0.10179	0.478507	0.444131	0.440786	0.331959	0.121701	0.466787	0.128059	0.0202704	0.1572	0.442076
14.68	0.778737	0.381138	0.273088	0.486571	0.0694453	0.513731	0.433778	0.119468	0.105335	0.32355	0.357134	0.101792	0.4787	0.444544	0.441547	0.331997	0.121922	0.467028	0.127887	0.0202417	0.157364	0.442251
14.74	0.780531	0.383714	0.273077	0.488929	0.0694941	0.513867	0.43442	0.119947	0.105569	0.324215	0.357151	0.10182	0.47885	0.444932	0.442157	0.332126	0.121896	0.467357	0.12774	0.0202191	0.157407	0.442084
14.8	0.780036	0.385382	0.276419	0.488401	0.0694836	0.514248	0.434713	0.120249	0.105911	0.324665	0.356944	0.101955	0.479101	0.44502	0.442524	0.331915	0.122018	0.467721	0.127652	0.0202656	0.157493	0.442131
14.86	0.780107	0.386787	0.27783	0.489843	0.0696402	0.514468	0.434875	0.120611	0.106139	0.325429	0.356834	0.102055	0.479181	0.445259	0.443008	0.331892	0.122014	0.468007	0.127566	0.0202578	0.157512	0.442045
14.92	0.779592	0.3863	0.28126	0.489577	0.0697555	0.51461	0.435945	0.120737	0.106379	0.325354	0.357016	0.102157	0.479384	0.445262	0.443119	0.331953	0.122165	0.468312	0.127604	0.0203158	0.157528	0.442275
14.98	0.779006	0.38635	0.281999	0.48995	0.0698882	0.51485	0.436369	0.12073	0.106573	0.324686	0.356994	0.102314	0.479537	0.445319	0.442974	0.331946	0.122112	0.46854	0.127643	0.0203689	0.157477	0.442172
15.04	0.778613	0.385011	0.281832	0.489155	0.0699368	0.514989	0.437776	0.120955	0.106698	0.325478	0.357019	0.102377	0.479638	0.445379	0.443162	0.331895	0.122222	0.468721	0.127694	0.020472	0.1576	0.442233
15.1	0.777909	0.382813	0.283012	0.491228	0.0701362	0.515042	0.437576	0.121118	0.106807	0.326317	0.356928	0.102414	0.479643	0.445295	0.443434	0.331794	0.122157	0.468926	0.127711	0.0205025	0.157603	0.442145
15.16	0.779396	0.386542	0.280957	0.491949	0.0701947	0.515194	0.438437	0.121473	0.106938	0.326894	0.356909	0.102465	0.479711	0.445886	0.443834	0.331952	0.122155	0.469072	0.127614	0.0204568	0.157632	0.442023
15.22	0.779772	0.385322	0.28166	0.492242	0.0701972	0.515182	0.43946	0.121589	0.10704	0.327027	0.357134	0.102468	0.479852	0.445838	0.443946	0.332069	0.122236	0.469253	0.127645	0.0205238	0.157692	0.442127
15.28	0.779198	0.385435	0.283937	0.492729	0.0703176	0.51541	0.439685	0.12228	0.107226	0.32894	0.357026	0.102572	0.479766	0.445853	0.444905	0.331984	0.122333	0.469491	0.127483	0.0205677	0.157854	0.442078
15.34	0.779052	0.385931	0.286961	0.493813	0.0703643	0.515718	0.439971	0.122517	0.107599	0.328959	0.356903	0.102683	0.480083	0.445904	0.445171	0.331842	0.122362	0.469955	0.127425	0.0206187	0.157882	0.442036
15.4	0.778549	0.385594	0.288459	0.493457	0.0704046	0.515877	0.440444	0.122864	0.107739	0.330008	0.356864	0.102749	0.480112	0.445888	0.445634	0.331766	0.122473	0.470128	0.127372	0.0206748	0.158	0.442094
15.46	0.777568	0.386108	0.289589	0.49217	0.0704201	0.516266	0.440935	0.12307	0.107967	0.330375	0.356885	0.10297	0.480277	0.445808	0.445856	0.331767	0.122586	0.47035	0.127364	0.0207944	0.158119	0.442157
15.52	0.778654	0.387255	0.28933	0.493487	0.0704202	0.516278	0.441214	0.123347	0.108054	0.330663	0.356913	0.10295	0.480318	0.445993	0.446204	0.331852	0.122556	0.47049	0.127264	0.0207731	0.158142	0.442034
15.58	0.779968	0.388248	0.291829	0.495748	0.0704082	0.516362	0.441706	0.123994	0.108353	0.331641	0.35686	0.102905	0.480485	0.446182	0.447063	0.331805	0.122599	0.470928	0.127052	0.0207614	0.15824	0.441916
15.64	0.779385	0.38723	0.293686	0.497309	0.0705747	0.51661	0.442034	0.124315	0.108653	0.332544	0.35666	0.102994	0.480668	0.446259	0.447468	0.331602	0.122596	0.471343	0.127031	0.0208183	0.158292	0.441826
15.7	0.778462	0.386093	0.293279	0.497144	0.0706833	0.516762	0.44218	0.124366	0.108683	0.332513	0.356641	0.103123	0.480616	0.44614	0.447443	0.331587	0.122541	0.471378	0.127065	0.0208914	0.158305	0.441696
15.76	0.778182	0.38634	0.293219	0.497401	0.0707229	0.517016	0.442506	0.124571	0.108888	0.332971	0.356309	0.103185	0.480757	0.44633	0.447609	0.331308	0.122512	0.471624	0.127036	0.0209287	0.158356	0.441518
15.82	0.777208	0.386753	0.29429	0.497129	0.070823	0.517251	0.442332	0.124694	0.109015	0.333004	0.356134	0.103316	0.480758	0.446347	0.447711	0.331179	0.122491	0.471738	0.127005	0.0209513	0.158352	0.441419
15.88	0.777173	0.387255	0.293828	0.496742	0.0707667	0.517552	0.442855	0.124829	0.109212	0.332846	0.356127	0.103462	0.480966	0.446332	0.447776	0.331178	0.122498	0.471956	0.126988	0.0210554	0.158436	0.441309
15.94	0.776348	0.386383	0.296796	0.497802	0.0709841	0.517681	0.443091	0.125135	0.109422	0.333438	0.35603	0.103532	0.480996	0.446377	0.448161	0.331056	0.122525	0.472248	0.12695	0.0210654	0.158433	0.441304
16	0.776199	0.387088	0.297296	0.498508	0.0710786	0.517831	0.443126	0.125213	0.109579	0.333549	0.355877	0.103586	0.481109	0.446568	0.448239	0.330961	0.122495	0.472436	0.126941	0.0210548	0.158407	0.441238
16.06	0.775506	0.385377	0.301911	0.500183	0.0713811	0.518016	0.444362	0.125723	0.110003	0.335109	0.355933	0.103668	0.481372	0.446704	0.448957	0.330893	0.122684	0.473046	0.126948	0.0211164	0.15849	0.441488
16.12	0.774764	0.384649	0.306059	0.501322	0.071645	0.518224	0.445402	0.125917	0.110421	0.335453	0.355896	0.103756	0.481714	0.446936	0.449174	0.330767	0.122806	0.473603	0.127006	0.0211428	0.158464	0.441695
16.18	0.773302	0.376548	0.304495	0.503045	0.0721149	0.518333	0.448183	0.126147	0.110626	0.337399	0.35608	0.103889	0.481884	0.446795	0.449303	0.330709	0.12284	0.474083	0.127352	0.0214336	0.158627	0.441727
16.24	0.772626	0.37628	0.306802	0.502049	0.0721451	0.518428	0.448653	0.126188	0.110738	0.337169	0.356215	0.103969	0.481963	0.446688	0.449324	0.330747	0.122965	0.474195	0.127369	0.0214773	0.158646	0.441915
16.3	0.772025	0.374542	0.30759	0.501837	0.0722358	0.518883	0.450609	0.126471	0.111216	0.337967	0.356158	0.104152	0.482467	0.446786	0.449525	0.330558	0.123116	0.474824	0.127483	0.0216884	0.158825	0.441995
16.36	0.77146	0.373692	0.305597	0.502547	0.0724923	0.519382	0.452139	0.126784	0.11156	0.338745	0.35626	0.104471	0.482746	0.446943	0.449769	0.330696	0.123103	0.475281	0.12759	0.0218928	0.15895	0.441851
16.42	0.770215	0.371796	0.30596	0.503044	0.0727937	0.519731	0.453132	0.127188	0.111782	0.339354	0.356468	0.10477	0.482762	0.446797	0.450165	0.330873	0.123102	0.475592	0.127626	0.022069	0.159043	0.441738
16.48	0.769373	0.370539	0.30661	0.502573	0.0730175	0.519888	0.454578	0.127491	0.11198	0.340773	0.356223	0.104805	0.482844	0.447132	0.450455	0.330582	0.123238	0.475868	0.127707	0.0221194	0.159133	0.441844
16.54	0.770416	0.372062	0.305947	0.503203	0.0730682	0.520326	0.456571	0.127977	0.11244	0.341434	0.356507	0.105026	0.483324	0.447467	0.450973	0.330868	0.123372	0.476459	0.127697	0.0222777	0.159311	0.441884
16.6	0.771315	0.372983	0.305217	0.503206	0.0729617	0.520609	0.457648	0.128411	0.112703	0.342219	0.356619	0.105129	0.483599	0.447565	0.451481	0.330968	0.12348	0.476795	0.127625	0.0224013	0.159513	0.441858
16.66	0.770948	0.372351	0.307554	0.504112	0.07334	0.520638	0.459307	0.128822	0.112926	0.342736	0.356711	0.105185	0.483608	0.44796	0.451873	0.331019	0.123569	0.477137	0.12764	0.0223888	0.159474	0.441949
16.72	0.769707	0.371642	0.308457	0.502991	0.0735694	0.521011	0.460842	0.129123	0.113216	0.343805	0.356741	0.10541	0.48379	0.448121	0.452164	0.330985	0.123759	0.477481	0.12774	0.0225274	0.159605	0.442145
16.78	0.768941	0.371592	0.307671	0.501426	0.0737498	0.521314	0.46261	0.129408	0.11339	0.344596	0.356777	0.105603	0.483866	0.448394	0.452355	0.331006	0.123909	0.477672	0.127824	0.0226443	0.159726	0.442241
16.84	0.770401	0.371937	0.305849	0.50332	0.0737757	0.521516	0.464036	0.129689	0.113737	0.345177	0.356695	0.105609	0.484302	0.448851	0.4526	0.330959	0.123885	0.478183	0.127847	0.0227169	0.159816	0.442084
16.9	0.771032	0.372487	0.30621	0.504384	0.0738725	0.521727	0.465082	0.130297	0.113998	0.345954	0.356821	0.10572	0.484413	0.449028	0.4533	0.331104	0.12393	0.478553	0.12773	0.0227899	0.159939	0.441964
16.96	0.769571	0.372205	0.306416	0.503795	0.0740822	0.522204	0.465524	0.130693	0.114265	0.347082	0.356532	0.105969	0.48447	0.449132	0.453704	0.330869	0.123968	0.478843	0.127731	0.0229104	0.160065	0.441839
17.02	0.769768	0.371573	0.30828	0.505993	0.0742931	0.522538	0.466782	0.130965	0.114806	0.3472	0.356616	0.106119	0.485008	0.44936	0.453965	0.330892	0.123998	0.479587	0.127786	0.02302	0.16009	0.441848
17.08	0.769191	0.369172	0.307007	0.505942	0.0745556	0.522882	0.469027	0.131458	0.115102	0.348816	0.356725	0.106327	0.485207	0.449513	0.454426	0.330913	0.124129	0.480033	0.127919	0.0232461	0.160312	0.441873
17.14	0.77103	0.372556	0.305701	0.506433	0.074442	0.523069	0.47005	0.13176	0.115337	0.348637	0.356887	0.106379	0.485501	0.449973	0.45473	0.331179	0.124169	0.480305	0.127808	0.0232491	0.160376	0.441805
17.2	0.76951	0.372005	0.307156	0.50511	0.0747209	0.523603	0.471835	0.132112	0.115753	0.349344	0.357015	0.106723	0.485778	0.450104	0.45502	0.331225	0.124385	0.480782	0.127919	0.0234425	0.160516	0.442013
17.26	0.769084	0.372028	0.308209	0.505526	0.0749602	0.523972	0.473199	0.132489	0.11614	0.34967	0.357115	0.106948	0.486044	0.450338	0.45536	0.331309	0.124464	0.481274	0.127945	0.0235544	0.160579	0.442027
17.32	0.768183	0.371122	0.311547	0.506955	0.0751345	0.524185	0.472766	0.132676	0.116468	0.350007	0.356922	0.107027	0.486248	0.450277	0.455649	0.331077	0.124465	0.4817	0.12792	0.023577	0.160562	0.442024
17.38	0.767595	0.369892	0.313212	0.507899	0.0753467	0.524284	0.473316	0.132817	0.116682	0.349623	0.356829	0.107085	0.486345	0.450364	0.455675	0.330943	0.124413	0.482011	0.12794	0.0236017	0.160496	0.441905
17.44	0.767851	0.370717	0.314988	0.508386	0.0752847	0.524637	0.473887	0.132942	0.117145	0.348909	0.356793	0.1072	0.486864	0.450467	0.455717	0.330857	0.124457	0.482565	0.127913	0.0236863	0.160528	0.44188
17.5	0.767594	0.369129	0.313445	0.506907	0.0753116	0.525018	0.475954	0.133474	0.117444	0.351474	0.35657	0.10729	0.487148	0.450711	0.456297	0.330525	0.124738	0.482963	0.128021	0.0239073	0.160894	0.442046
17.56	0.76677	0.369985	0.313252	0.505355	0.0753906	0.52533	0.476525	0.133598	0.117562	0.351925	0.356611	0.107497	0.487203	0.450797	0.456411	0.330587	0.124865	0.483032	0.128062	0.0239901	0.160985	0.442174
17.62	0.766952	0.370611	0.310955	0.506136	0.0755416	0.525803	0.477456	0.133953	0.117842	0.351994	0.356889	0.107839	0.48741	0.450875	0.45671	0.330961	0.124791	0.483381	0.128066	0.0241752	0.161094	0.441914
17.68	0.767715	0.372073	0.309056	0.504984	0.075465	0.526182	0.479111	0.13455	0.118105	0.353664	0.356885	0.107967	0.487649	0.451243	0.457386	0.330981	0.125012	0.483683	0.128021	0.0243182	0.161399	0.441975
17.74	0.765936	0.369879	0.310139	0.504062	0.0757577	0.526496	0.479948	0.134962	0.118301	0.355748	0.356738	0.108151	0.487639	0.451228	0.457914	0.33075	0.125213	0.483933	0.128122	0.0244657	0.161593	0.442174
17.8	0.765452	0.369517	0.310095	0.504202	0.0759836	0.526658	0.480772	0.135169	0.11844	0.356304	0.356779	0.108277	0.487676	0.451418	0.45811	0.330802	0.125255	0.484121	0.128176	0.0245183	0.161623	0.442201
17.86	0.765843	0.369937	0.310399	0.503514	0.0759262	0.526689	0.481577	0.135329	0.118512	0.357008	0.356998	0.108285	0.487795	0.451481	0.458372	0.33095	0.125452	0.484207	0.128186	0.0245621	0.161745	0.442478
17.92	0.765622	0.36813	0.311064	0.505811	0.0762185	0.526832	0.481827	0.135812	0.118743	0.358586	0.357037	0.108381	0.487858	0.451481	0.459067	0.330982	0.12544	0.484602	0.128182	0.0246462	0.161843	0.442409
17.98	0.764072	0.36644	0.313288	0.505548	0.0765173	0.527044	0.482326	0.136179	0.118916	0.359373	0.357034	0.108559	0.487778	0.451374	0.459473	0.330904	0.125537	0.484827	0.128201	0.024736	0.161906	0.442478
18.04	0.766125	0.367065	0.314024	0.508721	0.076642	0.526975	0.483759	0.136734	0.119254	0.359596	0.357312	0.108478	0.488078	0.451842	0.460118	0.33118	0.125531	0.485392	0.128088	0.0247123	0.161914	0.442388
18.1	0.765508	0.365677	0.315193	0.509932	0.0767978	0.527239	0.483811	0.136852	0.119572	0.359677	0.357149	0.108593	0.48834	0.451801	0.460203	0.330979	0.125477	0.485822	0.128133	0.0248041	0.161924	0.442266
18.16	0.765821	0.366418	0.315728	0.511671	0.0768653	0.527427	0.483384	0.136967	0.119809	0.359794	0.3572	0.108689	0.488571	0.451847	0.460439	0.331096	0.125414	0.486128	0.128092	0.0248212	0.161915	0.442193
18.22	0.766517	0.367384	0.315485	0.51131	0.0767677	0.527551	0.484077	0.137371	0.119945	0.360423	0.35717	0.108692	0.488662	0.452019	0.460895	0.331069	0.125519	0.486293	0.12799	0.0248613	0.162063	0.442172
18.28	0.765925	0.366993	0.316094	0.511298	0.0768878	0.527754	0.484242	0.137638	0.120088	0.361068	0.357128	0.108814	0.488682	0.451999	0.461218	0.331024	0.125564	0.486467	0.127975	0.0249279	0.162141	0.44216
18.34	0.765805	0.366915	0.318426	0.512929	0.0771149	0.528032	0.485038	0.137881	0.120597	0.360907	0.357008	0.108906	0.48912	0.45234	0.461414	0.330876	0.125576	0.487134	0.127992	0.0249608	0.162098	0.442136
18.4	0.766826	0.369709	0.316873	0.512588	0.0771063	0.528111	0.486008	0.1381	0.120682	0.361294	0.356945	0.108892	0.489211	0.452975	0.461625	0.330949	0.125644	0.487205	0.127938	0.0248975	0.16213	0.442147
18.46	0.767197	0.370758	0.317293	0.513181	0.0771169	0.528288	0.486192	0.138389	0.120888	0.361271	0.356928	0.108961	0.489346	0.45312	0.461938	0.330979	0.125637	0.487455	0.127841	0.0249144	0.162164	0.442028
18.52	0.767561	0.368583	0.315631	0.51485	0.0773456	0.528554	0.487887	0.138744	0.121228	0.361547	0.357112	0.10913	0.489661	0.453239	0.462153	0.331106	0.125571	0.488	0.127951	0.0251211	0.162272	0.441794
18.58	0.766711	0.369294	0.314169	0.513727	0.0774809	0.529065	0.488403	0.139103	0.12142	0.362313	0.357032	0.109446	0.489696	0.453343	0.462482	0.331123	0.125613	0.488165	0.127954	0.025273	0.162431	0.441663
18.64	0.764844	0.370563	0.317224	0.512952	0.07774	0.529688	0.487996	0.139836	0.121807	0.363294	0.356805	0.109818	0.489651	0.453333	0.463377	0.330986	0.125726	0.488529	0.127769	0.025356	0.162561	0.441591
18.7	0.763452	0.371144	0.31831	0.511804	0.0780465	0.530159	0.48913	0.140099	0.122075	0.362598	0.357243	0.11026	0.489708	0.453309	0.463506	0.331421	0.125815	0.488782	0.127804	0.0255076	0.162573	0.441652
18.76	0.763179	0.370247	0.319694	0.512113	0.078147	0.530215	0.489625	0.140336	0.122209	0.362159	0.357343	0.110322	0.48972	0.453221	0.463667	0.331449	0.125814	0.488981	0.127764	0.0255566	0.162571	0.441567
18.82	0.762076	0.371706	0.320592	0.511891	0.0783786	0.530744	0.489752	0.140578	0.122569	0.362059	0.357323	0.110665	0.489907	0.453394	0.46389	0.331534	0.125829	0.489335	0.127745	0.0256345	0.162578	0.44151
18.88	0.762237	0.370471	0.320013	0.511878	0.0784246	0.530917	0.490914	0.140873	0.122732	0.362185	0.357556	0.110793	0.490036	0.453299	0.464104	0.331675	0.125881	0.489584	0.127776	0.0257969	0.162713	0.441455
18.94	0.762347	0.369199	0.319487	0.512363	0.0785446	0.531057	0.491985	0.141151	0.12294	0.362708	0.357472	0.11083	0.490198	0.45347	0.464303	0.331541	0.125902	0.489905	0.12783	0.0258955	0.162805	0.441363
19	0.761172	0.369743	0.319763	0.512083	0.0787021	0.531692	0.491882	0.14146	0.123311	0.362631	0.357446	0.111234	0.490392	0.453367	0.464572	0.331588	0.125875	0.49028	0.1278	0.0260694	0.162895	0.441162
19.06	0.761908	0.37104	0.32179	0.512077	0.0786158	0.53198	0.493193	0.141767	0.123819	0.362275	0.357572	0.111298	0.490954	0.453658	0.464843	0.331613	0.126077	0.490888	0.127753	0.0261415	0.162987	0.441347
19.12	0.760311	0.370374	0.322353	0.510132	0.0788471	0.532365	0.494126	0.142106	0.123988	0.363464	0.357481	0.11155	0.49092	0.453715	0.465169	0.331478	0.126289	0.491033	0.127831	0.0262809	0.163152	0.44153
19.18	0.761074	0.369529	0.320413	0.511446	0.0789801	0.532263	0.495013	0.142264	0.123981	0.363356	0.357504	0.111502	0.490886	0.453966	0.465194	0.33154	0.126146	0.491128	0.127855	0.0262925	0.163124	0.441246
19.24	0.760235	0.369883	0.318983	0.510983	0.0790961	0.532744	0.495117	0.142322	0.124171	0.36265	0.357538	0.111851	0.490991	0.453892	0.465068	0.331667	0.126029	0.491293	0.127888	0.0264472	0.163148	0.440953
19.3	0.760134	0.370019	0.319333	0.510778	0.0791872	0.532855	0.49594	0.142416	0.124294	0.362149	0.357807	0.111975	0.491083	0.453937	0.465076	0.331901	0.126075	0.491442	0.127911	0.026504	0.163144	0.441003
19.36	0.759197	0.370215	0.320815	0.511325	0.0794181	0.533143	0.495569	0.142759	0.124518	0.36266	0.357737	0.112171	0.491082	0.453943	0.46553	0.331893	0.126073	0.491694	0.127843	0.0265369	0.163164	0.440936
19.42	0.758398	0.369346	0.323104	0.511463	0.0795596	0.533204	0.495618	0.142734	0.124704	0.362962	0.357605	0.112173	0.491232	0.453983	0.465542	0.331676	0.126167	0.491926	0.127911	0.0265325	0.163134	0.441144
19.48	0.758822	0.370743	0.322096	0.511311	0.0795834	0.53344	0.496667	0.142779	0.124928	0.362059	0.35777	0.112319	0.4915	0.454296	0.465403	0.331891	0.126155	0.49217	0.127933	0.0265874	0.163117	0.44106
19.54	0.759699	0.370455	0.320602	0.511946	0.0795603	0.533488	0.49734	0.142914	0.124997	0.362834	0.358003	0.112345	0.491665	0.454337	0.46562	0.332099	0.12621	0.49231	0.127984	0.026678	0.163246	0.441127
19.6	0.760797	0.369416	0.319634	0.513656	0.0796095	0.533582	0.498486	0.143105	0.12529	0.363072	0.358147	0.112347	0.492058	0.454522	0.465768	0.332179	0.126197	0.492779	0.128056	0.0267899	0.163326	0.441053
19.66	0.759739	0.367811	0.320177	0.513565	0.0798861	0.533938	0.499388	0.143311	0.125594	0.363629	0.358225	0.112594	0.49226	0.454504	0.465923	0.332174	0.126286	0.493167	0.128193	0.0269636	0.163419	0.441137
19.72	0.760474	0.369813	0.320704	0.513698	0.0797993	0.534136	0.499715	0.143687	0.12587	0.364063	0.358071	0.112593	0.4925	0.454876	0.466381	0.332082	0.126383	0.493473	0.12806	0.0269453	0.163511	0.441134
19.78	0.760338	0.372154	0.320599	0.512667	0.0798014	0.534568	0.500178	0.14408	0.1261	0.363918	0.358284	0.112887	0.492603	0.454985	0.466778	0.332386	0.126476	0.493652	0.127943	0.0270352	0.163622	0.441103
19.84	0.760819	0.373725	0.320422	0.51347	0.0798253	0.534858	0.50038	0.144353	0.126396	0.363787	0.358361	0.113033	0.492865	0.455207	0.46708	0.332555	0.126454	0.493996	0.12786	0.027076	0.163658	0.440977
19.9	0.759407	0.374116	0.322468	0.513706	0.0800444	0.53533	0.499534	0.144882	0.126726	0.364326	0.358034	0.113291	0.492854	0.455168	0.467712	0.332325	0.126429	0.494339	0.127707	0.0271285	0.163716	0.440755
19.96	0.760236	0.375785	0.32216	0.514664	0.0801392	0.535354	0.50003	0.145244	0.126852	0.365076	0.358098	0.113281	0.492915	0.455626	0.468216	0.332499	0.126472	0.494518	0.127618	0.0270666	0.163745	0.440775
20.02	0.761328	0.376405	0.3218	0.515425	0.0801554	0.535394	0.500967	0.145841	0.126997	0.365824	0.358283	0.113283	0.492962	0.455858	0.468915	0.3327	0.126551	0.494758	0.127488	0.0271018	0.163889	0.440719
20.08	0.761045	0.374464	0.322291	0.516625	0.0803512	0.53555	0.501586	0.145994	0.127268	0.365234	0.358302	0.113385	0.493157	0.455814	0.468894	0.332641	0.126447	0.49517	0.127546	0.0272146	0.163866	0.440491
20.14	0.761254	0.371894	0.320938	0.517841	0.0805899	0.53564	0.502787	0.14638	0.127399	0.365987	0.358488	0.113485	0.493199	0.455777	0.469221	0.332751	0.126413	0.495467	0.127637	0.0273892	0.163996	0.440322
20.2	0.761396	0.369684	0.319176	0.518254	0.0807277	0.535836	0.5039	0.146642	0.127581	0.367541	0.358419	0.113552	0.493399	0.455862	0.469481	0.332601	0.126487	0.495779	0.1278	0.0275776	0.164209	0.440328
20.26	0.760433	0.367817	0.318966	0.518479	0.0810305	0.536166	0.5047	0.146806	0.127827	0.367665	0.358546	0.113821	0.493534	0.45578	0.469522	0.33267	0.126475	0.496114	0.127942	0.0277642	0.164265	0.440254
20.32	0.760002	0.368256	0.318345	0.517647	0.0811447	0.53655	0.505362	0.147149	0.128051	0.36882	0.358466	0.114022	0.493663	0.455985	0.469909	0.332624	0.126618	0.496342	0.127975	0.027883	0.164442	0.440332
20.38	0.760935	0.368384	0.317936	0.518689	0.0812226	0.536574	0.506653	0.147417	0.128208	0.367822	0.359056	0.114134	0.493806	0.456044	0.47006	0.33318	0.126583	0.496608	0.12794	0.0279626	0.164436	0.440219
20.44	0.761022	0.369441	0.316111	0.517953	0.0812849	0.536888	0.507661	0.147681	0.128322	0.367467	0.35933	0.114395	0.493853	0.456181	0.470184	0.33353	0.126587	0.496707	0.127928	0.0280873	0.164522	0.44007
20.5	0.760755	0.368967	0.318135	0.518943	0.0813832	0.537075	0.507512	0.147972	0.128652	0.367455	0.35918	0.114445	0.494061	0.45619	0.4705	0.333341	0.126582	0.497135	0.127861	0.0281206	0.164534	0.439979
20.56	0.760321	0.368144	0.318461	0.51928	0.0816816	0.537281	0.508666	0.148356	0.128902	0.367571	0.359283	0.114611	0.494134	0.456391	0.47078	0.333419	0.126611	0.497485	0.127898	0.0282153	0.164569	0.439909
20.62	0.760604	0.367424	0.317835	0.520217	0.0817934	0.537468	0.509082	0.148756	0.129121	0.368535	0.359187	0.11467	0.494275	0.456524	0.47123	0.333331	0.126613	0.497816	0.127893	0.028311	0.164703	0.439778
20.68	0.760644	0.367318	0.316678	0.520766	0.0819712	0.537857	0.510269	0.14889	0.129445	0.36744	0.359691	0.115015	0.494592	0.456536	0.47115	0.333835	0.126539	0.498226	0.127975	0.02851	0.164718	0.439601
20.74	0.760717	0.367616	0.314994	0.520286	0.0819823	0.538048	0.510484	0.149183	0.12947	0.368604	0.35949	0.115082	0.494552	0.456699	0.471489	0.333712	0.126578	0.498243	0.127962	0.0285757	0.16488	0.439506
20.8	0.761497	0.367667	0.31312	0.52152	0.0821359	0.538111	0.511463	0.14942	0.129565	0.368438	0.359845	0.115194	0.494632	0.456906	0.471659	0.334129	0.126483	0.498437	0.127978	0.0286466	0.164894	0.439311
20.86	0.760833	0.365475	0.315489	0.523644	0.08252	0.538238	0.51133	0.150022	0.129869	0.369404	0.359872	0.115299	0.494639	0.456767	0.472429	0.334092	0.126464	0.498932	0.127923	0.0287223	0.164947	0.439214
20.92	0.759954	0.364676	0.31843	0.523626	0.0826878	0.538539	0.511792	0.150293	0.130267	0.369	0.360059	0.115506	0.494894	0.456604	0.472665	0.334136	0.12659	0.499407	0.127923	0.0288419	0.164982	0.439348
20.98	0.758884	0.363491	0.321045	0.524774	0.0830526	0.538791	0.511782	0.150775	0.130629	0.369109	0.360032	0.115689	0.494952	0.45657	0.473173	0.334074	0.126576	0.499893	0.127867	0.0289037	0.164971	0.439239
21.04	0.759101	0.361587	0.318675	0.525554	0.0833471	0.539072	0.513362	0.151195	0.130893	0.370408	0.360092	0.115856	0.495162	0.456833	0.473513	0.334104	0.126598	0.500327	0.12804	0.029123	0.165167	0.439122
21.1	0.760077	0.361326	0.317529	0.527531	0.0835049	0.539035	0.514343	0.151357	0.131028	0.369242	0.360587	0.115932	0.495301	0.456969	0.473523	0.334623	0.126414	0.500609	0.128034	0.029172	0.165078	0.438832
21.16	0.760212	0.362233	0.3159	0.527451	0.0835527	0.539394	0.514866	0.151501	0.131188	0.368838	0.361028	0.116248	0.495462	0.456919	0.473608	0.335134	0.126388	0.500767	0.128049	0.0293291	0.165158	0.438726
21.22	0.760105	0.362255	0.315307	0.527583	0.0837023	0.539828	0.515566	0.151952	0.131559	0.369457	0.360942	0.116463	0.495716	0.457146	0.474016	0.335078	0.12643	0.501219	0.128058	0.0294812	0.165313	0.438592
21.28	0.759051	0.361079	0.315016	0.528321	0.0841571	0.540201	0.516315	0.152143	0.131874	0.369045	0.361043	0.116787	0.495845	0.457287	0.474009	0.335214	0.126311	0.501636	0.128183	0.0296237	0.165261	0.438362
21.34	0.758588	0.360086	0.316631	0.528743	0.0843661	0.540271	0.516523	0.152531	0.132045	0.370198	0.360984	0.116813	0.495846	0.457327	0.474539	0.335089	0.126438	0.50189	0.128176	0.029656	0.165351	0.438508
21.4	0.758496	0.35984	0.31582	0.529122	0.0845852	0.540461	0.517272	0.15294	0.132197	0.370229	0.361063	0.116973	0.495828	0.457506	0.474847	0.33522	0.126386	0.502116	0.128154	0.0297398	0.165399	0.438273
21.46	0.759197	0.360642	0.315585	0.529124	0.0844659	0.540585	0.51791	0.153088	0.132366	0.369352	0.361311	0.117043	0.49604	0.457542	0.474881	0.335448	0.126393	0.502316	0.128091	0.0298053	0.165437	0.438179
21.52	0.758725	0.359667	0.315501	0.528465	0.0846126	0.540871	0.518879	0.153386	0.132575	0.369789	0.361451	0.117244	0.496155	0.45751	0.475103	0.335501	0.126517	0.502575	0.128171	0.0299812	0.165588	0.438241
21.58	0.75751	0.35889	0.316858	0.528218	0.0848899	0.541109	0.519062	0.15368	0.132737	0.369492	0.361567	0.117486	0.496066	0.457366	0.475323	0.335591	0.126524	0.502762	0.128156	0.0300688	0.165586	0.438169
21.64	0.758679	0.356098	0.315393	0.531196	0.0852827	0.541201	0.520896	0.154385	0.133164	0.370875	0.361787	0.117512	0.496424	0.457733	0.476021	0.335717	0.126497	0.503543	0.128281	0.030269	0.165768	0.437984
21.7	0.760194	0.356587	0.31466	0.531578	0.0851476	0.541305	0.522631	0.154566	0.133478	0.370178	0.362238	0.117537	0.496913	0.457971	0.476053	0.33606	0.126598	0.503976	0.128309	0.0303924	0.165868	0.438041
21.76	0.760363	0.357295	0.314158	0.532391	0.0853508	0.54156	0.523409	0.154826	0.133793	0.36954	0.362299	0.117699	0.497135	0.458368	0.476155	0.33621	0.126506	0.504373	0.128297	0.0304368	0.165823	0.437797
21.82	0.760519	0.357381	0.312333	0.531304	0.0853764	0.541807	0.524263	0.155355	0.133854	0.371195	0.362132	0.117788	0.49709	0.458606	0.476713	0.336076	0.126664	0.504445	0.128294	0.030564	0.166105	0.437781
21.88	0.761188	0.357239	0.312069	0.533039	0.0855351	0.541932	0.525128	0.155562	0.13414	0.370034	0.362724	0.117967	0.497371	0.458635	0.476806	0.336656	0.126547	0.504878	0.12829	0.0306689	0.166057	0.437591
21.94	0.7606	0.355119	0.311541	0.533401	0.0858655	0.542086	0.52617	0.155725	0.134272	0.370084	0.363103	0.118191	0.497414	0.45851	0.476845	0.336936	0.126545	0.50512	0.128457	0.0308539	0.166106	0.437578
22	0.761431	0.355935	0.311547	0.534602	0.0859563	0.542217	0.526945	0.156222	0.134562	0.369765	0.36336	0.118272	0.497607	0.458791	0.477317	0.337237	0.126522	0.505529	0.128338	0.0308913	0.166143	0.437402
22.06	0.759451	0.3548	0.313147	0.534853	0.0864567	0.542592	0.526568	0.156571	0.134831	0.369681	0.363092	0.118571	0.49748	0.458796	0.477565	0.33703	0.126414	0.505842	0.128339	0.030956	0.166073	0.437135
22.12	0.759163	0.355921	0.312473	0.534729	0.0865365	0.543163	0.526581	0.156908	0.135221	0.36954	0.362981	0.118884	0.49775	0.458953	0.477811	0.337037	0.126367	0.506242	0.128291	0.0310982	0.166171	0.43686
22.18	0.759645	0.355327	0.309721	0.535191	0.0867041	0.543248	0.527762	0.15708	0.135232	0.369559	0.363311	0.119027	0.497768	0.459116	0.477838	0.33741	0.126282	0.506334	0.128391	0.0312282	0.166234	0.436658
22.24	0.7592	0.354601	0.310493	0.535482	0.0868761	0.543539	0.527974	0.157551	0.135513	0.369592	0.363378	0.119224	0.497847	0.459018	0.478264	0.337442	0.12629	0.506699	0.128339	0.0313627	0.166332	0.436499
22.3	0.757749	0.352143	0.312173	0.536225	0.0873638	0.543721	0.528319	0.157541	0.135765	0.369864	0.363593	0.119453	0.497965	0.458862	0.478245	0.337528	0.126326	0.507062	0.128559	0.0314881	0.166282	0.436696
22.36	0.758049	0.351985	0.311612	0.536106	0.0873976	0.543763	0.5291	0.157704	0.135822	0.370045	0.363784	0.119497	0.498025	0.458944	0.478373	0.337682	0.126394	0.507158	0.12859	0.0315548	0.166358	0.436745
22.42	0.759114	0.352385	0.310755	0.537412	0.0874246	0.543802	0.529608	0.158001	0.136024	0.370547	0.363791	0.119448	0.498256	0.4593	0.478716	0.337737	0.126374	0.507478	0.128559	0.0315686	0.166425	0.43664
22.48	0.758581	0.350807	0.311865	0.537946	0.0876373	0.54379	0.529944	0.158154	0.136113	0.369921	0.364009	0.119529	0.498209	0.459108	0.47876	0.337855	0.126329	0.507655	0.128578	0.0316312	0.166376	0.436557
22.54	0.758255	0.349659	0.311451	0.539384	0.0880613	0.543992	0.530692	0.158412	0.136426	0.369731	0.364057	0.119699	0.498375	0.459412	0.478863	0.337935	0.126194	0.508126	0.128678	0.0317198	0.166319	0.436305
22.6	0.756833	0.348491	0.31217	0.540982	0.0886267	0.544446	0.530508	0.15872	0.136828	0.368688	0.364327	0.120154	0.498458	0.45929	0.479019	0.338281	0.125946	0.508651	0.128708	0.0318728	0.166196	0.435894
22.66	0.756095	0.34839	0.311252	0.540976	0.0889582	0.544801	0.531139	0.158785	0.137059	0.368637	0.364405	0.120443	0.498596	0.459534	0.478952	0.338432	0.125903	0.50891	0.128847	0.0319844	0.16618	0.435814
22.72	0.757324	0.34887	0.309274	0.541886	0.0890468	0.544926	0.532943	0.158993	0.137275	0.367837	0.365222	0.120639	0.498918	0.459754	0.479016	0.339242	0.125892	0.509248	0.128911	0.0321355	0.166227	0.435766
22.78	0.755344	0.346584	0.310356	0.542647	0.0896137	0.545224	0.53233	0.15925	0.137497	0.368209	0.364891	0.12089	0.49878	0.459677	0.479204	0.338941	0.125739	0.509558	0.128999	0.0322237	0.166165	0.43549
22.84	0.755332	0.345504	0.309862	0.544183	0.0898618	0.545376	0.532503	0.159402	0.137714	0.367966	0.365142	0.121054	0.498944	0.459637	0.479309	0.339198	0.125598	0.509908	0.129061	0.0323363	0.166148	0.43528
22.9	0.755976	0.345582	0.307288	0.545226	0.0901539	0.545483	0.534126	0.159676	0.137846	0.367229	0.365697	0.121262	0.499037	0.460019	0.479362	0.339845	0.125457	0.510163	0.129129	0.0324432	0.166121	0.434995
22.96	0.755734	0.346771	0.306665	0.545097	0.0902477	0.545825	0.534205	0.159791	0.138082	0.366828	0.365577	0.121456	0.4992	0.460296	0.479364	0.339855	0.125385	0.510383	0.129111	0.0324836	0.166105	0.434788
23.02	0.755068	0.345862	0.307904	0.545577	0.0904412	0.545914	0.533931	0.159994	0.138204	0.366774	0.365607	0.121556	0.499157	0.460139	0.479577	0.339852	0.125357	0.510559	0.129089	0.0325235	0.166091	0.43472
23.08	0.755676	0.345708	0.307659	0.546989	0.0906099	0.545958	0.534797	0.160268	0.13845	0.365957	0.365971	0.121634	0.499359	0.460342	0.479728	0.340217	0.125261	0.510948	0.12907	0.0325764	0.166046	0.434524
23.14	0.754911	0.346681	0.307408	0.54622	0.0907833	0.546419	0.535192	0.160575	0.138651	0.365117	0.366474	0.122086	0.499376	0.460202	0.479925	0.340792	0.125264	0.511108	0.129022	0.0327397	0.166096	0.434408
23.2	0.755611	0.346101	0.306753	0.547272	0.0909353	0.54639	0.536261	0.160838	0.1388	0.365155	0.366771	0.122096	0.499522	0.460428	0.480133	0.341052	0.12526	0.511395	0.129064	0.0328004	0.166128	0.434364
23.26	0.756196	0.345533	0.304298	0.54821	0.0911984	0.546597	0.537798	0.161116	0.139032	0.364785	0.367218	0.122315	0.499748	0.460725	0.480194	0.341531	0.125158	0.511776	0.129185	0.0329786	0.166178	0.43411
23.32	0.756435	0.345992	0.304611	0.548738	0.0912445	0.54674	0.538043	0.161261	0.139247	0.364555	0.367407	0.122409	0.499954	0.460809	0.480343	0.341725	0.125169	0.512039	0.129164	0.0330207	0.166189	0.434109
23.38	0.756499	0.345891	0.304503	0.548725	0.0913783	0.546779	0.539141	0.161308	0.139378	0.363923	0.367682	0.122487	0.500084	0.461012	0.480233	0.341958	0.125198	0.512221	0.129234	0.0330646	0.16615	0.434149
23.44	0.754902	0.344821	0.305755	0.549728	0.091957	0.547051	0.538826	0.161554	0.13964	0.364086	0.367679	0.122772	0.500032	0.461085	0.480489	0.342023	0.125101	0.512562	0.129299	0.0331089	0.166047	0.434044
23.5	0.755401	0.344864	0.304806	0.549517	0.0919085	0.547119	0.539445	0.161787	0.13971	0.364038	0.367659	0.122776	0.50009	0.461224	0.480604	0.342	0.125103	0.512671	0.129274	0.0331717	0.166135	0.433888
23.56	0.754309	0.344381	0.305508	0.549684	0.0922179	0.547435	0.539474	0.161833	0.139958	0.363478	0.367868	0.12308	0.500198	0.461141	0.480563	0.342215	0.125056	0.512945	0.129352	0.0332772	0.166076	0.433845
23.62	0.755233	0.344862	0.304869	0.551595	0.0923706	0.547468	0.54005	0.162003	0.140248	0.363238	0.367985	0.123068	0.500523	0.461624	0.480706	0.342409	0.124942	0.51338	0.129356	0.03326	0.166008	0.43368
23.68	0.755422	0.345087	0.305356	0.551467	0.092295	0.547561	0.540107	0.162292	0.140357	0.36286	0.368057	0.123113	0.500552	0.461527	0.480948	0.342456	0.124957	0.513511	0.12924	0.0333081	0.166074	0.433557
23.74	0.754488	0.344043	0.305349	0.551328	0.0924764	0.547819	0.539704	0.162384	0.140501	0.362863	0.367747	0.123261	0.500551	0.461454	0.480918	0.342162	0.124859	0.513675	0.12929	0.0334002	0.166085	0.433309
23.8	0.754986	0.343986	0.304399	0.553025	0.0927257	0.547918	0.540468	0.162636	0.140769	0.361832	0.368108	0.123397	0.50076	0.461743	0.480999	0.342592	0.124665	0.514095	0.129289	0.0334579	0.165996	0.432968
23.86	0.752859	0.342068	0.305642	0.553063	0.0933174	0.548361	0.540342	0.162812	0.14112	0.361909	0.367949	0.123762	0.500794	0.461723	0.481038	0.342419	0.124612	0.51451	0.129456	0.033606	0.165946	0.432865
23.92	0.753412	0.343068	0.304375	0.553231	0.0933205	0.548442	0.540959	0.162938	0.14121	0.361416	0.36804	0.12381	0.500898	0.462042	0.481043	0.342601	0.124547	0.514622	0.129424	0.0336133	0.165934	0.43268
23.98	0.754258	0.343078	0.303274	0.553767	0.0932176	0.548521	0.541827	0.162951	0.141375	0.359561	0.368589	0.123928	0.501175	0.461941	0.480782	0.343101	0.124412	0.514866	0.129415	0.0337423	0.165906	0.432398
24.04	0.75399	0.341637	0.300931	0.553221	0.0934734	0.549031	0.543061	0.163187	0.141695	0.360192	0.368661	0.124261	0.50147	0.462066	0.480781	0.343128	0.124439	0.515276	0.129667	0.0340615	0.16612	0.432262
24.1	0.754012	0.340732	0.299911	0.554121	0.0937581	0.549041	0.543659	0.163395	0.141796	0.360269	0.368611	0.124287	0.501476	0.462384	0.480861	0.343122	0.124322	0.515494	0.129736	0.0340926	0.166088	0.432024
24.16	0.753874	0.340008	0.300171	0.55549	0.0940236	0.549095	0.543662	0.163704	0.141959	0.359864	0.368828	0.124402	0.501476	0.462378	0.481135	0.343366	0.124185	0.515775	0.129695	0.0341348	0.166038	0.431779
24.22	0.75403	0.338457	0.297727	0.555746	0.094236	0.549264	0.544511	0.164084	0.142003	0.360193	0.369047	0.124588	0.501429	0.462347	0.481342	0.343583	0.124091	0.515936	0.129788	0.0343516	0.166195	0.431451
24.28	0.752482	0.339392	0.298141	0.554376	0.0944559	0.549816	0.544096	0.164371	0.142211	0.360041	0.368938	0.125003	0.501348	0.462312	0.481548	0.343601	0.124101	0.516042	0.129735	0.0344571	0.16624	0.431306
24.34	0.75135	0.338943	0.299561	0.554264	0.0947026	0.550086	0.543731	0.164517	0.142414	0.360085	0.368967	0.125231	0.501366	0.462166	0.481717	0.343617	0.124132	0.516248	0.129755	0.0345284	0.166237	0.431351
24.4	0.751435	0.338099	0.300231	0.555657	0.0948934	0.550074	0.543648	0.164851	0.142613	0.359818	0.368894	0.125206	0.501414	0.462273	0.481995	0.343543	0.124006	0.516586	0.129689	0.0345288	0.166192	0.431075
24.46	0.751499	0.337495	0.297401	0.556387	0.0952393	0.550337	0.544599	0.165254	0.142729	0.359436	0.369405	0.125548	0.501396	0.462375	0.482194	0.344163	0.123818	0.516816	0.129754	0.0347326	0.166252	0.430646
24.52	0.750569	0.336564	0.297708	0.55672	0.0956794	0.550434	0.545245	0.165374	0.142868	0.359039	0.369621	0.125741	0.501358	0.462542	0.48218	0.344383	0.123777	0.517024	0.129864	0.0347785	0.16615	0.430621
24.58	0.750327	0.335942	0.298745	0.557695	0.0958593	0.550525	0.545006	0.165536	0.143101	0.358951	0.369584	0.125788	0.501491	0.46257	0.482346	0.344327	0.123724	0.517347	0.12986	0.0348001	0.166113	0.430536
24.64	0.751069	0.336315	0.29728	0.558867	0.0960358	0.55053	0.545645	0.165668	0.143245	0.359727	0.369486	0.125733	0.501678	0.463178	0.482508	0.344336	0.12368	0.517592	0.129935	0.0347711	0.166113	0.430479
24.7	0.751531	0.335466	0.29596	0.558792	0.0961513	0.550523	0.546797	0.165993	0.143265	0.360287	0.369612	0.12574	0.501663	0.463371	0.482729	0.344414	0.123738	0.517705	0.130003	0.0348734	0.166246	0.430435
24.76	0.751817	0.334986	0.294278	0.560095	0.0964763	0.550507	0.547387	0.166289	0.143342	0.360541	0.369624	0.125767	0.501636	0.46382	0.482943	0.344544	0.123579	0.517915	0.130045	0.0348813	0.166213	0.430134
24.82	0.750998	0.33425	0.294645	0.559803	0.0968134	0.550769	0.547986	0.166589	0.143561	0.360714	0.369764	0.126008	0.501664	0.463903	0.483151	0.344654	0.123645	0.518186	0.130128	0.0350051	0.166263	0.430161
24.88	0.750438	0.333552	0.294999	0.560279	0.096981	0.550822	0.547468	0.166708	0.143606	0.360596	0.369643	0.126069	0.501566	0.463819	0.483243	0.344565	0.123532	0.518265	0.130105	0.0350149	0.166219	0.429958
24.94	0.750688	0.334392	0.292494	0.560035	0.0970641	0.551216	0.547894	0.167024	0.143748	0.361013	0.369781	0.12635	0.501665	0.464006	0.483495	0.344851	0.123485	0.518415	0.130122	0.0351784	0.166378	0.429713
25	0.749882	0.334591	0.293168	0.559241	0.0972355	0.551421	0.548112	0.167163	0.143867	0.361077	0.36975	0.126512	0.50164	0.464099	0.483586	0.34483	0.123571	0.518499	0.130143	0.0352132	0.166391	0.429795
25.06	0.748837	0.33452	0.292998	0.559213	0.0976238	0.551678	0.5483	0.167405	0.143997	0.360747	0.369947	0.126818	0.501534	0.464196	0.483732	0.345125	0.123501	0.518643	0.130167	0.0352815	0.166341	0.429649
25.12	0.748782	0.333987	0.292489	0.559725	0.0977167	0.551731	0.548455	0.167418	0.144071	0.359773	0.370162	0.126923	0.501582	0.464114	0.483584	0.345343	0.123354	0.51877	0.130183	0.0353473	0.166277	0.429399
25.18	0.747323	0.331794	0.292446	0.560209	0.0982278	0.551967	0.548422	0.167568	0.144216	0.359181	0.3704	0.12726	0.501478	0.463869	0.483544	0.345564	0.123184	0.519008	0.13032	0.0355182	0.166212	0.42913
25.24	0.746862	0.331224	0.293609	0.559519	0.0982935	0.55198	0.548761	0.167758	0.144248	0.359076	0.370453	0.127294	0.501386	0.463764	0.48367	0.345517	0.123296	0.519045	0.130302	0.0355535	0.16625	0.429226
25.3	0.746483	0.33343	0.293082	0.558696	0.098316	0.552433	0.548328	0.168158	0.144403	0.359426	0.370385	0.127588	0.501356	0.46391	0.484136	0.345663	0.123318	0.519101	0.130143	0.0355977	0.166362	0.429075
25.36	0.746223	0.332492	0.294487	0.55957	0.0985575	0.552569	0.548482	0.168624	0.144718	0.358787	0.370584	0.12772	0.501451	0.463845	0.484494	0.345792	0.123274	0.519553	0.130075	0.0356865	0.166361	0.428884
25.42	0.745879	0.33254	0.294423	0.55896	0.098605	0.552853	0.548403	0.16886	0.144891	0.359082	0.370333	0.127845	0.50151	0.463903	0.484655	0.345563	0.123298	0.519719	0.130065	0.0357747	0.166461	0.428756
25.48	0.745394	0.332042	0.295688	0.559008	0.0987929	0.55294	0.548575	0.169052	0.14507	0.359126	0.370319	0.127906	0.501556	0.463965	0.484823	0.345494	0.123363	0.519945	0.130079	0.0357986	0.166458	0.428828
25.54	0.745657	0.33233	0.295718	0.559475	0.0988036	0.553015	0.548661	0.169092	0.145208	0.358964	0.370428	0.127947	0.501719	0.464031	0.484868	0.345612	0.123349	0.520116	0.130076	0.0358202	0.166455	0.428813
25.6	0.743657	0.330281	0.297504	0.560219	0.0994394	0.553265	0.548135	0.169271	0.145464	0.358661	0.370534	0.128276	0.501629	0.463834	0.484988	0.345694	0.123245	0.520461	0.130185	0.0359158	0.166329	0.428724
25.66	0.743981	0.330579	0.296889	0.56063	0.0995453	0.553296	0.548741	0.169476	0.145583	0.358239	0.370646	0.128311	0.5017	0.464125	0.485074	0.345854	0.123189	0.520642	0.130165	0.0359251	0.166304	0.428561
25.72	0.742297	0.328568	0.297988	0.561235	0.10016	0.553676	0.5484	0.16992	0.145943	0.358091	0.37063	0.128669	0.501664	0.464028	0.485373	0.345832	0.123072	0.521126	0.13024	0.0360901	0.166279	0.428284
25.78	0.741739	0.327828	0.298424	0.561459	0.100396	0.55373	0.548572	0.17011	0.146013	0.357696	0.370879	0.128812	0.501582	0.463935	0.485494	0.346058	0.123042	0.521246	0.130248	0.0361463	0.166249	0.42822
25.84	0.742082	0.32705	0.296741	0.561467	0.100593	0.553793	0.549805	0.17035	0.146094	0.358021	0.371005	0.128878	0.501642	0.464241	0.485563	0.346167	0.123055	0.521425	0.130377	0.0362645	0.16634	0.42813
25.9	0.74227	0.326445	0.295116	0.562435	0.100871	0.553807	0.550359	0.170564	0.146151	0.357952	0.371176	0.128961	0.50163	0.464507	0.485664	0.346416	0.122907	0.521595	0.130439	0.0363183	0.166317	0.427862
25.96	0.743192	0.325557	0.292154	0.562976	0.101094	0.553861	0.551874	0.170983	0.14625	0.358527	0.371323	0.129005	0.501721	0.464977	0.485878	0.346588	0.122854	0.52186	0.130568	0.036472	0.166464	0.427595
26.02	0.743076	0.325008	0.290078	0.562592	0.101197	0.554099	0.55214	0.171081	0.14631	0.358626	0.371156	0.129151	0.501749	0.465088	0.485772	0.346482	0.122741	0.521943	0.130668	0.0366138	0.166546	0.427268
26.08	0.743211	0.324546	0.289862	0.563978	0.101381	0.554153	0.552109	0.171088	0.14652	0.358061	0.371256	0.129205	0.501955	0.46522	0.485706	0.346613	0.122574	0.522262	0.130715	0.0366398	0.166447	0.427055
26.14	0.742673	0.324779	0.289855	0.562727	0.101404	0.554428	0.552065	0.171269	0.146615	0.35865	0.3709	0.129315	0.501936	0.465301	0.485829	0.346276	0.122668	0.522298	0.130722	0.0367086	0.166568	0.427038
26.2	0.742915	0.325746	0.2891	0.562757	0.101551	0.554519	0.55285	0.171518	0.146759	0.358661	0.370893	0.129361	0.502012	0.465846	0.485988	0.346374	0.122679	0.522473	0.130711	0.0366859	0.166559	0.426966
26.26	0.742097	0.324686	0.288594	0.562448	0.101856	0.554652	0.553164	0.171649	0.146801	0.358665	0.370903	0.129529	0.501902	0.465892	0.485971	0.346388	0.12264	0.522548	0.130818	0.0367778	0.16656	0.426851
26.32	0.741309	0.323838	0.288544	0.56336	0.102229	0.554875	0.552915	0.171819	0.147031	0.357743	0.371074	0.12979	0.501939	0.465858	0.485977	0.34662	0.122424	0.522866	0.130849	0.0368712	0.166454	0.426493
26.38	0.741049	0.32236	0.28685	0.563674	0.102554	0.555048	0.553557	0.172163	0.147112	0.357441	0.371457	0.130052	0.501874	0.465781	0.486102	0.347003	0.122297	0.523064	0.130944	0.0370798	0.166525	0.426165
26.44	0.74162	0.32292	0.285137	0.564967	0.102794	0.554985	0.554241	0.172309	0.147174	0.357309	0.371679	0.13007	0.501935	0.466331	0.486208	0.347383	0.122155	0.523224	0.130968	0.0370328	0.166435	0.425979
26.5	0.74195	0.323034	0.284676	0.566475	0.103012	0.555007	0.554237	0.172478	0.147368	0.357305	0.371675	0.130076	0.502082	0.4667	0.486384	0.347483	0.122014	0.523529	0.130966	0.0370018	0.166361	0.425778
26.56	0.740907	0.322842	0.284578	0.566017	0.103373	0.555175	0.554561	0.17264	0.147457	0.357126	0.371648	0.130271	0.501963	0.466953	0.486405	0.347529	0.121991	0.523618	0.131028	0.0370258	0.166299	0.425698
26.62	0.74089	0.322169	0.281975	0.56505	0.103539	0.555427	0.555664	0.172885	0.147472	0.35773	0.371787	0.130491	0.501947	0.467103	0.486453	0.34768	0.122028	0.523663	0.131193	0.0372436	0.166494	0.425576
26.68	0.741666	0.323336	0.279811	0.564522	0.103458	0.555663	0.556808	0.172991	0.147613	0.35726	0.372054	0.130646	0.502194	0.467422	0.486358	0.348017	0.122025	0.523805	0.131231	0.037364	0.166584	0.425432
26.74	0.740104	0.324869	0.278779	0.562626	0.103636	0.55628	0.556381	0.173103	0.147738	0.356884	0.371835	0.131114	0.502084	0.467531	0.486294	0.348034	0.12196	0.523754	0.131213	0.037465	0.166601	0.425154
26.8	0.739644	0.323423	0.277882	0.563798	0.104053	0.556311	0.556404	0.173162	0.147838	0.356926	0.371843	0.131209	0.502083	0.467714	0.486261	0.348093	0.121776	0.523978	0.131358	0.0375168	0.166516	0.42492
26.86	0.737872	0.322134	0.278774	0.564368	0.104632	0.556509	0.55551	0.173388	0.147978	0.357095	0.371651	0.131452	0.501862	0.467718	0.486475	0.347994	0.121631	0.524167	0.131407	0.0375364	0.166403	0.424717
26.92	0.736779	0.320537	0.278854	0.564589	0.10515	0.556653	0.555738	0.173697	0.148147	0.357149	0.371587	0.131633	0.501756	0.467899	0.486612	0.347934	0.121562	0.524438	0.131523	0.037623	0.166368	0.424538
26.98	0.737318	0.320035	0.278364	0.566127	0.105304	0.556744	0.556275	0.173776	0.148444	0.355691	0.372154	0.131786	0.502091	0.467911	0.486496	0.348477	0.121373	0.52489	0.131565	0.0377405	0.166278	0.42426
27.04	0.738306	0.32068	0.277271	0.56738	0.105286	0.556798	0.556709	0.173889	0.148609	0.354944	0.372662	0.131875	0.502353	0.468004	0.486571	0.349041	0.121252	0.525146	0.131529	0.0377994	0.166265	0.424075
27.1	0.738524	0.320432	0.277833	0.568428	0.105399	0.556928	0.556643	0.174139	0.148882	0.354391	0.372902	0.131983	0.502553	0.467956	0.486778	0.349262	0.121173	0.525523	0.131483	0.0378735	0.166258	0.423908
27.16	0.73852	0.321827	0.27523	0.568997	0.10574	0.557183	0.557351	0.174415	0.149036	0.35369	0.373309	0.1323	0.5026	0.468528	0.486892	0.349951	0.120972	0.525716	0.131484	0.0379169	0.16618	0.423533
27.22	0.7393	0.322957	0.273609	0.569786	0.105783	0.557174	0.557853	0.174537	0.149081	0.353675	0.373494	0.132308	0.502703	0.468963	0.487022	0.350286	0.120889	0.525806	0.131457	0.0378807	0.166159	0.423401
27.28	0.739037	0.322085	0.272733	0.570218	0.106173	0.557195	0.558591	0.174737	0.149202	0.353858	0.373475	0.132363	0.502709	0.469418	0.48707	0.350303	0.120837	0.526035	0.131591	0.0379141	0.166122	0.423288
27.34	0.737598	0.32237	0.272352	0.569873	0.106602	0.557666	0.558157	0.17506	0.149453	0.35331	0.373426	0.132782	0.502633	0.469572	0.487217	0.350443	0.120679	0.526269	0.131579	0.038011	0.166069	0.422906
27.4	0.73733	0.320932	0.27173	0.570916	0.106976	0.557597	0.558815	0.175265	0.14953	0.351941	0.373978	0.132932	0.502575	0.469577	0.487161	0.350978	0.120479	0.526499	0.131633	0.0380964	0.165942	0.422587
27.46	0.736882	0.320365	0.271617	0.570911	0.107213	0.557758	0.558799	0.175507	0.149658	0.352362	0.373862	0.133048	0.502555	0.469692	0.487354	0.350885	0.12047	0.526671	0.13168	0.0381652	0.165989	0.422492
27.52	0.735947	0.319203	0.270838	0.571088	0.107634	0.55799	0.558927	0.175755	0.149766	0.351889	0.374236	0.133391	0.502453	0.469572	0.487438	0.351297	0.120342	0.526847	0.131769	0.0383323	0.165981	0.422245
27.58	0.735853	0.319909	0.269836	0.571029	0.107744	0.558208	0.559163	0.17591	0.14991	0.351277	0.374361	0.13358	0.502529	0.469781	0.487446	0.351539	0.120242	0.526995	0.13175	0.0383881	0.165961	0.421995
27.64	0.735218	0.319587	0.269365	0.571322	0.108008	0.558433	0.558999	0.17611	0.150077	0.350335	0.374525	0.133834	0.502522	0.469774	0.487454	0.351787	0.120056	0.527208	0.131743	0.0384809	0.165896	0.421622
27.7	0.73509	0.318237	0.269222	0.572624	0.108349	0.5584	0.559482	0.176221	0.150261	0.349157	0.37498	0.133949	0.50263	0.469817	0.48736	0.3522	0.119883	0.527553	0.131827	0.0385583	0.165765	0.421393
27.76	0.734614	0.316713	0.268862	0.573487	0.108722	0.558477	0.559353	0.17649	0.150404	0.348962	0.375006	0.134072	0.502589	0.469854	0.487484	0.352238	0.119716	0.527828	0.131892	0.0386508	0.165734	0.421071
27.82	0.734254	0.316089	0.268208	0.573602	0.108955	0.558498	0.559972	0.176544	0.150442	0.348001	0.375408	0.134231	0.50256	0.469886	0.487335	0.352638	0.119625	0.527919	0.131962	0.0387232	0.165656	0.42093
27.88	0.734012	0.316484	0.268136	0.573408	0.109091	0.558769	0.560246	0.176817	0.15068	0.347282	0.375614	0.134463	0.502669	0.46997	0.487444	0.352887	0.11959	0.528179	0.131929	0.0388219	0.165667	0.420745
27.94	0.733697	0.315765	0.268169	0.574923	0.109494	0.558804	0.559979	0.17701	0.150906	0.347118	0.375588	0.134525	0.502746	0.470274	0.487595	0.352941	0.119411	0.528541	0.13197	0.0388092	0.165545	0.420504
28	0.733584	0.315843	0.268301	0.574608	0.109557	0.558886	0.560375	0.177231	0.150969	0.346751	0.375849	0.134644	0.50272	0.47024	0.487735	0.353185	0.119452	0.528616	0.131935	0.0388694	0.16558	0.420487
28.06	0.733484	0.315665	0.267163	0.575416	0.109813	0.558875	0.560531	0.177314	0.151021	0.346331	0.375938	0.134705	0.50271	0.470545	0.48771	0.353388	0.119276	0.528742	0.131972	0.0388584	0.165476	0.420224
28.12	0.732435	0.315664	0.267276	0.57448	0.110035	0.559101	0.560497	0.177466	0.151101	0.346115	0.375813	0.134905	0.50259	0.470638	0.48772	0.353321	0.119274	0.528777	0.131988	0.0389032	0.165461	0.420121
28.18	0.731584	0.315782	0.266827	0.574215	0.11027	0.559293	0.560184	0.177528	0.151167	0.346022	0.375661	0.135077	0.502508	0.470798	0.487705	0.353292	0.119182	0.528816	0.132015	0.0389166	0.165408	0.419945
28.24	0.73124	0.315341	0.265753	0.575079	0.110589	0.559397	0.560347	0.177704	0.151269	0.344963	0.376197	0.135337	0.502494	0.470794	0.487729	0.353916	0.118973	0.529005	0.132036	0.03901	0.165317	0.419624
28.3	0.731694	0.315627	0.265113	0.575622	0.110617	0.559474	0.560663	0.177943	0.151404	0.344189	0.376535	0.135441	0.502601	0.470842	0.48785	0.354293	0.118874	0.529209	0.13197	0.0390757	0.165319	0.419378
28.36	0.731535	0.315977	0.264664	0.576343	0.110851	0.559592	0.560446	0.178137	0.151563	0.34429	0.37647	0.13553	0.502652	0.471168	0.488047	0.354364	0.118768	0.529418	0.131958	0.0390582	0.165271	0.419197
28.42	0.731636	0.31653	0.264747	0.576775	0.110948	0.559762	0.560393	0.178356	0.151777	0.344251	0.376531	0.135636	0.502798	0.471335	0.488271	0.35449	0.118745	0.52967	0.131916	0.0390855	0.165284	0.41911
28.48	0.732191	0.316878	0.263575	0.576857	0.110917	0.559694	0.561046	0.17845	0.15178	0.343682	0.376597	0.135584	0.502837	0.471628	0.488193	0.354602	0.118667	0.529713	0.131894	0.0390758	0.165259	0.418898
28.54	0.732826	0.316559	0.26181	0.578969	0.111296	0.559564	0.561837	0.178583	0.151979	0.342834	0.376963	0.135583	0.503053	0.472276	0.488154	0.35509	0.118407	0.530118	0.131981	0.039052	0.165078	0.418562
28.6	0.73356	0.31683	0.260199	0.580103	0.111473	0.559454	0.562786	0.178691	0.152081	0.342252	0.377279	0.135559	0.503215	0.472822	0.488126	0.355497	0.118278	0.530343	0.132027	0.0390281	0.164982	0.418379
28.66	0.733334	0.31616	0.260205	0.580782	0.111662	0.559417	0.562485	0.178867	0.152134	0.342024	0.377206	0.135558	0.503143	0.472895	0.488235	0.355459	0.118148	0.530473	0.132005	0.0390188	0.164923	0.418138
28.72	0.732751	0.314966	0.261066	0.580686	0.111984	0.559422	0.563491	0.179027	0.152264	0.341226	0.377816	0.135737	0.50315	0.472824	0.488228	0.355923	0.11824	0.530684	0.132112	0.039126	0.164884	0.418311
28.78	0.733288	0.315743	0.260151	0.580179	0.111943	0.559621	0.564101	0.179393	0.152401	0.341422	0.377866	0.135831	0.503248	0.473055	0.48849	0.356017	0.118296	0.530838	0.132063	0.0392171	0.16503	0.418188
28.84	0.7334	0.316012	0.259978	0.580365	0.112104	0.559665	0.564873	0.179446	0.152566	0.341273	0.378062	0.135885	0.503423	0.473414	0.488478	0.35622	0.118346	0.531048	0.132141	0.039226	0.164995	0.418297
28.9	0.733433	0.316141	0.259808	0.580398	0.112189	0.559733	0.565084	0.179665	0.152693	0.34091	0.378035	0.135921	0.503465	0.473624	0.488565	0.356227	0.1183	0.531217	0.132105	0.0392423	0.164986	0.418114
28.96	0.732289	0.316651	0.260113	0.57917	0.112339	0.560084	0.564612	0.179871	0.152798	0.340955	0.377786	0.136172	0.503339	0.473639	0.488691	0.356077	0.118317	0.531229	0.132063	0.039296	0.165022	0.417995
29.02	0.732353	0.316665	0.258299	0.580147	0.112615	0.560157	0.565042	0.180093	0.152905	0.339753	0.378363	0.136398	0.503374	0.473827	0.488716	0.356791	0.118074	0.53144	0.132063	0.0393732	0.164928	0.417586
29.08	0.731801	0.31608	0.258679	0.580469	0.112742	0.560232	0.564168	0.180225	0.152953	0.339654	0.378133	0.13645	0.503267	0.473699	0.488822	0.356605	0.11794	0.531511	0.132012	0.0393824	0.164897	0.417321
29.14	0.731225	0.316238	0.258396	0.580765	0.113026	0.560462	0.563841	0.180513	0.153153	0.339344	0.37814	0.13666	0.50327	0.473889	0.48902	0.356742	0.117815	0.531749	0.131982	0.0394246	0.164857	0.41704
29.2	0.731046	0.316493	0.258493	0.580777	0.113104	0.560515	0.563783	0.180557	0.153179	0.339662	0.378158	0.136711	0.50326	0.473957	0.489136	0.356796	0.117851	0.531763	0.131988	0.0394155	0.164865	0.417124
29.26	0.730458	0.314907	0.25816	0.581165	0.113476	0.560471	0.563976	0.180603	0.15319	0.339899	0.378184	0.136763	0.503169	0.474059	0.489098	0.356792	0.1178	0.531863	0.132152	0.0394653	0.164823	0.417095
29.32	0.730544	0.31475	0.257702	0.581922	0.113685	0.560393	0.564126	0.180696	0.153288	0.339945	0.378004	0.13668	0.503224	0.474531	0.489127	0.356684	0.117709	0.532046	0.13219	0.0393981	0.164735	0.416955
29.38	0.730108	0.315805	0.256545	0.581314	0.113811	0.560809	0.564431	0.180896	0.153481	0.338898	0.378506	0.137106	0.503317	0.47453	0.489143	0.357318	0.117629	0.532196	0.132164	0.0395546	0.164752	0.416718
29.44	0.729144	0.314901	0.25655	0.581632	0.114073	0.560962	0.563699	0.180957	0.153545	0.33824	0.378607	0.137328	0.50321	0.47428	0.489108	0.357467	0.117443	0.532287	0.13218	0.0396333	0.164676	0.416426
29.5	0.728657	0.31437	0.256331	0.582583	0.114415	0.561111	0.563484	0.181061	0.153769	0.337583	0.378848	0.137533	0.50332	0.474368	0.489117	0.357775	0.117274	0.532599	0.132238	0.0396982	0.164573	0.416202
29.56	0.728053	0.313929	0.257021	0.58252	0.114633	0.561203	0.563241	0.181388	0.153875	0.337503	0.37881	0.137635	0.503204	0.474377	0.489378	0.357747	0.117261	0.532741	0.132189	0.0397265	0.164576	0.416081
29.62	0.728432	0.313986	0.255425	0.582583	0.114705	0.561259	0.563727	0.181554	0.153901	0.337528	0.378873	0.137684	0.503232	0.474628	0.489419	0.35788	0.11719	0.532816	0.132223	0.039787	0.164623	0.415868
29.68	0.72739	0.312719	0.256153	0.582837	0.115076	0.561335	0.563604	0.181549	0.154015	0.337109	0.379077	0.137866	0.5032	0.474518	0.489339	0.358037	0.117149	0.532979	0.132342	0.0398517	0.164529	0.415893
29.74	0.726357	0.312641	0.256236	0.581868	0.11522	0.561592	0.563473	0.181562	0.154064	0.336644	0.379188	0.138137	0.503117	0.474341	0.489237	0.35817	0.117146	0.532958	0.132377	0.0399476	0.164525	0.415845
29.8	0.726169	0.312567	0.255877	0.582115	0.115409	0.56164	0.563695	0.181746	0.154138	0.336291	0.379431	0.138255	0.503099	0.474454	0.489346	0.358458	0.117096	0.533078	0.132378	0.0399809	0.164498	0.415743
29.86	0.725915	0.312167	0.25576	0.5829	0.115684	0.56168	0.563579	0.181815	0.154322	0.336075	0.379333	0.138286	0.503204	0.474773	0.489332	0.358419	0.116976	0.533345	0.132439	0.0399673	0.164396	0.415577
29.92	0.726295	0.311881	0.255879	0.583319	0.115729	0.561721	0.564241	0.181965	0.1545	0.335112	0.379867	0.138393	0.50339	0.474697	0.489336	0.358869	0.116965	0.533609	0.132444	0.0400712	0.164394	0.415526
29.98	0.727057	0.312224	0.255765	0.583557	0.115678	0.561751	0.565293	0.182108	0.154665	0.334355	0.380478	0.138473	0.503636	0.474727	0.489377	0.359402	0.117033	0.533839	0.13244	0.0401612	0.164432	0.415602
30.04	0.727483	0.312435	0.255272	0.583854	0.115797	0.561847	0.565638	0.182332	0.154844	0.335074	0.380307	0.138459	0.503796	0.475154	0.489591	0.359273	0.117069	0.534083	0.132486	0.0401807	0.164499	0.415583
30.1	0.726998	0.310934	0.255445	0.583915	0.11602	0.56187	0.565479	0.1825	0.154869	0.335174	0.380255	0.138519	0.503678	0.475012	0.489654	0.359155	0.117024	0.534178	0.132554	0.0402686	0.164526	0.415451
30.16	0.727039	0.311049	0.25464	0.583788	0.116089	0.561922	0.565984	0.182643	0.154917	0.334404	0.380543	0.13863	0.503688	0.475105	0.489618	0.359475	0.11696	0.534254	0.132543	0.0403264	0.16451	0.415269
30.22	0.726589	0.31136	0.254742	0.58327	0.116126	0.562105	0.565814	0.1827	0.15496	0.334335	0.380613	0.138796	0.503659	0.47499	0.48967	0.359578	0.116981	0.534246	0.132527	0.0403797	0.16454	0.415268
30.28	0.726062	0.310396	0.25431	0.58416	0.116438	0.562134	0.56535	0.182769	0.155081	0.333623	0.38057	0.138878	0.503652	0.475106	0.489575	0.359605	0.116735	0.534463	0.132572	0.0403992	0.164404	0.414881
30.34	0.725978	0.310565	0.253737	0.584253	0.116568	0.562169	0.565528	0.182907	0.155134	0.333413	0.380619	0.138933	0.50364	0.475329	0.489631	0.359725	0.116679	0.534542	0.132568	0.0404	0.164375	0.414749
30.4	0.724651	0.310083	0.253991	0.584352	0.116988	0.562386	0.564738	0.183083	0.155256	0.333438	0.380529	0.139179	0.503497	0.475371	0.489788	0.359748	0.116573	0.534671	0.132598	0.04043	0.164305	0.414586
30.46	0.723949	0.309438	0.25443	0.584318	0.117194	0.562464	0.564622	0.183126	0.155298	0.333175	0.380747	0.139339	0.503429	0.475204	0.489803	0.359941	0.116567	0.534724	0.132645	0.0404891	0.164275	0.414614
30.52	0.724007	0.309363	0.254463	0.585172	0.117447	0.562413	0.564719	0.183334	0.155439	0.333473	0.380687	0.139295	0.503486	0.475631	0.490029	0.35994	0.116541	0.534957	0.132662	0.0404315	0.164222	0.41459
30.58	0.724817	0.31029	0.253636	0.584838	0.11728	0.562383	0.565638	0.183456	0.155441	0.33319	0.380899	0.139256	0.503576	0.47585	0.490061	0.360162	0.116602	0.534961	0.132609	0.0404385	0.164279	0.414586
30.64	0.724479	0.310376	0.253954	0.584129	0.117336	0.562467	0.565738	0.183673	0.155495	0.333129	0.380738	0.139294	0.503496	0.475962	0.490164	0.360007	0.116645	0.535	0.132567	0.0404499	0.164308	0.414515
30.7	0.723852	0.309101	0.254682	0.58504	0.117821	0.562426	0.566009	0.183792	0.155705	0.33289	0.380953	0.139367	0.503564	0.476221	0.490209	0.360174	0.116625	0.535342	0.132708	0.0404613	0.164184	0.414592
30.76	0.723389	0.309147	0.254529	0.585172	0.118001	0.562576	0.565485	0.183944	0.155847	0.332788	0.380673	0.139446	0.503565	0.476434	0.490276	0.360001	0.116503	0.535502	0.132689	0.0404579	0.164136	0.414322
30.82	0.722917	0.308651	0.254031	0.586189	0.11838	0.562577	0.565019	0.184163	0.155949	0.332691	0.380618	0.139509	0.503494	0.476735	0.490451	0.360078	0.116316	0.535701	0.1327	0.0404268	0.164029	0.414037
30.88	0.723023	0.309172	0.253778	0.585572	0.118441	0.562903	0.565743	0.184263	0.156195	0.332901	0.380846	0.139737	0.503757	0.476861	0.490489	0.360284	0.116456	0.535933	0.132799	0.0405741	0.164145	0.414197
30.94	0.723534	0.309465	0.252898	0.586626	0.118487	0.562839	0.565696	0.184323	0.156218	0.332876	0.381006	0.139715	0.503827	0.477028	0.490606	0.360535	0.116342	0.536021	0.132775	0.0405457	0.16411	0.414065
31	0.723045	0.308761	0.253687	0.586628	0.11867	0.562839	0.565678	0.184341	0.156301	0.332897	0.380916	0.139722	0.503825	0.47709	0.490583	0.360391	0.116373	0.536134	0.132841	0.0405458	0.164067	0.414137
31.06	0.722173	0.307539	0.254927	0.586681	0.118966	0.562849	0.565378	0.184568	0.156378	0.332802	0.380926	0.139801	0.503675	0.476972	0.490753	0.360334	0.116384	0.536266	0.132857	0.040577	0.164037	0.41413
31.12	0.721669	0.306465	0.254672	0.58761	0.119267	0.562784	0.564896	0.184601	0.156413	0.332436	0.380906	0.139827	0.503601	0.477042	0.490713	0.360362	0.11619	0.536391	0.132908	0.0405668	0.163912	0.413879
31.18	0.722406	0.307235	0.252893	0.588312	0.119366	0.56265	0.565598	0.18474	0.156447	0.332364	0.380922	0.139715	0.503689	0.477748	0.490764	0.360527	0.11609	0.536505	0.13291	0.0404795	0.163847	0.413694
31.24	0.722353	0.306853	0.252507	0.589348	0.119649	0.562578	0.565347	0.185042	0.156544	0.33229	0.380873	0.139692	0.50364	0.478083	0.491014	0.360576	0.115942	0.536719	0.132878	0.040435	0.163773	0.413423
31.3	0.721592	0.306985	0.252229	0.588425	0.119653	0.562859	0.564777	0.185085	0.156586	0.331639	0.38073	0.13991	0.503554	0.477872	0.490884	0.360503	0.115827	0.536685	0.132832	0.0405238	0.163777	0.4131
31.36	0.721754	0.306785	0.251042	0.589312	0.119847	0.562764	0.564912	0.185172	0.156622	0.331201	0.380826	0.139892	0.503573	0.478212	0.490863	0.360697	0.115651	0.536815	0.132856	0.0404944	0.163677	0.412835
31.42	0.721814	0.306638	0.250445	0.589637	0.119932	0.56272	0.564993	0.18523	0.15664	0.330877	0.380846	0.139881	0.503572	0.478376	0.49083	0.36076	0.115556	0.536879	0.132861	0.0404853	0.163628	0.412663
31.48	0.722584	0.307226	0.248693	0.590309	0.119934	0.562623	0.565471	0.185334	0.156658	0.330409	0.380953	0.13981	0.503663	0.478812	0.49081	0.360989	0.115404	0.53697	0.132831	0.0404475	0.163576	0.412371
31.54	0.721473	0.305868	0.248866	0.590745	0.120314	0.562664	0.564513	0.185489	0.156736	0.32994	0.38067	0.139894	0.503484	0.478838	0.490801	0.360769	0.115173	0.537119	0.132851	0.040454	0.163449	0.411959
31.6	0.721299	0.305317	0.247272	0.591334	0.120578	0.562664	0.564835	0.185607	0.156801	0.32855	0.381102	0.140052	0.503485	0.478997	0.490629	0.361287	0.11492	0.537283	0.132891	0.040525	0.163324	0.411527
31.66	0.720947	0.306233	0.24594	0.591082	0.120762	0.562838	0.564548	0.18586	0.156907	0.328513	0.38073	0.140134	0.50344	0.479564	0.490737	0.36115	0.114769	0.537382	0.132839	0.0404822	0.16328	0.411133
31.72	0.721094	0.306321	0.245963	0.591708	0.120935	0.562796	0.564558	0.186078	0.157042	0.328798	0.380584	0.140063	0.503501	0.479981	0.490956	0.361061	0.114749	0.537594	0.132828	0.0404218	0.163247	0.411075
31.78	0.720885	0.30524	0.24497	0.593065	0.121298	0.562712	0.564612	0.186188	0.157111	0.327722	0.381141	0.140199	0.503498	0.480025	0.490919	0.361666	0.114508	0.53781	0.132891	0.0404777	0.163105	0.410775
31.84	0.720573	0.304386	0.244603	0.594456	0.121661	0.562631	0.564108	0.186364	0.157193	0.327503	0.381252	0.140234	0.503449	0.480197	0.491082	0.361863	0.114311	0.538019	0.132913	0.0404554	0.162988	0.410528
31.9	0.720679	0.303977	0.244099	0.595381	0.121851	0.562584	0.564043	0.186504	0.157314	0.327013	0.381333	0.140233	0.50352	0.480427	0.491114	0.361996	0.114154	0.538247	0.132921	0.0404525	0.162904	0.410271
31.96	0.720802	0.304075	0.24369	0.595426	0.121918	0.56254	0.564273	0.186662	0.157348	0.326891	0.381273	0.140188	0.503509	0.480702	0.491177	0.361976	0.114122	0.538321	0.1329	0.0404259	0.162886	0.410149
32.02	0.721302	0.304696	0.242612	0.596021	0.121944	0.562581	0.564366	0.186805	0.157467	0.326523	0.381343	0.140204	0.503648	0.48101	0.49124	0.362159	0.113992	0.538496	0.132857	0.040422	0.162858	0.409883
32.08	0.720666	0.304325	0.242803	0.595499	0.122056	0.562661	0.564098	0.186868	0.157494	0.326306	0.381126	0.14026	0.50355	0.481029	0.491176	0.361956	0.11395	0.538508	0.132864	0.0404373	0.162831	0.409739
32.14	0.720509	0.304181	0.243179	0.595414	0.122099	0.562657	0.563945	0.186957	0.157513	0.326474	0.380971	0.140232	0.503502	0.481075	0.49126	0.361796	0.113965	0.538533	0.132845	0.0404194	0.162835	0.409726
32.2	0.720789	0.304709	0.242757	0.594974	0.122138	0.562602	0.564862	0.187134	0.157544	0.326498	0.381042	0.140183	0.503526	0.481499	0.491339	0.361878	0.11407	0.538582	0.132849	0.0403899	0.162854	0.409814
32.26	0.720499	0.304182	0.242746	0.595302	0.12226	0.562575	0.564474	0.187155	0.157557	0.326378	0.380915	0.140174	0.503474	0.481525	0.491319	0.361775	0.113972	0.53863	0.13286	0.0403766	0.162799	0.409663
32.32	0.720749	0.304939	0.241692	0.59525	0.122331	0.562598	0.564985	0.187335	0.157616	0.326231	0.381014	0.140202	0.503518	0.481942	0.491409	0.361976	0.113953	0.53871	0.132842	0.0403595	0.162792	0.409561
32.38	0.720002	0.305313	0.241232	0.594269	0.122442	0.562856	0.564979	0.187411	0.15768	0.325745	0.38106	0.140445	0.503464	0.48196	0.491325	0.3621	0.113923	0.538708	0.132849	0.0404364	0.162791	0.409417
32.44	0.720304	0.305159	0.240184	0.594718	0.122509	0.562811	0.565346	0.187557	0.157719	0.324824	0.381397	0.140493	0.503498	0.482061	0.491285	0.362474	0.113779	0.538827	0.132828	0.0404801	0.162744	0.409128
32.5	0.720078	0.30454	0.239722	0.594997	0.122645	0.562767	0.565126	0.187639	0.157742	0.324263	0.381307	0.140484	0.503442	0.482167	0.491198	0.362421	0.113618	0.53891	0.13283	0.0404803	0.162666	0.408818
32.56	0.720236	0.304615	0.238653	0.595202	0.12283	0.562674	0.565997	0.187746	0.15778	0.323826	0.381628	0.1405	0.503486	0.482591	0.491166	0.362785	0.113599	0.539016	0.132892	0.0404718	0.162605	0.408794
32.62	0.720434	0.305559	0.236884	0.595512	0.122966	0.562756	0.566231	0.187941	0.157868	0.323465	0.381788	0.140602	0.50355	0.483063	0.491257	0.36314	0.113462	0.539138	0.132864	0.0404644	0.162564	0.408515
32.68	0.720053	0.305328	0.236861	0.595669	0.123071	0.562832	0.565659	0.18803	0.15791	0.323316	0.381673	0.140669	0.50349	0.483026	0.491309	0.363081	0.113354	0.539193	0.132836	0.0404768	0.162535	0.408307
32.74	0.72082	0.306109	0.234966	0.596441	0.123114	0.562712	0.566076	0.188153	0.157938	0.323133	0.381705	0.140563	0.503594	0.483636	0.491352	0.363274	0.113212	0.5393	0.132813	0.0403999	0.162475	0.408049
32.8	0.719606	0.305668	0.235273	0.596059	0.123413	0.562991	0.565219	0.188314	0.158114	0.322707	0.381471	0.140797	0.503519	0.483639	0.491351	0.363126	0.113076	0.539466	0.132821	0.0404624	0.162415	0.407739
32.86	0.719141	0.305211	0.234833	0.596841	0.12379	0.562994	0.564824	0.188503	0.158276	0.322525	0.381337	0.140828	0.503529	0.484079	0.491437	0.363108	0.112912	0.539727	0.132862	0.0404243	0.162294	0.407476
32.92	0.719472	0.304097	0.233709	0.597556	0.123985	0.562993	0.565481	0.188616	0.158367	0.32173	0.381938	0.140971	0.50364	0.484014	0.491342	0.363655	0.11279	0.539953	0.132975	0.0405844	0.162289	0.407276
32.98	0.719632	0.304	0.233144	0.597976	0.124039	0.562956	0.565423	0.188738	0.158398	0.321355	0.381992	0.140963	0.503644	0.484125	0.491377	0.363756	0.112676	0.540039	0.132942	0.0405845	0.162255	0.407048
33.04	0.718916	0.303866	0.233226	0.597674	0.124177	0.563144	0.564873	0.188834	0.158462	0.321093	0.381944	0.141142	0.503563	0.48401	0.491406	0.363767	0.112597	0.540078	0.132925	0.0406384	0.162241	0.406868
33.1	0.718818	0.30334	0.232635	0.598296	0.124307	0.563091	0.564565	0.188871	0.15848	0.32061	0.381963	0.141145	0.503541	0.484072	0.491347	0.363837	0.112421	0.540163	0.132931	0.0406381	0.16216	0.406589
33.16	0.718675	0.302986	0.232556	0.598564	0.12448	0.563053	0.564559	0.188962	0.158581	0.32045	0.381815	0.141099	0.503579	0.48438	0.491327	0.363712	0.11236	0.540327	0.132967	0.0406086	0.162092	0.406465
33.22	0.718508	0.30314	0.231685	0.598492	0.12457	0.563078	0.564237	0.189098	0.158622	0.32021	0.381472	0.14107	0.503534	0.484726	0.491299	0.363493	0.112204	0.540389	0.132931	0.0405687	0.162036	0.406097
33.28	0.717321	0.302188	0.232214	0.598469	0.124873	0.563271	0.563291	0.189134	0.158759	0.319757	0.381286	0.14126	0.503461	0.484599	0.491211	0.363343	0.112052	0.540536	0.132977	0.0406276	0.161947	0.405839
33.34	0.717097	0.301634	0.232428	0.598532	0.125071	0.563255	0.563603	0.189286	0.158879	0.319307	0.381411	0.141293	0.503493	0.48477	0.491208	0.363431	0.112045	0.540725	0.13302	0.0406535	0.1619	0.40579
33.4	0.716984	0.301036	0.232182	0.599351	0.125289	0.563212	0.56321	0.189441	0.159006	0.318915	0.381318	0.14127	0.503525	0.485	0.491245	0.363392	0.111871	0.540956	0.133023	0.0406366	0.161806	0.405487
33.46	0.717493	0.301248	0.231289	0.59987	0.125295	0.563179	0.563501	0.189637	0.159055	0.318307	0.381644	0.141299	0.503584	0.485102	0.491338	0.363767	0.111767	0.541076	0.132963	0.0406667	0.161799	0.405258
33.52	0.716973	0.300983	0.231861	0.599876	0.125561	0.563262	0.563459	0.189841	0.159214	0.318338	0.381665	0.141393	0.50359	0.485289	0.491497	0.363794	0.111802	0.541273	0.132994	0.0406802	0.161774	0.405294
33.58	0.717009	0.300689	0.231813	0.600303	0.125697	0.563243	0.56356	0.189964	0.159327	0.317995	0.381777	0.141405	0.50366	0.485442	0.491532	0.363907	0.11175	0.541458	0.133009	0.0406923	0.161731	0.405196
33.64	0.71593	0.30042	0.230989	0.600229	0.126054	0.563455	0.56301	0.190052	0.159428	0.317337	0.381868	0.141685	0.503578	0.485538	0.491461	0.364145	0.111558	0.541563	0.133059	0.0407545	0.161631	0.404877
33.7	0.715327	0.300857	0.229771	0.599759	0.126232	0.563672	0.56279	0.190183	0.159514	0.316714	0.381859	0.141897	0.503542	0.485769	0.49139	0.364302	0.111401	0.541627	0.133052	0.0408003	0.161579	0.404519
33.76	0.715537	0.300933	0.228417	0.600659	0.126446	0.563549	0.562617	0.190404	0.159581	0.316545	0.381721	0.1418	0.503553	0.486359	0.491502	0.364327	0.111201	0.541805	0.133031	0.0407154	0.161478	0.404157
33.82	0.715702	0.300854	0.228097	0.600473	0.126349	0.56356	0.562709	0.190432	0.159572	0.315965	0.381776	0.141811	0.503555	0.486253	0.491392	0.364368	0.11113	0.541803	0.132992	0.0407575	0.161482	0.403957
33.88	0.715453	0.300159	0.227143	0.601386	0.126654	0.563465	0.562543	0.19051	0.159621	0.315375	0.381955	0.141846	0.50354	0.486501	0.491348	0.364629	0.11093	0.54196	0.133049	0.0407485	0.161351	0.403688
33.94	0.716298	0.301222	0.2259	0.60141	0.126593	0.563398	0.563668	0.190661	0.159648	0.315208	0.382332	0.141818	0.503675	0.486929	0.491441	0.365061	0.110994	0.542021	0.13303	0.0407344	0.161382	0.403748
34	0.715547	0.301448	0.225341	0.600955	0.126716	0.563657	0.563084	0.190704	0.159713	0.314769	0.382289	0.142057	0.503618	0.486871	0.491378	0.365141	0.110859	0.542034	0.133017	0.0408	0.161355	0.403467
34.06	0.715583	0.302335	0.224403	0.600718	0.126675	0.563813	0.562986	0.190738	0.159745	0.314635	0.38229	0.142164	0.503658	0.486987	0.491383	0.365267	0.11079	0.542025	0.132976	0.0408173	0.161368	0.403301
34.12	0.715905	0.302581	0.22247	0.601897	0.127027	0.563642	0.563506	0.190968	0.159837	0.314335	0.38263	0.142139	0.503743	0.487767	0.49152	0.36578	0.110647	0.542263	0.13303	0.040745	0.161244	0.403127
34.18	0.714903	0.301594	0.222858	0.601944	0.127315	0.563716	0.56292	0.190972	0.159879	0.314023	0.382631	0.142285	0.503626	0.487634	0.491457	0.365786	0.110557	0.542321	0.133095	0.040786	0.161164	0.403023
34.24	0.713341	0.301063	0.223075	0.601133	0.127708	0.563962	0.562467	0.191045	0.159973	0.313709	0.382611	0.142581	0.503473	0.487649	0.491392	0.365829	0.110521	0.542372	0.133183	0.040854	0.161096	0.402951
34.3	0.713468	0.300856	0.221746	0.601677	0.127939	0.563864	0.562969	0.191249	0.160042	0.312867	0.383005	0.142625	0.503507	0.488025	0.491387	0.366296	0.110385	0.542553	0.133209	0.0408677	0.161008	0.402705
34.36	0.714083	0.301918	0.220672	0.601845	0.12791	0.563778	0.563377	0.191339	0.160053	0.313348	0.382848	0.142482	0.503594	0.488618	0.491508	0.366257	0.110407	0.542582	0.133189	0.0407633	0.16101	0.402713
34.42	0.714184	0.302453	0.219927	0.60152	0.127858	0.563847	0.563395	0.191414	0.160074	0.313105	0.382747	0.142501	0.503608	0.488782	0.491476	0.366236	0.11034	0.542586	0.133144	0.0407652	0.161014	0.402505
34.48	0.714241	0.302093	0.218909	0.601882	0.127964	0.563793	0.563535	0.191498	0.1601	0.312225	0.382975	0.142537	0.50362	0.488902	0.491359	0.366508	0.110172	0.542687	0.13315	0.0407964	0.160939	0.402195
34.54	0.713213	0.300968	0.218903	0.601973	0.128365	0.563843	0.563213	0.191654	0.16019	0.311486	0.383163	0.142722	0.503499	0.488918	0.491323	0.366717	0.110045	0.54284	0.133217	0.0408574	0.160833	0.401985
34.6	0.712296	0.300019	0.219543	0.601866	0.128775	0.563775	0.563286	0.191803	0.160254	0.311615	0.383158	0.142754	0.503376	0.489193	0.491405	0.366682	0.110114	0.542957	0.133324	0.0408315	0.160758	0.402135
34.66	0.712834	0.300321	0.217451	0.602342	0.128897	0.563655	0.564167	0.191953	0.160297	0.310621	0.38365	0.14277	0.503485	0.489689	0.491313	0.367276	0.109969	0.543106	0.133348	0.0408398	0.160676	0.401867
34.72	0.712974	0.300274	0.217424	0.602441	0.128883	0.563661	0.564373	0.192006	0.16031	0.31033	0.383905	0.142822	0.503505	0.489577	0.491343	0.367505	0.10997	0.543136	0.133333	0.0408822	0.160692	0.401861
34.78	0.712421	0.301047	0.216888	0.601566	0.128955	0.563928	0.564431	0.19205	0.160372	0.310141	0.384016	0.14307	0.503497	0.489629	0.491322	0.367716	0.109985	0.543114	0.13334	0.0409467	0.160714	0.401831
34.84	0.711936	0.300909	0.216516	0.601948	0.129248	0.563948	0.564129	0.192182	0.160448	0.310191	0.384041	0.143145	0.503459	0.489907	0.491448	0.36784	0.109917	0.543234	0.133377	0.0409228	0.160646	0.401757
34.9	0.712718	0.301409	0.215302	0.602114	0.129131	0.563929	0.564717	0.192417	0.16049	0.309269	0.384436	0.143172	0.503548	0.490006	0.491483	0.368278	0.109811	0.543339	0.13328	0.0409787	0.160667	0.401444
34.96	0.712289	0.30105	0.214748	0.602325	0.129315	0.563984	0.56446	0.192456	0.160534	0.308719	0.384592	0.1433	0.50352	0.49002	0.491416	0.368495	0.109676	0.543413	0.133308	0.0410187	0.160599	0.401236
35.02	0.711271	0.300107	0.214648	0.602514	0.129754	0.564012	0.564065	0.192627	0.160631	0.308268	0.384687	0.143448	0.503406	0.490194	0.491441	0.368646	0.109562	0.543577	0.133382	0.0410411	0.160486	0.401066
35.08	0.710681	0.299527	0.215123	0.602578	0.129902	0.564127	0.563409	0.192645	0.160737	0.307999	0.384521	0.143536	0.503398	0.490104	0.491383	0.368488	0.109463	0.543696	0.133401	0.0410754	0.160435	0.40089
35.14	0.710016	0.298527	0.214875	0.602895	0.130241	0.564058	0.563221	0.192729	0.160786	0.307497	0.384605	0.143587	0.503318	0.49028	0.491314	0.368594	0.109348	0.543824	0.13348	0.0410791	0.160319	0.400731
35.2	0.709888	0.299215	0.213956	0.60264	0.130319	0.564199	0.563248	0.192883	0.160858	0.307226	0.384706	0.143724	0.503335	0.490499	0.491379	0.36882	0.109286	0.543884	0.133449	0.0411039	0.160317	0.400555
35.26	0.709856	0.299135	0.21327	0.602945	0.13044	0.564134	0.563066	0.192975	0.160885	0.30709	0.384569	0.143667	0.503323	0.490813	0.491382	0.368763	0.109173	0.543963	0.13345	0.0410577	0.160253	0.400344
35.32	0.709611	0.298725	0.212763	0.603675	0.130655	0.564056	0.562485	0.193028	0.160917	0.307089	0.384401	0.143621	0.503289	0.49107	0.491416	0.36869	0.109018	0.544063	0.133472	0.0409994	0.160157	0.400133
35.38	0.709264	0.299	0.212306	0.603	0.130832	0.564089	0.563192	0.19313	0.160965	0.30695	0.384592	0.14371	0.503286	0.491427	0.491399	0.368907	0.109115	0.544103	0.133541	0.0410078	0.160142	0.400262
35.44	0.708829	0.298143	0.212139	0.603349	0.131006	0.564057	0.562659	0.193177	0.160988	0.306436	0.384527	0.143732	0.503211	0.491411	0.491314	0.368866	0.108945	0.544184	0.133556	0.0410194	0.160055	0.399975
35.5	0.709209	0.298108	0.211339	0.603955	0.131048	0.564028	0.562837	0.193226	0.161081	0.305757	0.38477	0.143747	0.503351	0.491556	0.491238	0.369143	0.108815	0.544354	0.133562	0.0410458	0.160001	0.399757
35.56	0.709863	0.298699	0.209368	0.604408	0.131068	0.563922	0.563285	0.193372	0.161112	0.305138	0.384944	0.143684	0.503455	0.492073	0.4912	0.369454	0.108652	0.544467	0.133534	0.0410122	0.159941	0.399424
35.62	0.709197	0.29837	0.209505	0.603896	0.13121	0.564003	0.562988	0.193441	0.161148	0.304953	0.384764	0.143756	0.503362	0.492127	0.491146	0.369297	0.108615	0.544488	0.133551	0.0410271	0.159909	0.399298
35.68	0.709045	0.297465	0.209574	0.604819	0.131444	0.564001	0.562705	0.193472	0.161334	0.304198	0.384952	0.143816	0.503504	0.492168	0.491045	0.36947	0.108455	0.544787	0.133616	0.0410737	0.159799	0.399089
35.74	0.70869	0.2973	0.209086	0.604956	0.131557	0.564055	0.562102	0.193526	0.161369	0.303929	0.384782	0.143862	0.503457	0.492251	0.491011	0.369393	0.108295	0.544838	0.133601	0.0410709	0.15974	0.398792
35.8	0.708103	0.29658	0.208983	0.605016	0.131777	0.564147	0.561741	0.193741	0.161458	0.303032	0.38503	0.14405	0.503374	0.492113	0.491026	0.369664	0.108145	0.54498	0.133584	0.0411629	0.159689	0.398473
35.86	0.707238	0.295423	0.209653	0.605085	0.132066	0.564127	0.561445	0.193736	0.161482	0.302844	0.385094	0.144132	0.503264	0.492016	0.490974	0.369675	0.108131	0.545036	0.133676	0.0411875	0.159615	0.398522
35.92	0.707565	0.296307	0.208413	0.604984	0.132005	0.564161	0.561379	0.193845	0.161508	0.302769	0.384881	0.144088	0.503309	0.492397	0.49099	0.369608	0.108023	0.545062	0.13361	0.0411431	0.159607	0.398236
35.98	0.707732	0.296019	0.207952	0.605625	0.132131	0.564138	0.561758	0.193844	0.161604	0.302097	0.385377	0.144178	0.503451	0.492431	0.490915	0.370091	0.107962	0.545233	0.133672	0.0411998	0.159551	0.398214
36.04	0.707061	0.295445	0.207349	0.605778	0.132411	0.56417	0.561292	0.193939	0.161667	0.301526	0.385389	0.144283	0.503382	0.492586	0.490843	0.370188	0.10779	0.545344	0.133711	0.0412176	0.159448	0.397918
36.1	0.707585	0.295843	0.206387	0.605813	0.132305	0.564152	0.56181	0.193977	0.161665	0.300939	0.385683	0.144301	0.503466	0.492646	0.490766	0.370506	0.107734	0.545365	0.133681	0.0412533	0.159454	0.397776
36.16	0.70782	0.297335	0.204491	0.6054	0.132389	0.564225	0.562573	0.19413	0.161735	0.300874	0.385886	0.144379	0.503578	0.493341	0.490824	0.370897	0.10775	0.545424	0.133694	0.0412219	0.159449	0.397747
36.22	0.707289	0.296994	0.204438	0.605626	0.132665	0.564288	0.561976	0.194459	0.161856	0.30061	0.385871	0.144481	0.503489	0.493499	0.491043	0.370969	0.107632	0.545607	0.13365	0.0412351	0.159405	0.397469
36.28	0.707439	0.297073	0.203796	0.605932	0.132696	0.564245	0.561885	0.194503	0.161867	0.300442	0.385854	0.144447	0.503511	0.493669	0.491039	0.371013	0.10754	0.545654	0.133638	0.0412127	0.159369	0.397306
36.34	0.707768	0.297215	0.202162	0.606645	0.132822	0.564141	0.562048	0.194603	0.161904	0.299845	0.38611	0.144436	0.503588	0.494058	0.491008	0.371389	0.107365	0.545784	0.133647	0.0411923	0.159283	0.397028
36.4	0.707956	0.297543	0.200128	0.607408	0.133075	0.563962	0.561772	0.194829	0.161972	0.299732	0.385849	0.144271	0.503623	0.494976	0.491075	0.371359	0.107135	0.545973	0.133646	0.0410537	0.159147	0.396604
36.46	0.708124	0.297998	0.199914	0.607572	0.133199	0.563909	0.561741	0.195176	0.162061	0.300119	0.385703	0.144187	0.503615	0.495458	0.491409	0.3713	0.107155	0.546119	0.13358	0.0409796	0.159157	0.396541
36.52	0.707323	0.296816	0.200274	0.608161	0.133585	0.56387	0.56095	0.195392	0.162152	0.29984	0.385688	0.144248	0.503487	0.49552	0.491539	0.371311	0.107019	0.546305	0.133606	0.040981	0.159057	0.39633
36.58	0.706727	0.296062	0.200505	0.608319	0.133817	0.563834	0.560573	0.195422	0.162178	0.299757	0.385617	0.144268	0.503406	0.495585	0.491522	0.371242	0.106968	0.546368	0.133661	0.04097	0.158986	0.396282
36.64	0.706891	0.296376	0.199287	0.608273	0.133842	0.563893	0.560806	0.195599	0.162237	0.298866	0.385937	0.144384	0.503449	0.495709	0.491487	0.371648	0.106831	0.546465	0.133616	0.0410321	0.158966	0.395954
36.7	0.70632	0.296566	0.198822	0.607566	0.133965	0.564066	0.560859	0.195674	0.162294	0.298393	0.386066	0.144582	0.503415	0.495767	0.491408	0.371839	0.106801	0.546485	0.133636	0.0410969	0.158951	0.395837
36.76	0.705606	0.295586	0.199021	0.607861	0.13428	0.564161	0.56014	0.195928	0.162477	0.29753	0.386125	0.144736	0.503379	0.495758	0.491429	0.37193	0.106605	0.546756	0.133633	0.041169	0.15886	0.395438
36.82	0.706115	0.296238	0.198031	0.607595	0.134179	0.564118	0.560683	0.196028	0.162481	0.297266	0.386164	0.144672	0.503447	0.496072	0.491396	0.37202	0.10659	0.546774	0.133595	0.0411511	0.158872	0.39531
36.88	0.70525	0.296143	0.197383	0.607361	0.134491	0.564234	0.560231	0.196137	0.162564	0.297	0.386122	0.14483	0.503378	0.496353	0.491379	0.372108	0.106484	0.546862	0.133644	0.041158	0.15879	0.395119
36.94	0.706125	0.296419	0.195317	0.607777	0.134506	0.56417	0.560775	0.196248	0.162557	0.297203	0.386211	0.144769	0.503485	0.496783	0.491392	0.372293	0.10639	0.546934	0.133696	0.0411788	0.158831	0.394909
37	0.706542	0.296758	0.195054	0.607841	0.134498	0.564167	0.561222	0.196393	0.162666	0.296944	0.386363	0.144756	0.503617	0.497012	0.491442	0.372448	0.106405	0.547088	0.133679	0.0411899	0.15884	0.394869
37.06	0.705931	0.296324	0.194985	0.608171	0.134845	0.564217	0.560357	0.196847	0.162822	0.296668	0.386272	0.144843	0.503501	0.497271	0.491749	0.372477	0.106245	0.547335	0.13361	0.0411883	0.158781	0.394482
37.12	0.705328	0.295698	0.195958	0.608296	0.135165	0.564195	0.560243	0.196957	0.162954	0.297012	0.386215	0.144852	0.503498	0.497504	0.49188	0.372376	0.106344	0.547514	0.133701	0.0411597	0.158734	0.394703
37.18	0.705203	0.295212	0.195432	0.608358	0.135229	0.564171	0.560084	0.197032	0.162972	0.296262	0.386273	0.144878	0.503468	0.497511	0.491752	0.372455	0.106189	0.547581	0.13369	0.0411945	0.158676	0.39438
37.24	0.705008	0.29478	0.19512	0.608704	0.135351	0.564137	0.559771	0.197062	0.162991	0.295941	0.386298	0.144893	0.503444	0.49755	0.491713	0.372513	0.106073	0.547644	0.133704	0.0411968	0.158615	0.394205
37.3	0.70498	0.295039	0.195048	0.608783	0.135428	0.564083	0.559717	0.197086	0.162998	0.296493	0.3861	0.144808	0.503445	0.49786	0.491817	0.37236	0.106125	0.547656	0.133726	0.041119	0.158604	0.39432
37.36	0.705443	0.295637	0.19454	0.608725	0.13535	0.564062	0.560127	0.197209	0.163017	0.296467	0.386203	0.144775	0.503506	0.498054	0.491908	0.372494	0.106152	0.547688	0.13368	0.041108	0.158638	0.3943
37.42	0.704781	0.294289	0.194192	0.609842	0.135837	0.56398	0.559769	0.197254	0.163163	0.295643	0.386636	0.144902	0.503549	0.498203	0.491827	0.372948	0.105972	0.547977	0.133821	0.041145	0.158463	0.394158
37.48	0.704893	0.294391	0.193903	0.609856	0.135915	0.563953	0.559975	0.197491	0.163225	0.295415	0.386787	0.144911	0.503553	0.498404	0.491965	0.373125	0.105966	0.548088	0.133786	0.0411501	0.158465	0.394068
37.54	0.704282	0.294085	0.193493	0.610103	0.136173	0.563988	0.559343	0.19755	0.16328	0.295304	0.3867	0.144985	0.503498	0.498591	0.491979	0.37314	0.105841	0.548172	0.133823	0.0411336	0.158382	0.393894
37.6	0.703169	0.292308	0.193667	0.610285	0.136584	0.563948	0.558826	0.197619	0.163333	0.294287	0.386906	0.145128	0.50335	0.498474	0.491796	0.373307	0.105669	0.548313	0.133923	0.0412059	0.158236	0.393638
37.66	0.703017	0.292178	0.194069	0.610023	0.136576	0.563962	0.558769	0.197618	0.163326	0.2944	0.386773	0.145114	0.503311	0.498429	0.491787	0.373146	0.105703	0.548288	0.133922	0.0412037	0.158248	0.393669
37.72	0.703566	0.29294	0.192582	0.610137	0.136557	0.563866	0.559113	0.19775	0.163347	0.294254	0.386766	0.145008	0.503401	0.498975	0.491808	0.373259	0.105633	0.548356	0.133892	0.0411394	0.158222	0.39348
37.78	0.703019	0.29302	0.191235	0.610411	0.136963	0.563806	0.558782	0.197929	0.163441	0.294233	0.386704	0.145019	0.503387	0.49972	0.49188	0.373385	0.105518	0.548522	0.133966	0.0410542	0.158094	0.393317
37.84	0.702396	0.292714	0.189823	0.610893	0.137401	0.563753	0.558441	0.198078	0.163535	0.293754	0.386893	0.145109	0.503375	0.500268	0.491879	0.373738	0.105346	0.548708	0.134055	0.0410239	0.157945	0.393089
37.9	0.701591	0.292074	0.189769	0.610979	0.137654	0.563814	0.557622	0.198129	0.163586	0.293493	0.386743	0.145203	0.503274	0.500298	0.491841	0.373656	0.105201	0.548779	0.134085	0.0410324	0.15786	0.392853
37.96	0.701218	0.292028	0.188834	0.611254	0.137876	0.563829	0.55715	0.198219	0.163645	0.293208	0.386737	0.145264	0.50326	0.500591	0.49184	0.373781	0.105047	0.54888	0.134107	0.0410141	0.157775	0.392606
38.02	0.701222	0.291865	0.188762	0.611615	0.137914	0.563816	0.55671	0.198313	0.163671	0.293126	0.386651	0.145247	0.503238	0.500598	0.491917	0.373734	0.10495	0.548941	0.134064	0.0410045	0.157754	0.392421
38.08	0.701739	0.292397	0.187903	0.611665	0.137812	0.563785	0.55715	0.198346	0.163666	0.292865	0.386832	0.145225	0.503323	0.500744	0.491893	0.373953	0.104925	0.548952	0.134037	0.0410066	0.157766	0.392345
38.14	0.700878	0.291709	0.187757	0.611718	0.138129	0.563832	0.556241	0.198538	0.163754	0.292505	0.386646	0.14531	0.5032	0.500904	0.491925	0.373859	0.104752	0.549088	0.134043	0.0410076	0.157671	0.392005
38.2	0.70039	0.292617	0.187096	0.611154	0.138231	0.564101	0.55582	0.198693	0.16385	0.292503	0.386578	0.145522	0.503183	0.501083	0.492038	0.373963	0.104697	0.549121	0.134	0.0410357	0.157685	0.391828
38.26	0.700318	0.292499	0.186676	0.611165	0.138278	0.564065	0.555498	0.198778	0.163866	0.292316	0.386369	0.145465	0.503154	0.501271	0.492008	0.373811	0.10459	0.549168	0.133977	0.0410065	0.157643	0.391583
38.32	0.700686	0.292727	0.186617	0.611679	0.138292	0.564059	0.555473	0.198868	0.163971	0.292337	0.386415	0.145434	0.503281	0.501422	0.492117	0.37388	0.104566	0.549322	0.133957	0.0409937	0.157639	0.391545
38.38	0.701071	0.293399	0.18535	0.611766	0.138307	0.563963	0.555588	0.199001	0.163995	0.292384	0.38628	0.145309	0.503345	0.501991	0.492166	0.373869	0.104504	0.549388	0.133931	0.0409092	0.157608	0.391378
38.44	0.700867	0.293109	0.18519	0.612127	0.138452	0.563921	0.554998	0.199142	0.16404	0.292364	0.386103	0.145272	0.503298	0.502165	0.492262	0.373758	0.104393	0.549486	0.133908	0.0408716	0.157557	0.391168
38.5	0.701037	0.293399	0.184827	0.612271	0.138495	0.563884	0.554661	0.199409	0.164102	0.292469	0.385879	0.145185	0.503285	0.502494	0.492464	0.373622	0.104323	0.549596	0.133825	0.0408159	0.157553	0.390938
38.56	0.700387	0.292957	0.184302	0.612475	0.138788	0.563912	0.554256	0.199465	0.164162	0.292073	0.386027	0.145313	0.503242	0.502637	0.492431	0.373849	0.104208	0.549695	0.133888	0.0408336	0.157461	0.390796
38.62	0.700133	0.292776	0.184213	0.612236	0.138909	0.563871	0.554365	0.199531	0.164181	0.292018	0.386009	0.145302	0.503212	0.502842	0.492415	0.373833	0.104232	0.549731	0.133926	0.040817	0.157432	0.390814
38.68	0.700134	0.292703	0.183267	0.61245	0.139011	0.5638	0.554136	0.199644	0.164212	0.291627	0.38596	0.145258	0.503216	0.503152	0.492378	0.373873	0.104085	0.549823	0.133916	0.0407872	0.157363	0.390522
38.74	0.700098	0.29257	0.182772	0.612697	0.139124	0.563756	0.553904	0.199805	0.164259	0.291344	0.385978	0.145248	0.503206	0.50335	0.492436	0.373951	0.103983	0.549928	0.133894	0.0407748	0.15732	0.390309
38.8	0.699008	0.292954	0.182108	0.611642	0.139283	0.564145	0.553142	0.199913	0.16436	0.290693	0.38587	0.145596	0.503109	0.503311	0.492325	0.374017	0.103814	0.549939	0.133867	0.0408774	0.157293	0.389887
38.86	0.699195	0.293888	0.180866	0.610645	0.139142	0.564347	0.553912	0.200009	0.164396	0.289731	0.386278	0.145809	0.503183	0.503326	0.492161	0.37449	0.10378	0.549922	0.133819	0.040996	0.15734	0.389665
38.92	0.698813	0.293333	0.181119	0.61086	0.139293	0.564332	0.553695	0.199987	0.164408	0.289637	0.386361	0.145858	0.50314	0.503255	0.492146	0.374554	0.103759	0.549955	0.133869	0.0410092	0.157298	0.389694
38.98	0.698612	0.292607	0.181899	0.61127	0.139481	0.564364	0.553322	0.200121	0.164619	0.289263	0.386307	0.145877	0.503244	0.503319	0.492153	0.374456	0.103691	0.550249	0.133895	0.0410393	0.157238	0.389553
39.04	0.698197	0.29243	0.181789	0.611466	0.139634	0.564443	0.55266	0.200229	0.164678	0.289127	0.386247	0.145967	0.503192	0.503328	0.492231	0.374475	0.103575	0.550325	0.133875	0.0410511	0.1572	0.389349
39.1	0.69749	0.291318	0.182446	0.612213	0.139978	0.564417	0.551801	0.200223	0.164795	0.289099	0.386138	0.145996	0.503179	0.503363	0.492238	0.374361	0.103477	0.550515	0.133965	0.0410366	0.157085	0.389302
39.16	0.697829	0.291701	0.180915	0.612804	0.140073	0.564311	0.55182	0.200317	0.164829	0.288811	0.386308	0.14595	0.503271	0.503813	0.492263	0.374664	0.103344	0.550625	0.133967	0.0409887	0.157018	0.3891
39.22	0.696992	0.290477	0.181246	0.612989	0.140379	0.564282	0.551318	0.200342	0.164864	0.28834	0.38639	0.14604	0.503159	0.503729	0.492174	0.37472	0.103249	0.550712	0.134047	0.0410231	0.156919	0.388993
39.28	0.696648	0.290226	0.180835	0.612733	0.140576	0.564212	0.551414	0.200463	0.164902	0.288129	0.386395	0.146026	0.503124	0.504084	0.492143	0.374754	0.103241	0.55079	0.134098	0.040998	0.15686	0.388945
39.34	0.696441	0.290456	0.180695	0.612663	0.140591	0.564302	0.550901	0.200477	0.164922	0.288264	0.386159	0.146056	0.503098	0.504119	0.492171	0.374595	0.103173	0.550784	0.134068	0.0409839	0.156854	0.388804
39.4	0.6964	0.290728	0.18021	0.612634	0.140626	0.56439	0.550756	0.2006	0.164973	0.287957	0.386271	0.146154	0.503106	0.504158	0.492222	0.37478	0.103095	0.550841	0.134027	0.0410172	0.156852	0.388621
39.46	0.69632	0.290214	0.179661	0.612732	0.140686	0.564377	0.550805	0.200648	0.16499	0.287024	0.386573	0.14624	0.503102	0.504057	0.492066	0.375079	0.102954	0.550908	0.134032	0.04109	0.156799	0.388352
39.52	0.695889	0.290129	0.179477	0.612381	0.140765	0.564465	0.550339	0.200722	0.165025	0.286802	0.386365	0.146297	0.503037	0.504118	0.492017	0.374935	0.102858	0.550931	0.134014	0.0411003	0.156769	0.388112
39.58	0.695755	0.290529	0.179552	0.612186	0.140836	0.564563	0.549814	0.201065	0.165126	0.286973	0.386123	0.146322	0.50298	0.504319	0.492304	0.37479	0.102818	0.551043	0.133904	0.0410826	0.156799	0.387888
39.64	0.695611	0.290224	0.179787	0.612116	0.140923	0.564567	0.550112	0.201143	0.165154	0.286679	0.386433	0.146408	0.502966	0.504231	0.49233	0.375049	0.102863	0.551091	0.133927	0.041135	0.156802	0.387965
39.7	0.695911	0.290471	0.178895	0.612091	0.140899	0.564527	0.5505	0.201211	0.165165	0.286197	0.386661	0.146412	0.503026	0.504401	0.492266	0.375312	0.102811	0.551134	0.133917	0.0411511	0.156788	0.387832
39.76	0.695492	0.289834	0.178814	0.612144	0.141042	0.564501	0.549946	0.201283	0.16519	0.285853	0.38649	0.146406	0.502947	0.504456	0.492199	0.375168	0.102677	0.551199	0.133921	0.0411476	0.156718	0.387567
39.82	0.69537	0.289831	0.179111	0.611594	0.141077	0.564504	0.550258	0.20143	0.165219	0.285833	0.386486	0.146408	0.502909	0.504566	0.49225	0.375128	0.102765	0.551226	0.133914	0.0411557	0.156743	0.387622
39.88	0.694142	0.288065	0.179174	0.612122	0.141573	0.564431	0.549105	0.201514	0.165286	0.285145	0.386447	0.146493	0.502741	0.504607	0.492144	0.375122	0.102526	0.551398	0.134011	0.0411682	0.15656	0.387288
39.94	0.693597	0.287366	0.179025	0.612263	0.141865	0.564372	0.548737	0.201696	0.165355	0.28478	0.386504	0.146528	0.502666	0.504814	0.492179	0.375211	0.102441	0.551539	0.134047	0.0411661	0.156477	0.38713
40	0.693065	0.286716	0.179551	0.611883	0.142	0.564375	0.548725	0.201722	0.165367	0.284583	0.386507	0.146576	0.50258	0.504752	0.492108	0.375152	0.102472	0.551553	0.134096	0.0411948	0.156451	0.387164
40.06	0.693786	0.287812	0.178324	0.611789	0.141913	0.56431	0.549353	0.201922	0.165401	0.284594	0.386637	0.146491	0.5027	0.505263	0.492238	0.375377	0.102502	0.551618	0.134039	0.0411459	0.156484	0.387117
40.12	0.694661	0.28881	0.176761	0.612264	0.1418	0.564239	0.549555	0.202091	0.165431	0.28441	0.38677	0.146405	0.502839	0.505667	0.492357	0.37565	0.102392	0.551706	0.13395	0.0411013	0.156489	0.386866
40.18	0.693894	0.28926	0.176938	0.612104	0.14212	0.564383	0.548983	0.2023	0.165549	0.285116	0.386651	0.146538	0.502778	0.506013	0.49269	0.375659	0.10247	0.551799	0.133971	0.0410568	0.156486	0.387022
40.24	0.694175	0.28942	0.176534	0.611716	0.142013	0.564396	0.549635	0.202336	0.165543	0.284534	0.386946	0.146588	0.502822	0.505957	0.492575	0.37592	0.10248	0.551793	0.133956	0.0411209	0.156511	0.386961
40.3	0.693682	0.289246	0.175856	0.611407	0.14221	0.564442	0.549536	0.202447	0.165601	0.28396	0.387089	0.146707	0.502789	0.506151	0.492491	0.37613	0.102393	0.551872	0.133991	0.0411549	0.156449	0.38677
40.36	0.693714	0.289356	0.175635	0.611254	0.142326	0.564404	0.549867	0.202555	0.165713	0.283854	0.387121	0.14667	0.502893	0.506556	0.49248	0.376169	0.102438	0.552027	0.134038	0.0411326	0.156418	0.386808
40.42	0.693123	0.289126	0.17595	0.611004	0.142425	0.564503	0.549097	0.202585	0.16574	0.283974	0.386739	0.146708	0.502792	0.506539	0.492479	0.375838	0.102363	0.552026	0.134025	0.0411217	0.156391	0.386638
40.48	0.693504	0.289781	0.174828	0.611035	0.142387	0.564429	0.54899	0.202714	0.165758	0.284034	0.3865	0.146572	0.502845	0.507027	0.492522	0.375724	0.102276	0.552076	0.133972	0.0410395	0.156369	0.386404
40.54	0.693489	0.289801	0.173302	0.61141	0.142574	0.564302	0.548539	0.202894	0.165812	0.283623	0.386412	0.146488	0.502866	0.507604	0.49251	0.375796	0.102067	0.552225	0.133967	0.0409693	0.156259	0.386007
40.6	0.692835	0.288649	0.173414	0.611644	0.142785	0.564286	0.547757	0.20294	0.16584	0.282978	0.386342	0.146544	0.502751	0.50747	0.492383	0.37573	0.10187	0.55231	0.133988	0.0410054	0.156158	0.385666
40.66	0.692768	0.289309	0.171838	0.611991	0.142953	0.56425	0.546951	0.203098	0.165906	0.283154	0.386006	0.146465	0.502783	0.508154	0.492492	0.375638	0.101684	0.552422	0.133962	0.0408889	0.156073	0.385325
40.72	0.692318	0.28947	0.17181	0.611283	0.143098	0.564327	0.54702	0.203289	0.165974	0.283111	0.385985	0.146544	0.502729	0.508395	0.49256	0.375652	0.101742	0.552475	0.133968	0.0408977	0.156077	0.385323
40.78	0.692082	0.288841	0.171558	0.611536	0.143203	0.564312	0.546731	0.203313	0.165991	0.282473	0.386132	0.146609	0.502697	0.508286	0.492453	0.375806	0.101598	0.552539	0.133979	0.0409439	0.156014	0.385084
40.84	0.69254	0.289686	0.170683	0.611046	0.143124	0.564263	0.547587	0.20341	0.165998	0.282449	0.386302	0.146557	0.502792	0.508691	0.492463	0.376007	0.101701	0.552545	0.133977	0.0409188	0.156049	0.385181
40.9	0.692258	0.289346	0.170517	0.610942	0.143259	0.564231	0.547606	0.203466	0.166021	0.282168	0.3864	0.146586	0.502764	0.508799	0.492415	0.376105	0.101681	0.552596	0.134016	0.0409289	0.156007	0.385141
40.96	0.692675	0.289847	0.169223	0.610797	0.143227	0.564167	0.548144	0.203583	0.16604	0.281647	0.386659	0.146567	0.502854	0.509142	0.492355	0.376428	0.101634	0.552656	0.134001	0.0409305	0.155993	0.384985
41.02	0.692632	0.290379	0.168283	0.61077	0.143352	0.5642	0.547661	0.203913	0.166144	0.281525	0.386539	0.146575	0.502853	0.509599	0.492549	0.376475	0.101512	0.552804	0.133922	0.0408926	0.155969	0.384647
41.08	0.693238	0.291153	0.166178	0.611067	0.143384	0.564073	0.548183	0.204055	0.16618	0.280981	0.38695	0.146537	0.503012	0.510184	0.492539	0.377026	0.101416	0.552921	0.133921	0.0408609	0.155921	0.384465
41.14	0.692882	0.290744	0.16555	0.611777	0.143646	0.563976	0.547326	0.204117	0.166222	0.28097	0.386819	0.146494	0.502985	0.510494	0.492591	0.377009	0.101251	0.553039	0.133955	0.0407922	0.155809	0.384261
41.2	0.69273	0.290943	0.16532	0.611368	0.143624	0.564091	0.547289	0.204153	0.166243	0.28068	0.386827	0.14659	0.502972	0.510447	0.492531	0.377053	0.101207	0.553029	0.133931	0.0408362	0.155818	0.384117
41.26	0.692539	0.291024	0.165449	0.610632	0.143666	0.56407	0.547679	0.204237	0.166253	0.280785	0.386739	0.146555	0.50294	0.510684	0.492517	0.376936	0.101326	0.553022	0.133957	0.040817	0.155832	0.384236
41.32	0.692161	0.290221	0.164969	0.610965	0.14385	0.564027	0.547137	0.204307	0.166286	0.280032	0.386826	0.146606	0.502888	0.510687	0.492397	0.377063	0.101118	0.553127	0.133973	0.0408483	0.155731	0.383879
41.38	0.692143	0.290198	0.163952	0.611197	0.14397	0.563945	0.546857	0.204421	0.166321	0.279679	0.386831	0.146566	0.502906	0.511031	0.492373	0.377167	0.100978	0.553226	0.133973	0.0408141	0.155659	0.383616
41.44	0.6925	0.29077	0.162657	0.61122	0.143973	0.563859	0.547028	0.204544	0.166344	0.279488	0.386882	0.146489	0.502987	0.511495	0.492382	0.377323	0.100915	0.553294	0.133953	0.0407647	0.155631	0.383452
41.5	0.692159	0.290222	0.16209	0.611886	0.144208	0.563783	0.546321	0.204587	0.166381	0.279211	0.386902	0.146495	0.502963	0.511657	0.492379	0.377426	0.100741	0.553405	0.133988	0.0407385	0.155525	0.383231
41.56	0.69119	0.289286	0.161799	0.611821	0.144529	0.563839	0.545437	0.204693	0.166451	0.278463	0.386872	0.146641	0.502839	0.511685	0.49225	0.377467	0.100526	0.553518	0.134028	0.0407837	0.155405	0.38284
41.62	0.690882	0.289644	0.161299	0.611408	0.144618	0.563889	0.545051	0.204805	0.166494	0.278576	0.386588	0.146637	0.502808	0.512024	0.492277	0.377292	0.100481	0.553547	0.134014	0.0407394	0.155381	0.382685
41.68	0.69132	0.290364	0.159842	0.611587	0.144633	0.563789	0.544837	0.205063	0.16655	0.278487	0.386465	0.146506	0.502881	0.512635	0.492405	0.377334	0.100356	0.553672	0.133938	0.0406545	0.155349	0.382361
41.74	0.691529	0.290661	0.158853	0.612105	0.144689	0.563711	0.544507	0.205117	0.16657	0.278487	0.386441	0.146438	0.50294	0.512954	0.492461	0.377425	0.100242	0.553742	0.133925	0.0405944	0.1553	0.382197
41.8	0.691552	0.290528	0.157971	0.612696	0.144806	0.563642	0.544177	0.205155	0.166595	0.278129	0.386598	0.146444	0.502976	0.513117	0.49245	0.377665	0.100093	0.553832	0.133936	0.040582	0.155228	0.381995
41.86	0.691234	0.290238	0.157294	0.612905	0.145032	0.563552	0.543814	0.205253	0.166637	0.277917	0.386615	0.146426	0.502962	0.513458	0.492447	0.377758	0.0999999	0.553937	0.133979	0.0405427	0.155142	0.381857
41.92	0.691026	0.289972	0.156118	0.613338	0.145239	0.563439	0.543054	0.205398	0.166687	0.277516	0.386498	0.146363	0.502952	0.513883	0.492426	0.377781	0.0997728	0.554078	0.133979	0.0404843	0.155024	0.381453
41.98	0.691749	0.290932	0.154149	0.613357	0.145186	0.563339	0.5439	0.205523	0.166711	0.276972	0.38701	0.146344	0.503134	0.514391	0.492401	0.378397	0.099747	0.554158	0.133973	0.0404762	0.155015	0.381369
42.04	0.691849	0.290772	0.15477	0.613357	0.145156	0.563394	0.543653	0.20565	0.16682	0.276842	0.386798	0.146317	0.503177	0.514359	0.492433	0.378159	0.0997027	0.554292	0.133919	0.040494	0.155023	0.381189
42.1	0.691153	0.290322	0.154975	0.612969	0.145322	0.563498	0.543298	0.20569	0.166859	0.276525	0.386774	0.146453	0.503085	0.514285	0.492357	0.378147	0.0996511	0.554316	0.133949	0.0405421	0.154985	0.381072
42.16	0.690747	0.289751	0.154885	0.613263	0.145496	0.563459	0.542639	0.20573	0.166884	0.276355	0.386649	0.14645	0.503024	0.51435	0.492337	0.378064	0.0995258	0.554384	0.133968	0.0405244	0.154909	0.380881
42.22	0.690535	0.289631	0.154953	0.613235	0.14559	0.563433	0.542516	0.205749	0.166896	0.276498	0.386585	0.146435	0.503	0.514467	0.492365	0.378008	0.0995467	0.554402	0.133996	0.0404991	0.15489	0.380934
42.28	0.689865	0.288639	0.155052	0.613923	0.145867	0.563383	0.541326	0.20576	0.166928	0.276371	0.386369	0.146439	0.502898	0.514462	0.492363	0.377849	0.099348	0.554497	0.13403	0.0404701	0.154772	0.38068
42.34	0.690055	0.289126	0.154218	0.613466	0.145876	0.563322	0.541903	0.205876	0.166947	0.276201	0.386527	0.146404	0.502958	0.514859	0.492345	0.378041	0.0994062	0.554533	0.134043	0.0404503	0.154774	0.380706
42.4	0.689661	0.288773	0.154087	0.613463	0.146046	0.563269	0.541445	0.205951	0.166975	0.276184	0.386354	0.146369	0.502902	0.515077	0.492346	0.377909	0.0993474	0.554593	0.134069	0.0404111	0.154713	0.380597
42.46	0.689784	0.288997	0.15388	0.613302	0.146012	0.563257	0.541646	0.205978	0.166975	0.276189	0.38637	0.146348	0.502924	0.515179	0.492346	0.377932	0.0993737	0.554591	0.134063	0.0404026	0.154725	0.380612
42.52	0.689734	0.289059	0.154008	0.613261	0.146017	0.563247	0.541465	0.205986	0.166973	0.276456	0.386174	0.146297	0.502906	0.515261	0.492388	0.377749	0.0993872	0.554582	0.134056	0.0403665	0.154727	0.380627
42.58	0.689771	0.289046	0.153324	0.613463	0.146061	0.563198	0.541123	0.206058	0.166991	0.276204	0.38611	0.146256	0.502916	0.515449	0.492365	0.37776	0.0992581	0.554642	0.134035	0.040342	0.154679	0.380378
42.64	0.689942	0.289385	0.152736	0.613467	0.146045	0.563156	0.541024	0.206125	0.167001	0.276244	0.385998	0.146186	0.502947	0.515704	0.492391	0.377715	0.099216	0.554669	0.134009	0.0402978	0.154667	0.380266
42.7	0.68989	0.289706	0.151753	0.613364	0.146078	0.563217	0.540777	0.206213	0.167042	0.275803	0.386045	0.146254	0.502972	0.515874	0.492341	0.377876	0.0990774	0.55472	0.13398	0.0403136	0.154634	0.379969
42.76	0.689498	0.288978	0.151765	0.613007	0.146171	0.563219	0.540694	0.206295	0.167061	0.275057	0.38611	0.146318	0.502894	0.515789	0.49217	0.377909	0.0989791	0.554768	0.133989	0.0403764	0.154584	0.379715
42.82	0.690216	0.289968	0.150299	0.613302	0.146088	0.56314	0.540775	0.20649	0.167099	0.275001	0.386186	0.146216	0.503024	0.516266	0.492314	0.37813	0.0988983	0.55486	0.133907	0.0403147	0.15459	0.379505
42.88	0.690563	0.290976	0.148823	0.613076	0.146027	0.563183	0.540989	0.206598	0.167134	0.274732	0.386335	0.146247	0.503132	0.516635	0.492316	0.37842	0.0988351	0.554896	0.133865	0.0403063	0.154594	0.379322
42.94	0.690548	0.291088	0.149033	0.612862	0.146006	0.563181	0.541046	0.206603	0.167127	0.274974	0.386202	0.146208	0.503119	0.516693	0.492342	0.378275	0.0988928	0.554871	0.133864	0.0402837	0.154613	0.379399
43	0.690822	0.291504	0.147175	0.613292	0.146097	0.563047	0.540678	0.206763	0.167171	0.274587	0.386247	0.146115	0.50321	0.517275	0.492351	0.378499	0.0986935	0.555005	0.133839	0.0402123	0.154527	0.37903
43.06	0.690823	0.291366	0.146227	0.613682	0.146208	0.562978	0.540422	0.20683	0.1672	0.274102	0.386423	0.146124	0.503243	0.517463	0.492308	0.378755	0.0985444	0.555099	0.133847	0.0402093	0.154455	0.378793
43.12	0.690835	0.291323	0.145787	0.613394	0.146218	0.562959	0.540684	0.206905	0.167213	0.273641	0.386576	0.146145	0.503253	0.517557	0.492218	0.37891	0.0985154	0.555132	0.133849	0.0402379	0.15444	0.378676
43.18	0.690158	0.290764	0.145877	0.613037	0.146479	0.5629	0.540444	0.207007	0.167252	0.273581	0.386488	0.146144	0.503166	0.517827	0.492196	0.378825	0.0985333	0.555201	0.13392	0.0402114	0.154375	0.37869
43.24	0.689632	0.290468	0.145789	0.612713	0.146623	0.562999	0.540343	0.207043	0.167292	0.273111	0.386661	0.146309	0.503117	0.517757	0.492105	0.379014	0.0984863	0.555231	0.133955	0.0402783	0.154341	0.378594
43.3	0.690059	0.290878	0.144206	0.612797	0.146589	0.562924	0.540501	0.207174	0.167316	0.272414	0.386902	0.146283	0.503215	0.518086	0.492024	0.379361	0.098334	0.555318	0.133917	0.0402794	0.1543	0.378257
43.36	0.6899	0.290658	0.144244	0.612793	0.146659	0.562912	0.540047	0.207332	0.167356	0.272311	0.386726	0.146256	0.503161	0.518177	0.492088	0.37922	0.0982529	0.55539	0.133873	0.0402658	0.154278	0.378041
43.42	0.689862	0.290606	0.144358	0.613332	0.146746	0.562888	0.539066	0.207549	0.167416	0.27262	0.386374	0.146173	0.50311	0.518322	0.492345	0.37896	0.0981297	0.555502	0.133784	0.0402	0.154257	0.377786
43.48	0.689645	0.290311	0.144185	0.613303	0.146819	0.562863	0.538657	0.207616	0.167434	0.272414	0.386218	0.146149	0.503065	0.518414	0.492302	0.378838	0.0980307	0.555546	0.133774	0.0401877	0.154213	0.377572
43.54	0.68933	0.289621	0.144114	0.614035	0.147051	0.562832	0.538177	0.207683	0.167484	0.272019	0.386515	0.146248	0.503039	0.518321	0.492361	0.379158	0.0979092	0.555668	0.133804	0.0402221	0.154141	0.377459
43.6	0.68931	0.289519	0.143699	0.613695	0.147058	0.562815	0.538374	0.20777	0.167498	0.271512	0.386624	0.146265	0.503036	0.518406	0.492256	0.37927	0.0978626	0.555703	0.133798	0.040253	0.154122	0.377294
43.66	0.689552	0.289552	0.142725	0.613749	0.147036	0.562783	0.538604	0.207841	0.167512	0.270744	0.386949	0.146308	0.503095	0.518471	0.492138	0.379634	0.0977411	0.555764	0.13378	0.0403006	0.154091	0.377037
43.72	0.689218	0.289324	0.142724	0.613609	0.147202	0.56274	0.538237	0.208029	0.167566	0.270756	0.386812	0.146278	0.503035	0.518725	0.492229	0.379532	0.0977188	0.555855	0.133776	0.0402669	0.154056	0.376938
43.78	0.689482	0.290324	0.140745	0.613633	0.147229	0.562727	0.537954	0.208194	0.167623	0.270507	0.386832	0.146254	0.503147	0.519324	0.492263	0.379776	0.0975614	0.555948	0.13373	0.0402088	0.154012	0.376601
43.84	0.689304	0.290057	0.140088	0.61337	0.14732	0.562677	0.537866	0.208326	0.167653	0.269896	0.386891	0.146257	0.503127	0.519528	0.492149	0.379873	0.0974527	0.556025	0.13373	0.0402228	0.153955	0.376326
43.9	0.689723	0.290455	0.139539	0.613587	0.147253	0.562665	0.538004	0.208439	0.167677	0.269709	0.387073	0.146254	0.503194	0.519607	0.492234	0.3801	0.0974094	0.556079	0.133673	0.0402306	0.153973	0.376212
43.96	0.690337	0.292047	0.137152	0.613592	0.147187	0.562635	0.537951	0.208613	0.167727	0.269673	0.387107	0.14618	0.503375	0.520366	0.492327	0.380391	0.0972959	0.556156	0.133605	0.0401405	0.15396	0.375942
44.02	0.689292	0.291771	0.137022	0.613042	0.147477	0.562817	0.537303	0.208697	0.167809	0.269335	0.387078	0.146406	0.503268	0.520429	0.492267	0.380455	0.0972108	0.556207	0.133653	0.0401903	0.153896	0.375769
44.08	0.689011	0.291534	0.137135	0.612911	0.147567	0.562796	0.537036	0.20874	0.167822	0.269384	0.386921	0.146381	0.503219	0.52053	0.492265	0.380306	0.0971974	0.556229	0.133667	0.0401677	0.153869	0.375726
44.14	0.689033	0.292095	0.136639	0.611825	0.147471	0.562914	0.537746	0.208849	0.167844	0.268896	0.387103	0.146488	0.503241	0.520629	0.492143	0.380498	0.0972534	0.556203	0.133644	0.0402374	0.153917	0.375653
44.2	0.688795	0.291898	0.135953	0.61234	0.147653	0.562822	0.536839	0.208926	0.16788	0.268912	0.386889	0.146413	0.503225	0.520951	0.492194	0.380406	0.0970861	0.556302	0.133647	0.0401606	0.153824	0.375403
44.26	0.688812	0.291806	0.135001	0.612961	0.147784	0.562745	0.536482	0.20896	0.167907	0.268575	0.387099	0.146424	0.503276	0.521134	0.492195	0.380707	0.0969421	0.556398	0.133666	0.0401451	0.153749	0.375229
44.32	0.688395	0.29126	0.134842	0.613081	0.147958	0.562703	0.535924	0.209024	0.167937	0.268311	0.387014	0.146428	0.503216	0.521232	0.492152	0.38066	0.0968262	0.55647	0.133687	0.0401353	0.153675	0.37503
44.38	0.688388	0.291244	0.134672	0.613119	0.147949	0.562689	0.535549	0.209066	0.167941	0.2683	0.386797	0.146373	0.503197	0.521311	0.492148	0.380485	0.0967432	0.556486	0.133653	0.0401082	0.153655	0.374845
44.44	0.687682	0.290395	0.135123	0.613161	0.148221	0.562659	0.534771	0.209227	0.168001	0.268192	0.386612	0.146388	0.503067	0.521385	0.492206	0.380313	0.0966616	0.556595	0.133671	0.0400961	0.153583	0.374682
44.5	0.68816	0.291201	0.133678	0.613379	0.148173	0.562565	0.534609	0.209337	0.168019	0.268216	0.386554	0.146264	0.503178	0.521885	0.492272	0.380404	0.0965667	0.556657	0.133622	0.0400127	0.153561	0.37448
44.56	0.688055	0.291546	0.13334	0.613094	0.148267	0.562496	0.534656	0.209417	0.16804	0.268594	0.386448	0.146185	0.503193	0.522312	0.492358	0.380341	0.0966593	0.556682	0.133656	0.0399373	0.153553	0.374628
44.62	0.688315	0.291813	0.132639	0.613289	0.148357	0.56244	0.534978	0.209498	0.168159	0.268292	0.38675	0.146178	0.503377	0.522687	0.492344	0.380675	0.0966638	0.556865	0.133703	0.0399321	0.153516	0.374649
44.68	0.688646	0.292057	0.131328	0.613364	0.148332	0.562382	0.535162	0.209599	0.168179	0.267572	0.387062	0.146188	0.503464	0.522896	0.492249	0.381064	0.09653	0.556942	0.133678	0.0399555	0.153479	0.374364
44.74	0.689418	0.293069	0.129342	0.613618	0.148218	0.562283	0.535399	0.209715	0.168196	0.267207	0.387322	0.146108	0.503644	0.523376	0.49226	0.381477	0.0964155	0.557017	0.133622	0.0399129	0.153465	0.374122
44.8	0.688947	0.292599	0.129457	0.613654	0.148411	0.562243	0.535006	0.20975	0.168221	0.267213	0.387252	0.146113	0.503583	0.523488	0.492265	0.381418	0.0963927	0.557066	0.13367	0.0398919	0.15341	0.374115
44.86	0.688978	0.292676	0.129261	0.613156	0.148356	0.562241	0.535146	0.209838	0.168225	0.266978	0.387162	0.146082	0.50357	0.523594	0.492192	0.38133	0.0963777	0.557069	0.13364	0.0398982	0.153416	0.37397
44.92	0.688639	0.292318	0.128784	0.613285	0.148527	0.562175	0.534521	0.209934	0.16826	0.266753	0.387041	0.146051	0.503531	0.52383	0.492169	0.381283	0.0962457	0.557157	0.133652	0.0398638	0.153335	0.373731
44.98	0.688677	0.292556	0.128154	0.613358	0.148595	0.56211	0.53401	0.210147	0.168312	0.266789	0.386851	0.14596	0.503537	0.524211	0.492296	0.3812	0.0961543	0.557258	0.133598	0.0397981	0.153306	0.373494
45.04	0.688074	0.291815	0.127759	0.613528	0.148858	0.562034	0.533106	0.210262	0.16836	0.266403	0.386696	0.145947	0.503454	0.524428	0.492238	0.381121	0.095967	0.557376	0.133624	0.039771	0.153189	0.373163
45.1	0.688026	0.291918	0.127802	0.613315	0.148857	0.562023	0.533054	0.210296	0.168361	0.266579	0.386537	0.1459	0.503439	0.524547	0.49226	0.380971	0.0959952	0.557369	0.133618	0.0397414	0.153194	0.373176
45.16	0.688047	0.292106	0.127296	0.613521	0.148933	0.561964	0.532944	0.210322	0.168376	0.266689	0.386593	0.145869	0.503479	0.524782	0.492318	0.381081	0.0959906	0.557409	0.13364	0.0396992	0.153169	0.373213
45.22	0.687724	0.2915	0.127419	0.613638	0.149078	0.561958	0.532542	0.210462	0.168424	0.266263	0.38665	0.145924	0.503411	0.524729	0.492326	0.381144	0.0958829	0.557505	0.133628	0.0397338	0.153123	0.372989
45.28	0.687815	0.291491	0.127023	0.613613	0.14903	0.561946	0.532263	0.210528	0.168428	0.26598	0.38651	0.145883	0.503406	0.524786	0.492268	0.381051	0.0957584	0.557531	0.133576	0.0397298	0.153101	0.372697
45.34	0.688228	0.292105	0.125404	0.614354	0.14907	0.561826	0.531851	0.210589	0.168454	0.265944	0.386625	0.145796	0.503539	0.525236	0.492361	0.381336	0.0956124	0.557627	0.133557	0.0396485	0.153044	0.372512
45.4	0.688328	0.292791	0.124819	0.614392	0.149061	0.561907	0.531441	0.210731	0.168507	0.266073	0.386524	0.145821	0.503572	0.525432	0.492516	0.381366	0.0955425	0.557675	0.133485	0.0396232	0.153058	0.372337
45.46	0.688034	0.292565	0.124051	0.614476	0.149225	0.561818	0.530677	0.210871	0.168549	0.26584	0.386319	0.14575	0.503543	0.525797	0.492498	0.381272	0.0953761	0.557779	0.133479	0.0395656	0.152968	0.372008
45.52	0.688166	0.293378	0.122343	0.614452	0.149262	0.561824	0.530339	0.211011	0.168603	0.265551	0.386391	0.145761	0.50364	0.526273	0.492515	0.38154	0.0952298	0.557861	0.133442	0.0395282	0.152927	0.371705
45.58	0.68819	0.293397	0.121018	0.614607	0.149363	0.561729	0.530024	0.211149	0.168643	0.264958	0.386539	0.145738	0.503689	0.526625	0.492452	0.381803	0.095055	0.557977	0.133434	0.039511	0.152847	0.371367
45.64	0.688054	0.293018	0.120985	0.615188	0.14945	0.561713	0.529502	0.211108	0.168649	0.264861	0.386541	0.145759	0.503671	0.526521	0.492459	0.381834	0.0949395	0.558014	0.133442	0.0395103	0.152798	0.371249
45.7	0.68795	0.293197	0.120468	0.615296	0.149549	0.561636	0.529001	0.211182	0.168672	0.265128	0.386321	0.145661	0.503679	0.52689	0.49254	0.381704	0.0948991	0.558064	0.133444	0.0394249	0.152758	0.371184
45.76	0.687484	0.292937	0.120808	0.614746	0.14972	0.561608	0.529336	0.211228	0.168691	0.265211	0.386428	0.145695	0.503631	0.52705	0.492534	0.381753	0.0950529	0.558077	0.133531	0.039425	0.152749	0.371449
45.82	0.687371	0.292897	0.120308	0.614971	0.149811	0.561549	0.528771	0.21129	0.168713	0.265211	0.386275	0.145636	0.503628	0.527279	0.492561	0.381682	0.0949487	0.558136	0.133524	0.0393734	0.152697	0.371273
45.88	0.687345	0.292755	0.119562	0.614884	0.149898	0.561503	0.529123	0.211359	0.168738	0.26453	0.386721	0.145714	0.50367	0.527387	0.492455	0.382138	0.0949076	0.558206	0.133561	0.0394247	0.152657	0.371193
45.94	0.687371	0.29261	0.119414	0.614697	0.149848	0.561515	0.529075	0.211412	0.168739	0.264137	0.386679	0.145717	0.50365	0.527339	0.492359	0.3821	0.0948194	0.558218	0.133524	0.0394538	0.152647	0.370955
46	0.687449	0.292769	0.118619	0.614406	0.149859	0.561466	0.529249	0.211524	0.16876	0.263718	0.38682	0.145705	0.503687	0.527587	0.492289	0.382284	0.094775	0.558269	0.133517	0.0394576	0.152624	0.370801
46.06	0.68747	0.292827	0.118401	0.6145	0.149857	0.561445	0.528925	0.211554	0.168764	0.263764	0.386657	0.145654	0.503685	0.527684	0.492305	0.382167	0.0947111	0.558286	0.133492	0.0394264	0.152607	0.370672
46.12	0.687633	0.29297	0.11792	0.6146	0.149819	0.561424	0.528791	0.211591	0.168768	0.263598	0.386642	0.145625	0.503714	0.527768	0.492288	0.382199	0.0946312	0.55831	0.133461	0.0394168	0.152594	0.370506
46.18	0.687589	0.292841	0.117466	0.614838	0.149883	0.561386	0.528497	0.211626	0.168784	0.263361	0.386687	0.145623	0.503723	0.527851	0.492267	0.382293	0.094531	0.558362	0.13346	0.0394109	0.15255	0.370346
46.24	0.687994	0.293321	0.116341	0.614797	0.149797	0.561339	0.528664	0.211717	0.168794	0.262958	0.386847	0.145589	0.503814	0.528088	0.492221	0.38253	0.0944449	0.558406	0.133417	0.0394071	0.152541	0.370127
46.3	0.687363	0.292574	0.116545	0.614398	0.149966	0.561315	0.528078	0.211837	0.168825	0.262634	0.386568	0.145575	0.503687	0.528183	0.492118	0.382258	0.0943411	0.558464	0.133426	0.0394046	0.152471	0.369854
46.36	0.686231	0.291727	0.117191	0.613445	0.150349	0.561253	0.528006	0.211976	0.168876	0.262689	0.386471	0.1456	0.503531	0.528512	0.492078	0.382097	0.0944943	0.558523	0.13356	0.039383	0.152407	0.370076
46.42	0.685923	0.291216	0.11623	0.613672	0.150555	0.561167	0.527505	0.212094	0.168924	0.261932	0.386671	0.145635	0.503525	0.52872	0.491971	0.38238	0.0942921	0.558656	0.133584	0.0393959	0.152297	0.369724
46.48	0.685813	0.291173	0.11576	0.614093	0.150659	0.561103	0.526805	0.21213	0.168944	0.262041	0.3865	0.145571	0.503526	0.528931	0.492031	0.382301	0.0941791	0.558715	0.13358	0.0393327	0.152239	0.369571
46.54	0.686213	0.291609	0.114934	0.613754	0.150549	0.561086	0.527509	0.212199	0.168945	0.261531	0.386861	0.145597	0.503617	0.52905	0.491941	0.38267	0.0941894	0.558729	0.133563	0.039376	0.152262	0.369509
46.6	0.686246	0.291678	0.113567	0.613941	0.150656	0.560984	0.527211	0.212329	0.168985	0.260977	0.38706	0.145578	0.503679	0.529415	0.491891	0.382986	0.0940284	0.558846	0.133563	0.0393562	0.152184	0.369212
46.66	0.686235	0.291654	0.113633	0.613504	0.150614	0.560999	0.527504	0.212372	0.168984	0.260773	0.387081	0.145589	0.503663	0.529407	0.49182	0.382976	0.0940551	0.558834	0.133555	0.039384	0.152199	0.369178
46.72	0.685488	0.291379	0.113141	0.613112	0.150885	0.561041	0.526997	0.212498	0.169054	0.260391	0.387121	0.145704	0.503601	0.529655	0.491761	0.383103	0.0939717	0.55892	0.133605	0.0393968	0.15212	0.369004
46.78	0.684898	0.290664	0.113586	0.613099	0.15109	0.561025	0.526592	0.212513	0.169075	0.260319	0.387052	0.145742	0.503505	0.529628	0.491732	0.383011	0.0939487	0.558959	0.13366	0.039401	0.152064	0.368996
46.84	0.684941	0.290501	0.112955	0.613444	0.151125	0.560989	0.526238	0.212552	0.169089	0.259886	0.387136	0.145748	0.503524	0.529664	0.491677	0.383156	0.0937862	0.559021	0.13364	0.0394099	0.152011	0.368718
46.9	0.684753	0.290018	0.112959	0.61395	0.15121	0.560977	0.525605	0.212531	0.169097	0.259703	0.387058	0.145761	0.503485	0.529548	0.491656	0.38311	0.0936353	0.559062	0.133635	0.0394124	0.151954	0.368508
46.96	0.684819	0.290187	0.112703	0.613515	0.151163	0.560967	0.525825	0.212608	0.169101	0.259539	0.387043	0.145736	0.503492	0.529679	0.491606	0.3831	0.0936465	0.559065	0.133616	0.039415	0.151964	0.368434
47.02	0.685141	0.290473	0.111891	0.613463	0.151083	0.560944	0.526052	0.212669	0.169106	0.259093	0.387242	0.145737	0.50356	0.529781	0.491537	0.383341	0.0935734	0.559096	0.133583	0.0394364	0.15196	0.36825
47.08	0.684509	0.289727	0.111479	0.613624	0.151358	0.560861	0.525085	0.212789	0.169156	0.25871	0.387096	0.145725	0.503478	0.530008	0.49148	0.383276	0.0933816	0.559218	0.133612	0.0394071	0.151838	0.367916
47.14	0.685002	0.290374	0.110348	0.613501	0.151255	0.560814	0.525611	0.212859	0.169161	0.258362	0.387425	0.145713	0.503601	0.530251	0.491447	0.383658	0.093375	0.559246	0.133591	0.0394139	0.151853	0.367856
47.2	0.684828	0.290394	0.109776	0.6131	0.15138	0.560749	0.525956	0.212957	0.169191	0.258072	0.387712	0.14574	0.503627	0.530544	0.491403	0.383955	0.0934321	0.559303	0.133648	0.0394191	0.151826	0.367929
47.26	0.684502	0.290683	0.109216	0.612439	0.151452	0.560822	0.525784	0.213087	0.169238	0.257848	0.387646	0.145801	0.503609	0.5308	0.491355	0.383974	0.093394	0.559332	0.13364	0.0394239	0.151809	0.367755
47.32	0.684384	0.290634	0.108957	0.612188	0.15151	0.560793	0.525894	0.213149	0.169254	0.257656	0.387741	0.145809	0.503609	0.530939	0.491316	0.384075	0.0934037	0.559362	0.13366	0.0394285	0.151792	0.367739
47.38	0.684709	0.290903	0.107623	0.612464	0.151503	0.560724	0.525923	0.213223	0.169274	0.257058	0.388085	0.145818	0.503713	0.531144	0.491257	0.384511	0.0932642	0.559443	0.133642	0.0394402	0.15175	0.367491
47.44	0.684349	0.291121	0.106486	0.612303	0.151672	0.560743	0.525295	0.213366	0.16934	0.256715	0.388091	0.145874	0.503724	0.531517	0.491236	0.384678	0.0931154	0.559537	0.133643	0.0394206	0.151677	0.367193
47.5	0.683724	0.290324	0.106999	0.612427	0.151888	0.560728	0.524685	0.21337	0.169361	0.256688	0.387942	0.145901	0.503614	0.531462	0.491218	0.384515	0.0930589	0.559579	0.133691	0.0394164	0.151611	0.367141
47.56	0.683104	0.289385	0.107242	0.612375	0.152069	0.560715	0.523943	0.213446	0.169389	0.256235	0.387742	0.145927	0.503487	0.531404	0.491099	0.384324	0.0928906	0.559646	0.133699	0.0394367	0.151524	0.366803
47.62	0.682848	0.288954	0.107638	0.612548	0.152168	0.560721	0.523372	0.213564	0.169426	0.256196	0.387571	0.145929	0.503408	0.53135	0.491177	0.384167	0.0928048	0.559711	0.133665	0.0394355	0.151497	0.366622
47.68	0.682836	0.288971	0.107139	0.612792	0.152323	0.560655	0.523041	0.21367	0.169561	0.256035	0.387587	0.145878	0.503542	0.531761	0.491182	0.384245	0.0927426	0.559918	0.133702	0.0393951	0.151428	0.36652
47.74	0.682239	0.288426	0.107611	0.612726	0.152531	0.560791	0.522408	0.213732	0.16971	0.255656	0.387451	0.146005	0.503541	0.531738	0.491089	0.384132	0.092624	0.560082	0.133734	0.0394457	0.151357	0.366285
47.8	0.682235	0.288201	0.106967	0.612814	0.152553	0.560759	0.522094	0.213814	0.169728	0.255059	0.387503	0.146011	0.503542	0.531788	0.490981	0.384241	0.092444	0.560149	0.133702	0.0394679	0.151302	0.365917
47.86	0.681981	0.287907	0.107665	0.613368	0.152699	0.560759	0.521528	0.213832	0.169756	0.255553	0.387365	0.146011	0.503486	0.531717	0.491193	0.384104	0.0924626	0.560189	0.133712	0.0394308	0.151293	0.366047
47.92	0.681861	0.288056	0.107395	0.613401	0.152798	0.560695	0.520815	0.214034	0.169807	0.255842	0.387032	0.145898	0.50346	0.532085	0.491363	0.383869	0.0924028	0.560278	0.133664	0.039343	0.151265	0.365878
47.98	0.681973	0.288365	0.106222	0.613477	0.152846	0.560603	0.520506	0.214154	0.169837	0.255612	0.38707	0.145833	0.503524	0.532479	0.491364	0.384023	0.0922922	0.56036	0.133648	0.0392944	0.151215	0.365654
48.04	0.682088	0.288447	0.105725	0.613316	0.152795	0.560586	0.520409	0.214236	0.169845	0.255284	0.387021	0.145802	0.503536	0.53258	0.491295	0.384018	0.0921943	0.560389	0.133603	0.0392974	0.1512	0.365395
48.1	0.681802	0.288007	0.105913	0.613101	0.152862	0.560589	0.520269	0.214281	0.169856	0.255006	0.386974	0.145827	0.503472	0.532536	0.491212	0.383951	0.0921465	0.560411	0.133611	0.039323	0.15117	0.365265
48.16	0.682058	0.288175	0.105149	0.612944	0.152775	0.560571	0.520362	0.214371	0.169863	0.254464	0.387078	0.145818	0.503516	0.532625	0.491108	0.384102	0.0920311	0.560446	0.13356	0.0393487	0.151157	0.364965
48.22	0.681778	0.287817	0.104983	0.61285	0.152858	0.560542	0.519821	0.21446	0.169885	0.254214	0.386872	0.145788	0.503457	0.532726	0.491046	0.38394	0.0919029	0.560499	0.133543	0.0393355	0.151102	0.36468
48.28	0.681737	0.287696	0.105101	0.613161	0.152877	0.560541	0.519457	0.214429	0.169882	0.254338	0.386741	0.145769	0.503439	0.532671	0.491079	0.383827	0.0918489	0.560502	0.133533	0.0393168	0.151086	0.364626
48.34	0.681264	0.287079	0.104986	0.613426	0.153078	0.560491	0.518643	0.214482	0.169913	0.254137	0.386598	0.145765	0.503369	0.532753	0.491052	0.383736	0.091699	0.560582	0.133554	0.0392956	0.150996	0.364393
48.4	0.681081	0.28665	0.10489	0.613574	0.153146	0.560482	0.518295	0.214508	0.169926	0.253772	0.386599	0.145792	0.503332	0.532687	0.490979	0.383755	0.0915748	0.560625	0.133549	0.0393185	0.150948	0.36417
48.46	0.681392	0.287491	0.103352	0.613673	0.153128	0.560353	0.51762	0.214672	0.169955	0.253985	0.386295	0.145593	0.503429	0.533354	0.491084	0.383648	0.0914473	0.560704	0.133484	0.0391805	0.150908	0.363884
48.52	0.681177	0.287263	0.103172	0.613266	0.15318	0.560332	0.517532	0.214775	0.169974	0.253652	0.386242	0.145587	0.503388	0.533473	0.490993	0.383604	0.0913958	0.560741	0.13348	0.0391906	0.150877	0.3637
48.58	0.68128	0.287249	0.103486	0.613192	0.153228	0.560351	0.517603	0.214952	0.170115	0.253485	0.386261	0.14558	0.503481	0.533631	0.491042	0.383605	0.0914093	0.560925	0.133466	0.0392073	0.150876	0.363635
48.64	0.681311	0.287341	0.103238	0.613313	0.153231	0.560326	0.517291	0.214979	0.17012	0.253555	0.386124	0.14553	0.503488	0.533739	0.491069	0.383515	0.0913525	0.560943	0.133445	0.0391729	0.15086	0.363529
48.7	0.680732	0.286471	0.103475	0.613528	0.153436	0.560305	0.516497	0.215012	0.170147	0.253267	0.385966	0.145558	0.503379	0.533674	0.491003	0.383375	0.0911972	0.56101	0.133468	0.0391795	0.150771	0.363279
48.76	0.680974	0.28652	0.103057	0.613849	0.153383	0.560301	0.516511	0.214996	0.170143	0.252961	0.386142	0.145584	0.503427	0.533595	0.490967	0.383577	0.0911075	0.561029	0.133445	0.0392063	0.15076	0.363143
48.82	0.681055	0.286618	0.103196	0.613714	0.153349	0.560314	0.516898	0.214971	0.170133	0.252996	0.386269	0.145606	0.503443	0.533549	0.490965	0.383663	0.0911887	0.561004	0.13346	0.0392246	0.150789	0.363288
48.88	0.681189	0.287037	0.102291	0.613573	0.153325	0.560242	0.516466	0.215106	0.170154	0.25299	0.386021	0.145481	0.503479	0.533952	0.490983	0.383531	0.091086	0.561054	0.133406	0.0391506	0.150761	0.363016
48.94	0.68091	0.286917	0.101375	0.613723	0.153459	0.56031	0.515988	0.215171	0.170208	0.252254	0.386277	0.145639	0.503489	0.533972	0.490881	0.383904	0.0908727	0.56114	0.133405	0.0392098	0.150686	0.36265
49	0.681214	0.287161	0.100596	0.613834	0.153388	0.560284	0.516033	0.215217	0.170212	0.251877	0.386433	0.145631	0.503556	0.534054	0.490832	0.384115	0.0907732	0.561175	0.133368	0.0392218	0.150674	0.362443
49.06	0.681412	0.28794	0.0994485	0.613899	0.153355	0.560349	0.515864	0.215263	0.170245	0.251729	0.386571	0.14569	0.503654	0.534264	0.490864	0.384398	0.0906826	0.561203	0.133332	0.0392162	0.15067	0.36228
49.12	0.68152	0.287999	0.0984165	0.61406	0.153379	0.560283	0.515538	0.215361	0.170269	0.251238	0.386669	0.145667	0.503702	0.534472	0.490802	0.384592	0.0905115	0.561285	0.133302	0.0392088	0.150614	0.361946
49.18	0.681001	0.287739	0.0984416	0.613756	0.153591	0.560219	0.515236	0.215445	0.170302	0.251401	0.386553	0.145637	0.503645	0.534767	0.49083	0.384492	0.0905616	0.561333	0.133364	0.0391596	0.150568	0.362032
49.24	0.680878	0.287944	0.0980916	0.613191	0.153653	0.560168	0.515523	0.215546	0.170322	0.251393	0.38663	0.145613	0.50366	0.535085	0.490822	0.384576	0.0906564	0.561356	0.133398	0.0391376	0.150568	0.362135
49.3	0.680758	0.288002	0.0972783	0.613321	0.153744	0.560079	0.514694	0.215669	0.170354	0.251357	0.38636	0.145505	0.503662	0.535458	0.490846	0.384435	0.0904967	0.561439	0.133367	0.0390579	0.150497	0.361821
49.36	0.681268	0.289046	0.0950835	0.613176	0.153723	0.559929	0.514942	0.21585	0.170392	0.251009	0.386753	0.145421	0.50386	0.536164	0.490864	0.384991	0.0904575	0.561543	0.133355	0.038997	0.150473	0.361699
49.42	0.681413	0.289345	0.0946016	0.614136	0.153775	0.559861	0.514049	0.21579	0.170395	0.251565	0.386526	0.145316	0.503915	0.53634	0.491055	0.384885	0.0903591	0.561576	0.13334	0.0388884	0.150435	0.361677
49.48	0.68096	0.288936	0.0947544	0.614219	0.153981	0.559816	0.513736	0.215799	0.170417	0.251656	0.386538	0.145333	0.503868	0.536439	0.491085	0.384896	0.0903793	0.561618	0.133408	0.0388664	0.150387	0.361782
49.54	0.681189	0.288987	0.0937245	0.614471	0.153979	0.55977	0.513788	0.21585	0.170434	0.250983	0.386917	0.145378	0.503948	0.536509	0.490994	0.385336	0.0902395	0.56169	0.133396	0.0389054	0.150345	0.361539
49.6	0.681134	0.289123	0.0931517	0.614407	0.154051	0.559707	0.513649	0.215922	0.170455	0.250932	0.38696	0.145344	0.503977	0.536776	0.491008	0.385434	0.0902228	0.561737	0.13341	0.0388713	0.150316	0.361503
49.66	0.681369	0.289938	0.092397	0.614014	0.154024	0.559635	0.514021	0.216001	0.170465	0.251255	0.387038	0.145259	0.504075	0.537237	0.4911	0.385562	0.0903629	0.561743	0.133424	0.0388021	0.150348	0.361715
49.72	0.681396	0.290227	0.0921627	0.6144	0.154064	0.559581	0.513449	0.21599	0.170469	0.251793	0.386776	0.145154	0.504098	0.537457	0.491248	0.385376	0.0903483	0.561756	0.133418	0.0387067	0.150333	0.361757
49.78	0.681145	0.28986	0.0923045	0.61425	0.15414	0.559578	0.513385	0.216021	0.17048	0.251569	0.386795	0.145186	0.504052	0.537429	0.491185	0.385376	0.0903236	0.561777	0.133437	0.0387298	0.150307	0.361692
49.84	0.680667	0.289246	0.0927946	0.61396	0.154244	0.559584	0.51296	0.216081	0.170494	0.251437	0.386518	0.145181	0.503935	0.537393	0.491111	0.385081	0.0902612	0.561797	0.133439	0.0387345	0.150266	0.361517
49.9	0.680271	0.288866	0.0923137	0.614263	0.154451	0.559501	0.512065	0.216158	0.170532	0.251315	0.386383	0.145143	0.5039	0.537628	0.491121	0.385038	0.0901088	0.561893	0.133458	0.038683	0.150171	0.361288
49.96	0.680063	0.288649	0.0921431	0.614069	0.154521	0.559472	0.511853	0.216233	0.17055	0.251099	0.386328	0.145133	0.503868	0.537737	0.491067	0.385003	0.0900528	0.561931	0.13346	0.0386803	0.150136	0.361141
50.02	0.680258	0.288643	0.091681	0.613925	0.154438	0.559478	0.512051	0.21629	0.170552	0.25052	0.38649	0.145163	0.503894	0.537694	0.490942	0.385178	0.0899538	0.561954	0.133421	0.0387326	0.150128	0.360885
50.08	0.680585	0.288888	0.0905947	0.613911	0.154407	0.559436	0.512626	0.216343	0.170565	0.249804	0.387084	0.145239	0.504008	0.537791	0.490838	0.385799	0.0899133	0.562009	0.133432	0.0387942	0.150117	0.360803
50.14	0.680448	0.288961	0.0897332	0.613836	0.154488	0.559346	0.511901	0.216494	0.170599	0.249672	0.386843	0.145135	0.50401	0.53819	0.490833	0.385681	0.0897643	0.562093	0.1334	0.0387236	0.15005	0.360472
50.2	0.680657	0.288807	0.0899143	0.61383	0.154431	0.55939	0.511904	0.21656	0.170705	0.249212	0.386775	0.145127	0.504106	0.538174	0.490709	0.385595	0.0896612	0.562235	0.133366	0.0387674	0.15003	0.360193
50.26	0.680574	0.288646	0.0899893	0.613694	0.154423	0.559398	0.511736	0.216597	0.170708	0.249086	0.386637	0.145113	0.504069	0.538157	0.490662	0.385461	0.0896047	0.562241	0.133343	0.0387724	0.150018	0.360039
50.32	0.680273	0.288442	0.0900436	0.61358	0.154536	0.559365	0.511433	0.216642	0.170725	0.249165	0.386509	0.145089	0.504027	0.53829	0.490673	0.385348	0.0896012	0.562269	0.133367	0.0387431	0.149987	0.360028
50.38	0.679498	0.287977	0.0899378	0.613435	0.154768	0.559445	0.510385	0.216736	0.170786	0.248897	0.386241	0.145179	0.503913	0.538361	0.490617	0.385185	0.089413	0.562338	0.13337	0.0387468	0.149898	0.359668
50.44	0.679731	0.288418	0.0887963	0.613432	0.154719	0.559367	0.509899	0.21687	0.170807	0.248729	0.386075	0.145062	0.503975	0.538734	0.490614	0.385154	0.0892571	0.562401	0.133302	0.0386834	0.149862	0.359309
50.5	0.679747	0.288426	0.0883076	0.613569	0.154773	0.559326	0.509895	0.216892	0.17082	0.248509	0.386284	0.145083	0.504014	0.53883	0.490599	0.385393	0.0892229	0.562444	0.133322	0.0386882	0.149835	0.359279
50.56	0.679382	0.287862	0.0884698	0.61347	0.154868	0.559322	0.50942	0.216954	0.170837	0.248211	0.386106	0.145088	0.503927	0.538795	0.490511	0.385224	0.089102	0.562484	0.133314	0.0387009	0.149781	0.359016
50.62	0.678823	0.2877	0.0882979	0.61299	0.154981	0.559423	0.508692	0.217078	0.170889	0.247927	0.385805	0.145155	0.503834	0.538893	0.49043	0.385018	0.0889479	0.562523	0.133284	0.0387117	0.149729	0.358634
50.68	0.67877	0.287578	0.0883795	0.613098	0.154989	0.559425	0.50844	0.217077	0.170889	0.247939	0.385683	0.145139	0.503811	0.53886	0.490429	0.384908	0.0888969	0.562528	0.13327	0.0387035	0.149715	0.358544
50.74	0.678727	0.287433	0.0885215	0.613612	0.155024	0.55942	0.507914	0.21702	0.170885	0.248151	0.385509	0.145113	0.503794	0.538786	0.490494	0.384765	0.0888229	0.562534	0.13326	0.0386721	0.149692	0.358491
50.8	0.67894	0.287705	0.0879841	0.613381	0.154955	0.559401	0.508192	0.217082	0.170889	0.247882	0.385652	0.145105	0.503845	0.538903	0.490442	0.384929	0.0888096	0.562549	0.13324	0.0386852	0.1497	0.358403
50.86	0.678661	0.288235	0.0868305	0.613601	0.155102	0.559401	0.506877	0.217194	0.170951	0.248132	0.385284	0.145051	0.503869	0.539386	0.490567	0.384797	0.0886216	0.562631	0.133204	0.0385738	0.149626	0.358089
50.92	0.678615	0.287904	0.0864137	0.61356	0.155125	0.559391	0.50685	0.217258	0.170966	0.24744	0.385479	0.145109	0.503864	0.539335	0.490422	0.385009	0.0884836	0.562686	0.133191	0.0386324	0.149582	0.357794
50.98	0.678632	0.287939	0.0864397	0.613159	0.155087	0.559403	0.507213	0.217297	0.170965	0.247276	0.385553	0.145126	0.50386	0.539345	0.490362	0.385051	0.0885284	0.562674	0.133191	0.03866	0.149601	0.357804
51.04	0.678027	0.286984	0.0864116	0.613203	0.155341	0.559368	0.506866	0.217354	0.171003	0.246593	0.385777	0.145235	0.503779	0.539288	0.490219	0.385266	0.0884037	0.562768	0.133255	0.038719	0.149503	0.357608
51.1	0.677712	0.286588	0.0862497	0.613073	0.155431	0.559336	0.506255	0.217457	0.171028	0.246317	0.385538	0.1452	0.503711	0.539396	0.490145	0.385077	0.0882555	0.562826	0.133233	0.0387048	0.14944	0.357276
51.16	0.677687	0.286612	0.0854365	0.613266	0.1555	0.559264	0.505745	0.217541	0.171054	0.246078	0.385528	0.145157	0.50374	0.539632	0.490133	0.385165	0.0881139	0.562902	0.133218	0.0386705	0.14938	0.357022
51.22	0.677675	0.286663	0.0851681	0.613133	0.155488	0.559243	0.505484	0.21761	0.171063	0.246006	0.385364	0.145105	0.503732	0.539761	0.490112	0.385045	0.0880448	0.562923	0.133186	0.0386471	0.149363	0.356838
51.28	0.678319	0.286935	0.0838848	0.613223	0.155307	0.559239	0.506148	0.217661	0.171061	0.244881	0.386018	0.145203	0.503871	0.539666	0.489913	0.385734	0.0878834	0.562972	0.133131	0.0387601	0.14936	0.356486
51.34	0.678358	0.286755	0.0834578	0.613091	0.155312	0.559232	0.506479	0.217706	0.171072	0.244223	0.38638	0.145284	0.503895	0.539619	0.489777	0.386086	0.0878242	0.563011	0.133139	0.0388315	0.149339	0.356344
51.4	0.677963	0.286117	0.0831161	0.613493	0.1555	0.559175	0.505577	0.217764	0.171105	0.243828	0.386301	0.145291	0.503841	0.539668	0.489719	0.386082	0.0876031	0.563109	0.133145	0.0388229	0.149234	0.35599
51.46	0.677913	0.286381	0.0821955	0.613139	0.155554	0.559086	0.505352	0.217921	0.171138	0.243656	0.386269	0.145215	0.503876	0.540102	0.489698	0.386141	0.0875508	0.563178	0.133135	0.0387733	0.149196	0.355812
51.52	0.677987	0.286527	0.081619	0.61361	0.155636	0.559022	0.504713	0.218075	0.171187	0.243668	0.386254	0.145167	0.503909	0.540325	0.489859	0.386234	0.0874334	0.563287	0.133089	0.0387236	0.14916	0.355617
51.58	0.677893	0.286301	0.0814249	0.613296	0.155668	0.559018	0.505021	0.218133	0.1712	0.243156	0.386506	0.145234	0.503903	0.540313	0.489736	0.386462	0.0874154	0.563316	0.133107	0.038782	0.149143	0.35553
51.64	0.677878	0.286611	0.0810649	0.612845	0.155657	0.558975	0.504939	0.218242	0.171213	0.243275	0.386319	0.145147	0.50391	0.540623	0.489748	0.38632	0.0874357	0.56333	0.133087	0.0387305	0.149145	0.355471
51.7	0.677592	0.28616	0.0812178	0.613274	0.155788	0.558957	0.50433	0.218216	0.171225	0.243281	0.38621	0.145154	0.503861	0.540563	0.489766	0.386234	0.0873384	0.563367	0.133105	0.0387156	0.14909	0.355375
51.76	0.677998	0.286937	0.0799631	0.613325	0.155729	0.55887	0.504366	0.218293	0.171237	0.243287	0.386365	0.145073	0.503997	0.540967	0.489828	0.386498	0.0873234	0.56341	0.133082	0.0386569	0.14909	0.35534
51.82	0.67779	0.287022	0.0796059	0.613063	0.155831	0.558806	0.50416	0.218382	0.171262	0.243377	0.386298	0.145022	0.503997	0.541279	0.489854	0.386475	0.0873451	0.56345	0.133106	0.0386075	0.149063	0.355352
51.88	0.677756	0.286903	0.0799373	0.612923	0.155819	0.55883	0.503911	0.218541	0.171293	0.243333	0.386094	0.145	0.503937	0.541259	0.489917	0.386279	0.0872896	0.563493	0.133036	0.0386119	0.149072	0.355143
51.94	0.67708	0.285915	0.0796071	0.612983	0.15609	0.558764	0.503002	0.218672	0.171345	0.242598	0.386062	0.145042	0.503834	0.541339	0.489763	0.386309	0.0870381	0.563624	0.13306	0.0386333	0.148936	0.354674
52	0.676448	0.286321	0.0793309	0.612206	0.156224	0.558996	0.502688	0.21876	0.171417	0.24248	0.386011	0.145254	0.503784	0.541454	0.489736	0.386373	0.0870173	0.563623	0.133068	0.0386765	0.14893	0.35456
52.06	0.676253	0.286292	0.079941	0.611886	0.156256	0.559012	0.502861	0.218743	0.171411	0.242868	0.38587	0.145239	0.503737	0.541469	0.489784	0.386174	0.0871592	0.563581	0.1331	0.0386573	0.14896	0.354803
52.12	0.676296	0.286117	0.0794657	0.612193	0.156302	0.55899	0.502868	0.218741	0.171422	0.242402	0.386197	0.145308	0.503775	0.541416	0.489722	0.386523	0.0870683	0.563631	0.133115	0.0387001	0.148923	0.354691
52.18	0.676547	0.286279	0.0786863	0.612222	0.156227	0.558963	0.502789	0.218814	0.17143	0.241941	0.38629	0.145293	0.503827	0.541499	0.489641	0.386681	0.086927	0.563674	0.133062	0.0387147	0.148901	0.354377
52.24	0.676424	0.286293	0.0787296	0.611908	0.156231	0.55895	0.502584	0.218883	0.171437	0.242046	0.386033	0.145231	0.50379	0.541636	0.489637	0.386443	0.086919	0.563676	0.133043	0.0386818	0.148895	0.354288
52.3	0.675919	0.285664	0.0785922	0.612178	0.156452	0.558891	0.501705	0.21894	0.171472	0.241843	0.385894	0.145227	0.503718	0.541729	0.48961	0.386364	0.0867584	0.563763	0.133067	0.0386574	0.148797	0.354044
52.36	0.675908	0.285995	0.0782195	0.611737	0.156443	0.558847	0.501635	0.219046	0.171485	0.241977	0.385722	0.14514	0.50373	0.542045	0.489628	0.386236	0.0867859	0.563776	0.133051	0.0386044	0.1488	0.354003
52.42	0.675842	0.285792	0.0786119	0.611742	0.156443	0.558871	0.50117	0.219197	0.171516	0.241976	0.385425	0.145106	0.503655	0.541998	0.489703	0.38596	0.0866903	0.563824	0.132972	0.038599	0.148798	0.353735
52.48	0.676065	0.286442	0.0776242	0.611534	0.156406	0.55879	0.501082	0.219308	0.171532	0.242064	0.385396	0.145001	0.503743	0.542432	0.489754	0.386029	0.0866867	0.563861	0.132946	0.0385283	0.148795	0.353673
52.54	0.67594	0.286456	0.0776665	0.611217	0.156411	0.558776	0.500872	0.219378	0.17154	0.242169	0.385136	0.144938	0.503706	0.542571	0.489749	0.385787	0.0866782	0.563864	0.132927	0.0384949	0.14879	0.353581
52.6	0.675402	0.285989	0.0777458	0.610607	0.156589	0.558739	0.500848	0.219495	0.171572	0.241894	0.385161	0.144967	0.503628	0.542739	0.489654	0.385789	0.0867034	0.563912	0.132981	0.0385092	0.148745	0.353551
52.66	0.675625	0.286198	0.0769325	0.611492	0.156664	0.558664	0.500096	0.219606	0.17162	0.241875	0.385259	0.14493	0.503703	0.542913	0.489847	0.386022	0.086538	0.564034	0.132931	0.0384585	0.1487	0.35334
52.72	0.675414	0.285976	0.076726	0.611941	0.156795	0.558613	0.499395	0.219608	0.171638	0.241951	0.385141	0.1449	0.503687	0.543004	0.4899	0.385969	0.0864349	0.564087	0.132943	0.038413	0.148641	0.353236
52.78	0.675127	0.285554	0.0768772	0.611748	0.156877	0.558611	0.49927	0.219655	0.171652	0.241682	0.385121	0.144929	0.503627	0.542978	0.489818	0.385934	0.0863879	0.564114	0.132956	0.0384384	0.148607	0.353114
52.84	0.674928	0.285126	0.0767323	0.611697	0.156942	0.558601	0.499036	0.219717	0.171669	0.241202	0.385156	0.144965	0.503585	0.542941	0.489704	0.385982	0.0862613	0.564163	0.13295	0.0384744	0.148557	0.352847
52.9	0.674797	0.285104	0.0764283	0.611445	0.157013	0.558563	0.499132	0.219781	0.171687	0.241027	0.385296	0.144978	0.503593	0.543099	0.48967	0.386131	0.0862816	0.564197	0.132978	0.0384774	0.148538	0.352859
52.96	0.675198	0.285283	0.0756419	0.611597	0.156908	0.558558	0.499494	0.219798	0.171686	0.240395	0.385709	0.145038	0.503686	0.543038	0.489566	0.386571	0.0861823	0.564228	0.132948	0.0385419	0.148535	0.352665
53.02	0.675403	0.285654	0.0747281	0.611475	0.156856	0.558501	0.499326	0.219908	0.171701	0.240168	0.385702	0.144971	0.503748	0.543311	0.489539	0.386655	0.086086	0.564274	0.132902	0.0385122	0.148516	0.352419
53.08	0.675151	0.285674	0.074394	0.611148	0.156959	0.558438	0.499035	0.220016	0.171728	0.240209	0.385577	0.144913	0.503732	0.543623	0.489545	0.386578	0.086084	0.564319	0.132916	0.0384633	0.148483	0.352366
53.14	0.674997	0.28561	0.0741077	0.610859	0.157028	0.558402	0.499084	0.220091	0.171747	0.240002	0.385681	0.144922	0.50373	0.543779	0.489498	0.386693	0.0860886	0.564355	0.132939	0.0384676	0.148461	0.352335
53.2	0.67492	0.285443	0.0742036	0.610935	0.157037	0.558405	0.49878	0.220102	0.171748	0.239977	0.385515	0.144902	0.503697	0.543744	0.489484	0.386543	0.0860174	0.564363	0.132918	0.03846	0.148442	0.352194
53.26	0.675224	0.286011	0.0732329	0.610539	0.156952	0.558353	0.499147	0.220214	0.17176	0.239712	0.385732	0.144868	0.503795	0.544046	0.489443	0.386814	0.0860281	0.564391	0.132896	0.0384539	0.148455	0.352121
53.32	0.675069	0.285843	0.0724639	0.610342	0.157003	0.558288	0.498522	0.220383	0.171794	0.239212	0.385572	0.14481	0.503774	0.544293	0.489333	0.386756	0.0858151	0.56448	0.132847	0.0384359	0.14838	0.351628
53.38	0.675192	0.285846	0.0722585	0.610707	0.15699	0.558282	0.498367	0.220351	0.171791	0.239132	0.385633	0.144817	0.503802	0.544236	0.489343	0.386843	0.0857462	0.564494	0.132834	0.0384382	0.148367	0.351554
53.44	0.67524	0.286297	0.0727153	0.609908	0.156964	0.558304	0.499711	0.220316	0.171775	0.239508	0.386012	0.144874	0.503845	0.54432	0.489392	0.387085	0.086138	0.564412	0.132928	0.0384635	0.148469	0.352237
53.5	0.674972	0.286196	0.0727406	0.609434	0.15705	0.558276	0.499823	0.220389	0.171792	0.239478	0.386025	0.144873	0.503814	0.544484	0.489363	0.387081	0.0862073	0.564428	0.132964	0.0384584	0.14846	0.352307
53.56	0.67487	0.285942	0.0725673	0.609307	0.157098	0.558268	0.499976	0.220426	0.171804	0.239045	0.38625	0.144935	0.503809	0.544455	0.489265	0.387294	0.0861707	0.564461	0.132983	0.0385068	0.148435	0.35222
53.62	0.675004	0.286381	0.0718933	0.608868	0.157051	0.558219	0.500103	0.22054	0.171817	0.238971	0.386262	0.144872	0.503862	0.544767	0.48925	0.387356	0.086186	0.564482	0.132961	0.0384769	0.148442	0.352151
53.68	0.674672	0.286139	0.0716183	0.608367	0.1572	0.558171	0.500412	0.220634	0.171847	0.238579	0.386589	0.144939	0.503853	0.544941	0.489158	0.387661	0.0862461	0.564534	0.133031	0.0385121	0.148411	0.35222
53.74	0.674706	0.286379	0.0710006	0.608202	0.157185	0.558117	0.499994	0.220747	0.171864	0.238544	0.386374	0.144843	0.50387	0.545224	0.489155	0.387535	0.0861528	0.564574	0.132985	0.0384581	0.148385	0.351974
53.8	0.674458	0.286294	0.0706311	0.608683	0.157299	0.558228	0.49933	0.220713	0.171902	0.238261	0.38646	0.144993	0.503863	0.545093	0.489149	0.387727	0.0859674	0.564616	0.132981	0.0384951	0.148331	0.351735
53.86	0.674353	0.286488	0.0697315	0.608456	0.15737	0.558131	0.498845	0.220868	0.171936	0.238137	0.386352	0.144903	0.50389	0.545516	0.489142	0.387728	0.0858773	0.564693	0.132965	0.0384318	0.148279	0.351506
53.92	0.674175	0.286328	0.0701012	0.608166	0.157382	0.558145	0.498779	0.220898	0.171937	0.238217	0.386147	0.144881	0.503831	0.545515	0.489121	0.3875	0.0858944	0.564679	0.132959	0.038426	0.148281	0.351479
53.98	0.673946	0.286582	0.0705645	0.607078	0.157389	0.558146	0.499408	0.220981	0.171939	0.238606	0.386031	0.14484	0.503791	0.545761	0.489136	0.387306	0.0861605	0.564626	0.133002	0.0384013	0.148341	0.351823
54.04	0.673957	0.286594	0.0706116	0.606858	0.157364	0.558155	0.499624	0.220999	0.171937	0.238526	0.386072	0.144851	0.503788	0.545756	0.489102	0.387326	0.0861896	0.564617	0.133002	0.0384184	0.148353	0.351835
54.1	0.673918	0.286736	0.0708579	0.606156	0.157333	0.558175	0.500341	0.221035	0.171933	0.238543	0.386207	0.144877	0.503784	0.545811	0.489062	0.387386	0.0863653	0.564579	0.133033	0.0384464	0.148402	0.352064
54.16	0.673759	0.286364	0.0707014	0.606376	0.157417	0.558157	0.500038	0.221051	0.171947	0.238212	0.386281	0.144914	0.503762	0.545762	0.489003	0.387483	0.0862506	0.564627	0.13304	0.0384686	0.148352	0.351885
54.22	0.673471	0.285813	0.0700047	0.606354	0.15755	0.558099	0.499554	0.221185	0.171987	0.237377	0.386423	0.144957	0.503732	0.54585	0.488829	0.387693	0.086019	0.564739	0.133034	0.0385092	0.148252	0.351416
54.28	0.673528	0.286054	0.0694214	0.606625	0.157565	0.558036	0.498869	0.221238	0.172	0.237551	0.386171	0.14485	0.503761	0.546097	0.488903	0.387549	0.0859069	0.564781	0.132995	0.0384289	0.148216	0.351226
54.34	0.67343	0.286257	0.0684798	0.60685	0.157678	0.557923	0.498048	0.221338	0.172034	0.237629	0.386021	0.144744	0.503802	0.546511	0.488975	0.387538	0.0857862	0.564867	0.132986	0.0383343	0.148149	0.351034
54.4	0.673343	0.2862	0.0688595	0.607307	0.15774	0.55792	0.497701	0.221247	0.172027	0.238107	0.385856	0.144717	0.503785	0.546461	0.489102	0.387374	0.0858174	0.56485	0.133009	0.0382868	0.148146	0.351205
54.46	0.673172	0.286394	0.0684872	0.606886	0.157828	0.557856	0.497777	0.221334	0.172049	0.238197	0.385921	0.144683	0.503805	0.546788	0.489126	0.38746	0.0859085	0.564879	0.133049	0.0382485	0.148138	0.351335
54.52	0.67305	0.286163	0.0685919	0.606688	0.157819	0.557865	0.497534	0.221395	0.172054	0.238016	0.385712	0.144661	0.503749	0.546769	0.489053	0.387261	0.0858197	0.56489	0.133014	0.0382552	0.148118	0.351094
54.58	0.673453	0.287033	0.0681036	0.605874	0.157711	0.557852	0.499187	0.221407	0.172043	0.23801	0.386442	0.144732	0.503903	0.546989	0.489059	0.387903	0.0861765	0.564839	0.13309	0.0383011	0.148225	0.351691
54.64	0.673653	0.28771	0.0670527	0.605431	0.15766	0.557768	0.499203	0.221552	0.172063	0.238006	0.386449	0.144629	0.503994	0.547458	0.489077	0.388002	0.0861889	0.564877	0.133062	0.0382392	0.148228	0.351614
54.7	0.673882	0.288068	0.0664145	0.605016	0.157578	0.557745	0.49967	0.221635	0.172068	0.237679	0.386697	0.144633	0.504063	0.547616	0.489006	0.388265	0.0862114	0.56489	0.133048	0.0382631	0.148246	0.351565
54.76	0.673936	0.288636	0.0656786	0.604773	0.157581	0.557659	0.499333	0.221744	0.172086	0.237991	0.386494	0.144498	0.504118	0.548075	0.489097	0.388159	0.0862277	0.56492	0.133029	0.038163	0.148241	0.351544
54.82	0.673922	0.289008	0.0652707	0.60433	0.157574	0.557609	0.499265	0.221847	0.1721	0.238159	0.38635	0.14441	0.50414	0.548404	0.489127	0.388062	0.0862721	0.564932	0.133018	0.0381056	0.148246	0.351542
54.88	0.674148	0.289366	0.0646306	0.603912	0.157492	0.557586	0.499729	0.22193	0.172105	0.237831	0.386599	0.144414	0.50421	0.548563	0.489055	0.388325	0.0862948	0.564946	0.133004	0.0381295	0.148265	0.351492
54.94	0.674197	0.289627	0.0640114	0.603975	0.157493	0.557524	0.499176	0.22201	0.17212	0.237916	0.386381	0.144312	0.504238	0.548833	0.489097	0.388206	0.0861986	0.564987	0.132964	0.0380601	0.148235	0.351292
55	0.673894	0.289596	0.0636855	0.603584	0.157598	0.557458	0.498799	0.222136	0.172149	0.237921	0.386213	0.144247	0.504212	0.549149	0.489088	0.38809	0.0861804	0.565035	0.132973	0.0380101	0.148196	0.351191
55.06	0.674098	0.289968	0.0627663	0.603662	0.15756	0.557393	0.498459	0.222221	0.172163	0.237794	0.386188	0.144171	0.504282	0.549409	0.489097	0.38817	0.0860712	0.565084	0.132929	0.0379656	0.148171	0.350963
55.12	0.674052	0.289621	0.0623432	0.60383	0.157603	0.557375	0.498281	0.222265	0.172179	0.237182	0.386381	0.144228	0.504282	0.549347	0.488976	0.388395	0.0859089	0.565146	0.132918	0.0380154	0.148116	0.350664
55.18	0.674126	0.289574	0.0615409	0.604283	0.15766	0.557317	0.497936	0.222289	0.172198	0.236795	0.38661	0.144246	0.50434	0.549422	0.48895	0.388703	0.0857585	0.56522	0.132916	0.038019	0.148059	0.350456
55.24	0.673941	0.289738	0.0617631	0.603468	0.157661	0.557309	0.498227	0.222379	0.172203	0.237014	0.386452	0.144197	0.504305	0.549636	0.488944	0.38851	0.0859063	0.565194	0.13293	0.0379937	0.148091	0.350599
55.3	0.674117	0.290087	0.0608342	0.603304	0.157606	0.557249	0.49799	0.222502	0.17222	0.236763	0.386425	0.144124	0.504365	0.549915	0.488906	0.388581	0.085797	0.565244	0.132878	0.0379627	0.148069	0.350317
55.36	0.674081	0.290378	0.0604931	0.603226	0.157626	0.557191	0.49756	0.222565	0.172232	0.237076	0.386168	0.144016	0.50438	0.550202	0.488988	0.388393	0.0857908	0.565262	0.132862	0.0378806	0.148058	0.350285
55.42	0.674238	0.290539	0.0599423	0.603534	0.157607	0.557154	0.49721	0.222585	0.172238	0.236998	0.386149	0.143975	0.504425	0.550295	0.489007	0.388447	0.0856828	0.565296	0.13283	0.0378534	0.148033	0.350113
55.48	0.674127	0.29023	0.0597658	0.604034	0.157711	0.557128	0.496838	0.222553	0.172249	0.236818	0.386266	0.144013	0.504425	0.550233	0.489005	0.388594	0.0855803	0.565344	0.132851	0.0378608	0.147981	0.350025
55.54	0.674446	0.29056	0.0588529	0.603969	0.157624	0.557094	0.497032	0.222624	0.172257	0.236364	0.386536	0.144016	0.504516	0.550359	0.488932	0.388921	0.085502	0.565382	0.132817	0.0378835	0.147976	0.349831
55.6	0.67474	0.291154	0.0578375	0.603551	0.157537	0.557036	0.497382	0.222738	0.172268	0.236105	0.386783	0.143981	0.504624	0.550672	0.488894	0.389224	0.0855208	0.565411	0.132796	0.0378758	0.147991	0.349774
55.66	0.674575	0.291285	0.0581218	0.603364	0.157582	0.557017	0.497235	0.222744	0.172269	0.236609	0.386532	0.143911	0.504598	0.550828	0.488993	0.388969	0.0856258	0.565389	0.132816	0.0378117	0.148006	0.349964
55.72	0.674074	0.290744	0.0579332	0.603047	0.157768	0.556964	0.496884	0.222866	0.172307	0.236181	0.386559	0.143937	0.504531	0.550974	0.488882	0.389017	0.0855415	0.565466	0.13285	0.0378251	0.147931	0.34976
55.78	0.674076	0.29046	0.0574901	0.603493	0.157829	0.556938	0.496639	0.222862	0.17232	0.235718	0.386795	0.143994	0.504552	0.550899	0.488819	0.389294	0.0853922	0.565527	0.132853	0.0378603	0.147876	0.349553
55.84	0.674086	0.290475	0.0575257	0.603264	0.157805	0.556947	0.496857	0.222883	0.172319	0.235634	0.386839	0.144005	0.50455	0.550899	0.488783	0.389317	0.0854214	0.565518	0.132853	0.0378774	0.147888	0.349563
55.9	0.674327	0.290531	0.0570109	0.603377	0.157734	0.556943	0.496982	0.222905	0.172319	0.235178	0.38706	0.144038	0.5046	0.550852	0.488699	0.389566	0.0853198	0.565545	0.132821	0.0379201	0.147878	0.349359
55.96	0.674149	0.290566	0.0563962	0.602955	0.1578	0.556874	0.496759	0.223051	0.172349	0.234935	0.387048	0.143994	0.504605	0.55116	0.488642	0.389614	0.0852705	0.565605	0.132819	0.0378957	0.147838	0.349181
56.02	0.674039	0.290307	0.0562024	0.602815	0.157851	0.556863	0.496909	0.223094	0.172362	0.234488	0.387285	0.144058	0.5046	0.55114	0.488538	0.389841	0.0852307	0.56564	0.132838	0.0379458	0.147812	0.349084
56.08	0.673839	0.289883	0.0560408	0.602776	0.157921	0.556849	0.496682	0.223157	0.17238	0.23401	0.387342	0.144098	0.504561	0.55111	0.488422	0.389915	0.0851029	0.565692	0.132835	0.0379829	0.147759	0.348819
56.14	0.673898	0.289784	0.0558468	0.602834	0.157888	0.55685	0.496544	0.223188	0.172383	0.233733	0.387327	0.144099	0.504559	0.551069	0.488358	0.389926	0.0849967	0.565713	0.132801	0.0380014	0.14774	0.348594
56.2	0.674023	0.289939	0.0552591	0.602692	0.157838	0.55682	0.496448	0.223273	0.172393	0.233441	0.387345	0.144068	0.504593	0.551201	0.488297	0.389999	0.0849044	0.565746	0.132761	0.0380006	0.147723	0.348355
56.26	0.674055	0.289997	0.0552736	0.602498	0.157815	0.556827	0.496711	0.223283	0.17239	0.233388	0.387428	0.144083	0.5046	0.551204	0.488274	0.39006	0.0849503	0.565736	0.132767	0.0380167	0.147739	0.34841
56.32	0.673689	0.289471	0.0554355	0.601985	0.157885	0.556829	0.496615	0.223397	0.17241	0.232933	0.387349	0.14411	0.504509	0.551203	0.488115	0.389963	0.0848728	0.565771	0.132763	0.0380591	0.147699	0.348147
56.38	0.673268	0.289135	0.0555027	0.601517	0.157994	0.556796	0.496258	0.223517	0.172436	0.232815	0.387124	0.144076	0.504428	0.551368	0.488047	0.389754	0.0848303	0.565809	0.132768	0.0380417	0.147655	0.347975
56.44	0.673005	0.289061	0.0560939	0.600677	0.157998	0.556822	0.496657	0.223582	0.172435	0.232963	0.386967	0.144065	0.504354	0.551434	0.488004	0.389521	0.0849839	0.565767	0.132788	0.038048	0.147691	0.348123
56.5	0.673275	0.289199	0.0555231	0.600636	0.157914	0.55682	0.497001	0.223615	0.172435	0.232466	0.387287	0.144112	0.50442	0.55141	0.487906	0.389856	0.0849237	0.565788	0.132766	0.0381022	0.147693	0.347975
56.56	0.672933	0.289012	0.0555232	0.600295	0.15803	0.556782	0.496802	0.223694	0.172457	0.232465	0.387199	0.144093	0.504375	0.551585	0.487887	0.389775	0.0849407	0.565818	0.132794	0.0380805	0.147663	0.347964
56.62	0.672941	0.289025	0.055557	0.600061	0.158005	0.55679	0.49702	0.223716	0.172456	0.232378	0.387243	0.144104	0.504372	0.551586	0.487849	0.3898	0.0849698	0.56581	0.132794	0.0380981	0.147675	0.347973
56.68	0.672841	0.289101	0.0555675	0.599987	0.158031	0.556764	0.496712	0.223748	0.172461	0.232633	0.387006	0.144035	0.504354	0.551727	0.487902	0.389591	0.0849741	0.565813	0.132786	0.0380458	0.147669	0.347965
56.74	0.672803	0.288848	0.0554252	0.599687	0.157977	0.556775	0.496544	0.223854	0.172469	0.232133	0.386871	0.144027	0.504308	0.551696	0.487746	0.389479	0.0848158	0.565841	0.132725	0.0380824	0.14764	0.347542
56.8	0.672694	0.288913	0.0550957	0.599236	0.158032	0.556737	0.496915	0.223925	0.172486	0.231929	0.387145	0.144059	0.504335	0.551871	0.487696	0.38974	0.0849001	0.565865	0.132768	0.0381005	0.147639	0.34765
56.86	0.673117	0.289502	0.0541016	0.59844	0.157869	0.556718	0.49805	0.224043	0.172489	0.231269	0.387765	0.144118	0.504467	0.552054	0.487541	0.390348	0.0849904	0.565873	0.132761	0.0381795	0.147689	0.34766
56.92	0.673139	0.289527	0.0537973	0.598067	0.15789	0.556709	0.498843	0.224066	0.172496	0.230842	0.388327	0.144227	0.504521	0.552071	0.487449	0.390855	0.0850995	0.565885	0.13282	0.038254	0.147704	0.34784
56.98	0.673232	0.289629	0.0526362	0.598452	0.157943	0.556616	0.498275	0.224145	0.172524	0.230447	0.388482	0.144197	0.504598	0.5523	0.487427	0.391139	0.0849048	0.565983	0.132798	0.0382281	0.147633	0.347522
57.04	0.673188	0.289641	0.0520307	0.598118	0.157977	0.556572	0.498482	0.224241	0.172545	0.229996	0.388776	0.144232	0.504635	0.552456	0.487329	0.391455	0.0848867	0.566031	0.132814	0.0382593	0.147611	0.347431
57.1	0.672914	0.289332	0.0514848	0.598139	0.158148	0.556504	0.498336	0.224303	0.172578	0.229551	0.389108	0.144295	0.504648	0.552586	0.48726	0.391819	0.0848277	0.566114	0.132868	0.0382825	0.147545	0.347361
57.16	0.672922	0.28986	0.0507403	0.597828	0.15815	0.556413	0.497901	0.224434	0.172599	0.229829	0.388859	0.144148	0.504695	0.553057	0.487337	0.391674	0.0848258	0.566148	0.132841	0.0381787	0.147534	0.347287
57.22	0.672899	0.289915	0.0501139	0.597528	0.158186	0.556367	0.49815	0.224518	0.172618	0.22941	0.389194	0.144188	0.504742	0.553216	0.487254	0.392028	0.0848249	0.566194	0.132864	0.0382087	0.147516	0.347243
57.28	0.672604	0.289503	0.0502	0.597583	0.158304	0.556351	0.497835	0.224542	0.172635	0.229245	0.389169	0.144212	0.50469	0.553203	0.487213	0.39201	0.0847587	0.566232	0.132885	0.0382168	0.147469	0.347138
57.34	0.672821	0.289696	0.0499039	0.597641	0.158256	0.556349	0.498212	0.224518	0.172629	0.229092	0.389461	0.144252	0.504754	0.553181	0.487201	0.392293	0.0847913	0.56623	0.132894	0.0382456	0.147487	0.34722
57.4	0.672744	0.289635	0.0496763	0.597613	0.158258	0.55632	0.497646	0.224601	0.172641	0.229032	0.389161	0.144177	0.504725	0.553301	0.487176	0.39206	0.0846572	0.566263	0.132845	0.0382082	0.14745	0.346915
57.46	0.672727	0.289422	0.0495119	0.597345	0.158205	0.556329	0.49752	0.224698	0.172649	0.228563	0.389067	0.144173	0.504689	0.553275	0.487031	0.391988	0.0845134	0.56629	0.132789	0.0382444	0.147424	0.346531
57.52	0.67249	0.28941	0.050076	0.596544	0.158212	0.556352	0.497991	0.224747	0.172647	0.228761	0.388969	0.144168	0.50463	0.553347	0.487007	0.391809	0.0846961	0.566244	0.13282	0.0382491	0.147467	0.346751
57.58	0.672563	0.2894	0.0498415	0.595973	0.158125	0.556367	0.49842	0.224847	0.17265	0.228249	0.389118	0.1442	0.504632	0.553353	0.486847	0.391941	0.0846693	0.566251	0.132791	0.0383113	0.147476	0.346555
57.64	0.672606	0.289499	0.0495699	0.596535	0.158164	0.556323	0.497755	0.22482	0.172654	0.228513	0.38892	0.144127	0.504654	0.553443	0.486955	0.391822	0.0845764	0.566278	0.132773	0.0382419	0.147444	0.346478
57.7	0.672446	0.289417	0.0498863	0.596066	0.158165	0.556337	0.497911	0.224866	0.172655	0.228553	0.388801	0.144117	0.504605	0.553476	0.486918	0.391666	0.0846375	0.566259	0.132777	0.0382465	0.147458	0.346505
57.76	0.671937	0.289122	0.049591	0.59629	0.158434	0.556234	0.497074	0.224917	0.172695	0.228716	0.388706	0.144077	0.504575	0.553762	0.486997	0.391644	0.0845916	0.566342	0.132839	0.0381701	0.147373	0.346516
57.82	0.671807	0.289135	0.0498859	0.595422	0.158396	0.556258	0.497672	0.224996	0.172695	0.22863	0.388731	0.144092	0.504538	0.553822	0.486908	0.391598	0.0847269	0.566309	0.132852	0.038204	0.147412	0.346613
57.88	0.671762	0.289246	0.0493097	0.59534	0.158393	0.556195	0.496912	0.225128	0.172715	0.228592	0.388361	0.143968	0.504531	0.554096	0.486897	0.391343	0.0845615	0.566362	0.132785	0.0381349	0.147365	0.346227
57.94	0.671641	0.289611	0.0494582	0.594173	0.158359	0.556191	0.497751	0.225228	0.172717	0.228771	0.388442	0.143951	0.504533	0.554354	0.486873	0.391347	0.0848344	0.566315	0.132827	0.0381344	0.147434	0.346562
58	0.671664	0.289628	0.0494986	0.594156	0.158351	0.556194	0.497843	0.225219	0.172714	0.228784	0.388471	0.143956	0.504536	0.554339	0.486874	0.391366	0.0848548	0.566308	0.132831	0.0381387	0.147441	0.3466
58.06	0.671925	0.290167	0.0484898	0.593875	0.158274	0.55613	0.497971	0.225327	0.172726	0.228569	0.388653	0.143907	0.50464	0.554643	0.48685	0.391621	0.084838	0.566344	0.132803	0.038119	0.147445	0.346495
58.12	0.671624	0.289711	0.048608	0.594122	0.158409	0.55611	0.497478	0.225331	0.172743	0.228473	0.388569	0.143921	0.504583	0.554609	0.486834	0.391556	0.0847434	0.566386	0.132822	0.0381147	0.147388	0.346373
58.18	0.671603	0.289827	0.0483043	0.593534	0.158359	0.556091	0.497568	0.225457	0.172753	0.228249	0.388507	0.143883	0.504579	0.554782	0.486745	0.391515	0.0847265	0.566399	0.13279	0.0381172	0.147389	0.346196
58.24	0.671852	0.290198	0.047653	0.593534	0.158305	0.556055	0.497757	0.225483	0.172756	0.228115	0.388738	0.143876	0.504667	0.554915	0.486747	0.391783	0.0847298	0.566417	0.132783	0.038115	0.147398	0.346201
58.3	0.671695	0.290097	0.0479921	0.593271	0.158321	0.556065	0.49776	0.225503	0.172755	0.228242	0.388579	0.143858	0.504619	0.554929	0.486743	0.391598	0.0847734	0.5664	0.132787	0.0381064	0.147405	0.346236
58.36	0.67187	0.290246	0.0476969	0.593054	0.158254	0.556069	0.498225	0.225527	0.172753	0.227948	0.388854	0.1439	0.504667	0.554925	0.486674	0.391856	0.0847987	0.5664	0.132786	0.0381509	0.147424	0.346237
58.42	0.671633	0.29003	0.0480738	0.592463	0.158251	0.556088	0.498241	0.225613	0.172757	0.227886	0.388611	0.143876	0.504585	0.554953	0.48659	0.391583	0.0848078	0.566388	0.132769	0.0381595	0.147426	0.346118
58.48	0.671965	0.290332	0.047169	0.592805	0.158189	0.556043	0.498112	0.225636	0.172763	0.227592	0.388822	0.143863	0.504684	0.555045	0.486578	0.391877	0.0846867	0.566434	0.132734	0.0381573	0.147406	0.345926
58.54	0.672151	0.290502	0.0468623	0.592605	0.158123	0.556046	0.498601	0.225654	0.172759	0.227313	0.389118	0.143908	0.504737	0.555043	0.486516	0.392157	0.0847208	0.566432	0.132736	0.0382014	0.147427	0.345951
58.6	0.671925	0.290227	0.0469179	0.592525	0.158223	0.556032	0.498643	0.225666	0.172772	0.227155	0.389263	0.143957	0.504713	0.555041	0.486477	0.392281	0.0847362	0.566456	0.132778	0.0382242	0.147404	0.345995
58.66	0.671811	0.290323	0.0468973	0.592225	0.158234	0.556008	0.498477	0.225729	0.172779	0.227322	0.389057	0.143892	0.504694	0.555211	0.486495	0.392094	0.0847589	0.566457	0.132769	0.0381832	0.147403	0.345976
58.72	0.671562	0.290348	0.0456234	0.591895	0.158382	0.555874	0.498054	0.225928	0.172832	0.226808	0.389284	0.143866	0.504746	0.555672	0.486409	0.392439	0.0846469	0.56658	0.132787	0.0381576	0.14732	0.345711
58.78	0.67108	0.289782	0.0460704	0.591646	0.158519	0.555869	0.49769	0.225988	0.17285	0.226733	0.389057	0.143868	0.504633	0.555672	0.486346	0.392196	0.0846045	0.566604	0.132806	0.0381585	0.147275	0.345588
58.84	0.670677	0.289106	0.0462972	0.591935	0.158665	0.555851	0.496829	0.226024	0.17287	0.226568	0.38875	0.143855	0.504527	0.55561	0.486296	0.391929	0.0844089	0.566661	0.132795	0.0381467	0.14719	0.345249
58.9	0.670504	0.288675	0.0461507	0.592355	0.158773	0.555826	0.496326	0.226025	0.172886	0.226283	0.388775	0.143885	0.504498	0.555545	0.486254	0.391993	0.0842528	0.566718	0.132799	0.0381581	0.147124	0.345029
58.96	0.6702	0.288224	0.046295	0.592351	0.158886	0.555813	0.496048	0.226056	0.172902	0.22609	0.388738	0.143911	0.504437	0.555516	0.486196	0.391955	0.0841859	0.566753	0.132818	0.0381724	0.147078	0.344907
59.02	0.66976	0.287892	0.0463512	0.591871	0.159003	0.555776	0.495684	0.226181	0.172928	0.225985	0.388521	0.143877	0.504356	0.555693	0.486128	0.391755	0.0841488	0.566793	0.132826	0.0381534	0.147033	0.344743
59.08	0.669912	0.288034	0.0460406	0.591416	0.158919	0.555784	0.49628	0.22624	0.172928	0.225583	0.388818	0.143925	0.504397	0.555709	0.486014	0.392027	0.0841836	0.566791	0.132821	0.0382129	0.147057	0.34471
59.14	0.669725	0.28781	0.0458639	0.591013	0.1589	0.555763	0.495662	0.226409	0.172947	0.225297	0.388378	0.143836	0.504319	0.555847	0.485889	0.391656	0.0839893	0.566834	0.13274	0.0381928	0.147007	0.344182
59.2	0.669574	0.287877	0.0458413	0.590456	0.158895	0.555744	0.495598	0.226516	0.172957	0.225342	0.388165	0.143774	0.504286	0.556036	0.485855	0.391455	0.084012	0.566836	0.132723	0.038166	0.147009	0.344102
59.26	0.66938	0.28752	0.0459978	0.590145	0.158883	0.555756	0.495223	0.226622	0.172966	0.225068	0.387832	0.143738	0.504196	0.556021	0.48573	0.391142	0.0838659	0.566856	0.132666	0.0381767	0.146974	0.343702
59.32	0.66962	0.287535	0.0454849	0.590445	0.158824	0.555747	0.495166	0.22663	0.172966	0.224659	0.38801	0.143763	0.504245	0.555955	0.485663	0.391364	0.0837263	0.56689	0.132629	0.0382101	0.146952	0.343457
59.38	0.669716	0.287497	0.0452476	0.590556	0.158793	0.555744	0.49509	0.226647	0.172968	0.22442	0.388057	0.143771	0.504259	0.55592	0.485614	0.391436	0.083638	0.566909	0.132604	0.0382282	0.146936	0.343284
59.44	0.669671	0.287458	0.0452814	0.590026	0.158749	0.555758	0.495396	0.226722	0.17297	0.224187	0.388081	0.143783	0.504237	0.555942	0.485512	0.391433	0.083659	0.566903	0.132592	0.0382627	0.146949	0.343203
59.5	0.669586	0.287302	0.0453499	0.58989	0.158743	0.555763	0.495231	0.226769	0.172974	0.224067	0.387935	0.143767	0.504197	0.555935	0.485457	0.391295	0.0835945	0.566912	0.132567	0.0382675	0.146933	0.343027
59.56	0.669242	0.286771	0.0454983	0.590082	0.15888	0.555745	0.494657	0.226795	0.172993	0.223915	0.387785	0.143775	0.504121	0.555899	0.485416	0.391168	0.0834684	0.566959	0.132575	0.0382651	0.146868	0.342822
59.62	0.669268	0.286639	0.0452893	0.58988	0.158829	0.55575	0.494618	0.226874	0.172998	0.223503	0.387766	0.14378	0.504104	0.555878	0.485292	0.39117	0.0833524	0.566983	0.132531	0.0383004	0.146848	0.342513
59.68	0.668972	0.286663	0.0449233	0.58973	0.158965	0.555666	0.49411	0.226964	0.173027	0.22366	0.387626	0.143708	0.504097	0.556203	0.485341	0.391095	0.0833463	0.567033	0.132555	0.0382291	0.146805	0.342498
59.74	0.668829	0.286443	0.0443904	0.589898	0.159055	0.555608	0.493579	0.227039	0.173053	0.223325	0.387641	0.143699	0.504095	0.556314	0.485285	0.391186	0.083183	0.567108	0.132545	0.0382213	0.146736	0.342205
59.8	0.668793	0.286466	0.0441148	0.58994	0.159061	0.555573	0.493083	0.227103	0.173063	0.223329	0.387406	0.143628	0.504086	0.556445	0.485287	0.391018	0.0830762	0.567139	0.132506	0.0381791	0.146704	0.341978
59.86	0.669096	0.287179	0.0427146	0.590076	0.159019	0.555458	0.49264	0.227206	0.173084	0.223328	0.387458	0.14351	0.504226	0.55689	0.48536	0.391226	0.082985	0.567206	0.132465	0.0380926	0.14668	0.341811
59.92	0.66945	0.287444	0.0421004	0.590099	0.158925	0.555453	0.493191	0.227203	0.173079	0.222906	0.387936	0.143577	0.504328	0.55686	0.485292	0.391705	0.0829846	0.567217	0.132462	0.0381522	0.146699	0.34181
59.98	0.669783	0.287518	0.0412632	0.589901	0.158785	0.555452	0.493566	0.2273	0.173084	0.22203	0.388324	0.143639	0.504399	0.556821	0.485083	0.392129	0.082829	0.56726	0.132404	0.0382442	0.146687	0.341412
60.04	0.669659	0.287481	0.0415734	0.589689	0.158805	0.55546	0.493638	0.227303	0.173082	0.222207	0.388222	0.143626	0.504366	0.55684	0.4851	0.391996	0.0829004	0.56724	0.132419	0.0382332	0.1467	0.34152
60.1	0.669678	0.287684	0.0412206	0.589158	0.158757	0.555436	0.493813	0.22741	0.173091	0.222047	0.388241	0.143596	0.504385	0.557024	0.485035	0.392032	0.0829171	0.56725	0.1324	0.0382333	0.146709	0.34143
60.16	0.669942	0.288062	0.0399606	0.58889	0.15865	0.555366	0.493632	0.227586	0.173111	0.221489	0.388341	0.143535	0.504473	0.557312	0.484915	0.392255	0.0827398	0.56732	0.132322	0.0382299	0.146677	0.340971
60.22	0.669797	0.288438	0.0393746	0.588552	0.158643	0.555488	0.493202	0.227692	0.173155	0.221244	0.388218	0.143613	0.504473	0.557426	0.484859	0.392266	0.082596	0.567341	0.132263	0.0382463	0.14666	0.340613
60.28	0.669695	0.288953	0.039158	0.587755	0.158645	0.555435	0.493462	0.227796	0.173166	0.221629	0.388143	0.143526	0.504503	0.557827	0.484925	0.392193	0.0827999	0.567323	0.13229	0.0381799	0.146702	0.340881
60.34	0.669451	0.2887	0.0392094	0.58719	0.158706	0.555432	0.493875	0.227867	0.173179	0.221282	0.388381	0.143596	0.504473	0.557855	0.484803	0.39238	0.082863	0.567337	0.132332	0.0382367	0.146696	0.340914
60.4	0.669497	0.288572	0.0390053	0.58722	0.158671	0.555432	0.493702	0.227914	0.173183	0.220969	0.388344	0.143594	0.504464	0.557818	0.484719	0.392374	0.0827339	0.567363	0.13229	0.0382579	0.14667	0.340631
60.46	0.669362	0.288562	0.0386675	0.587388	0.15879	0.555373	0.493497	0.227918	0.173201	0.220998	0.388491	0.143598	0.504493	0.557961	0.484768	0.392554	0.0827439	0.567404	0.132336	0.0382314	0.146639	0.340726
60.52	0.669869	0.289211	0.0370131	0.587265	0.158644	0.555293	0.493694	0.228052	0.173217	0.220336	0.388958	0.143584	0.504669	0.558246	0.484665	0.393142	0.0826168	0.567475	0.132278	0.0382514	0.146628	0.340414
60.58	0.669758	0.288787	0.0365605	0.587146	0.158674	0.555276	0.493565	0.22816	0.173239	0.219545	0.389151	0.143648	0.50465	0.558206	0.484461	0.393371	0.0824203	0.567547	0.132253	0.0383237	0.146565	0.339976
60.64	0.669793	0.288865	0.0365475	0.586941	0.15865	0.55528	0.493858	0.228168	0.173236	0.219497	0.389265	0.143666	0.504664	0.558218	0.48444	0.393461	0.0824777	0.567536	0.132263	0.0383411	0.146583	0.340054
60.7	0.670037	0.288958	0.0359644	0.586844	0.158557	0.555278	0.494153	0.228221	0.173238	0.218944	0.38957	0.143712	0.504723	0.558193	0.484314	0.393789	0.082391	0.567562	0.132231	0.0384021	0.14658	0.339834
60.76	0.670451	0.289279	0.0347384	0.586874	0.158428	0.555234	0.494254	0.228318	0.173248	0.218236	0.389942	0.143726	0.504844	0.558297	0.484182	0.394253	0.0822177	0.567625	0.132169	0.038446	0.146558	0.339454
60.82	0.67028	0.289192	0.0350588	0.586382	0.158429	0.555249	0.494413	0.22837	0.173249	0.218277	0.389815	0.143715	0.504792	0.558335	0.484138	0.394089	0.082281	0.567605	0.132172	0.0384511	0.146572	0.339475
60.88	0.670204	0.289018	0.0351434	0.58646	0.15844	0.555249	0.494091	0.228392	0.173252	0.218238	0.389626	0.14369	0.504754	0.55831	0.484116	0.393921	0.0821935	0.567618	0.132147	0.0384422	0.146548	0.339298
60.94	0.670115	0.288971	0.0354734	0.586698	0.158494	0.555248	0.493879	0.228331	0.173248	0.218597	0.389466	0.143663	0.50473	0.558292	0.484214	0.393751	0.0822353	0.567602	0.132167	0.0384027	0.146549	0.339447
61	0.669708	0.28855	0.0358531	0.586578	0.158643	0.555236	0.493672	0.228348	0.173263	0.218637	0.389379	0.143682	0.504651	0.558302	0.484202	0.393637	0.0822545	0.567619	0.132212	0.0383991	0.146516	0.339492
61.06	0.670031	0.289272	0.034715	0.586185	0.158551	0.555165	0.49409	0.228447	0.173273	0.218447	0.389761	0.143654	0.5048	0.558647	0.484192	0.394081	0.0823198	0.567646	0.132207	0.0383874	0.146543	0.339546
61.12	0.670126	0.289365	0.0341284	0.586193	0.15851	0.555126	0.493752	0.228534	0.173285	0.218187	0.389699	0.143606	0.504826	0.55877	0.484137	0.394097	0.0821749	0.56769	0.132155	0.0383743	0.146511	0.339225
61.18	0.66962	0.288801	0.0345608	0.585715	0.158637	0.555124	0.493532	0.228629	0.173305	0.218022	0.3895	0.143617	0.504706	0.558794	0.48403	0.393872	0.0821463	0.567713	0.132173	0.0383897	0.146469	0.339077
61.24	0.669297	0.288861	0.0353951	0.584744	0.158669	0.555153	0.494211	0.228654	0.173299	0.218489	0.389398	0.14361	0.504637	0.558902	0.48406	0.393645	0.082463	0.567637	0.13224	0.0383803	0.146539	0.339548
61.3	0.669344	0.288902	0.0348211	0.584474	0.15861	0.555121	0.493956	0.228791	0.173314	0.218093	0.389309	0.143563	0.504645	0.559043	0.483943	0.393629	0.0823088	0.567682	0.132175	0.0383833	0.146507	0.339138
61.36	0.66961	0.289051	0.0342278	0.584143	0.15849	0.555124	0.494521	0.228862	0.173314	0.217469	0.389712	0.143627	0.504713	0.559031	0.483784	0.394034	0.0822691	0.5677	0.132149	0.0384636	0.14652	0.338965
61.42	0.669494	0.289317	0.0346999	0.583255	0.15848	0.555148	0.495519	0.228864	0.173304	0.21778	0.389916	0.14366	0.504716	0.559133	0.483809	0.394115	0.0826115	0.567627	0.132226	0.0384801	0.146605	0.339513
61.48	0.669577	0.28998	0.0341487	0.582702	0.158456	0.555084	0.495886	0.228933	0.173311	0.21806	0.390065	0.143598	0.504807	0.559514	0.483889	0.394281	0.082805	0.567618	0.132256	0.0384256	0.14665	0.339815
61.54	0.669809	0.290051	0.0335683	0.58258	0.15836	0.555082	0.496157	0.228994	0.173313	0.217485	0.390355	0.143643	0.504862	0.55949	0.483751	0.394595	0.0827073	0.567646	0.13222	0.0384884	0.146644	0.339565
61.6	0.669644	0.289946	0.033907	0.582297	0.158378	0.555093	0.496161	0.22902	0.173314	0.217608	0.390186	0.143623	0.504811	0.55951	0.483743	0.394399	0.0827518	0.56763	0.132224	0.0384795	0.146651	0.339595
61.66	0.669351	0.289882	0.0345046	0.581391	0.158383	0.555119	0.496599	0.229093	0.173313	0.217776	0.390036	0.143612	0.504735	0.559592	0.483696	0.394165	0.0829302	0.567583	0.132249	0.0384864	0.146691	0.339772
61.72	0.669003	0.289917	0.0353544	0.580376	0.158415	0.555149	0.497258	0.229125	0.173307	0.218226	0.389911	0.143603	0.50466	0.559701	0.483718	0.393917	0.0832414	0.567507	0.132313	0.0384777	0.14676	0.34022
61.78	0.669139	0.29008	0.0347326	0.580444	0.158376	0.555108	0.49699	0.229193	0.173317	0.218018	0.389913	0.143562	0.504704	0.559829	0.483686	0.393994	0.083125	0.567547	0.132272	0.0384623	0.146735	0.339976
61.84	0.66905	0.290101	0.0337907	0.580609	0.158464	0.555007	0.496294	0.229306	0.173351	0.217748	0.389925	0.143508	0.504745	0.560108	0.483664	0.394133	0.0829504	0.567642	0.132254	0.0384183	0.146659	0.339662
61.9	0.669174	0.290071	0.0335453	0.580956	0.158449	0.554998	0.496086	0.229291	0.173351	0.2176	0.389958	0.14351	0.504767	0.560057	0.483655	0.394203	0.0828461	0.567665	0.132231	0.0384226	0.146637	0.339511
61.96	0.668998	0.289667	0.0333564	0.581182	0.158548	0.554974	0.495745	0.229318	0.173369	0.217232	0.390047	0.143552	0.504741	0.560014	0.483579	0.394323	0.0827075	0.567723	0.132238	0.0384487	0.146575	0.339288
62.02	0.668279	0.28919	0.0336647	0.580807	0.158835	0.554911	0.49546	0.229379	0.173405	0.217392	0.390013	0.143566	0.504652	0.560222	0.483599	0.394264	0.0828131	0.567764	0.132342	0.0384158	0.146524	0.339501
62.08	0.668203	0.289052	0.0337244	0.580685	0.15883	0.554915	0.495314	0.229423	0.173409	0.217287	0.389881	0.143551	0.504616	0.560218	0.483547	0.394141	0.0827543	0.567773	0.132319	0.0384202	0.14651	0.339338
62.14	0.668233	0.289603	0.0335031	0.579482	0.158751	0.554903	0.496451	0.229521	0.173408	0.217292	0.390257	0.143571	0.504683	0.560492	0.483501	0.394441	0.0830641	0.567727	0.13237	0.038447	0.146595	0.339739
62.2	0.66813	0.289853	0.033403	0.578531	0.158707	0.554888	0.496917	0.229648	0.173415	0.217273	0.390279	0.143541	0.504685	0.560728	0.483436	0.394434	0.0832064	0.567709	0.132376	0.0384482	0.146633	0.339826
62.26	0.66815	0.289715	0.033185	0.578316	0.158652	0.554892	0.496871	0.229735	0.173421	0.216852	0.390261	0.143546	0.504668	0.560712	0.483301	0.39444	0.0830835	0.567734	0.132329	0.0384856	0.146612	0.339496
62.32	0.668121	0.289956	0.033098	0.578346	0.158688	0.554855	0.496698	0.229728	0.173424	0.217222	0.390154	0.143484	0.504689	0.56088	0.483412	0.394355	0.0831541	0.56773	0.132346	0.0384221	0.146619	0.339663
62.38	0.667935	0.289996	0.0330796	0.577731	0.158681	0.554833	0.496589	0.229854	0.173436	0.21725	0.389906	0.143415	0.504648	0.561081	0.483363	0.394123	0.0831673	0.567734	0.132323	0.0383945	0.146618	0.339543
62.44	0.66794	0.289991	0.0331082	0.577668	0.158671	0.554836	0.496661	0.229858	0.173434	0.217229	0.389918	0.143417	0.504646	0.561075	0.483351	0.394126	0.0831775	0.56773	0.132323	0.0384004	0.146622	0.339548
62.5	0.668341	0.290382	0.0321213	0.578307	0.158626	0.554777	0.496447	0.22983	0.173437	0.217063	0.390197	0.143404	0.50478	0.561161	0.483405	0.394503	0.0830624	0.567779	0.132301	0.038381	0.146601	0.339448
62.56	0.668197	0.290321	0.032443	0.578056	0.158646	0.554785	0.4965	0.229842	0.173436	0.217223	0.390069	0.143389	0.50474	0.561184	0.483414	0.394344	0.0831279	0.567759	0.132313	0.0383703	0.146613	0.339532
62.62	0.668254	0.290556	0.0323572	0.577207	0.158563	0.554803	0.497457	0.229906	0.173432	0.216988	0.390432	0.143448	0.504777	0.561252	0.483311	0.394633	0.0833095	0.567726	0.13234	0.0384339	0.146672	0.339729
62.68	0.668151	0.290371	0.0324374	0.577043	0.158556	0.554808	0.497261	0.229966	0.173437	0.216846	0.390255	0.143428	0.504729	0.561247	0.483241	0.394468	0.0832306	0.567738	0.132309	0.0384399	0.146652	0.339511
62.74	0.668064	0.290279	0.0324847	0.576433	0.158507	0.554823	0.49752	0.230065	0.173441	0.216568	0.390237	0.143436	0.504694	0.561276	0.483111	0.394427	0.0832327	0.567734	0.132288	0.0384785	0.14666	0.339363
62.8	0.668525	0.290545	0.0315392	0.576618	0.158383	0.55481	0.497959	0.230076	0.173439	0.215911	0.390807	0.143515	0.504824	0.561226	0.483001	0.395036	0.0831368	0.567771	0.132261	0.0385551	0.146661	0.339191
62.86	0.66861	0.291043	0.0307532	0.576086	0.158329	0.554742	0.49802	0.230211	0.173454	0.215856	0.390867	0.143442	0.504899	0.561585	0.482986	0.395159	0.0831708	0.567795	0.132242	0.0385172	0.146671	0.339141
62.92	0.66844	0.290937	0.0310948	0.57579	0.158347	0.554752	0.498025	0.230239	0.173454	0.215979	0.390695	0.143421	0.504846	0.561608	0.482976	0.394959	0.083217	0.567778	0.132246	0.0385082	0.146678	0.33917
62.98	0.668415	0.290961	0.0310913	0.575279	0.158302	0.554764	0.498406	0.230302	0.173455	0.21579	0.390788	0.143441	0.504841	0.56164	0.482889	0.395022	0.0832688	0.567767	0.132244	0.0385433	0.146698	0.339159
63.04	0.668472	0.29105	0.0310769	0.575295	0.158295	0.554763	0.498579	0.230276	0.173451	0.215838	0.390891	0.143453	0.504864	0.561637	0.482912	0.395109	0.0833191	0.567758	0.132259	0.0385464	0.146712	0.339274
63.1	0.668069	0.290834	0.0310711	0.574894	0.158426	0.554717	0.498324	0.230373	0.173476	0.215835	0.390791	0.143431	0.504811	0.561832	0.482883	0.395021	0.0833369	0.567791	0.132291	0.0385218	0.146677	0.339251
63.16	0.668071	0.290867	0.0310721	0.574624	0.158399	0.554723	0.498577	0.230399	0.173474	0.215746	0.390867	0.143444	0.504814	0.561846	0.482842	0.395075	0.0833782	0.567783	0.132294	0.0385418	0.146692	0.339276
63.22	0.667929	0.29061	0.0311828	0.574397	0.15839	0.55473	0.498306	0.230483	0.173482	0.21555	0.390621	0.143417	0.504747	0.56184	0.482744	0.394847	0.0832686	0.567798	0.132251	0.0385501	0.146665	0.338971
63.28	0.667804	0.290703	0.0314372	0.573505	0.158351	0.554752	0.499019	0.23055	0.173479	0.215525	0.390739	0.143442	0.504729	0.561918	0.482672	0.394883	0.083458	0.567757	0.13228	0.0385856	0.146717	0.339174
63.34	0.667748	0.290742	0.0311296	0.573317	0.158339	0.554717	0.498647	0.230652	0.173492	0.215441	0.390531	0.143374	0.504718	0.562079	0.482632	0.394736	0.0833644	0.567787	0.132237	0.0385553	0.146691	0.338919
63.4	0.668017	0.291053	0.0310419	0.572926	0.158246	0.554742	0.499297	0.230837	0.173523	0.215211	0.390889	0.143429	0.504765	0.562105	0.482687	0.395069	0.0834558	0.567824	0.132192	0.038616	0.146756	0.338948
63.46	0.668182	0.291229	0.0304107	0.573232	0.158224	0.554694	0.498891	0.230872	0.173532	0.215098	0.390874	0.14338	0.504819	0.56222	0.4827	0.395142	0.083325	0.567868	0.132154	0.038585	0.146725	0.338731
63.52	0.668181	0.291325	0.0300868	0.573329	0.158232	0.554652	0.498439	0.230922	0.173542	0.215151	0.390693	0.14331	0.504827	0.562363	0.482724	0.395028	0.0832402	0.567897	0.132124	0.0385377	0.146698	0.338566
63.58	0.668871	0.292152	0.028018	0.57323	0.158032	0.554561	0.498876	0.231058	0.173556	0.214274	0.391461	0.143332	0.505076	0.562651	0.482588	0.395932	0.0831106	0.567978	0.132064	0.0385878	0.146697	0.338255
63.64	0.668467	0.292167	0.0281338	0.572625	0.158055	0.55474	0.498478	0.231176	0.173599	0.21407	0.391128	0.143436	0.504974	0.562638	0.482476	0.395679	0.0829875	0.567972	0.132009	0.0386286	0.146682	0.337871
63.7	0.668265	0.292439	0.0283004	0.57176	0.15806	0.554724	0.498866	0.231256	0.173604	0.214387	0.391057	0.143388	0.504963	0.562894	0.482502	0.395562	0.0832099	0.567935	0.132044	0.0385953	0.14673	0.338158
63.76	0.668171	0.292346	0.0283455	0.571137	0.158009	0.554739	0.499123	0.23136	0.173607	0.214107	0.391039	0.143396	0.504927	0.562925	0.482368	0.395522	0.0832119	0.567931	0.132022	0.0386349	0.146738	0.338004
63.82	0.668023	0.292286	0.0286674	0.570875	0.158029	0.554747	0.499179	0.231374	0.173607	0.214266	0.390909	0.14338	0.504886	0.56295	0.482376	0.395361	0.0832792	0.567911	0.132034	0.0386242	0.14675	0.338089
63.88	0.667853	0.29237	0.0286268	0.570282	0.158023	0.554724	0.49911	0.231489	0.173617	0.214328	0.3907	0.143313	0.504855	0.563158	0.482341	0.395165	0.0833132	0.567911	0.132018	0.0385946	0.146754	0.338018
63.94	0.66796	0.292618	0.0282443	0.570747	0.158055	0.554672	0.498675	0.231456	0.173622	0.214589	0.390635	0.143252	0.504909	0.563287	0.482467	0.395168	0.0832774	0.567934	0.132016	0.0385268	0.146737	0.338057
64	0.667746	0.293022	0.0280617	0.569767	0.158052	0.554618	0.49878	0.23161	0.173636	0.214893	0.390443	0.143144	0.50491	0.563706	0.482488	0.394986	0.0834468	0.567921	0.132024	0.0384594	0.146769	0.338198
64.06	0.667836	0.293154	0.0274284	0.569562	0.157991	0.55458	0.4986	0.231728	0.173649	0.214559	0.39044	0.143105	0.504942	0.563858	0.482397	0.395055	0.0833262	0.567962	0.131972	0.0384596	0.146745	0.337876
64.12	0.668009	0.293391	0.0267575	0.569685	0.157953	0.554534	0.498389	0.231778	0.173658	0.214398	0.39051	0.143069	0.505007	0.563993	0.482389	0.3952	0.083235	0.568	0.13194	0.0384413	0.146726	0.337703
64.18	0.667663	0.293627	0.0272353	0.568564	0.157979	0.554524	0.498851	0.231866	0.173661	0.214892	0.390328	0.143006	0.50496	0.564277	0.482432	0.39494	0.0835376	0.56794	0.131991	0.0383958	0.146789	0.338105
64.24	0.668055	0.293852	0.0265934	0.569269	0.157939	0.554502	0.498864	0.231782	0.173655	0.214697	0.390691	0.143047	0.505073	0.564203	0.482473	0.395352	0.0834534	0.56797	0.131987	0.0384113	0.146779	0.338092
64.3	0.667795	0.293639	0.0269736	0.568632	0.157934	0.554521	0.498898	0.231882	0.17366	0.214647	0.390441	0.143021	0.504986	0.564246	0.482378	0.39507	0.0834715	0.567956	0.13197	0.0384205	0.146782	0.33797
64.36	0.667599	0.29324	0.0267638	0.568637	0.158019	0.554499	0.498707	0.231942	0.17368	0.214188	0.390575	0.143074	0.504957	0.564223	0.482259	0.395227	0.0833482	0.568013	0.131976	0.0384627	0.146725	0.337726
64.42	0.667525	0.293063	0.0268476	0.568713	0.15803	0.554499	0.49838	0.231969	0.173684	0.214145	0.390374	0.143047	0.504916	0.564202	0.482233	0.395048	0.0832556	0.568027	0.131949	0.0384532	0.1467	0.337535
64.48	0.66733	0.292967	0.0271775	0.56818	0.158031	0.554514	0.498538	0.232029	0.173686	0.214185	0.390236	0.143034	0.50486	0.564247	0.482184	0.394872	0.0833245	0.568006	0.131952	0.0384587	0.146715	0.337554
64.54	0.667471	0.293038	0.0268816	0.568065	0.15797	0.554514	0.498788	0.232059	0.173685	0.213891	0.390436	0.143064	0.504896	0.564235	0.48211	0.395075	0.0832992	0.568015	0.131938	0.0384971	0.14672	0.337466
64.6	0.667383	0.292836	0.0269759	0.568121	0.15798	0.554514	0.498435	0.232094	0.173689	0.21383	0.390211	0.143033	0.504849	0.564213	0.482074	0.394874	0.083196	0.568031	0.131906	0.0384883	0.146692	0.337245
64.66	0.667362	0.292945	0.0266341	0.567991	0.15797	0.554477	0.498127	0.232176	0.1737	0.213799	0.390067	0.142971	0.504855	0.564378	0.48206	0.394788	0.0831304	0.568057	0.131874	0.0384548	0.146673	0.337066
64.72	0.667286	0.293226	0.0268102	0.566692	0.157889	0.554505	0.4994	0.232257	0.173693	0.213706	0.390443	0.143035	0.504875	0.564498	0.481957	0.395039	0.0834504	0.567992	0.13193	0.038522	0.146764	0.337459
64.78	0.667297	0.293284	0.0267967	0.566427	0.157861	0.554511	0.49968	0.232278	0.173692	0.213632	0.390544	0.143051	0.504884	0.564515	0.481923	0.395117	0.0835034	0.567982	0.131936	0.0385418	0.146782	0.33751
64.84	0.667367	0.293402	0.0267655	0.566451	0.157854	0.554509	0.499883	0.232246	0.173687	0.213696	0.390673	0.143066	0.504914	0.564516	0.481955	0.395229	0.083566	0.567971	0.131956	0.0385443	0.1468	0.337656
64.9	0.667294	0.293613	0.0269689	0.565632	0.157818	0.554528	0.500726	0.232276	0.173681	0.21376	0.390908	0.143105	0.504927	0.5646	0.481925	0.395374	0.083813	0.567921	0.132006	0.0385769	0.146866	0.338007
64.96	0.667318	0.293758	0.0266181	0.56577	0.157828	0.554484	0.500313	0.232313	0.17369	0.213848	0.390768	0.143038	0.504948	0.564747	0.481968	0.3953	0.0837468	0.567948	0.131983	0.0385267	0.146844	0.337894
65.02	0.667292	0.293711	0.0266386	0.565727	0.157826	0.554485	0.500263	0.232329	0.173691	0.213812	0.390722	0.143033	0.504936	0.564747	0.481949	0.395257	0.0837263	0.567951	0.131975	0.0385283	0.146839	0.337837
65.08	0.667421	0.293723	0.0263537	0.565874	0.157792	0.554479	0.500235	0.232338	0.173692	0.213589	0.390823	0.143046	0.504964	0.564717	0.481908	0.395385	0.0836481	0.56797	0.131954	0.0385472	0.146826	0.337696
65.14	0.667379	0.29375	0.0260534	0.565904	0.157798	0.554438	0.499696	0.232416	0.173704	0.213587	0.390567	0.142966	0.504954	0.564863	0.481904	0.395203	0.0835302	0.568004	0.13191	0.0385008	0.146792	0.337439
65.2	0.667389	0.294	0.0256518	0.565345	0.157744	0.554409	0.499893	0.232526	0.173713	0.213452	0.390634	0.142936	0.504986	0.565066	0.481844	0.395289	0.0835701	0.568012	0.131897	0.0384997	0.146806	0.337389
65.26	0.667315	0.293822	0.0257358	0.565421	0.157756	0.554408	0.499564	0.232554	0.173717	0.213409	0.39043	0.142908	0.504944	0.565046	0.481817	0.395108	0.0834764	0.568026	0.131869	0.0384901	0.14678	0.337195
65.32	0.667141	0.293511	0.0258686	0.565144	0.157743	0.554417	0.499238	0.23266	0.173726	0.213174	0.390127	0.142874	0.504862	0.565042	0.481695	0.394827	0.0833419	0.568045	0.131815	0.0385003	0.146747	0.336817
65.38	0.667038	0.293477	0.0255858	0.564884	0.157727	0.554383	0.498774	0.232793	0.173742	0.213033	0.38984	0.142794	0.50483	0.565206	0.481624	0.394609	0.0832133	0.56808	0.131758	0.0384711	0.146712	0.336461
65.44	0.667101	0.293759	0.0254698	0.564025	0.15764	0.554399	0.499793	0.232847	0.173736	0.212827	0.390267	0.142861	0.504882	0.565281	0.481532	0.394957	0.0834257	0.568042	0.131794	0.0385366	0.146779	0.336722
65.5	0.66704	0.293605	0.0255436	0.564122	0.157652	0.554398	0.499489	0.232867	0.173739	0.212801	0.390085	0.142836	0.504846	0.565261	0.481514	0.394796	0.0833417	0.568055	0.13177	0.0385262	0.146756	0.336555
65.56	0.666753	0.293928	0.0255323	0.563225	0.157638	0.554587	0.49977	0.232961	0.173776	0.212618	0.390115	0.142995	0.504811	0.565291	0.481417	0.394859	0.0833939	0.568019	0.13176	0.0385957	0.146792	0.336489
65.62	0.666632	0.293713	0.0256243	0.563032	0.157629	0.554593	0.499543	0.233035	0.173782	0.212455	0.389904	0.142971	0.504753	0.565288	0.481331	0.394663	0.0833001	0.568032	0.131722	0.0386029	0.146769	0.336226
65.68	0.666555	0.293663	0.0256481	0.562428	0.157577	0.554607	0.499851	0.233129	0.173785	0.212206	0.38993	0.142984	0.504728	0.565323	0.481208	0.394663	0.0833233	0.568025	0.131707	0.0386423	0.146782	0.336121
65.74	0.666456	0.29379	0.025895	0.56176	0.157556	0.554623	0.500468	0.233156	0.173779	0.212297	0.390055	0.143006	0.504724	0.56539	0.481188	0.394714	0.0835208	0.567982	0.131746	0.0386627	0.146833	0.336396
65.8	0.666539	0.293766	0.025616	0.561636	0.157501	0.554624	0.500541	0.233213	0.173783	0.211954	0.390152	0.143023	0.504737	0.565379	0.481088	0.394829	0.0834422	0.568001	0.131715	0.0386989	0.146824	0.336185
65.86	0.666498	0.293601	0.0257027	0.561959	0.157531	0.554618	0.500084	0.233203	0.173785	0.212011	0.389926	0.142988	0.504703	0.56534	0.481108	0.394637	0.0833359	0.568018	0.131692	0.0386733	0.146792	0.336025
65.92	0.666261	0.293395	0.0260907	0.561551	0.157545	0.554632	0.499989	0.23327	0.173789	0.212061	0.389648	0.142955	0.504621	0.565367	0.481057	0.394337	0.083343	0.568006	0.131679	0.0386671	0.146789	0.335933
65.98	0.666099	0.293107	0.026214	0.561292	0.157532	0.55464	0.499685	0.233371	0.173797	0.211842	0.389363	0.142923	0.504544	0.565364	0.480942	0.394072	0.0832169	0.568024	0.131628	0.0386769	0.146758	0.335577
66.04	0.665909	0.29277	0.0263579	0.56099	0.157518	0.55465	0.49933	0.233489	0.173807	0.211588	0.389029	0.142885	0.504453	0.565359	0.480806	0.393763	0.0830693	0.568044	0.131569	0.0386884	0.146722	0.335162
66.1	0.666074	0.29272	0.0257986	0.560742	0.157407	0.554651	0.499476	0.233603	0.173813	0.210899	0.389221	0.14292	0.504479	0.565335	0.480603	0.393994	0.0829099	0.568082	0.131507	0.0387614	0.146701	0.334734
66.16	0.666068	0.292754	0.0257941	0.560445	0.157376	0.554657	0.499733	0.233635	0.173812	0.210804	0.389299	0.142934	0.504481	0.565354	0.480556	0.394051	0.0829531	0.568073	0.131509	0.0387828	0.146717	0.334754
66.22	0.66583	0.292807	0.0263833	0.559713	0.157393	0.554678	0.500256	0.233649	0.173805	0.211137	0.389245	0.142929	0.504435	0.565432	0.480581	0.393899	0.083201	0.568013	0.131561	0.0387772	0.146773	0.335123
66.28	0.665865	0.292818	0.0264056	0.559867	0.1574	0.554675	0.500207	0.233621	0.173802	0.211207	0.389238	0.142924	0.504442	0.565414	0.480613	0.393894	0.0832007	0.568012	0.131564	0.038768	0.146773	0.335159
66.34	0.665449	0.292156	0.0265992	0.559983	0.157551	0.554655	0.499502	0.233692	0.173827	0.210967	0.388972	0.142922	0.504328	0.56538	0.480521	0.393662	0.0830129	0.568072	0.131556	0.0387692	0.146687	0.334797
66.4	0.66534	0.292055	0.0266443	0.559325	0.157496	0.55467	0.49976	0.233806	0.173831	0.210679	0.388948	0.142929	0.504288	0.565415	0.480375	0.393616	0.0830147	0.568068	0.131532	0.0388112	0.146695	0.334628
66.46	0.665244	0.291977	0.0266791	0.558688	0.157441	0.554686	0.500043	0.233911	0.173835	0.210409	0.388948	0.142939	0.504255	0.56545	0.480238	0.393592	0.0830271	0.568061	0.131512	0.0388526	0.146705	0.334488
66.52	0.665216	0.292021	0.0266621	0.558159	0.157392	0.554697	0.500454	0.233974	0.173834	0.210231	0.389069	0.142963	0.504254	0.565487	0.48015	0.39368	0.0830932	0.568048	0.131513	0.0388898	0.146729	0.334499
66.58	0.665051	0.291729	0.0267865	0.557897	0.157379	0.554706	0.500147	0.234077	0.173843	0.210011	0.388778	0.14293	0.504175	0.565483	0.480031	0.39341	0.0829646	0.568066	0.131461	0.0389001	0.146697	0.334136
66.64	0.6652	0.291917	0.0264149	0.557392	0.157281	0.554713	0.50081	0.234138	0.173841	0.209614	0.389166	0.142991	0.504234	0.565511	0.479909	0.393772	0.083025	0.568061	0.131461	0.0389686	0.146729	0.334141
66.7	0.66478	0.29171	0.0263972	0.556983	0.157423	0.554662	0.500559	0.234237	0.173867	0.209628	0.38908	0.142968	0.504182	0.565718	0.479884	0.393698	0.0830546	0.568095	0.131499	0.0389416	0.146694	0.33414
66.76	0.66472	0.291873	0.0266406	0.556565	0.157421	0.554672	0.501079	0.234218	0.17386	0.209837	0.389213	0.142987	0.504193	0.565769	0.479921	0.393762	0.083256	0.568053	0.131547	0.0389457	0.146744	0.334488
66.82	0.664638	0.291726	0.026703	0.556434	0.157415	0.554676	0.500925	0.23427	0.173864	0.209727	0.389067	0.142971	0.504153	0.565768	0.479861	0.393626	0.0831916	0.568061	0.131521	0.0389509	0.146728	0.334305
66.88	0.66473	0.291816	0.0263718	0.555838	0.157312	0.554686	0.501486	0.234367	0.173865	0.209256	0.389359	0.143021	0.504186	0.565794	0.479698	0.3939	0.0832095	0.568063	0.131504	0.0390232	0.146749	0.334189
66.94	0.664504	0.291858	0.0269615	0.555411	0.157361	0.5547	0.501782	0.234341	0.173859	0.209702	0.389249	0.143005	0.504143	0.565855	0.479779	0.393711	0.0834283	0.568009	0.131559	0.0389951	0.146794	0.334573
67	0.664407	0.291686	0.0270345	0.555257	0.157353	0.554705	0.501602	0.234402	0.173864	0.209573	0.389078	0.142986	0.504096	0.565853	0.479709	0.393553	0.083353	0.56802	0.131529	0.0390012	0.146775	0.33436
67.06	0.664264	0.291533	0.0271008	0.554544	0.157295	0.554723	0.501807	0.234536	0.173869	0.209247	0.389005	0.142987	0.504042	0.565888	0.479539	0.39346	0.0833338	0.568018	0.131495	0.039046	0.146778	0.334126
67.12	0.664194	0.291484	0.0274539	0.55498	0.157374	0.554716	0.501459	0.234446	0.173864	0.20969	0.388783	0.142946	0.504017	0.565863	0.479685	0.393236	0.0833603	0.568006	0.131518	0.0389864	0.146771	0.334298
67.18	0.664473	0.291958	0.0266706	0.554967	0.15731	0.554667	0.501706	0.234465	0.173867	0.209571	0.389131	0.142944	0.504141	0.566029	0.479705	0.393628	0.0833944	0.568024	0.131521	0.0389826	0.146789	0.334375
67.24	0.664343	0.291828	0.0267266	0.554273	0.157253	0.554684	0.501938	0.234591	0.173872	0.209262	0.389082	0.142949	0.504093	0.566064	0.479544	0.393557	0.083386	0.568021	0.131492	0.0390266	0.146794	0.334171
67.3	0.664521	0.292074	0.026029	0.554393	0.157211	0.554635	0.501718	0.234647	0.173881	0.209092	0.389155	0.14291	0.504161	0.566208	0.479533	0.393711	0.0832885	0.568061	0.131457	0.0390075	0.146774	0.333983
67.36	0.664741	0.292546	0.0252267	0.553897	0.157108	0.554597	0.502243	0.234736	0.173886	0.208789	0.389567	0.142925	0.504274	0.566411	0.479462	0.394146	0.0833568	0.568073	0.131454	0.0390359	0.146805	0.334013
67.42	0.664643	0.292544	0.0255407	0.553899	0.157151	0.554599	0.502227	0.234697	0.173882	0.209086	0.389456	0.142906	0.504252	0.566424	0.479538	0.394007	0.0834395	0.568051	0.13148	0.0390065	0.146818	0.3342
67.48	0.664352	0.291981	0.0253857	0.553768	0.157234	0.554581	0.50187	0.234818	0.173908	0.208502	0.389449	0.142945	0.50418	0.566398	0.479346	0.394036	0.0832425	0.56812	0.13146	0.0390574	0.146741	0.333751
67.54	0.664462	0.292004	0.0250791	0.553682	0.157178	0.55458	0.501994	0.23486	0.17391	0.208189	0.389597	0.142969	0.504206	0.566387	0.47926	0.394201	0.0831821	0.568137	0.131436	0.0390936	0.146736	0.333591
67.6	0.664368	0.291991	0.0247781	0.553436	0.157162	0.554543	0.501541	0.234994	0.173925	0.208064	0.389319	0.142888	0.504178	0.566559	0.479191	0.393993	0.0830577	0.568171	0.13138	0.0390629	0.146702	0.333243
67.66	0.664189	0.292052	0.0250482	0.552434	0.157116	0.554567	0.502243	0.235082	0.173923	0.208016	0.389418	0.142913	0.50415	0.566647	0.479095	0.394008	0.0832536	0.568127	0.131406	0.0391032	0.146756	0.333423
67.72	0.664078	0.29191	0.0251162	0.551962	0.157076	0.554579	0.502322	0.23518	0.173927	0.207787	0.389324	0.142907	0.504104	0.566665	0.478972	0.393906	0.0832221	0.568128	0.131377	0.0391321	0.146753	0.333223
67.78	0.664053	0.291766	0.0251943	0.552309	0.157109	0.554572	0.501887	0.235163	0.173929	0.207858	0.389113	0.142874	0.504074	0.566627	0.479001	0.393727	0.0831217	0.568144	0.131357	0.039105	0.146722	0.333084
67.84	0.663869	0.291615	0.0255729	0.552174	0.157145	0.554579	0.501714	0.235179	0.17393	0.208044	0.388851	0.142837	0.50401	0.566639	0.479016	0.393448	0.0831389	0.568131	0.131356	0.0390808	0.146719	0.333084
67.9	0.663915	0.29163	0.0252676	0.551496	0.157036	0.554591	0.502201	0.235306	0.173933	0.20751	0.389074	0.14288	0.504023	0.566666	0.478816	0.393658	0.083124	0.568136	0.131325	0.0391578	0.146733	0.332868
67.96	0.663954	0.291529	0.025012	0.551297	0.156974	0.554594	0.502194	0.235394	0.173938	0.207103	0.389098	0.142889	0.504015	0.566653	0.478677	0.393709	0.0830077	0.568161	0.131279	0.039199	0.146714	0.332549
68.02	0.664367	0.291745	0.0240235	0.55117	0.156812	0.554587	0.502722	0.235469	0.173939	0.20627	0.389697	0.142978	0.504136	0.566619	0.478477	0.394348	0.0828903	0.568202	0.131234	0.0393038	0.146715	0.332249
68.08	0.664271	0.291732	0.0237208	0.550922	0.156794	0.55455	0.502265	0.235606	0.173955	0.206145	0.389415	0.142897	0.504107	0.566793	0.478405	0.394138	0.0827639	0.568236	0.131177	0.039273	0.14668	0.331895
68.14	0.664163	0.291649	0.0237544	0.55026	0.156737	0.554565	0.502548	0.235718	0.173958	0.20587	0.389414	0.142907	0.504072	0.56683	0.47826	0.394114	0.0827764	0.56823	0.131156	0.0393166	0.146691	0.331745
68.2	0.664244	0.291622	0.0234666	0.550127	0.156677	0.554566	0.502619	0.23578	0.173962	0.205518	0.389514	0.142925	0.504085	0.566817	0.47815	0.394235	0.0826924	0.56825	0.131123	0.0393555	0.14668	0.331517
68.26	0.66439	0.291659	0.023159	0.550292	0.156641	0.554559	0.502615	0.235784	0.173962	0.205302	0.389646	0.142942	0.504121	0.566788	0.478113	0.394394	0.0826187	0.568269	0.131104	0.0393756	0.146669	0.331393
68.32	0.664329	0.291499	0.0232341	0.550387	0.156653	0.554558	0.502306	0.235808	0.173965	0.205271	0.389451	0.142915	0.504082	0.566768	0.478091	0.394222	0.0825283	0.568283	0.131078	0.0393654	0.146644	0.331209
68.38	0.664215	0.2913	0.0233184	0.550207	0.156643	0.554564	0.502096	0.235882	0.173971	0.205122	0.38925	0.142893	0.504026	0.566765	0.478005	0.394036	0.0824386	0.568295	0.131041	0.039373	0.146622	0.330954
68.44	0.664	0.291355	0.023284	0.549539	0.156633	0.554538	0.501981	0.236024	0.173984	0.205167	0.38899	0.142816	0.503983	0.56699	0.477949	0.393794	0.0824635	0.568296	0.131018	0.0393423	0.146622	0.330832
68.5	0.663886	0.291645	0.0230049	0.549523	0.15665	0.554716	0.501666	0.236043	0.174023	0.205006	0.388957	0.142966	0.503976	0.566935	0.477926	0.393871	0.0823409	0.568297	0.130981	0.0393835	0.146613	0.330597
68.56	0.663829	0.291601	0.0230288	0.549132	0.156613	0.554725	0.501848	0.236108	0.174024	0.204847	0.388962	0.142972	0.503956	0.566954	0.477841	0.39386	0.0823519	0.568292	0.130969	0.0394098	0.146621	0.330515
68.62	0.663582	0.291445	0.0233933	0.548509	0.15661	0.554744	0.501956	0.236196	0.174027	0.20485	0.388758	0.142952	0.503879	0.567003	0.47776	0.393618	0.0824037	0.568271	0.130962	0.0394186	0.146631	0.330463
68.68	0.663828	0.291539	0.0227518	0.548376	0.156497	0.554741	0.502254	0.236267	0.17403	0.204255	0.389111	0.143007	0.503947	0.56698	0.477603	0.394003	0.0823013	0.568302	0.130923	0.0394915	0.146626	0.330194
68.74	0.664039	0.291522	0.0221636	0.548383	0.156399	0.554735	0.502293	0.236343	0.174034	0.203665	0.389319	0.14304	0.503989	0.566937	0.477443	0.394263	0.0821296	0.568343	0.130865	0.0395524	0.146601	0.329803
68.8	0.663939	0.291347	0.0222375	0.548224	0.15639	0.554741	0.502108	0.236409	0.174039	0.203534	0.38914	0.14302	0.50394	0.566935	0.477367	0.394098	0.08205	0.568354	0.130833	0.0395593	0.146582	0.329577
68.86	0.663891	0.291212	0.0223018	0.548341	0.156403	0.554739	0.501823	0.236425	0.174042	0.20352	0.388968	0.142996	0.503907	0.566915	0.477354	0.393948	0.0819694	0.568366	0.130811	0.0395482	0.146559	0.329422
68.92	0.664024	0.291224	0.0220023	0.548482	0.156365	0.554733	0.501792	0.236438	0.174043	0.203283	0.389076	0.14301	0.503936	0.566885	0.477305	0.394085	0.0818826	0.568388	0.130787	0.0395698	0.146545	0.329262
68.98	0.663872	0.291182	0.022326	0.548202	0.156386	0.554742	0.501879	0.23645	0.174042	0.203459	0.388954	0.142995	0.503897	0.566917	0.477319	0.393927	0.0819676	0.568364	0.130803	0.0395579	0.146561	0.329378
69.04	0.664117	0.291275	0.0216821	0.548067	0.156273	0.554739	0.502176	0.236521	0.174044	0.202861	0.389309	0.14305	0.503965	0.566893	0.47716	0.394315	0.081864	0.568395	0.130763	0.0396314	0.146556	0.329106
69.1	0.664048	0.291265	0.0216829	0.547464	0.156217	0.554753	0.502538	0.236608	0.174045	0.20264	0.389385	0.143069	0.503949	0.566932	0.477042	0.394361	0.0819096	0.568384	0.130755	0.0396735	0.146575	0.329046
69.16	0.664037	0.291355	0.0216414	0.546951	0.156167	0.554764	0.503006	0.236658	0.174043	0.202493	0.389562	0.1431	0.503962	0.566971	0.476967	0.394501	0.0820011	0.568366	0.130765	0.0397116	0.146605	0.329116
69.22	0.663952	0.291319	0.0216527	0.546323	0.156109	0.554778	0.503341	0.236756	0.174045	0.202253	0.389612	0.143116	0.50394	0.567009	0.476837	0.394524	0.0820354	0.568356	0.130751	0.0397549	0.146621	0.329023
69.28	0.664093	0.291667	0.0208873	0.545692	0.155994	0.554743	0.503731	0.236898	0.174054	0.20185	0.389911	0.143117	0.504021	0.567216	0.476705	0.394858	0.082048	0.568375	0.130724	0.0397902	0.146639	0.328885
69.34	0.663856	0.291534	0.0212424	0.545085	0.155991	0.55476	0.503865	0.236979	0.174056	0.201871	0.389731	0.143101	0.50395	0.567266	0.476633	0.394638	0.0821116	0.568353	0.130721	0.0397987	0.146653	0.328862
69.4	0.664099	0.291741	0.0205437	0.544452	0.155826	0.554767	0.504654	0.237092	0.174056	0.201144	0.390293	0.14319	0.504039	0.567282	0.476407	0.395194	0.0821111	0.568364	0.130695	0.0399105	0.146681	0.328691
69.46	0.663946	0.291699	0.0208673	0.544165	0.155848	0.554777	0.504744	0.237104	0.174054	0.201319	0.390172	0.143175	0.503999	0.567315	0.47642	0.395036	0.0821971	0.56834	0.130712	0.0398988	0.146697	0.328808
69.52	0.663786	0.291422	0.0209841	0.543914	0.155833	0.554785	0.504451	0.23721	0.174062	0.201112	0.389888	0.143143	0.50392	0.567311	0.476297	0.394775	0.0820702	0.568357	0.13066	0.0399102	0.146665	0.328445
69.58	0.663742	0.29146	0.0209632	0.543348	0.155779	0.554798	0.504865	0.23728	0.174062	0.200927	0.390016	0.143168	0.503918	0.567351	0.476199	0.394869	0.0821396	0.568342	0.130661	0.039951	0.14669	0.328449
69.64	0.663711	0.291523	0.0209316	0.542804	0.155726	0.554809	0.505306	0.237341	0.174061	0.200761	0.39017	0.143197	0.503924	0.56739	0.476111	0.394988	0.0822208	0.568326	0.130666	0.0399908	0.146718	0.328486
69.7	0.663267	0.291598	0.0217984	0.541401	0.155741	0.554848	0.506212	0.237404	0.174054	0.201179	0.390118	0.143201	0.503846	0.567546	0.476104	0.394777	0.0826333	0.568228	0.130747	0.039997	0.146813	0.329045
69.76	0.662856	0.291453	0.0224589	0.540286	0.155741	0.55488	0.506611	0.237521	0.174054	0.201314	0.389884	0.143182	0.503738	0.567647	0.476012	0.394453	0.0828206	0.568175	0.130766	0.0400093	0.146854	0.329164
69.82	0.662831	0.291653	0.0223648	0.539256	0.155639	0.554901	0.507572	0.237614	0.17405	0.201037	0.39027	0.143247	0.503771	0.567728	0.47587	0.394761	0.0830194	0.568137	0.13079	0.0400862	0.146919	0.329339
69.88	0.662758	0.291526	0.0224182	0.539141	0.155632	0.554905	0.507438	0.237663	0.174053	0.200943	0.390141	0.143233	0.503734	0.567726	0.475813	0.394641	0.0829619	0.568144	0.130767	0.0400916	0.146905	0.329173
69.94	0.662993	0.29173	0.0217161	0.538494	0.155465	0.554913	0.508227	0.237778	0.174053	0.200215	0.390708	0.143323	0.503823	0.567743	0.475583	0.395203	0.0829628	0.568155	0.130741	0.0402051	0.146933	0.329
70	0.663084	0.291667	0.0214451	0.538561	0.15542	0.554909	0.508119	0.237823	0.174056	0.199918	0.390741	0.14333	0.503831	0.567711	0.475497	0.395272	0.0828403	0.568181	0.130702	0.040231	0.146911	0.328736
70.06	0.662991	0.29179	0.0210734	0.537824	0.15535	0.55488	0.508172	0.238001	0.174069	0.199681	0.390681	0.143283	0.503828	0.567931	0.475363	0.395247	0.0828258	0.568195	0.130661	0.0402374	0.146912	0.328499
70.12	0.662983	0.291844	0.0210526	0.537502	0.155316	0.554887	0.508464	0.238031	0.174067	0.199592	0.390792	0.143301	0.503836	0.567953	0.475315	0.395333	0.0828844	0.568183	0.130667	0.0402617	0.146932	0.328544
70.18	0.663253	0.291986	0.0203798	0.537404	0.155201	0.554882	0.508811	0.238086	0.174067	0.199029	0.391207	0.143364	0.50392	0.56793	0.475172	0.395779	0.0828024	0.568211	0.130635	0.0403355	0.146932	0.328332
70.24	0.66312	0.291757	0.020476	0.537195	0.155188	0.554889	0.50857	0.238175	0.174074	0.198859	0.390973	0.143337	0.503854	0.567927	0.475069	0.395563	0.0826977	0.568225	0.130592	0.0403456	0.146906	0.328029
70.3	0.663016	0.291462	0.0206152	0.537403	0.155211	0.554887	0.50798	0.238221	0.174081	0.198807	0.390597	0.143285	0.503779	0.567887	0.475026	0.395232	0.082521	0.568251	0.130541	0.0403252	0.146857	0.327675
70.36	0.662588	0.290774	0.0208141	0.537518	0.155371	0.554866	0.507256	0.238306	0.174108	0.198553	0.390308	0.143283	0.503653	0.567853	0.474915	0.394982	0.0823148	0.568317	0.130529	0.0403292	0.146763	0.327267
70.42	0.662506	0.290758	0.0208141	0.536892	0.155313	0.55488	0.507616	0.238398	0.174109	0.198329	0.390385	0.143303	0.503636	0.567892	0.474789	0.39503	0.0823623	0.568304	0.13052	0.0403735	0.146783	0.327201
70.48	0.661891	0.290093	0.0212968	0.536291	0.155459	0.554878	0.507333	0.238541	0.174134	0.198131	0.390113	0.143312	0.503477	0.567928	0.474628	0.394732	0.0823159	0.568332	0.130534	0.0403966	0.146728	0.32696
70.54	0.661727	0.289813	0.0214146	0.536034	0.155443	0.554887	0.507037	0.238651	0.174142	0.197923	0.389822	0.14328	0.503395	0.567924	0.474499	0.394464	0.0821861	0.568348	0.130481	0.0404091	0.146695	0.326586
70.6	0.661596	0.289758	0.0217539	0.535966	0.155484	0.554891	0.506979	0.238633	0.17414	0.198173	0.389652	0.143254	0.503356	0.56794	0.474553	0.394267	0.08225	0.568329	0.130498	0.0403811	0.146703	0.326711
70.66	0.661647	0.289733	0.0207428	0.536216	0.155541	0.554809	0.506694	0.238714	0.174169	0.197624	0.390038	0.143291	0.503437	0.568069	0.474459	0.394757	0.0820722	0.568427	0.130495	0.0404053	0.146634	0.326416
70.72	0.661179	0.289505	0.0214407	0.53501	0.155536	0.554844	0.507013	0.238866	0.174172	0.197702	0.389718	0.143263	0.503303	0.568172	0.474327	0.394351	0.0822274	0.568376	0.130499	0.040422	0.146666	0.32643
70.78	0.661136	0.289533	0.0211203	0.535032	0.155538	0.554798	0.506446	0.238963	0.174186	0.19769	0.389426	0.143172	0.503288	0.568336	0.47431	0.394143	0.0820913	0.568414	0.130447	0.0403721	0.146626	0.326122
70.84	0.661557	0.289937	0.0197087	0.534813	0.155354	0.554745	0.506709	0.239116	0.174197	0.196866	0.38997	0.143204	0.503443	0.568484	0.474102	0.394796	0.0819249	0.568481	0.130375	0.0404447	0.146613	0.325684
70.9	0.661281	0.289982	0.0202993	0.534093	0.155385	0.554766	0.507176	0.239126	0.174192	0.197229	0.389898	0.143198	0.503394	0.568573	0.474141	0.394625	0.0821871	0.568419	0.130433	0.0404323	0.14667	0.326084
70.96	0.661205	0.289794	0.0203854	0.534161	0.155395	0.554766	0.506838	0.239166	0.174196	0.197173	0.389665	0.143166	0.503343	0.568553	0.474101	0.394419	0.0820789	0.568434	0.130399	0.0404238	0.146641	0.32585
71.02	0.661179	0.289879	0.020342	0.533622	0.155341	0.554777	0.507306	0.23922	0.174194	0.197023	0.389849	0.143198	0.503356	0.568594	0.47402	0.394565	0.0821745	0.568416	0.130409	0.0404642	0.146672	0.325919
71.08	0.661179	0.289719	0.0200996	0.533359	0.155269	0.554782	0.507236	0.239341	0.174201	0.196568	0.389819	0.143203	0.503331	0.568579	0.473838	0.39457	0.0820246	0.568444	0.130349	0.0405124	0.146645	0.325498
71.14	0.660765	0.289591	0.0207565	0.532237	0.155269	0.554814	0.507662	0.239454	0.174201	0.196722	0.389603	0.143186	0.503225	0.568684	0.473751	0.394259	0.0822292	0.568386	0.130372	0.0405248	0.14669	0.325648
71.2	0.66075	0.289405	0.0205246	0.53195	0.155195	0.55482	0.507564	0.239586	0.174209	0.196248	0.389545	0.143188	0.503191	0.568668	0.473557	0.394239	0.0820668	0.568416	0.130306	0.0405745	0.14666	0.325189
71.26	0.660916	0.289544	0.0201628	0.531821	0.155123	0.554818	0.50791	0.239606	0.174206	0.195967	0.389851	0.143232	0.503252	0.568662	0.473486	0.394546	0.0820707	0.568421	0.130301	0.04062	0.146675	0.325163
71.32	0.661005	0.289478	0.0198871	0.531884	0.155076	0.554814	0.507799	0.239654	0.174209	0.195663	0.389883	0.143238	0.503259	0.56863	0.473394	0.394616	0.0819429	0.568449	0.13026	0.0406474	0.146651	0.324885
71.38	0.660694	0.289124	0.0199359	0.53169	0.155201	0.554795	0.507808	0.239696	0.174227	0.195446	0.390042	0.143299	0.503218	0.56864	0.473316	0.394756	0.0819479	0.568481	0.130308	0.0406812	0.146616	0.324882
71.44	0.660545	0.289043	0.0202872	0.531592	0.155242	0.5548	0.507725	0.239689	0.174226	0.195675	0.389842	0.143269	0.50317	0.568658	0.473358	0.394531	0.0820007	0.568463	0.13032	0.0406542	0.146621	0.324972
71.5	0.6605	0.288965	0.0203197	0.53152	0.155237	0.554802	0.507643	0.239721	0.174229	0.195618	0.389761	0.14326	0.503147	0.568657	0.473321	0.394456	0.0819644	0.568467	0.130305	0.0406578	0.146612	0.324866
71.56	0.660184	0.288719	0.0207259	0.530788	0.155227	0.554824	0.507666	0.239851	0.174234	0.195561	0.389461	0.143231	0.503039	0.568707	0.473191	0.394123	0.0819827	0.568449	0.130282	0.0406725	0.146613	0.324695
71.62	0.659585	0.288446	0.0216842	0.530494	0.155492	0.554814	0.50781	0.239759	0.174241	0.196242	0.389376	0.143247	0.502948	0.568786	0.473374	0.393915	0.0823079	0.568407	0.130431	0.0406162	0.146634	0.325399
71.68	0.659676	0.28844	0.0213744	0.530371	0.155428	0.554814	0.507903	0.239819	0.174243	0.195899	0.389508	0.14327	0.502967	0.568773	0.473262	0.39407	0.0822287	0.568426	0.1304	0.0406582	0.146625	0.325182
71.74	0.659735	0.288381	0.0210862	0.5302	0.155361	0.554815	0.50794	0.2399	0.174247	0.195517	0.389586	0.143287	0.502972	0.568759	0.473126	0.394175	0.0821252	0.568448	0.130358	0.0407027	0.146609	0.324894
71.8	0.660216	0.288665	0.0200362	0.530349	0.155208	0.5548	0.508396	0.239924	0.174245	0.194793	0.390266	0.143383	0.503127	0.568704	0.47298	0.394909	0.0820077	0.568492	0.130324	0.0407979	0.14661	0.324672
71.86	0.660109	0.288618	0.0200465	0.529679	0.155145	0.554816	0.50873	0.240032	0.174247	0.194546	0.390317	0.143401	0.5031	0.568744	0.472835	0.394933	0.0820441	0.56848	0.130309	0.0408455	0.146627	0.324564
71.92	0.660064	0.28848	0.0201118	0.529794	0.155158	0.554814	0.508444	0.240053	0.17425	0.194526	0.390134	0.143375	0.503064	0.568725	0.472816	0.394772	0.0819577	0.568493	0.130284	0.0408349	0.146603	0.324394
71.98	0.660155	0.28865	0.0200457	0.529807	0.15515	0.554811	0.508729	0.240003	0.174244	0.194603	0.39034	0.143399	0.503113	0.568732	0.472869	0.394954	0.0820537	0.568479	0.130316	0.0408379	0.146629	0.324621
72.04	0.660214	0.288591	0.0197563	0.529635	0.155082	0.554813	0.508765	0.240085	0.174248	0.19422	0.390419	0.143417	0.503117	0.568718	0.472731	0.39506	0.0819493	0.568501	0.130274	0.0408828	0.146614	0.324331
72.1	0.660241	0.28848	0.0194885	0.529414	0.155011	0.554816	0.508747	0.240188	0.174254	0.193798	0.390443	0.143428	0.503106	0.568702	0.472568	0.395116	0.0818201	0.568526	0.130222	0.0409304	0.146593	0.323968
72.16	0.660376	0.28849	0.0191765	0.529547	0.154968	0.554809	0.508717	0.240206	0.174255	0.193548	0.390558	0.143444	0.503137	0.568671	0.472511	0.395264	0.0817267	0.568549	0.130195	0.0409549	0.146578	0.323791
72.22	0.660195	0.288476	0.0194873	0.529023	0.154971	0.554824	0.508987	0.240244	0.174253	0.193664	0.390503	0.143442	0.503098	0.568725	0.47249	0.395156	0.0818557	0.568517	0.130217	0.0409591	0.146607	0.323938
72.28	0.659612	0.288555	0.0198936	0.52791	0.155	0.555052	0.508901	0.240408	0.1743	0.19362	0.390124	0.143574	0.502954	0.568767	0.472349	0.394817	0.0818712	0.568469	0.130184	0.0410128	0.146625	0.323703
72.34	0.659336	0.288384	0.0202703	0.52724	0.154994	0.555073	0.509005	0.240509	0.174303	0.19362	0.389902	0.143553	0.502868	0.568819	0.472253	0.394556	0.0819266	0.568446	0.130175	0.0410246	0.146636	0.323634
72.4	0.659684	0.288536	0.0195912	0.527625	0.154916	0.555056	0.509084	0.240494	0.174302	0.193215	0.390272	0.143601	0.502968	0.568758	0.4722	0.39498	0.0818007	0.568484	0.130147	0.0410678	0.146621	0.323458
72.46	0.659803	0.288581	0.019257	0.527547	0.154854	0.555054	0.50923	0.240534	0.174303	0.192908	0.390461	0.143631	0.503004	0.568745	0.47211	0.395189	0.0817447	0.568501	0.130125	0.0411083	0.146618	0.323308
72.52	0.659817	0.288622	0.0192441	0.527436	0.154837	0.555056	0.509379	0.240537	0.174301	0.192887	0.390531	0.14364	0.503014	0.568751	0.472099	0.395245	0.0817795	0.568493	0.130131	0.041118	0.14663	0.323355
72.58	0.659767	0.288678	0.0192101	0.526854	0.15478	0.555068	0.509824	0.240605	0.1743	0.192714	0.390693	0.143671	0.503018	0.568792	0.472001	0.395371	0.0818658	0.568475	0.130136	0.0411617	0.146659	0.323388
72.64	0.659506	0.288533	0.019577	0.526204	0.154774	0.555088	0.509956	0.240697	0.174302	0.192734	0.390499	0.143653	0.50294	0.568845	0.471916	0.395135	0.0819339	0.56845	0.130132	0.0411725	0.146673	0.323355
72.7	0.659368	0.288536	0.0198893	0.525934	0.1548	0.555097	0.510108	0.240692	0.174299	0.192944	0.390424	0.143643	0.502911	0.568882	0.471951	0.395017	0.082051	0.568421	0.13016	0.0411586	0.146696	0.323545
72.76	0.659316	0.288592	0.0198555	0.525348	0.154742	0.555109	0.510552	0.24076	0.174297	0.192771	0.390587	0.143674	0.502916	0.568923	0.471852	0.395143	0.0821377	0.568403	0.130165	0.0412024	0.146726	0.323578
72.82	0.659343	0.288479	0.0195858	0.525124	0.154669	0.555113	0.510532	0.240866	0.174303	0.192348	0.39061	0.143686	0.502904	0.568907	0.471685	0.3952	0.082007	0.568428	0.130112	0.041251	0.146704	0.32321
72.88	0.65911	0.288385	0.0199316	0.524519	0.154667	0.555131	0.51072	0.240937	0.174304	0.192406	0.390471	0.143675	0.502841	0.568961	0.471625	0.395013	0.0821005	0.568399	0.130119	0.0412593	0.146724	0.323248
72.94	0.65908	0.288272	0.0199865	0.524658	0.154681	0.555129	0.510462	0.240948	0.174306	0.192403	0.390313	0.143652	0.502812	0.568941	0.471618	0.394876	0.082025	0.568411	0.130098	0.0412476	0.146703	0.323111
73	0.659185	0.28823	0.0196943	0.524741	0.154634	0.555124	0.510377	0.240989	0.174309	0.192112	0.390374	0.143662	0.502826	0.568909	0.471533	0.394975	0.0819053	0.568438	0.130061	0.0412754	0.146681	0.322857
73.06	0.659172	0.288082	0.019771	0.525091	0.154667	0.555118	0.509943	0.240978	0.174312	0.192165	0.390142	0.143625	0.502792	0.568871	0.471556	0.394776	0.081791	0.568457	0.130036	0.041248	0.146648	0.32269
73.12	0.658767	0.287937	0.0204542	0.524162	0.154687	0.555146	0.510227	0.241067	0.174311	0.192396	0.38987	0.143598	0.502683	0.568961	0.471505	0.394417	0.0819778	0.568402	0.13006	0.041245	0.146685	0.322847
73.18	0.658874	0.288125	0.0197322	0.523965	0.154611	0.555099	0.510054	0.241203	0.174325	0.192073	0.389914	0.143556	0.502732	0.569139	0.471398	0.394549	0.0818536	0.568446	0.130003	0.0412469	0.146661	0.322504
73.24	0.658845	0.288368	0.0196089	0.522905	0.154502	0.55512	0.511085	0.241287	0.174318	0.191823	0.390381	0.143634	0.50278	0.569225	0.471262	0.394932	0.0820914	0.568401	0.130039	0.041329	0.146737	0.322751
73.3	0.658704	0.288371	0.0199232	0.522628	0.154527	0.555129	0.511238	0.241283	0.174315	0.192034	0.390305	0.143624	0.502751	0.569263	0.471297	0.394812	0.08221	0.568372	0.130067	0.041315	0.146761	0.322944
73.36	0.658539	0.288482	0.020182	0.521806	0.154497	0.555149	0.511893	0.241326	0.174309	0.19211	0.39045	0.143651	0.502743	0.569344	0.471257	0.394871	0.082442	0.56832	0.13011	0.0413429	0.146821	0.323243
73.42	0.658451	0.288484	0.0201701	0.521161	0.154435	0.555164	0.512283	0.241418	0.174309	0.191897	0.390558	0.143676	0.502731	0.569385	0.47113	0.394947	0.0825053	0.568304	0.130104	0.0413901	0.146844	0.323201
73.48	0.658149	0.288281	0.0205631	0.52045	0.154425	0.555185	0.512359	0.241535	0.174313	0.191878	0.390303	0.143652	0.502634	0.569438	0.471016	0.394654	0.0825504	0.568281	0.13009	0.0414041	0.146852	0.323093
73.54	0.658403	0.288398	0.0198752	0.520312	0.1543	0.555181	0.512679	0.241607	0.174314	0.191277	0.390717	0.143716	0.502714	0.569411	0.470844	0.395106	0.0824492	0.568312	0.13005	0.0414859	0.146849	0.322822
73.6	0.658415	0.288196	0.0196472	0.520246	0.154241	0.555182	0.512427	0.241717	0.174321	0.190867	0.39061	0.143709	0.50268	0.569376	0.470678	0.39505	0.0822528	0.568348	0.129981	0.0415226	0.146808	0.322343
73.66	0.658338	0.288244	0.0199518	0.520251	0.154291	0.555184	0.512492	0.241657	0.174317	0.191192	0.390544	0.143694	0.50267	0.569397	0.470784	0.394946	0.0823718	0.568321	0.13002	0.0414888	0.14683	0.322619
73.72	0.658503	0.288543	0.0194986	0.51959	0.15416	0.555192	0.513409	0.241708	0.174309	0.190798	0.391145	0.143784	0.502769	0.569435	0.470654	0.395503	0.082516	0.568301	0.13004	0.041578	0.146888	0.322767
73.78	0.658497	0.288557	0.0194969	0.519438	0.15414	0.555194	0.513537	0.241725	0.174307	0.190753	0.391189	0.143791	0.502771	0.569442	0.470627	0.395535	0.0825404	0.568295	0.13004	0.0415902	0.146897	0.322777
73.84	0.658537	0.288468	0.019212	0.519232	0.154066	0.555197	0.513543	0.241823	0.174312	0.190344	0.391242	0.143807	0.502766	0.569426	0.470468	0.39562	0.0824198	0.568319	0.129991	0.0416391	0.146878	0.322436
73.9	0.658506	0.288414	0.0192343	0.519183	0.154063	0.555199	0.513486	0.241845	0.174314	0.190305	0.391185	0.1438	0.50275	0.569425	0.470441	0.395568	0.0823944	0.568322	0.129981	0.0416419	0.146872	0.322362
73.96	0.658186	0.288365	0.0198911	0.518566	0.15411	0.555219	0.513742	0.24186	0.174309	0.190688	0.390977	0.143774	0.502675	0.569501	0.470484	0.395273	0.0826106	0.568265	0.130027	0.0416168	0.146914	0.322677
74.02	0.657488	0.287912	0.0206009	0.517618	0.154286	0.555223	0.513994	0.241948	0.174327	0.190795	0.39091	0.143813	0.502542	0.569599	0.47041	0.395101	0.0828223	0.568244	0.130116	0.041635	0.146917	0.322929
74.08	0.65724	0.287605	0.0199765	0.517491	0.154372	0.555151	0.513438	0.24213	0.174363	0.190285	0.390917	0.143806	0.502514	0.569765	0.470231	0.395211	0.0826009	0.56834	0.130086	0.0416504	0.146825	0.322419
74.14	0.657065	0.287491	0.0203511	0.517342	0.154412	0.555157	0.513334	0.242139	0.174363	0.190493	0.390679	0.143772	0.502454	0.569785	0.470257	0.394948	0.0826452	0.568322	0.130094	0.0416247	0.146827	0.322473
74.2	0.657238	0.287728	0.0196072	0.517428	0.154358	0.555101	0.513067	0.242224	0.174375	0.190282	0.390734	0.143725	0.502522	0.56995	0.470218	0.3951	0.082518	0.568369	0.130047	0.0416069	0.146801	0.322205
74.26	0.656675	0.287725	0.0205415	0.515824	0.15437	0.555146	0.513943	0.242323	0.174368	0.190672	0.390617	0.143724	0.502416	0.57012	0.470174	0.394814	0.0829497	0.568263	0.130125	0.0416183	0.146898	0.322731
74.32	0.656227	0.287605	0.021214	0.514643	0.15437	0.555181	0.514403	0.242438	0.174367	0.190847	0.390414	0.14371	0.502309	0.570232	0.470086	0.394507	0.0831832	0.568198	0.130155	0.0416321	0.146949	0.32292
74.38	0.656366	0.287616	0.0208944	0.514773	0.154325	0.555174	0.514377	0.24246	0.174368	0.19059	0.390535	0.143727	0.50234	0.570201	0.470023	0.394661	0.0830865	0.568222	0.130127	0.0416586	0.146934	0.322734
74.44	0.656179	0.287783	0.0211238	0.513729	0.154276	0.555199	0.51524	0.242516	0.174361	0.190629	0.390788	0.143773	0.502344	0.570302	0.469962	0.394811	0.0833776	0.568159	0.130182	0.0417023	0.147011	0.323105
74.5	0.65625	0.287747	0.0208143	0.513571	0.154205	0.5552	0.515302	0.242594	0.174364	0.190257	0.390898	0.143795	0.502355	0.570287	0.469826	0.394949	0.0832818	0.56818	0.130143	0.0417492	0.146998	0.322835
74.56	0.656158	0.287857	0.0204327	0.512998	0.154146	0.555163	0.515193	0.242767	0.174377	0.190083	0.390779	0.143733	0.502349	0.570509	0.469707	0.394881	0.0832402	0.568199	0.130096	0.041742	0.146989	0.322565
74.62	0.65603	0.287641	0.0205227	0.512798	0.154131	0.55517	0.514966	0.242859	0.174383	0.189925	0.390547	0.143707	0.502281	0.570506	0.469598	0.394668	0.0831379	0.568211	0.130053	0.0417534	0.146963	0.322262
74.68	0.65632	0.287751	0.0198353	0.512892	0.154023	0.55516	0.515143	0.242902	0.174384	0.189393	0.390924	0.143762	0.502366	0.570461	0.469465	0.395096	0.083008	0.568249	0.130013	0.0418203	0.146951	0.321991
74.74	0.65624	0.287616	0.0198916	0.512767	0.154014	0.555165	0.515001	0.24296	0.174388	0.189294	0.390779	0.143747	0.502324	0.570459	0.469396	0.394962	0.0829438	0.568256	0.129986	0.0418275	0.146935	0.321801
74.8	0.656214	0.287417	0.0196488	0.512457	0.153931	0.555172	0.514891	0.243109	0.174396	0.188803	0.390715	0.14375	0.502284	0.570442	0.469176	0.39494	0.0827695	0.568286	0.129914	0.0418836	0.146902	0.321298
74.86	0.656085	0.2872	0.0197388	0.512256	0.153916	0.555179	0.514663	0.243202	0.174402	0.188645	0.390481	0.143724	0.502217	0.570438	0.469065	0.394726	0.0826662	0.568298	0.129871	0.0418953	0.146876	0.320992
74.92	0.656005	0.287065	0.019795	0.51213	0.153907	0.555184	0.51452	0.24326	0.174406	0.188547	0.390335	0.143709	0.502174	0.570436	0.468996	0.394591	0.0826015	0.568306	0.129843	0.0419026	0.14686	0.3208
74.98	0.655827	0.286767	0.0199188	0.511854	0.153886	0.555194	0.514206	0.243389	0.174414	0.18833	0.390012	0.143674	0.50208	0.570431	0.468843	0.394295	0.0824587	0.568323	0.129784	0.0419187	0.146823	0.320376
75.04	0.655799	0.286652	0.0199752	0.511991	0.1539	0.555192	0.513947	0.243403	0.174417	0.188325	0.389847	0.14365	0.502049	0.570412	0.468832	0.39415	0.0823798	0.568335	0.129762	0.041907	0.146801	0.32023
75.1	0.655738	0.286482	0.0200542	0.512077	0.15391	0.555192	0.51363	0.24344	0.174422	0.188281	0.389622	0.143619	0.502001	0.570392	0.468794	0.393951	0.0822747	0.56835	0.12973	0.0418981	0.146772	0.320005
75.16	0.655527	0.286129	0.0202007	0.51175	0.153886	0.555204	0.513258	0.243593	0.174432	0.188024	0.389237	0.143577	0.501889	0.570386	0.468612	0.393598	0.0821046	0.56837	0.129658	0.0419173	0.146728	0.319502
75.22	0.65562	0.285995	0.0199465	0.511989	0.153851	0.555196	0.512941	0.243642	0.174437	0.187738	0.389162	0.143567	0.50188	0.570334	0.468521	0.393581	0.0819121	0.568408	0.129602	0.0419342	0.146686	0.319121
75.28	0.655879	0.286406	0.0191256	0.512055	0.153785	0.555136	0.512968	0.243681	0.174442	0.187592	0.389436	0.143544	0.502001	0.570513	0.468532	0.393929	0.0818839	0.568441	0.129586	0.0419207	0.146688	0.31908
75.34	0.65599	0.286473	0.0184511	0.512224	0.153739	0.555077	0.512375	0.243808	0.174459	0.187331	0.389264	0.143465	0.502022	0.570662	0.46845	0.393883	0.0816453	0.568506	0.129504	0.0418939	0.14663	0.318572
75.4	0.656123	0.286705	0.018012	0.511643	0.153619	0.555085	0.513115	0.243869	0.174454	0.186936	0.389782	0.143546	0.502105	0.570694	0.468312	0.394374	0.0817434	0.568494	0.129512	0.0419776	0.146675	0.318633
75.46	0.656192	0.286667	0.0176993	0.511481	0.153545	0.555086	0.513174	0.24395	0.174457	0.18656	0.389893	0.143568	0.502116	0.570678	0.468171	0.394515	0.0816435	0.568516	0.129471	0.0420259	0.146661	0.318351
75.52	0.65594	0.286663	0.0180066	0.510509	0.153504	0.555111	0.513725	0.244048	0.174454	0.186552	0.389924	0.143584	0.502071	0.570762	0.468067	0.394467	0.0818339	0.568467	0.129494	0.0420624	0.14671	0.318499
75.58	0.655621	0.286451	0.0184083	0.509768	0.153493	0.555133	0.513798	0.244175	0.174458	0.186531	0.389653	0.143558	0.501967	0.570817	0.46794	0.394157	0.0818802	0.568442	0.129478	0.0420781	0.146718	0.318375
75.64	0.655567	0.286529	0.0183609	0.509168	0.153431	0.555146	0.514277	0.244239	0.174455	0.186372	0.389853	0.143595	0.501979	0.570861	0.467844	0.394318	0.0819861	0.56842	0.129488	0.0421244	0.146752	0.318442
75.7	0.656013	0.286761	0.0176281	0.509863	0.153373	0.555119	0.514305	0.244158	0.174451	0.186077	0.390291	0.143644	0.502115	0.570783	0.467869	0.394819	0.0818629	0.568464	0.129474	0.0421501	0.146738	0.318373
75.76	0.655898	0.286569	0.0177076	0.509685	0.153359	0.555126	0.514102	0.244242	0.174457	0.185937	0.390081	0.143621	0.502053	0.57078	0.467769	0.394627	0.0817694	0.568474	0.129435	0.0421608	0.146714	0.318095
75.82	0.656112	0.28679	0.0169401	0.508957	0.153165	0.555133	0.51493	0.244374	0.174454	0.185183	0.390746	0.143729	0.502157	0.570796	0.4675	0.395293	0.0817812	0.568483	0.129408	0.042293	0.146749	0.317911
75.88	0.656198	0.286965	0.0168657	0.508935	0.153154	0.55513	0.515235	0.244324	0.174448	0.185248	0.390971	0.143756	0.50221	0.570807	0.467553	0.395491	0.0818859	0.568467	0.129441	0.0422977	0.146778	0.318152
75.94	0.656271	0.286865	0.016583	0.508958	0.153097	0.555127	0.51509	0.244397	0.174453	0.184902	0.390975	0.14376	0.502207	0.570773	0.467427	0.395542	0.0817304	0.568498	0.129389	0.0423321	0.146748	0.317794
76	0.656223	0.286957	0.0162076	0.508785	0.153078	0.55508	0.514697	0.244525	0.174467	0.184849	0.390757	0.143677	0.502202	0.570974	0.467377	0.395403	0.0816312	0.56853	0.12934	0.0422941	0.146719	0.317507
76.06	0.655853	0.286847	0.0168973	0.508077	0.153121	0.555103	0.514903	0.244569	0.174465	0.185191	0.390478	0.143642	0.502104	0.571056	0.467388	0.395037	0.0818303	0.568474	0.129375	0.042272	0.146756	0.317748
76.12	0.655905	0.28678	0.0165928	0.507886	0.153044	0.555105	0.514931	0.244664	0.174469	0.184792	0.39056	0.143662	0.502106	0.571039	0.467228	0.395153	0.0817153	0.568497	0.129328	0.042323	0.146739	0.317421
76.18	0.655798	0.286775	0.0165784	0.507201	0.152975	0.555121	0.515324	0.244767	0.174468	0.184572	0.390672	0.143689	0.502092	0.571082	0.467085	0.395233	0.0817819	0.568479	0.129321	0.0423748	0.146764	0.317367
76.24	0.655771	0.286658	0.0166336	0.507338	0.152989	0.555118	0.515063	0.244782	0.174471	0.184564	0.390503	0.143664	0.50206	0.571063	0.467073	0.395085	0.0816999	0.568492	0.129299	0.0423631	0.146741	0.317214
76.3	0.655794	0.286474	0.0163839	0.507283	0.152925	0.555118	0.514829	0.244894	0.174478	0.184157	0.390415	0.143659	0.502029	0.571027	0.4669	0.395052	0.081502	0.568528	0.129229	0.0424027	0.1467	0.31673
76.36	0.655443	0.286541	0.0169882	0.506243	0.152937	0.555147	0.515501	0.244933	0.174471	0.184474	0.390413	0.143667	0.501978	0.571147	0.466905	0.394925	0.0818398	0.568448	0.129298	0.0424073	0.146777	0.317199
76.42	0.655167	0.286408	0.0173593	0.505566	0.152931	0.555168	0.515661	0.245027	0.174472	0.184513	0.390229	0.143651	0.501898	0.571204	0.466818	0.394694	0.0819276	0.568418	0.129299	0.0424192	0.146795	0.317192
76.48	0.654645	0.286195	0.0180794	0.504262	0.152922	0.555207	0.516039	0.24519	0.174473	0.184629	0.389921	0.143626	0.501757	0.571319	0.466674	0.394287	0.082131	0.568353	0.129311	0.0424397	0.146838	0.317257
76.54	0.654315	0.286164	0.0187422	0.503615	0.152972	0.555227	0.516333	0.245199	0.174467	0.185032	0.389728	0.143601	0.501684	0.571404	0.466728	0.393999	0.0823742	0.568291	0.129364	0.0424129	0.146886	0.317621
76.6	0.65404	0.285967	0.0191493	0.503121	0.152984	0.555243	0.51629	0.245284	0.17447	0.185103	0.389432	0.143566	0.501589	0.571443	0.466658	0.39367	0.0824081	0.56827	0.129354	0.0424099	0.146888	0.31754
76.66	0.654224	0.286485	0.0185946	0.503148	0.152972	0.555183	0.516467	0.245252	0.174471	0.185296	0.389713	0.143538	0.501718	0.571664	0.466794	0.393982	0.0825374	0.568273	0.129389	0.0423618	0.14692	0.317858
76.72	0.654297	0.286633	0.0181818	0.502465	0.152841	0.555194	0.517124	0.245354	0.174469	0.184834	0.390154	0.143612	0.501776	0.571695	0.466606	0.394403	0.0825988	0.568265	0.129381	0.0424533	0.146955	0.317797
76.78	0.654146	0.286383	0.0182854	0.502231	0.152821	0.555203	0.51686	0.245467	0.174476	0.184653	0.389877	0.143582	0.501695	0.571691	0.466471	0.394149	0.0824766	0.568278	0.129329	0.0424678	0.146924	0.317431
76.84	0.654068	0.286182	0.0183768	0.502289	0.152828	0.555204	0.51651	0.245521	0.174481	0.184585	0.389611	0.143547	0.501634	0.571671	0.466412	0.393913	0.0823532	0.568296	0.129288	0.0424609	0.14689	0.317152
76.9	0.654113	0.28654	0.0178782	0.501917	0.152781	0.555155	0.516655	0.245599	0.174487	0.184583	0.389759	0.14351	0.501706	0.571907	0.466412	0.394093	0.0824294	0.568301	0.129289	0.0424406	0.146911	0.317219
76.96	0.653978	0.286317	0.0179704	0.501709	0.152764	0.555163	0.51642	0.2457	0.174493	0.184422	0.389511	0.143483	0.501634	0.571904	0.466291	0.393866	0.0823202	0.568313	0.129243	0.0424535	0.146883	0.316891
77.02	0.653914	0.286392	0.0179217	0.501088	0.1527	0.555176	0.516902	0.245768	0.174491	0.18426	0.389716	0.143521	0.501645	0.57195	0.466189	0.394032	0.08243	0.568289	0.129253	0.0425016	0.146919	0.316958
77.08	0.654005	0.286319	0.0176244	0.501133	0.152643	0.555172	0.516786	0.245833	0.174494	0.183931	0.389749	0.143528	0.50165	0.571916	0.466072	0.39411	0.0822849	0.568319	0.129205	0.0425357	0.146892	0.31663
77.14	0.654163	0.286357	0.0172804	0.501282	0.152594	0.555165	0.516787	0.245847	0.174495	0.183682	0.389906	0.14355	0.501691	0.571883	0.466015	0.394303	0.0821944	0.568343	0.12918	0.0425633	0.146879	0.316466
77.2	0.653964	0.286537	0.0171816	0.500627	0.152584	0.555129	0.516782	0.245975	0.174505	0.183828	0.389741	0.143475	0.501676	0.572151	0.465994	0.394149	0.0822928	0.568332	0.129176	0.0425235	0.146895	0.31649
77.26	0.653936	0.28642	0.017238	0.500763	0.152597	0.555126	0.51652	0.245991	0.174508	0.18382	0.389567	0.143449	0.501643	0.572132	0.465981	0.393997	0.0822094	0.568345	0.129153	0.0425117	0.146872	0.316333
77.32	0.653558	0.286393	0.0178947	0.49986	0.152626	0.555153	0.516961	0.246036	0.174502	0.184151	0.38942	0.143435	0.501565	0.572236	0.465986	0.393742	0.0824852	0.568275	0.129207	0.0425029	0.14693	0.316693
77.38	0.653706	0.286342	0.0175951	0.500171	0.152593	0.555142	0.516729	0.246055	0.174505	0.183914	0.389434	0.143434	0.501582	0.572186	0.465931	0.39381	0.0823247	0.56831	0.129164	0.0425172	0.146897	0.316412
77.44	0.654152	0.286553	0.0165029	0.500215	0.152408	0.555127	0.517112	0.246128	0.174505	0.183078	0.390103	0.143533	0.501727	0.572125	0.465709	0.394555	0.0821498	0.568364	0.129106	0.0426325	0.146887	0.316026
77.5	0.654202	0.286484	0.0161932	0.500017	0.152327	0.55513	0.517139	0.246228	0.174509	0.182674	0.390186	0.143553	0.501729	0.572108	0.465542	0.394673	0.0820315	0.568387	0.129057	0.0426855	0.146869	0.315686
77.56	0.653967	0.286431	0.0165344	0.499404	0.152327	0.555148	0.517388	0.246287	0.174508	0.182773	0.39009	0.143547	0.501674	0.572168	0.465498	0.394521	0.0821635	0.56835	0.129075	0.042693	0.146898	0.315801
77.62	0.654051	0.286419	0.0162013	0.499258	0.152251	0.555148	0.517474	0.246362	0.17451	0.182409	0.390237	0.143574	0.501694	0.572152	0.465361	0.394697	0.0820729	0.56837	0.129037	0.0427428	0.146887	0.315544
77.68	0.653678	0.286329	0.0168927	0.498537	0.152296	0.55517	0.517714	0.246399	0.174506	0.182772	0.389977	0.143541	0.501601	0.572239	0.465382	0.394345	0.0822942	0.56831	0.12908	0.0427192	0.14693	0.315829
77.74	0.653329	0.286357	0.0175297	0.497676	0.152329	0.555195	0.518218	0.246418	0.1745	0.183144	0.389892	0.143534	0.501541	0.572345	0.465418	0.394146	0.0826007	0.568236	0.129146	0.0427073	0.146996	0.316276
77.8	0.653046	0.286156	0.0179416	0.497167	0.152339	0.555212	0.518174	0.246509	0.174502	0.183215	0.389588	0.143498	0.501443	0.572386	0.465343	0.39381	0.0826359	0.568214	0.129134	0.0427048	0.146998	0.316189
77.86	0.65284	0.286158	0.0182617	0.4966	0.152343	0.555228	0.518483	0.246542	0.174499	0.183355	0.389554	0.143499	0.501406	0.572447	0.465329	0.393714	0.082797	0.568174	0.129164	0.0427089	0.147034	0.316388
77.92	0.65289	0.286089	0.0179505	0.496401	0.152262	0.555231	0.51851	0.246644	0.174503	0.182949	0.389638	0.143519	0.501407	0.57243	0.46516	0.393833	0.0826785	0.568197	0.129115	0.0427625	0.147017	0.316046
77.98	0.653048	0.286315	0.0175068	0.496019	0.152155	0.555232	0.519117	0.246677	0.174497	0.182614	0.390133	0.143593	0.501497	0.572446	0.465058	0.394313	0.0827548	0.56819	0.129123	0.0428334	0.147054	0.316113
78.04	0.653239	0.286599	0.0170387	0.49569	0.152053	0.555232	0.519784	0.246684	0.17449	0.18232	0.390692	0.143674	0.501606	0.572463	0.464988	0.394853	0.0828591	0.568181	0.129144	0.042901	0.147098	0.316265
78.1	0.652971	0.286425	0.0174399	0.495202	0.152065	0.555248	0.519772	0.246762	0.174492	0.18241	0.39042	0.143642	0.501517	0.572505	0.464928	0.394545	0.082909	0.568157	0.129139	0.0428971	0.147104	0.31622
78.16	0.65302	0.286356	0.0171275	0.495001	0.151983	0.55525	0.519798	0.246864	0.174496	0.182003	0.390504	0.143662	0.501518	0.572488	0.464757	0.394664	0.08279	0.56818	0.129089	0.0429512	0.147086	0.315876
78.22	0.652878	0.286315	0.0171243	0.494255	0.151907	0.555268	0.520163	0.246987	0.174496	0.181757	0.390587	0.143687	0.501492	0.572532	0.464587	0.394718	0.0828472	0.568161	0.129075	0.043008	0.147108	0.315773
78.28	0.653124	0.286618	0.0162964	0.493557	0.151706	0.555273	0.521087	0.247092	0.17449	0.181043	0.391379	0.143811	0.501627	0.57255	0.464344	0.395507	0.0829036	0.568163	0.129063	0.0431439	0.147156	0.315699
78.34	0.652906	0.286529	0.0166626	0.493145	0.151725	0.555286	0.521166	0.247132	0.174489	0.181194	0.391201	0.14379	0.501565	0.572594	0.464329	0.395286	0.0829958	0.568134	0.129076	0.043135	0.147172	0.31578
78.4	0.65237	0.286611	0.0176031	0.491742	0.151766	0.555326	0.522043	0.247161	0.174478	0.181748	0.391147	0.14379	0.501486	0.572764	0.464382	0.395048	0.0834989	0.568015	0.129185	0.0431242	0.147284	0.316516
78.46	0.651875	0.286496	0.0182949	0.49048	0.151763	0.555363	0.522541	0.247283	0.174475	0.181947	0.390953	0.143778	0.501375	0.572887	0.464288	0.394739	0.0837708	0.56794	0.129222	0.0431402	0.147343	0.316749
78.52	0.651789	0.286354	0.0183537	0.490346	0.151751	0.555368	0.522391	0.247349	0.174479	0.181844	0.390793	0.143761	0.501327	0.572884	0.464208	0.394593	0.0837013	0.567947	0.129192	0.0431491	0.147325	0.316536
78.58	0.651676	0.286093	0.0184708	0.490346	0.151752	0.555371	0.52198	0.247435	0.174485	0.181732	0.390455	0.143718	0.501245	0.572863	0.464112	0.394289	0.083547	0.567967	0.129137	0.0431465	0.147283	0.316161
78.64	0.651624	0.286007	0.0185061	0.490266	0.151745	0.555374	0.52189	0.247475	0.174488	0.181671	0.390358	0.143707	0.501216	0.572862	0.464064	0.394201	0.083505	0.567971	0.129119	0.0431519	0.147273	0.316033
78.7	0.651616	0.285917	0.0185527	0.490427	0.15176	0.555371	0.521659	0.247481	0.17449	0.181682	0.390211	0.143685	0.501191	0.572844	0.464064	0.394073	0.0834342	0.567983	0.129101	0.0431385	0.147252	0.315913
78.76	0.651571	0.28617	0.018417	0.489478	0.151657	0.555388	0.52261	0.247536	0.17448	0.181505	0.390713	0.143764	0.501254	0.572923	0.46396	0.394494	0.0836915	0.567934	0.129147	0.0432137	0.147331	0.316226
78.82	0.651432	0.285941	0.0185114	0.489262	0.151637	0.555397	0.522369	0.247644	0.174486	0.18134	0.390455	0.143737	0.501178	0.572919	0.46383	0.394258	0.0835794	0.567945	0.129098	0.0432282	0.147302	0.315883
78.88	0.651182	0.285883	0.0188587	0.488627	0.151636	0.555415	0.522617	0.247706	0.174485	0.18144	0.390357	0.14373	0.501121	0.57298	0.463783	0.394102	0.0837165	0.567907	0.129116	0.0432363	0.147332	0.315999
78.94	0.651112	0.285768	0.0189059	0.488519	0.151626	0.55542	0.522497	0.24776	0.174488	0.181358	0.390228	0.143717	0.501083	0.572978	0.463718	0.393983	0.0836603	0.567913	0.129092	0.0432435	0.147318	0.315828
79	0.651235	0.286026	0.018435	0.487905	0.151496	0.555427	0.523279	0.247816	0.174481	0.180968	0.390815	0.143808	0.50118	0.573012	0.46358	0.394543	0.0837825	0.567897	0.129107	0.0433334	0.147369	0.31593
79.06	0.651045	0.285992	0.0187823	0.487536	0.15152	0.555438	0.523418	0.24783	0.174479	0.181159	0.390698	0.143793	0.501136	0.573058	0.463597	0.394377	0.0839051	0.567864	0.129132	0.043321	0.147394	0.316098
79.12	0.650688	0.28576	0.0192013	0.486735	0.151503	0.555463	0.523485	0.247974	0.174482	0.181136	0.390405	0.143766	0.501021	0.573116	0.46345	0.394042	0.0839588	0.567834	0.129113	0.0433402	0.147402	0.315956
79.18	0.650797	0.285714	0.0188858	0.486798	0.151444	0.555459	0.523401	0.248031	0.174485	0.180819	0.390472	0.143778	0.501034	0.573082	0.463339	0.394153	0.0838237	0.567863	0.129069	0.0433753	0.147378	0.315655
79.24	0.650883	0.285914	0.0184372	0.486125	0.151308	0.555468	0.524123	0.248115	0.17448	0.180386	0.390997	0.143863	0.501113	0.573114	0.463167	0.394656	0.0839185	0.567849	0.129071	0.0434696	0.147423	0.315672
79.3	0.650761	0.285712	0.01852	0.485936	0.15129	0.555475	0.523911	0.248211	0.174485	0.180242	0.39077	0.143839	0.501045	0.573111	0.463051	0.394447	0.0838198	0.567859	0.129028	0.0434826	0.147397	0.315369
79.36	0.65086	0.285727	0.0181687	0.485811	0.151213	0.555475	0.524026	0.248276	0.174486	0.179894	0.390953	0.14387	0.501074	0.573094	0.462923	0.394659	0.0837415	0.567878	0.128995	0.0435332	0.14739	0.315145
79.42	0.650589	0.285638	0.018529	0.485143	0.151208	0.555495	0.524244	0.248353	0.174486	0.179973	0.390821	0.143861	0.501007	0.573155	0.462858	0.394471	0.0838659	0.56784	0.129008	0.0435434	0.147417	0.315218
79.48	0.650763	0.28583	0.0181019	0.484949	0.151118	0.555492	0.524688	0.248368	0.174481	0.179683	0.391247	0.143921	0.501092	0.573155	0.462782	0.394897	0.0839027	0.567842	0.129011	0.0436006	0.147442	0.31525
79.54	0.650659	0.285871	0.0180632	0.484261	0.151045	0.555507	0.525143	0.248456	0.174478	0.179495	0.391429	0.143957	0.501093	0.573201	0.462654	0.395041	0.0840058	0.567817	0.129015	0.0436542	0.147476	0.315272
79.6	0.650368	0.285752	0.0184362	0.483562	0.151038	0.555528	0.525331	0.248547	0.174478	0.179553	0.391264	0.143944	0.501016	0.573262	0.462571	0.394824	0.0841168	0.56778	0.129021	0.0436666	0.147499	0.315301
79.66	0.650325	0.285604	0.018507	0.483668	0.151048	0.555527	0.525041	0.248581	0.174481	0.179521	0.391051	0.143915	0.500971	0.573243	0.462536	0.394634	0.0840168	0.567795	0.12899	0.0436572	0.147471	0.315091
79.72	0.650336	0.285474	0.0182137	0.483405	0.150957	0.555532	0.525004	0.248717	0.174486	0.179069	0.391071	0.143929	0.50095	0.573223	0.462323	0.394697	0.0838669	0.56782	0.128926	0.0437179	0.147446	0.314647
79.78	0.650078	0.285626	0.0184535	0.482231	0.150898	0.55556	0.525889	0.248786	0.174477	0.179105	0.39135	0.14398	0.500952	0.573335	0.462244	0.394864	0.0841957	0.567747	0.128986	0.043769	0.147532	0.315048
79.84	0.649948	0.285333	0.0185839	0.4822	0.150894	0.555565	0.525447	0.24889	0.174485	0.178969	0.390971	0.143933	0.500857	0.573313	0.462125	0.394523	0.0840242	0.567769	0.128924	0.0437694	0.147486	0.314617
79.9	0.650014	0.285207	0.0186662	0.482816	0.150953	0.55555	0.524912	0.248841	0.174488	0.179099	0.390686	0.143881	0.500828	0.573261	0.462205	0.394282	0.0838788	0.567797	0.1289	0.0437202	0.147442	0.314466
79.96	0.649514	0.284473	0.0188645	0.482708	0.151122	0.55553	0.524295	0.24899	0.17452	0.178762	0.39041	0.143896	0.500669	0.573239	0.462004	0.39404	0.0836697	0.567864	0.128888	0.0437495	0.147339	0.31397
80.02	0.649218	0.284566	0.0191294	0.481475	0.151057	0.555561	0.525122	0.249088	0.174512	0.178756	0.390624	0.143941	0.50065	0.573351	0.46189	0.394146	0.0839718	0.567794	0.128936	0.0438049	0.147419	0.314285
80.08	0.64921	0.284406	0.0188468	0.481183	0.150962	0.555567	0.525053	0.24924	0.174518	0.178282	0.39061	0.143952	0.500619	0.57333	0.461656	0.394178	0.083806	0.567821	0.128864	0.0438683	0.147389	0.31379
80.14	0.648932	0.284314	0.0192102	0.480504	0.150957	0.555587	0.525271	0.249319	0.174517	0.178361	0.390475	0.143943	0.50055	0.573392	0.461588	0.393987	0.0839327	0.567782	0.128877	0.0438791	0.147416	0.313862
80.2	0.648879	0.284227	0.019246	0.480422	0.150949	0.555591	0.525179	0.249361	0.174519	0.178298	0.390375	0.143932	0.50052	0.57339	0.461536	0.393896	0.0838895	0.567786	0.128858	0.043885	0.147405	0.313729
80.26	0.648646	0.284131	0.0196219	0.479984	0.150968	0.555605	0.52526	0.249405	0.174518	0.178448	0.390188	0.14391	0.500455	0.573435	0.461517	0.393663	0.0839868	0.567755	0.12887	0.0438768	0.147422	0.313808
80.32	0.64861	0.284132	0.0196199	0.479741	0.150939	0.555609	0.525409	0.24944	0.174516	0.17838	0.390235	0.143918	0.500451	0.573449	0.461467	0.393696	0.0840181	0.567746	0.128869	0.0438955	0.147433	0.313801
80.38	0.648083	0.284004	0.0203257	0.478432	0.150934	0.555647	0.525906	0.24957	0.174513	0.178579	0.390029	0.143905	0.500332	0.573574	0.461363	0.393372	0.0843021	0.567666	0.128906	0.0439133	0.147495	0.314034
80.44	0.647535	0.283846	0.0210443	0.47709	0.150927	0.555688	0.526372	0.249716	0.174509	0.178758	0.389789	0.14389	0.500203	0.5737	0.461242	0.393016	0.0845728	0.567586	0.128937	0.0439331	0.147553	0.314223
80.5	0.647467	0.283879	0.0210195	0.476627	0.150877	0.555697	0.526691	0.249772	0.174507	0.17864	0.389921	0.143914	0.500206	0.57373	0.461158	0.39312	0.0846494	0.567567	0.128942	0.0439692	0.147578	0.314252
80.56	0.647389	0.283974	0.0209574	0.475977	0.150808	0.55571	0.527207	0.249835	0.174502	0.178492	0.390172	0.143958	0.500225	0.573779	0.461059	0.393328	0.0847847	0.567538	0.128959	0.0440206	0.14762	0.314361
80.62	0.64706	0.283729	0.0213972	0.475391	0.150813	0.555731	0.527134	0.249952	0.174505	0.178538	0.389814	0.143918	0.500107	0.573822	0.460952	0.392937	0.0848122	0.567513	0.12894	0.0440225	0.147619	0.314218
80.68	0.646934	0.283524	0.0214815	0.475197	0.150794	0.555739	0.526918	0.250053	0.17451	0.178392	0.389577	0.143893	0.500035	0.573817	0.460829	0.39272	0.0847113	0.567523	0.128895	0.0440366	0.147593	0.313903
80.74	0.646647	0.283429	0.0218482	0.474507	0.150789	0.55576	0.527135	0.250134	0.174509	0.178471	0.389439	0.143883	0.499965	0.57388	0.460759	0.392524	0.0848407	0.567483	0.128908	0.0440477	0.14762	0.313975
80.8	0.646601	0.283208	0.021588	0.474156	0.150686	0.555769	0.527003	0.250319	0.174516	0.177953	0.389353	0.143887	0.499911	0.573857	0.460483	0.392491	0.0846447	0.567512	0.128822	0.0441167	0.147582	0.313381
80.86	0.646582	0.283257	0.0211931	0.473315	0.15053	0.555785	0.527572	0.250482	0.174514	0.177411	0.389724	0.143957	0.499938	0.573886	0.460211	0.392854	0.0846715	0.567503	0.128792	0.0442257	0.14761	0.313166
80.92	0.646206	0.283234	0.0218828	0.472578	0.150583	0.555807	0.52792	0.250487	0.174507	0.177835	0.389546	0.143934	0.499865	0.573983	0.460275	0.392566	0.0849592	0.567431	0.128856	0.0441974	0.147668	0.313598
80.98	0.646152	0.283295	0.0218465	0.472133	0.150534	0.555815	0.52827	0.25053	0.174504	0.177736	0.389713	0.143962	0.499877	0.574015	0.460206	0.392702	0.0850519	0.56741	0.128867	0.0442323	0.147697	0.313672
81.04	0.646079	0.283326	0.0218223	0.471658	0.150482	0.555825	0.52859	0.250589	0.174501	0.177616	0.389846	0.143987	0.49988	0.574046	0.460119	0.392807	0.0851304	0.567391	0.128872	0.0442694	0.147723	0.3137
81.1	0.647022	0.283904	0.0194777	0.471583	0.150062	0.555797	0.529665	0.250726	0.174495	0.175919	0.391505	0.144235	0.500234	0.573932	0.459652	0.394614	0.0848631	0.567487	0.128776	0.0445354	0.147732	0.313073
81.16	0.647002	0.284174	0.019339	0.470824	0.149977	0.555808	0.530525	0.25074	0.174484	0.175822	0.392015	0.14431	0.500312	0.573999	0.459601	0.395049	0.0851225	0.567439	0.12883	0.0445959	0.147809	0.313448
81.22	0.647195	0.2842	0.0186192	0.470558	0.149812	0.555808	0.530749	0.250881	0.174486	0.175113	0.392395	0.144378	0.50037	0.573962	0.459325	0.395491	0.0849603	0.567476	0.128761	0.0447038	0.147794	0.312975
81.28	0.647291	0.284212	0.0182592	0.470424	0.149729	0.555807	0.530861	0.250952	0.174487	0.174758	0.392585	0.144411	0.500399	0.573943	0.459186	0.395713	0.084879	0.567494	0.128726	0.0447579	0.147787	0.312738
81.34	0.64737	0.284328	0.0182177	0.470512	0.149731	0.5558	0.53101	0.250896	0.174482	0.174836	0.392723	0.144422	0.500441	0.573944	0.459253	0.395835	0.0849414	0.567487	0.12875	0.0447509	0.147804	0.31292
81.4	0.64715	0.284349	0.0185387	0.469923	0.149737	0.555817	0.531354	0.25092	0.174478	0.174999	0.392721	0.144427	0.500411	0.57401	0.459252	0.395764	0.0851322	0.567441	0.128789	0.0447542	0.147848	0.313176
81.46	0.647061	0.284442	0.0184744	0.469254	0.149665	0.555831	0.531871	0.250985	0.174473	0.174849	0.392978	0.144473	0.500431	0.574059	0.459148	0.395977	0.085271	0.56741	0.128806	0.0448074	0.147891	0.313286
81.52	0.647002	0.284262	0.0185593	0.469328	0.149671	0.555831	0.531552	0.251039	0.174478	0.174792	0.392722	0.144439	0.500372	0.574038	0.459089	0.395749	0.0851529	0.567426	0.128767	0.0448012	0.147858	0.313018
81.58	0.646688	0.284134	0.0189416	0.468596	0.149662	0.555854	0.531739	0.251137	0.174477	0.17485	0.39255	0.144425	0.500289	0.574101	0.458997	0.395522	0.0852709	0.567386	0.128773	0.0448155	0.147882	0.313044
81.64	0.646633	0.284045	0.0189782	0.468511	0.149653	0.555858	0.531645	0.251182	0.174479	0.174787	0.392447	0.144415	0.500258	0.574099	0.458942	0.395428	0.0852269	0.56739	0.128753	0.0448221	0.147871	0.312905
81.7	0.646506	0.284077	0.0189383	0.467784	0.149575	0.555874	0.5321	0.251278	0.174476	0.174595	0.392636	0.144454	0.500257	0.574146	0.458801	0.395579	0.085337	0.567362	0.128757	0.0448801	0.147907	0.312923
81.76	0.646278	0.284006	0.0193091	0.467348	0.149595	0.555888	0.532218	0.251311	0.174474	0.174764	0.39248	0.144435	0.500199	0.574194	0.458796	0.395372	0.0854548	0.567328	0.128777	0.0448707	0.147929	0.313049
81.82	0.646149	0.283798	0.0193945	0.46715	0.149574	0.555897	0.531998	0.251417	0.174479	0.174617	0.392239	0.14441	0.500125	0.574189	0.458667	0.395152	0.0853519	0.567337	0.128731	0.0448862	0.147902	0.312725
81.88	0.645864	0.283636	0.0198028	0.466627	0.149585	0.555914	0.532022	0.251495	0.174479	0.174723	0.391979	0.14438	0.500034	0.574235	0.458606	0.394849	0.0854257	0.567306	0.12873	0.0448834	0.147913	0.312712
81.94	0.645611	0.283297	0.0198458	0.466881	0.149792	0.555875	0.531856	0.251449	0.1745	0.174669	0.392173	0.144444	0.500013	0.574221	0.458638	0.395035	0.0854207	0.567354	0.128808	0.044887	0.147862	0.312839
82	0.645587	0.283175	0.0199077	0.46701	0.149804	0.555873	0.531597	0.251474	0.174503	0.174654	0.391983	0.144416	0.499975	0.574202	0.458615	0.394866	0.0853311	0.567368	0.128782	0.0448764	0.147836	0.312662
82.06	0.645628	0.283098	0.019581	0.466789	0.149711	0.555877	0.531615	0.251592	0.174506	0.174233	0.392071	0.14444	0.499972	0.57418	0.458418	0.394996	0.0852044	0.56739	0.128727	0.0449382	0.147817	0.31228
82.12	0.645434	0.283085	0.0199299	0.466405	0.149737	0.555888	0.531796	0.251595	0.174503	0.174445	0.391983	0.144428	0.499934	0.57423	0.458449	0.39485	0.0853526	0.567353	0.12876	0.0449243	0.147847	0.312501
82.18	0.645076	0.283135	0.0202143	0.465072	0.149664	0.555921	0.532597	0.251717	0.174495	0.174415	0.392171	0.144472	0.499902	0.574345	0.458305	0.394929	0.0856581	0.567277	0.128803	0.0449864	0.147927	0.312777
82.24	0.644983	0.282985	0.0202757	0.46493	0.149649	0.555928	0.532439	0.251793	0.174498	0.17431	0.391997	0.144454	0.499848	0.574341	0.458211	0.39477	0.0855841	0.567283	0.12877	0.0449977	0.147908	0.312542
82.3	0.644805	0.283002	0.0206136	0.464571	0.149679	0.555938	0.532651	0.251782	0.174494	0.174543	0.391942	0.144446	0.499821	0.574392	0.458261	0.394655	0.0857479	0.567245	0.12881	0.0449815	0.147942	0.31281
82.36	0.644763	0.282849	0.0206885	0.464671	0.149688	0.555937	0.532361	0.251822	0.174498	0.174507	0.391716	0.144415	0.499771	0.574372	0.458219	0.394453	0.0856433	0.567259	0.128777	0.0449732	0.147912	0.312585
82.42	0.644537	0.28273	0.0207104	0.46379	0.149593	0.555961	0.53266	0.251997	0.174498	0.174207	0.391732	0.144436	0.499715	0.574416	0.45798	0.394445	0.0856814	0.567237	0.128747	0.0450435	0.147929	0.312366
82.48	0.644611	0.282952	0.0202318	0.463085	0.149447	0.55597	0.533419	0.252077	0.174491	0.173781	0.392326	0.144532	0.499807	0.574449	0.457805	0.395017	0.0858006	0.567218	0.128756	0.0451447	0.147981	0.312422
82.54	0.644583	0.283071	0.0201682	0.462671	0.149401	0.555976	0.533839	0.252093	0.174486	0.173719	0.392571	0.144569	0.499841	0.574483	0.457768	0.395225	0.0859274	0.567194	0.128781	0.0451776	0.148019	0.31259
82.6	0.644254	0.282846	0.0206058	0.46208	0.149406	0.555997	0.533799	0.252205	0.174487	0.173782	0.392236	0.144532	0.499727	0.574528	0.457666	0.394853	0.0859737	0.567165	0.128767	0.0451799	0.148023	0.312481
82.66	0.643872	0.282622	0.0210306	0.461244	0.149387	0.556024	0.53389	0.252354	0.174489	0.173777	0.391953	0.144508	0.499608	0.57459	0.457512	0.394522	0.0860509	0.567127	0.128753	0.0452019	0.148036	0.312362
82.72	0.643634	0.282546	0.021408	0.460793	0.149407	0.556038	0.534009	0.252389	0.174487	0.173947	0.391792	0.144489	0.499548	0.574639	0.457505	0.394308	0.0861721	0.567091	0.128773	0.0451927	0.148059	0.31249
82.78	0.644168	0.283165	0.0197038	0.460656	0.149171	0.555963	0.534423	0.252523	0.174493	0.173153	0.392684	0.144556	0.499799	0.574821	0.457303	0.395344	0.0860516	0.56716	0.128715	0.0452833	0.148064	0.312174
82.84	0.643643	0.283108	0.0203935	0.459353	0.149173	0.556001	0.535017	0.25262	0.174486	0.173418	0.392574	0.144555	0.499703	0.574954	0.457241	0.3951	0.086401	0.567067	0.128774	0.0452975	0.148142	0.312554
82.9	0.643664	0.282999	0.0200762	0.459099	0.149074	0.556006	0.535002	0.252757	0.17449	0.172973	0.392628	0.144575	0.499688	0.574931	0.457019	0.395199	0.0862585	0.56709	0.128711	0.0453634	0.148118	0.312117
82.96	0.643637	0.282785	0.0201893	0.45938	0.1491	0.556002	0.534519	0.252795	0.174496	0.172962	0.392276	0.144523	0.499619	0.574895	0.456987	0.394888	0.0860922	0.567116	0.128665	0.0453403	0.148071	0.311802
83.02	0.643665	0.28266	0.0202655	0.459749	0.149136	0.555994	0.534131	0.252785	0.174499	0.173014	0.392029	0.144482	0.499583	0.57486	0.457014	0.394672	0.0859704	0.567138	0.128638	0.0453102	0.148035	0.311628
83.08	0.643611	0.282941	0.0197299	0.458309	0.148909	0.556019	0.535379	0.252952	0.174488	0.172411	0.39286	0.144623	0.499684	0.574942	0.456705	0.39544	0.0862215	0.567088	0.128657	0.0454713	0.148129	0.311747
83.14	0.643413	0.282877	0.0197265	0.45747	0.148817	0.55604	0.535739	0.253101	0.174486	0.172151	0.392948	0.144653	0.499648	0.574987	0.456497	0.395499	0.0862916	0.567061	0.128641	0.0455392	0.148154	0.311617
83.2	0.643319	0.282725	0.0197885	0.457325	0.148801	0.556047	0.53558	0.25318	0.174489	0.172044	0.39277	0.144634	0.499593	0.574983	0.456399	0.395336	0.0862163	0.567067	0.128606	0.0455512	0.148134	0.311376
83.26	0.643092	0.282587	0.0202051	0.45705	0.148839	0.556057	0.535507	0.253212	0.174489	0.172239	0.392484	0.144594	0.499513	0.575016	0.456403	0.395013	0.0862783	0.567042	0.128613	0.0455273	0.14814	0.311417
83.32	0.642658	0.28188	0.0204003	0.457238	0.149048	0.556027	0.534798	0.253313	0.174521	0.172003	0.392204	0.144606	0.499363	0.574977	0.456264	0.394775	0.0860547	0.567117	0.128613	0.0455374	0.148026	0.31098
83.38	0.641992	0.281924	0.0214013	0.455631	0.14909	0.556072	0.535705	0.253354	0.174508	0.172568	0.392143	0.144608	0.499271	0.575167	0.456309	0.394507	0.0866239	0.56698	0.128735	0.0455287	0.148152	0.311782
83.44	0.641846	0.281951	0.0213611	0.454872	0.149007	0.556089	0.536162	0.253457	0.174504	0.172371	0.392337	0.144649	0.499268	0.575215	0.456158	0.394663	0.0867405	0.566949	0.128739	0.0455899	0.148189	0.311797
83.5	0.641501	0.281301	0.0215469	0.45536	0.149249	0.55605	0.535386	0.25349	0.174535	0.172246	0.392074	0.144655	0.499143	0.575162	0.456109	0.394446	0.0865158	0.567031	0.128754	0.0455754	0.148073	0.311466
83.56	0.641349	0.281057	0.0216468	0.455127	0.149223	0.556061	0.535129	0.253618	0.17454	0.172075	0.391785	0.144625	0.499052	0.575155	0.455951	0.394181	0.0863946	0.567041	0.128698	0.0455949	0.148041	0.311076
83.62	0.640892	0.280959	0.0223873	0.454253	0.149271	0.556087	0.535432	0.253662	0.174535	0.172458	0.391528	0.144594	0.49895	0.575258	0.455971	0.39381	0.0866743	0.566964	0.128753	0.0455721	0.148095	0.311431
83.68	0.640763	0.281015	0.0223348	0.453519	0.149192	0.556103	0.535922	0.253749	0.17453	0.172282	0.391759	0.144638	0.498957	0.575308	0.455838	0.393999	0.0868069	0.566932	0.128764	0.0456314	0.148137	0.311494
83.74	0.63983	0.281065	0.0236762	0.451262	0.14924	0.556166	0.537175	0.253818	0.174512	0.173014	0.391693	0.144645	0.498831	0.575569	0.455879	0.393652	0.087585	0.566742	0.128928	0.0456265	0.148309	0.312568
83.8	0.64006	0.28115	0.0229077	0.451036	0.149069	0.556164	0.537464	0.253941	0.174512	0.17233	0.392163	0.144725	0.498912	0.57553	0.455618	0.394184	0.0874473	0.566777	0.128868	0.0457379	0.148301	0.312162
83.86	0.639984	0.281027	0.0229579	0.450919	0.149056	0.556169	0.537335	0.254006	0.174514	0.172244	0.392018	0.14471	0.498866	0.575526	0.455537	0.394051	0.0873869	0.566781	0.12884	0.0457478	0.148285	0.311966
83.92	0.63964	0.280885	0.0233527	0.450145	0.149045	0.556193	0.537519	0.254113	0.174513	0.172302	0.391832	0.144697	0.498776	0.575591	0.455434	0.393807	0.0875145	0.566737	0.128847	0.0457641	0.148311	0.311987
83.98	0.639457	0.281103	0.0236015	0.449403	0.149037	0.556207	0.538259	0.254074	0.174501	0.172537	0.392137	0.144739	0.498816	0.575684	0.455502	0.394001	0.0878659	0.566666	0.128935	0.0457751	0.148399	0.312584
84.04	0.639476	0.280991	0.0232792	0.449142	0.148935	0.556213	0.538242	0.254217	0.174505	0.172086	0.392191	0.14476	0.498798	0.57566	0.45527	0.394101	0.0877215	0.566688	0.12887	0.0458437	0.148375	0.312134
84.1	0.639393	0.281044	0.0232423	0.448639	0.148879	0.556222	0.538604	0.254269	0.1745	0.171978	0.392371	0.144792	0.498809	0.575694	0.455187	0.394249	0.0878254	0.566664	0.128882	0.0458836	0.148407	0.312207
84.16	0.639195	0.281054	0.0235915	0.448248	0.14891	0.556233	0.538823	0.254259	0.174496	0.172213	0.392314	0.144783	0.49878	0.575749	0.455237	0.394129	0.0879987	0.566622	0.128923	0.0458674	0.148443	0.312486
84.22	0.639038	0.281076	0.0235514	0.447471	0.148826	0.556251	0.53928	0.254365	0.174492	0.172014	0.392511	0.144825	0.498776	0.575798	0.455081	0.394287	0.0881193	0.56659	0.128928	0.0459302	0.148481	0.3125
84.28	0.63888	0.281098	0.0235113	0.446693	0.148742	0.556269	0.539737	0.25447	0.174488	0.171815	0.392709	0.144867	0.498772	0.575847	0.454925	0.394446	0.0882401	0.566558	0.128932	0.0459931	0.148519	0.312514
84.34	0.638736	0.281057	0.0235124	0.446095	0.148676	0.556283	0.540003	0.254573	0.174485	0.171642	0.39278	0.144888	0.498748	0.575879	0.45478	0.394493	0.0883	0.566536	0.128923	0.0460411	0.148539	0.312439
84.4	0.638792	0.281006	0.0231635	0.445891	0.148578	0.556286	0.540049	0.254685	0.174487	0.171233	0.392907	0.144917	0.498754	0.575856	0.454585	0.394662	0.0881853	0.566556	0.128871	0.0461056	0.148523	0.312085
84.46	0.63846	0.280893	0.0235481	0.445137	0.14857	0.556309	0.540265	0.254779	0.174485	0.171313	0.392757	0.144907	0.498674	0.575922	0.454499	0.39445	0.0883307	0.56651	0.128885	0.0461199	0.148553	0.312155
84.52	0.638293	0.280871	0.0239277	0.444951	0.148622	0.556314	0.540327	0.254749	0.174482	0.171595	0.392611	0.144882	0.498637	0.575961	0.454581	0.394251	0.0884596	0.566478	0.12892	0.0460861	0.148576	0.312396
84.58	0.63833	0.280789	0.0235907	0.444716	0.148521	0.556319	0.54034	0.254879	0.174484	0.171164	0.392701	0.144907	0.49863	0.575937	0.454364	0.394386	0.0883295	0.566499	0.128862	0.0461534	0.148556	0.311991
84.64	0.638308	0.280613	0.0232916	0.444393	0.148409	0.556328	0.540256	0.255059	0.174489	0.170669	0.392681	0.144922	0.498588	0.57591	0.454085	0.39442	0.0881533	0.566523	0.128782	0.0462287	0.148523	0.311433
84.7	0.638343	0.280581	0.0233202	0.444603	0.148431	0.556322	0.540098	0.255039	0.17449	0.170715	0.39259	0.144904	0.49858	0.575894	0.454117	0.394342	0.0881067	0.566533	0.128775	0.0462111	0.148509	0.311394
84.76	0.638188	0.280333	0.0234216	0.444366	0.148403	0.556334	0.539837	0.255174	0.174496	0.170542	0.392293	0.144874	0.498486	0.575886	0.453951	0.394069	0.0879844	0.566542	0.128718	0.046232	0.148477	0.310993
84.82	0.637778	0.280256	0.0241799	0.443718	0.148479	0.556353	0.540054	0.255168	0.174489	0.171016	0.392013	0.144832	0.498395	0.57598	0.454041	0.393677	0.0882596	0.566469	0.128782	0.0461871	0.148527	0.311415
84.88	0.637867	0.280223	0.024226	0.444171	0.148526	0.556341	0.539769	0.255112	0.174491	0.171132	0.391868	0.144801	0.49839	0.575949	0.454127	0.393553	0.0881813	0.566489	0.128775	0.0461489	0.148503	0.311386
84.94	0.637916	0.280442	0.0237321	0.443415	0.14837	0.556351	0.540536	0.2552	0.174483	0.170694	0.392494	0.144903	0.498485	0.575982	0.453935	0.394158	0.0883106	0.566467	0.128785	0.0462576	0.148558	0.311441
85	0.637893	0.280316	0.0237994	0.443537	0.148381	0.55635	0.540279	0.25523	0.174486	0.170675	0.39229	0.144874	0.498442	0.575963	0.453904	0.393976	0.0882177	0.56648	0.128756	0.0462477	0.148532	0.31125
85.06	0.637775	0.280128	0.0238759	0.443357	0.14836	0.556358	0.540082	0.255332	0.17449	0.170545	0.392066	0.144852	0.49837	0.575957	0.453778	0.39377	0.0881255	0.566486	0.128713	0.0462636	0.148507	0.310947
85.12	0.637885	0.280127	0.0239089	0.44384	0.14841	0.556344	0.539829	0.255258	0.174492	0.170682	0.391957	0.144824	0.498378	0.575927	0.453886	0.39368	0.0880621	0.566505	0.128714	0.0462227	0.148487	0.310968
85.18	0.637767	0.279939	0.0239855	0.443661	0.148389	0.556353	0.539632	0.25536	0.174496	0.170551	0.391732	0.144801	0.498306	0.575921	0.453759	0.393473	0.0879695	0.566511	0.128671	0.0462385	0.148462	0.310664
85.24	0.637386	0.279665	0.024455	0.442988	0.148388	0.556377	0.539558	0.255504	0.174497	0.170592	0.391334	0.144758	0.498168	0.575968	0.453619	0.393037	0.088008	0.566478	0.128649	0.046246	0.148462	0.31049
85.3	0.63715	0.279289	0.0246085	0.442628	0.148345	0.556395	0.539163	0.255709	0.174505	0.17033	0.390879	0.144712	0.498023	0.575955	0.453364	0.39262	0.0878218	0.56649	0.128562	0.0462779	0.148412	0.309878
85.36	0.63704	0.279307	0.0245852	0.442076	0.148284	0.556406	0.539496	0.255782	0.174501	0.170197	0.391023	0.144741	0.498021	0.575989	0.453255	0.392734	0.0879134	0.566465	0.128566	0.0463224	0.148441	0.309898
85.42	0.637015	0.27918	0.0246535	0.442197	0.148295	0.556405	0.539237	0.255814	0.174504	0.170178	0.390816	0.144711	0.497976	0.57597	0.453223	0.392549	0.0878191	0.566479	0.128538	0.0463125	0.148414	0.309703
85.48	0.636818	0.278866	0.0247816	0.441896	0.148259	0.55642	0.538906	0.255986	0.174511	0.16996	0.390434	0.144673	0.497854	0.575959	0.453009	0.392198	0.0876627	0.566489	0.128465	0.0463393	0.148372	0.309189
85.54	0.636643	0.279156	0.0245982	0.440546	0.148112	0.556445	0.54009	0.25607	0.174496	0.16973	0.391139	0.14479	0.49794	0.576066	0.452852	0.392801	0.0880362	0.566412	0.128531	0.0464486	0.148483	0.309619
85.6	0.636867	0.279195	0.0242396	0.44091	0.148073	0.55643	0.539982	0.256061	0.174497	0.169518	0.391272	0.144803	0.497988	0.576015	0.452821	0.392986	0.0879004	0.566448	0.1285	0.046466	0.148459	0.309426
85.66	0.636707	0.279516	0.0240424	0.439584	0.14793	0.556455	0.541199	0.256128	0.174482	0.16931	0.392017	0.144924	0.498087	0.576123	0.452684	0.393625	0.0882906	0.56637	0.128573	0.046573	0.148575	0.309909
85.72	0.636929	0.27946	0.0237373	0.440099	0.147906	0.556437	0.540866	0.256134	0.174486	0.169099	0.391982	0.144912	0.498102	0.576053	0.452642	0.393661	0.0880757	0.566418	0.128521	0.0465783	0.148528	0.309571
85.78	0.637346	0.279615	0.0225574	0.440013	0.147663	0.556425	0.541204	0.256278	0.174485	0.168139	0.392698	0.145028	0.498242	0.575974	0.452297	0.394486	0.0878433	0.566478	0.128434	0.0467322	0.148509	0.308987
85.84	0.636966	0.279598	0.0232998	0.439403	0.147747	0.556443	0.541496	0.256241	0.174477	0.168658	0.392489	0.144993	0.498172	0.576072	0.452429	0.394155	0.0881571	0.566401	0.128513	0.0466818	0.14857	0.309519
85.9	0.636969	0.279702	0.0228896	0.439459	0.14774	0.556378	0.540922	0.25638	0.174494	0.168669	0.392155	0.144876	0.49816	0.576302	0.452397	0.39393	0.088008	0.566444	0.12845	0.0466186	0.148523	0.309155
85.96	0.636245	0.279912	0.0234414	0.436923	0.147616	0.556438	0.542589	0.256538	0.174471	0.168778	0.392692	0.14498	0.498144	0.576536	0.452215	0.394229	0.0887362	0.566272	0.128581	0.046726	0.14871	0.309999
86.02	0.636295	0.27972	0.023569	0.437467	0.147671	0.556425	0.542013	0.256532	0.174477	0.16885	0.392296	0.144914	0.498082	0.576485	0.452247	0.393879	0.0885448	0.566307	0.128537	0.0466804	0.148654	0.309718
86.08	0.636483	0.279697	0.0232301	0.437771	0.147623	0.556413	0.541839	0.256559	0.174479	0.16859	0.392355	0.14492	0.498107	0.576432	0.45217	0.393998	0.0883759	0.566345	0.128491	0.0467041	0.148621	0.309417
86.14	0.636342	0.279474	0.0233211	0.437557	0.147597	0.556424	0.541605	0.256683	0.174484	0.168435	0.392083	0.144892	0.49802	0.576424	0.452016	0.393749	0.0882649	0.566352	0.128439	0.0467238	0.148591	0.309049
86.2	0.636264	0.279554	0.0232697	0.437048	0.14754	0.556433	0.542009	0.256724	0.174478	0.168342	0.39231	0.14493	0.498042	0.576461	0.451945	0.39394	0.0883915	0.566324	0.128458	0.0467645	0.148629	0.309173
86.26	0.636355	0.279425	0.0233713	0.437656	0.147602	0.556417	0.541497	0.256683	0.174483	0.168458	0.391988	0.144872	0.498004	0.576412	0.452021	0.393658	0.0882298	0.566357	0.128429	0.046713	0.148581	0.308993
86.32	0.635719	0.279481	0.0236562	0.436078	0.147572	0.556399	0.541684	0.256956	0.17449	0.168697	0.391618	0.14477	0.497892	0.576804	0.451878	0.39324	0.0885137	0.566284	0.128436	0.0466845	0.148633	0.309068
86.38	0.635656	0.279748	0.0231103	0.434746	0.147346	0.55642	0.542833	0.25711	0.174476	0.168133	0.392456	0.14491	0.498	0.576874	0.45158	0.394025	0.088761	0.566233	0.128457	0.0468424	0.148725	0.309192
86.44	0.635241	0.27953	0.023547	0.433862	0.147323	0.556449	0.54295	0.257265	0.174476	0.168147	0.392178	0.144888	0.497876	0.576939	0.451418	0.393692	0.0888677	0.566186	0.128448	0.046867	0.148743	0.309101
86.5	0.634704	0.279422	0.0239028	0.432247	0.147221	0.556493	0.543631	0.257484	0.174468	0.168022	0.392223	0.144923	0.497783	0.577059	0.451149	0.393633	0.0891525	0.566098	0.128466	0.0469513	0.148816	0.309177
86.56	0.634562	0.27946	0.0242701	0.432091	0.147283	0.556496	0.543769	0.25742	0.174463	0.168352	0.392146	0.144904	0.497768	0.577105	0.451277	0.393493	0.0893223	0.566062	0.128518	0.0469108	0.148848	0.309534
86.62	0.634498	0.279267	0.0243663	0.432148	0.147285	0.556498	0.543442	0.257491	0.174468	0.168287	0.391854	0.144865	0.497695	0.577083	0.451197	0.393229	0.0891941	0.566077	0.128473	0.046907	0.148812	0.309225
86.68	0.634176	0.279111	0.0247964	0.431563	0.147297	0.556518	0.543501	0.257574	0.174466	0.168415	0.391595	0.144836	0.497599	0.577137	0.451133	0.392917	0.0893014	0.566036	0.128479	0.0469049	0.14883	0.309252
86.74	0.633857	0.279051	0.0251699	0.430826	0.147294	0.55654	0.543786	0.25764	0.174462	0.168541	0.391511	0.144834	0.497538	0.577209	0.451082	0.392761	0.0894898	0.565983	0.128508	0.0469153	0.14887	0.309427
86.8	0.633454	0.278861	0.0255963	0.429965	0.147276	0.556568	0.543935	0.25778	0.174461	0.168578	0.391268	0.144816	0.497424	0.577276	0.45094	0.392459	0.0896147	0.565933	0.128507	0.0469373	0.148894	0.309389
86.86	0.633092	0.278736	0.0259966	0.429164	0.147265	0.556593	0.544152	0.257883	0.174458	0.16866	0.391104	0.144805	0.497336	0.577346	0.450842	0.392229	0.0897719	0.565881	0.128521	0.0469536	0.148926	0.309457
86.92	0.632949	0.27851	0.0260887	0.428946	0.147237	0.556604	0.543915	0.258012	0.174462	0.168504	0.390824	0.144777	0.497246	0.577337	0.450682	0.391972	0.0896603	0.565887	0.128467	0.046974	0.148896	0.309081
86.98	0.632815	0.278425	0.0261243	0.428504	0.147185	0.556614	0.544028	0.25811	0.17446	0.168367	0.390796	0.144781	0.497207	0.577356	0.450548	0.391932	0.089679	0.565872	0.128449	0.0470094	0.148903	0.308948
87.04	0.632569	0.278036	0.0262826	0.428129	0.147136	0.556633	0.54362	0.258332	0.174467	0.168098	0.390312	0.144732	0.49705	0.577341	0.45027	0.391488	0.0894864	0.565881	0.128357	0.0470448	0.148851	0.308298
87.1	0.6325	0.278146	0.0262204	0.42763	0.147081	0.556641	0.544062	0.258358	0.174461	0.168026	0.390582	0.144775	0.497085	0.577381	0.450218	0.391718	0.0896343	0.565851	0.128384	0.0470841	0.148894	0.308477
87.16	0.632377	0.277951	0.0262996	0.427442	0.147056	0.556651	0.543858	0.25847	0.174465	0.167892	0.39034	0.14475	0.497006	0.577374	0.450078	0.391495	0.0895378	0.565856	0.128337	0.0471019	0.148868	0.308151
87.22	0.632525	0.278265	0.025767	0.426973	0.146926	0.55665	0.544616	0.258474	0.174454	0.167575	0.391065	0.144857	0.497148	0.577397	0.449993	0.3922	0.0896927	0.565838	0.12837	0.0471887	0.14893	0.308377
87.28	0.632132	0.278511	0.0258284	0.426412	0.146961	0.556954	0.544317	0.258613	0.174516	0.167481	0.390753	0.145069	0.497031	0.577379	0.449862	0.39201	0.0896096	0.565799	0.128317	0.0472593	0.148932	0.308018
87.34	0.63204	0.278589	0.0257787	0.425877	0.146902	0.556964	0.544726	0.258658	0.17451	0.167386	0.390984	0.145108	0.497053	0.577417	0.449786	0.392204	0.0897422	0.565769	0.128336	0.0473021	0.148972	0.308142
87.4	0.632369	0.278737	0.024961	0.425931	0.146745	0.556953	0.54496	0.258725	0.174509	0.166784	0.391515	0.14519	0.497166	0.577359	0.449589	0.392811	0.089593	0.565811	0.128285	0.0473998	0.148962	0.307809
87.46	0.632042	0.278675	0.025337	0.425185	0.146741	0.556976	0.545246	0.258794	0.174504	0.16691	0.391429	0.145188	0.497103	0.577432	0.449536	0.392652	0.0897849	0.565756	0.128314	0.0474107	0.149003	0.307985
87.52	0.631939	0.278512	0.0254032	0.425027	0.14672	0.556984	0.545075	0.258888	0.174507	0.166798	0.391226	0.145168	0.497037	0.577425	0.449418	0.392466	0.089704	0.56576	0.128276	0.047426	0.148981	0.307711
87.58	0.632072	0.278448	0.0254852	0.425689	0.146792	0.556966	0.544636	0.258811	0.174511	0.166957	0.390973	0.145115	0.497022	0.57738	0.449539	0.392246	0.0895717	0.565792	0.128261	0.0473679	0.148941	0.307635
87.64	0.631817	0.278362	0.0254828	0.424751	0.146684	0.556991	0.544998	0.25899	0.174507	0.16668	0.391059	0.145149	0.496974	0.577427	0.449287	0.392304	0.0896573	0.565755	0.128241	0.0474479	0.148969	0.307473
87.7	0.631813	0.278264	0.0255412	0.424898	0.146698	0.556989	0.544771	0.259009	0.17451	0.166681	0.390879	0.145123	0.496938	0.577409	0.449272	0.392143	0.089575	0.565768	0.128218	0.0474357	0.148946	0.307318
87.76	0.631761	0.278406	0.0254643	0.424422	0.146646	0.556996	0.54525	0.259017	0.174503	0.166629	0.391194	0.14517	0.496986	0.57745	0.449241	0.392414	0.0897414	0.565736	0.128253	0.047473	0.148994	0.307553
87.82	0.631247	0.278692	0.0256243	0.422291	0.146493	0.557043	0.546809	0.25914	0.174481	0.166562	0.391934	0.145302	0.497037	0.577637	0.44906	0.392969	0.0903684	0.565594	0.128368	0.0475957	0.149164	0.30829
87.88	0.631206	0.278626	0.025651	0.422228	0.146484	0.557047	0.546741	0.259178	0.174483	0.166517	0.391853	0.145294	0.497011	0.577634	0.449013	0.392894	0.090336	0.565595	0.128352	0.0476019	0.149155	0.308179
87.94	0.6314	0.278701	0.0252487	0.422373	0.146418	0.557037	0.546798	0.259194	0.174482	0.166248	0.392092	0.145328	0.49707	0.577598	0.448941	0.393177	0.0902444	0.565621	0.128327	0.0476407	0.149145	0.308017
88	0.63204	0.279161	0.023497	0.422147	0.146066	0.55702	0.547681	0.259312	0.174474	0.165011	0.393483	0.145543	0.497358	0.577513	0.448545	0.394691	0.0900919	0.565682	0.128262	0.0478668	0.149167	0.307595
88.06	0.631666	0.279031	0.0239018	0.421329	0.146053	0.557046	0.547898	0.25942	0.174471	0.165093	0.393316	0.145534	0.497267	0.577583	0.448442	0.394457	0.090254	0.565627	0.128276	0.0478846	0.1492	0.307662
88.12	0.631515	0.279069	0.0242757	0.42115	0.146116	0.55705	0.548047	0.259356	0.174466	0.165423	0.39324	0.145514	0.497251	0.577633	0.448572	0.394314	0.0904311	0.56559	0.12833	0.0478437	0.149235	0.308029
88.18	0.630905	0.27894	0.0250525	0.419875	0.146135	0.557089	0.548498	0.259457	0.174458	0.165745	0.393011	0.145496	0.497127	0.577765	0.448518	0.393946	0.090789	0.565488	0.128389	0.0478451	0.149309	0.308398
88.24	0.630611	0.279084	0.0253464	0.418929	0.146114	0.557108	0.549216	0.259459	0.174446	0.165933	0.393269	0.145536	0.497142	0.577869	0.448536	0.394087	0.0911538	0.565407	0.128471	0.0478667	0.149399	0.308937
88.3	0.630527	0.278952	0.0254	0.418801	0.146096	0.557115	0.549078	0.259536	0.174449	0.165842	0.393106	0.14552	0.497088	0.577864	0.448439	0.393937	0.0910891	0.56541	0.12844	0.0478795	0.149382	0.308715
88.36	0.630207	0.278822	0.0258266	0.418215	0.146111	0.557135	0.549174	0.259607	0.174446	0.165992	0.39288	0.145495	0.497	0.577921	0.448391	0.393652	0.0912204	0.565365	0.128454	0.0478759	0.149405	0.308794
88.42	0.630039	0.278557	0.025934	0.41796	0.146075	0.557149	0.548897	0.259762	0.174451	0.165811	0.392551	0.145463	0.496892	0.57791	0.448197	0.39335	0.0910907	0.56537	0.128391	0.0479016	0.149369	0.308348
88.48	0.630057	0.278493	0.0259801	0.418137	0.146093	0.557145	0.548708	0.259762	0.174453	0.165833	0.392411	0.14544	0.496869	0.577894	0.448205	0.393226	0.0910248	0.565382	0.128375	0.0478864	0.14935	0.308248
88.54	0.630066	0.278369	0.0256362	0.417847	0.145972	0.557153	0.548678	0.259934	0.174455	0.165358	0.392463	0.145465	0.496843	0.577863	0.447927	0.393334	0.0908683	0.565402	0.128301	0.0479671	0.149323	0.307735
88.6	0.630042	0.278237	0.025709	0.41796	0.145981	0.557153	0.548419	0.259973	0.174458	0.165334	0.39224	0.145434	0.496793	0.577843	0.447886	0.393133	0.0907693	0.565415	0.128269	0.0479584	0.149295	0.307522
88.66	0.630255	0.278248	0.0253486	0.41828	0.145931	0.55714	0.548287	0.25999	0.17446	0.165084	0.392343	0.145446	0.496829	0.57779	0.447819	0.393296	0.0906101	0.565453	0.128228	0.0479831	0.149265	0.307255
88.72	0.630489	0.278291	0.0249735	0.418634	0.145886	0.557125	0.548189	0.259988	0.174461	0.164855	0.392488	0.145461	0.49688	0.577737	0.447777	0.393497	0.0904668	0.565491	0.128193	0.0480046	0.14924	0.307044
88.78	0.630466	0.278303	0.0249857	0.418495	0.145867	0.557124	0.548293	0.259998	0.174457	0.164845	0.392529	0.145464	0.496883	0.577746	0.447759	0.393525	0.0905043	0.565481	0.128198	0.048013	0.149251	0.30708
88.84	0.630523	0.278205	0.0250636	0.418884	0.145908	0.557115	0.547945	0.25998	0.174461	0.164912	0.392289	0.145422	0.49685	0.577714	0.4478	0.393312	0.0903867	0.565504	0.128174	0.0479792	0.149217	0.306932
88.9	0.630336	0.278148	0.0250658	0.418194	0.145826	0.557133	0.548222	0.260108	0.174457	0.16472	0.392361	0.145447	0.496817	0.577748	0.447618	0.393361	0.0904591	0.565475	0.128162	0.0480378	0.14924	0.306831
88.96	0.630511	0.27819	0.0246692	0.418306	0.145753	0.557125	0.548245	0.260144	0.174457	0.164422	0.392565	0.145478	0.496863	0.577709	0.447517	0.393614	0.0903485	0.565502	0.128127	0.0480815	0.149225	0.306606
89.02	0.630526	0.278025	0.024774	0.418631	0.145785	0.557119	0.547826	0.260165	0.174462	0.164442	0.39224	0.145427	0.496803	0.577674	0.447508	0.393323	0.0901966	0.565527	0.128087	0.0480542	0.149181	0.306343
89.08	0.630266	0.277993	0.0251651	0.418135	0.145813	0.557134	0.548029	0.260179	0.174458	0.164662	0.392134	0.145414	0.496754	0.577736	0.447532	0.393147	0.0903793	0.565479	0.128125	0.0480409	0.149218	0.306592
89.14	0.630381	0.278034	0.0247486	0.418003	0.145711	0.557133	0.548174	0.260254	0.174457	0.164295	0.392397	0.14546	0.496797	0.577711	0.447374	0.393449	0.0903025	0.565496	0.12809	0.0481067	0.149213	0.306354
89.2	0.630256	0.278076	0.0247095	0.417406	0.145642	0.557145	0.548558	0.260324	0.174451	0.164171	0.392596	0.145498	0.496805	0.577749	0.447265	0.393615	0.0904254	0.565464	0.128102	0.048156	0.14925	0.306423
89.26	0.629673	0.278109	0.0254149	0.416016	0.145657	0.557184	0.549314	0.260369	0.174439	0.164545	0.392628	0.145514	0.496741	0.577906	0.447274	0.393478	0.0909112	0.565344	0.128204	0.0481633	0.14936	0.307072
89.32	0.629262	0.27794	0.0258428	0.415141	0.145639	0.557214	0.549497	0.260502	0.174436	0.164605	0.392412	0.1455	0.496632	0.577976	0.44714	0.393196	0.091063	0.565288	0.12821	0.0481854	0.149389	0.307081
89.38	0.62895	0.277739	0.0263243	0.414717	0.145671	0.55723	0.549404	0.260577	0.174435	0.164779	0.392036	0.145451	0.496517	0.578017	0.447096	0.392774	0.0911303	0.565253	0.128208	0.0481669	0.149393	0.307057
89.44	0.628843	0.27757	0.0263926	0.414554	0.145648	0.557239	0.549227	0.260678	0.174438	0.164664	0.391823	0.145431	0.496447	0.57801	0.446969	0.392579	0.091047	0.565256	0.128167	0.0481836	0.14937	0.306768
89.5	0.628388	0.277675	0.0266688	0.413055	0.145565	0.557276	0.550163	0.26078	0.174424	0.164693	0.392161	0.145498	0.496439	0.578143	0.446843	0.392784	0.091476	0.565151	0.128242	0.0482541	0.14948	0.307238
89.56	0.628406	0.277609	0.0267163	0.413232	0.145583	0.557272	0.549972	0.260781	0.174426	0.164715	0.392017	0.145475	0.496415	0.578127	0.44685	0.392656	0.0914086	0.565163	0.128226	0.0482388	0.149461	0.307135
89.62	0.628748	0.278075	0.025279	0.412274	0.14522	0.557275	0.55123	0.26094	0.174411	0.163625	0.393454	0.145706	0.496673	0.578115	0.446426	0.394141	0.0914884	0.565164	0.128206	0.0484805	0.149537	0.306993
89.68	0.628146	0.277904	0.0261095	0.411155	0.145261	0.55731	0.551535	0.26103	0.174404	0.163996	0.393116	0.145668	0.496532	0.578237	0.446397	0.393669	0.0918119	0.565067	0.12826	0.0484647	0.149599	0.307324
89.74	0.628059	0.277769	0.0261644	0.411024	0.145242	0.557318	0.551393	0.261111	0.174406	0.163904	0.392945	0.145651	0.496475	0.578231	0.446294	0.393512	0.0917452	0.56507	0.128227	0.0484785	0.14958	0.307091
89.8	0.627989	0.27791	0.0260851	0.410508	0.145185	0.557325	0.551886	0.261122	0.174398	0.163848	0.393276	0.145702	0.496525	0.578274	0.446258	0.393798	0.0919225	0.565035	0.128264	0.0485188	0.149632	0.307336
89.86	0.62806	0.277884	0.0256922	0.410308	0.145072	0.557328	0.551959	0.26124	0.174398	0.163432	0.393456	0.145741	0.496539	0.578245	0.446044	0.394027	0.0918122	0.565052	0.128211	0.048593	0.149619	0.306978
89.92	0.627077	0.277803	0.0268072	0.408069	0.145077	0.557394	0.552967	0.261382	0.174381	0.163914	0.393355	0.145752	0.496391	0.578477	0.445966	0.393681	0.092496	0.56487	0.128337	0.0486168	0.149769	0.307758
89.98	0.626925	0.277566	0.0269035	0.407839	0.145043	0.557407	0.552718	0.261526	0.174385	0.163751	0.393055	0.145723	0.496291	0.578467	0.445784	0.393406	0.0923797	0.564873	0.12828	0.0486412	0.149737	0.30735
90.04	0.626816	0.277396	0.0269723	0.407675	0.145018	0.557416	0.55254	0.261629	0.174387	0.163636	0.39284	0.145703	0.496219	0.578459	0.445654	0.393208	0.0922965	0.564876	0.128238	0.0486587	0.149714	0.307058
90.1	0.627036	0.277819	0.0259487	0.406838	0.144754	0.557419	0.55365	0.261712	0.174373	0.162911	0.394023	0.145889	0.496436	0.578472	0.445386	0.3944	0.0924558	0.564859	0.128253	0.0488361	0.149796	0.307155
90.16	0.626802	0.277751	0.0263793	0.406525	0.144804	0.557429	0.553706	0.261709	0.17437	0.163175	0.393816	0.145857	0.496376	0.578521	0.445441	0.394132	0.0925947	0.56482	0.128285	0.0488047	0.149819	0.307364
90.22	0.626574	0.277653	0.0263964	0.405768	0.144712	0.55745	0.553951	0.261866	0.174366	0.162955	0.393849	0.14588	0.496326	0.578554	0.44522	0.394145	0.092658	0.564787	0.128264	0.0488707	0.14984	0.307199
90.28	0.626662	0.27756	0.0260492	0.405739	0.144615	0.55745	0.553835	0.261989	0.174367	0.162559	0.393887	0.145896	0.496315	0.578508	0.445008	0.394247	0.0924797	0.564817	0.128195	0.0489312	0.149806	0.306731
90.34	0.626686	0.277364	0.0257429	0.405611	0.144502	0.557456	0.553611	0.262175	0.174371	0.162091	0.393795	0.145899	0.496261	0.578456	0.444714	0.394232	0.09225	0.564847	0.1281	0.0490027	0.149759	0.306084
90.4	0.626609	0.277504	0.0256624	0.405082	0.144444	0.557463	0.554106	0.262187	0.174363	0.162033	0.394131	0.145951	0.496311	0.5785	0.444676	0.394522	0.0924309	0.564811	0.128137	0.0490443	0.149812	0.30633
90.46	0.626585	0.27737	0.0257375	0.40519	0.144451	0.557463	0.553846	0.262231	0.174366	0.162006	0.393899	0.145919	0.496257	0.57848	0.444628	0.394313	0.0923289	0.564824	0.128104	0.0490366	0.149782	0.306105
90.52	0.626917	0.277521	0.024881	0.405222	0.144277	0.557451	0.554087	0.26231	0.174363	0.161375	0.394468	0.146009	0.496377	0.578415	0.444405	0.394969	0.092172	0.564866	0.128048	0.049145	0.149772	0.305743
90.58	0.627049	0.277496	0.024503	0.405259	0.144188	0.557448	0.554041	0.262393	0.174364	0.161021	0.394594	0.146034	0.496395	0.578371	0.444242	0.395154	0.0920249	0.564895	0.127995	0.0491993	0.149748	0.305388
90.64	0.626818	0.277396	0.0245179	0.404494	0.144093	0.557469	0.554285	0.262553	0.174359	0.160798	0.394628	0.146057	0.496343	0.578403	0.444015	0.395169	0.0920875	0.564861	0.127972	0.0492672	0.149768	0.305215
90.7	0.626321	0.277115	0.0249949	0.403491	0.144056	0.557506	0.554359	0.262758	0.174357	0.160788	0.394273	0.146031	0.496185	0.578468	0.443788	0.394758	0.0921959	0.564802	0.127953	0.0493028	0.149785	0.305038
90.76	0.626319	0.277015	0.0250559	0.403632	0.144068	0.557504	0.554135	0.262782	0.17436	0.160784	0.394084	0.146003	0.496145	0.57845	0.443766	0.394588	0.0921097	0.564814	0.127927	0.0492917	0.14976	0.30487
90.82	0.626469	0.277054	0.0250808	0.404148	0.144129	0.557487	0.553939	0.262682	0.174361	0.16094	0.394011	0.145975	0.496169	0.578425	0.443911	0.394526	0.0920568	0.564837	0.127936	0.0492433	0.149743	0.304955
90.88	0.626081	0.276944	0.0254897	0.40331	0.144118	0.557514	0.554194	0.262781	0.174357	0.161047	0.393874	0.14597	0.496083	0.5785	0.44382	0.394314	0.0922511	0.564775	0.127959	0.0492604	0.149784	0.305078
90.94	0.625957	0.277015	0.025436	0.402706	0.144048	0.557526	0.554619	0.262837	0.174349	0.160941	0.394126	0.146014	0.496104	0.578541	0.443725	0.394528	0.0924002	0.564739	0.12798	0.0493103	0.149828	0.305206
91	0.626396	0.277271	0.0249835	0.403493	0.144055	0.557491	0.554631	0.262671	0.174349	0.160905	0.394487	0.146041	0.49625	0.578484	0.443896	0.394934	0.0923188	0.564787	0.127995	0.0492907	0.14982	0.305355
91.06	0.626005	0.27716	0.0253939	0.40265	0.144044	0.557518	0.554887	0.262771	0.174344	0.161013	0.39435	0.146036	0.496164	0.578559	0.443804	0.394722	0.0925141	0.564724	0.128018	0.049308	0.14986	0.30548
91.12	0.625892	0.276886	0.0255256	0.402623	0.14403	0.557527	0.55448	0.262903	0.174349	0.160891	0.393938	0.145986	0.49605	0.578532	0.443645	0.394348	0.092342	0.564739	0.127949	0.0493154	0.149812	0.305007
91.18	0.626226	0.277039	0.0246595	0.402652	0.143852	0.557515	0.554722	0.262983	0.174346	0.160252	0.394516	0.146078	0.496171	0.578465	0.443416	0.395015	0.0921823	0.564782	0.127892	0.0494263	0.149801	0.304637
91.24	0.626316	0.277044	0.0242443	0.402478	0.143738	0.557516	0.554827	0.263087	0.174345	0.159852	0.394745	0.146123	0.496199	0.578435	0.443216	0.395293	0.0920854	0.564799	0.127846	0.0495006	0.149792	0.304323
91.3	0.626249	0.27694	0.0242863	0.402377	0.143722	0.557522	0.554718	0.263152	0.174346	0.159782	0.394613	0.14611	0.496154	0.578429	0.443134	0.395172	0.0920335	0.5648	0.12782	0.049512	0.149777	0.304139
91.36	0.625902	0.276765	0.0243099	0.40129	0.143585	0.557556	0.555006	0.2634	0.174341	0.159442	0.394616	0.146142	0.496066	0.57847	0.442784	0.395157	0.092098	0.564754	0.127779	0.049612	0.149799	0.303825
91.42	0.626211	0.276882	0.0234553	0.401282	0.1434	0.557545	0.555208	0.263504	0.174339	0.158777	0.395152	0.14623	0.496172	0.5784	0.442524	0.395788	0.0919195	0.564798	0.127713	0.0497279	0.149784	0.303388
91.48	0.626122	0.276743	0.0235113	0.401147	0.143378	0.557553	0.555062	0.263591	0.17434	0.158683	0.394974	0.146213	0.496112	0.578392	0.442412	0.395626	0.0918498	0.564799	0.127678	0.0497434	0.149764	0.303142
91.54	0.62578	0.276946	0.0233338	0.399506	0.143188	0.557588	0.556219	0.263742	0.174322	0.158381	0.395692	0.146344	0.496174	0.578503	0.442152	0.396247	0.0922578	0.564702	0.127736	0.0498834	0.149885	0.303493
91.6	0.626533	0.277455	0.0223751	0.400594	0.143146	0.557533	0.55648	0.263487	0.174318	0.158168	0.396545	0.146431	0.496461	0.578416	0.442377	0.397174	0.0921635	0.564776	0.127766	0.0498897	0.149891	0.30377
91.66	0.626071	0.277239	0.0228299	0.399641	0.143116	0.557567	0.556627	0.263655	0.174315	0.158205	0.396275	0.146413	0.496329	0.578485	0.442198	0.39684	0.0923093	0.564714	0.127763	0.0499197	0.149917	0.303709
91.72	0.62607	0.277138	0.02289	0.399782	0.143128	0.557565	0.556403	0.263681	0.174317	0.158199	0.396084	0.146385	0.496289	0.578467	0.442173	0.396668	0.0922213	0.564727	0.127737	0.049909	0.149892	0.303535
91.78	0.625809	0.276589	0.0230331	0.400449	0.143442	0.55751	0.555776	0.263635	0.174352	0.15816	0.395995	0.146417	0.496203	0.578417	0.442223	0.396609	0.0920429	0.564822	0.127797	0.0498811	0.149777	0.303426
91.84	0.625524	0.27655	0.0234373	0.399907	0.143469	0.557526	0.555991	0.263653	0.174347	0.158381	0.395887	0.146404	0.49615	0.578483	0.442243	0.396425	0.0922408	0.564769	0.127838	0.0498689	0.149817	0.303687
91.9	0.625366	0.276305	0.023536	0.399668	0.14343	0.55754	0.555734	0.263808	0.17435	0.158214	0.395574	0.146375	0.496044	0.578469	0.442045	0.39614	0.0921182	0.564771	0.127776	0.0498964	0.149783	0.303252
91.96	0.625216	0.276619	0.0233515	0.398598	0.143312	0.557554	0.556779	0.263814	0.174333	0.158111	0.396317	0.146488	0.496162	0.578561	0.441987	0.396787	0.0925115	0.564695	0.127862	0.0499809	0.149897	0.303817
92.02	0.625107	0.276757	0.0237053	0.398464	0.143395	0.557552	0.557066	0.263682	0.174328	0.158517	0.396375	0.146481	0.496191	0.578625	0.44221	0.396755	0.0927624	0.564652	0.127947	0.0499262	0.149951	0.304403
92.08	0.62504	0.27683	0.0236672	0.398083	0.14335	0.557556	0.557384	0.263701	0.174321	0.158472	0.396578	0.146511	0.496217	0.578654	0.44217	0.396927	0.0928807	0.564626	0.127969	0.0499557	0.149986	0.304544
92.14	0.625165	0.277372	0.0225761	0.39742	0.143169	0.557483	0.557797	0.263863	0.174325	0.158133	0.397198	0.146527	0.496396	0.578961	0.442028	0.397637	0.0929818	0.564635	0.127955	0.05	0.150029	0.304528
92.2	0.625499	0.277525	0.0216919	0.397442	0.142984	0.557471	0.558038	0.263947	0.174321	0.157481	0.39779	0.146622	0.496519	0.578893	0.441789	0.398323	0.0928192	0.564679	0.127897	0.0501148	0.150019	0.304147
92.26	0.625586	0.277427	0.0213287	0.397402	0.142878	0.557471	0.557916	0.264081	0.174323	0.157067	0.397835	0.14664	0.496507	0.578842	0.441556	0.398439	0.0926317	0.564708	0.127823	0.0501813	0.149984	0.303649
92.32	0.625585	0.277325	0.0213884	0.397543	0.142889	0.557469	0.557691	0.264108	0.174325	0.157059	0.397643	0.146612	0.496466	0.578823	0.441531	0.398267	0.0925427	0.564721	0.127796	0.0501707	0.149958	0.303473
92.38	0.625494	0.277081	0.0215051	0.397546	0.142878	0.557475	0.557317	0.264225	0.17433	0.156955	0.39727	0.146567	0.496364	0.578796	0.44139	0.397931	0.0923826	0.564735	0.127734	0.0501763	0.149913	0.303044
92.44	0.62518	0.277006	0.0219266	0.396959	0.142899	0.557494	0.5575	0.264267	0.174325	0.157154	0.397117	0.146549	0.496295	0.578862	0.44138	0.397705	0.0925666	0.564682	0.127767	0.0501683	0.149949	0.303245
92.5	0.625112	0.2769	0.0219694	0.396856	0.142882	0.5575	0.557388	0.264334	0.174327	0.157082	0.396982	0.146537	0.496249	0.578856	0.441294	0.397582	0.0925134	0.564683	0.12774	0.0501805	0.149934	0.303055
92.56	0.625293	0.276978	0.0219759	0.397414	0.14295	0.55748	0.557234	0.264209	0.174328	0.157259	0.396956	0.146513	0.49629	0.578835	0.441473	0.397562	0.0924763	0.564706	0.127758	0.0501266	0.149922	0.303206
92.62	0.625132	0.276626	0.0221365	0.397313	0.142922	0.557493	0.556746	0.264394	0.174334	0.157083	0.396444	0.146455	0.496141	0.578802	0.441244	0.397099	0.0922618	0.564721	0.127668	0.0501444	0.149861	0.302584
92.68	0.624999	0.276731	0.0225067	0.397141	0.143001	0.557494	0.557	0.264283	0.174329	0.157468	0.396458	0.146442	0.496154	0.578865	0.441441	0.397025	0.0924992	0.564678	0.127746	0.050093	0.149911	0.303116
92.74	0.624746	0.276339	0.0226644	0.39676	0.142938	0.557516	0.556589	0.264532	0.174334	0.157202	0.395956	0.146395	0.495983	0.578843	0.441121	0.396569	0.0923028	0.564681	0.127646	0.0501378	0.149856	0.302415
92.8	0.624791	0.276307	0.0226969	0.396971	0.142961	0.557511	0.556435	0.264515	0.174335	0.157243	0.395851	0.146375	0.495972	0.578828	0.441152	0.396475	0.0922482	0.564693	0.127637	0.0501189	0.14984	0.302363
92.86	0.624384	0.276191	0.0231182	0.396099	0.142948	0.557539	0.556696	0.264621	0.17433	0.157353	0.395708	0.146369	0.495882	0.578905	0.441052	0.396255	0.0924524	0.564628	0.127661	0.0501378	0.149883	0.302488
92.92	0.624089	0.276149	0.02353	0.39554	0.142975	0.557556	0.556916	0.264641	0.174325	0.157578	0.395597	0.146356	0.495827	0.578974	0.441072	0.396066	0.0926562	0.564573	0.127703	0.0501255	0.149924	0.302754
92.98	0.624154	0.276117	0.0231173	0.395323	0.142849	0.55756	0.556982	0.264773	0.174324	0.157143	0.395789	0.146399	0.49584	0.578938	0.440831	0.396314	0.0925376	0.56459	0.127645	0.050208	0.149909	0.30236
93.04	0.623698	0.275929	0.023568	0.394378	0.142824	0.557592	0.557167	0.264926	0.174319	0.157205	0.395553	0.146385	0.495717	0.579011	0.440671	0.396009	0.0927071	0.564524	0.127651	0.0502354	0.149941	0.302356
93.1	0.62372	0.27586	0.0236158	0.394553	0.142841	0.557589	0.556977	0.264931	0.174321	0.157221	0.395401	0.14636	0.495691	0.578994	0.440673	0.395873	0.0926345	0.564537	0.127633	0.0502205	0.14992	0.30224
93.16	0.62333	0.275674	0.0240867	0.393851	0.142845	0.557614	0.557047	0.265044	0.174318	0.157349	0.395103	0.146329	0.495572	0.579055	0.440574	0.395513	0.0927678	0.564482	0.127638	0.0502248	0.149941	0.302249
93.22	0.623372	0.275607	0.0236874	0.393598	0.142713	0.55762	0.557076	0.265201	0.174317	0.156889	0.395249	0.146368	0.495569	0.579017	0.440301	0.39572	0.0926306	0.564499	0.127571	0.0503121	0.149921	0.301787
93.28	0.623233	0.275392	0.0237739	0.393389	0.142677	0.557633	0.55685	0.26534	0.174319	0.156743	0.39497	0.146342	0.495473	0.579004	0.440122	0.395466	0.0925223	0.5645	0.127516	0.0503371	0.149891	0.301398
93.34	0.623254	0.275323	0.0238219	0.393563	0.142695	0.557629	0.556659	0.265346	0.174322	0.15676	0.394816	0.146317	0.495446	0.578987	0.440124	0.395328	0.0924491	0.564513	0.127497	0.0503223	0.149869	0.301281
93.4	0.623523	0.275473	0.0229071	0.393337	0.142475	0.557625	0.557016	0.265476	0.174317	0.156033	0.395481	0.146431	0.495566	0.578927	0.439813	0.396084	0.0923178	0.564545	0.127436	0.0504643	0.149869	0.300871
93.46	0.623337	0.275574	0.0228152	0.392483	0.142374	0.557643	0.557605	0.265556	0.174307	0.155877	0.395854	0.146499	0.495597	0.578984	0.439674	0.396408	0.0925317	0.564493	0.127466	0.0505381	0.149932	0.301051
93.52	0.623374	0.275788	0.0222689	0.391793	0.142198	0.557648	0.558295	0.265639	0.174296	0.155446	0.396548	0.146613	0.49571	0.579	0.43947	0.397101	0.0926614	0.564468	0.127475	0.0506561	0.149989	0.301102
93.58	0.623327	0.275611	0.0223591	0.391861	0.142197	0.557651	0.557992	0.265715	0.174299	0.155389	0.396255	0.146575	0.495635	0.578976	0.43938	0.396837	0.0925335	0.564481	0.127429	0.0506543	0.149952	0.300788
93.64	0.623532	0.275621	0.0224136	0.392595	0.142284	0.557627	0.557649	0.265593	0.174303	0.15558	0.396077	0.146526	0.49565	0.578939	0.439565	0.39668	0.0924217	0.564519	0.127429	0.0505847	0.149919	0.300824
93.7	0.623822	0.275807	0.0214794	0.3924	0.142068	0.55762	0.558042	0.265701	0.174298	0.154874	0.396792	0.146645	0.495787	0.578881	0.439281	0.397484	0.0923076	0.56455	0.127376	0.0507237	0.149924	0.300476
93.76	0.623705	0.275521	0.0216128	0.392364	0.142049	0.55763	0.557624	0.265849	0.174303	0.154743	0.396358	0.146594	0.495664	0.57885	0.4391	0.397092	0.0921233	0.564564	0.127301	0.050735	0.149872	0.299962
93.82	0.623585	0.275625	0.0215373	0.391749	0.141976	0.55764	0.558101	0.26589	0.174294	0.154649	0.396675	0.146647	0.495701	0.578894	0.43902	0.397367	0.0923016	0.564524	0.127332	0.0507866	0.149924	0.300153
93.88	0.623815	0.275671	0.0215755	0.392521	0.14207	0.557614	0.557795	0.265744	0.174298	0.154865	0.396543	0.146601	0.495732	0.578859	0.439236	0.397252	0.0922072	0.564561	0.127341	0.0507123	0.149896	0.300255
93.94	0.623114	0.275507	0.0219675	0.390627	0.141928	0.55767	0.558498	0.266031	0.174284	0.154721	0.396586	0.146648	0.495606	0.578984	0.438867	0.397184	0.09256	0.564441	0.127358	0.050825	0.149982	0.300296
94	0.622833	0.275393	0.0224316	0.390226	0.141972	0.557684	0.558532	0.26606	0.174281	0.154961	0.396319	0.14661	0.495522	0.579037	0.438885	0.396852	0.0926955	0.564397	0.127382	0.0507985	0.150003	0.300444
94.06	0.622177	0.275336	0.0232345	0.388861	0.142002	0.557724	0.559133	0.266122	0.174268	0.155372	0.3962	0.146604	0.49542	0.579193	0.438888	0.39656	0.0931724	0.564271	0.127477	0.0507938	0.150104	0.301038
94.12	0.621916	0.275363	0.0236245	0.388352	0.142042	0.557737	0.559434	0.266096	0.174262	0.155646	0.396181	0.146599	0.495396	0.579269	0.438967	0.396451	0.0934203	0.564214	0.127539	0.0507732	0.150157	0.301442
94.18	0.621913	0.275151	0.0237515	0.388628	0.142063	0.557734	0.558976	0.266158	0.174267	0.155628	0.395775	0.146539	0.495308	0.57923	0.438906	0.396084	0.0932356	0.56424	0.127483	0.0507524	0.150104	0.301069
94.24	0.621795	0.274969	0.0238248	0.38845	0.142032	0.557746	0.558785	0.266278	0.174269	0.155505	0.395536	0.146517	0.495226	0.579218	0.438752	0.395867	0.0931436	0.56424	0.127435	0.0507743	0.150078	0.300735
94.3	0.62113	0.274909	0.0246329	0.387074	0.142063	0.557786	0.559386	0.26634	0.174257	0.155918	0.395415	0.146511	0.495123	0.579375	0.438754	0.395571	0.0936242	0.564113	0.127531	0.0507696	0.15018	0.301332
94.36	0.620699	0.274679	0.0251291	0.38631	0.142059	0.557815	0.559419	0.266484	0.174253	0.156021	0.395059	0.146475	0.494982	0.579434	0.438616	0.395155	0.0937458	0.564055	0.127527	0.0507796	0.150197	0.301271
94.42	0.620697	0.274572	0.0251941	0.386447	0.14207	0.557814	0.559189	0.266515	0.174256	0.156012	0.394853	0.146445	0.494937	0.579415	0.438585	0.394969	0.0936532	0.564068	0.127499	0.0507691	0.15017	0.301083
94.48	0.620578	0.274389	0.0252677	0.386268	0.142039	0.557825	0.558997	0.266636	0.174257	0.155889	0.394612	0.146423	0.494853	0.579402	0.438429	0.394749	0.0935612	0.564068	0.127451	0.0507912	0.150144	0.300747
94.54	0.619948	0.274363	0.0256067	0.384485	0.14192	0.557874	0.559854	0.266833	0.174241	0.155842	0.394842	0.146488	0.494788	0.579539	0.438175	0.394849	0.0939981	0.563942	0.127506	0.0508882	0.150253	0.301055
94.6	0.619516	0.274238	0.0260393	0.383578	0.141905	0.557904	0.560115	0.266947	0.174234	0.155955	0.39469	0.146482	0.494692	0.579618	0.438065	0.394616	0.0942138	0.563871	0.127531	0.0509089	0.150297	0.30118
94.66	0.619509	0.274094	0.0256607	0.383246	0.141752	0.557916	0.560064	0.267162	0.174234	0.155436	0.39474	0.146514	0.494651	0.579571	0.437713	0.39474	0.0940368	0.563886	0.127442	0.0510096	0.150266	0.300564
94.72	0.619549	0.274023	0.0252526	0.382985	0.141612	0.557922	0.56009	0.267329	0.174232	0.154967	0.394888	0.146555	0.494645	0.579529	0.437422	0.394954	0.093896	0.563901	0.127371	0.0511018	0.150245	0.30008
94.78	0.619684	0.274099	0.0247854	0.382867	0.141497	0.55792	0.560269	0.267398	0.174229	0.154597	0.39523	0.146614	0.494706	0.579498	0.437259	0.395345	0.0938288	0.563917	0.127339	0.051176	0.150245	0.299866
94.84	0.62011	0.274362	0.0233686	0.382548	0.141157	0.557911	0.560843	0.267581	0.17422	0.153512	0.396307	0.146797	0.494907	0.579404	0.436798	0.396565	0.0936451	0.563964	0.127253	0.0513948	0.15025	0.299292
94.9	0.619928	0.274389	0.0233232	0.381834	0.141068	0.557927	0.561247	0.267675	0.174212	0.153366	0.396535	0.146843	0.494909	0.579444	0.436648	0.396759	0.0937938	0.56392	0.127265	0.0514581	0.150293	0.29935
94.96	0.618992	0.274452	0.024006	0.379341	0.140968	0.557993	0.562591	0.267843	0.174186	0.15358	0.396908	0.146931	0.494847	0.579674	0.436467	0.396895	0.0945657	0.56372	0.127403	0.0515514	0.150479	0.30019
95.02	0.6191	0.274383	0.0236163	0.379318	0.140855	0.557992	0.562504	0.267971	0.174186	0.153173	0.396997	0.146956	0.494845	0.579619	0.436234	0.397058	0.0943868	0.563748	0.127332	0.0516215	0.150447	0.299714
95.08	0.618567	0.274321	0.0240102	0.377958	0.140784	0.558028	0.563098	0.268117	0.174172	0.153227	0.397062	0.146985	0.494772	0.579729	0.436063	0.39701	0.0947385	0.563644	0.127378	0.0516792	0.15053	0.299978
95.14	0.618517	0.274141	0.0241044	0.378018	0.14078	0.558032	0.562794	0.268202	0.174174	0.153166	0.396757	0.146946	0.494691	0.579704	0.435963	0.396734	0.0946081	0.563656	0.127329	0.0516791	0.150493	0.299648
95.2	0.618336	0.274205	0.0245064	0.377762	0.140856	0.558035	0.56303	0.268111	0.17417	0.15353	0.396727	0.146929	0.494688	0.579774	0.436139	0.396612	0.0948458	0.563609	0.127403	0.05163	0.150542	0.300143
95.26	0.618285	0.274023	0.0246014	0.377822	0.140852	0.558039	0.562725	0.268195	0.174173	0.153469	0.39642	0.146889	0.494607	0.579749	0.436038	0.396334	0.0947152	0.563621	0.127354	0.0516297	0.150504	0.299812
95.32	0.617866	0.273931	0.0250228	0.376938	0.140842	0.558068	0.563024	0.268288	0.174166	0.153607	0.396315	0.146889	0.494525	0.579831	0.435956	0.396142	0.0949551	0.563548	0.127389	0.051647	0.150555	0.300005
95.38	0.617904	0.273858	0.0246105	0.376672	0.140697	0.558075	0.563047	0.26846	0.174163	0.153134	0.396465	0.146931	0.494517	0.579787	0.435656	0.396361	0.094813	0.563562	0.127317	0.051742	0.150533	0.299511
95.44	0.618068	0.273903	0.0246372	0.37719	0.140764	0.558056	0.562866	0.268352	0.174167	0.153286	0.396392	0.146901	0.494545	0.579767	0.435816	0.396296	0.0947557	0.563588	0.127327	0.0516895	0.150516	0.299607
95.5	0.617923	0.27368	0.0247266	0.376972	0.140723	0.558071	0.562632	0.268504	0.174168	0.153136	0.396095	0.146874	0.49444	0.57975	0.435618	0.396026	0.0946436	0.563587	0.127267	0.0517181	0.150484	0.29919
95.56	0.618152	0.273797	0.0242595	0.377129	0.140642	0.558058	0.562739	0.268508	0.174166	0.152851	0.396431	0.146922	0.494525	0.579708	0.435546	0.396415	0.094556	0.563616	0.127245	0.0517657	0.150478	0.299054
95.62	0.61785	0.273782	0.0246732	0.376555	0.140675	0.558074	0.563007	0.268509	0.17416	0.153103	0.396363	0.146913	0.494482	0.579784	0.435592	0.396257	0.0947965	0.563555	0.127299	0.0517497	0.150528	0.2994
95.68	0.617688	0.273775	0.0251303	0.376463	0.140768	0.558074	0.563056	0.268427	0.174158	0.153483	0.396171	0.14687	0.49445	0.579838	0.435767	0.395988	0.0949612	0.563521	0.127354	0.0516858	0.150556	0.299774
95.74	0.617237	0.273535	0.0256365	0.375666	0.14076	0.558104	0.563089	0.268581	0.174153	0.153585	0.395803	0.146833	0.494301	0.579898	0.435614	0.395556	0.0950908	0.563459	0.127349	0.0516984	0.150574	0.299703
95.8	0.617047	0.273489	0.0261134	0.375534	0.140847	0.558106	0.563098	0.268525	0.174151	0.153943	0.395558	0.146785	0.49425	0.579949	0.435756	0.395238	0.0952382	0.563424	0.127394	0.0516388	0.150597	0.300009
95.86	0.616851	0.273189	0.0262337	0.375241	0.140793	0.558126	0.562783	0.26873	0.174153	0.153742	0.395156	0.146748	0.494109	0.579927	0.435489	0.394872	0.0950881	0.563421	0.127314	0.0516772	0.150554	0.299448
95.92	0.617104	0.273235	0.025816	0.375567	0.140727	0.55811	0.562702	0.268745	0.174153	0.153468	0.395332	0.14677	0.494164	0.579867	0.435412	0.395117	0.0949238	0.563463	0.127271	0.0517107	0.150526	0.299184
95.98	0.616651	0.273426	0.0260943	0.374183	0.140671	0.558138	0.563692	0.268758	0.174135	0.153636	0.395809	0.146848	0.494205	0.580011	0.435405	0.395439	0.0954566	0.563344	0.127389	0.0517605	0.150661	0.29993
96.04	0.616746	0.273468	0.0261016	0.374463	0.140709	0.558128	0.563621	0.26869	0.174137	0.153726	0.395797	0.146836	0.494228	0.580003	0.435503	0.395428	0.0954371	0.563357	0.127399	0.0517315	0.150655	0.300015
96.1	0.616672	0.273355	0.0261469	0.374352	0.140688	0.558135	0.563502	0.268768	0.174137	0.15365	0.395645	0.146822	0.494174	0.579994	0.435402	0.39529	0.0953808	0.563356	0.127369	0.051746	0.150639	0.299804
96.16	0.616669	0.273245	0.0262147	0.374484	0.140698	0.558134	0.563273	0.268803	0.17414	0.153639	0.395431	0.146791	0.494126	0.579974	0.435366	0.395096	0.0952859	0.563369	0.127339	0.0517363	0.150611	0.299606
96.22	0.615754	0.273302	0.0269386	0.372151	0.140624	0.558195	0.564527	0.268938	0.174114	0.153921	0.39575	0.146864	0.494064	0.580199	0.435239	0.395176	0.0960488	0.563172	0.127482	0.0518089	0.150792	0.300481
96.28	0.615511	0.273288	0.0273849	0.371801	0.140688	0.558203	0.564689	0.268898	0.17411	0.154243	0.395616	0.146837	0.494025	0.580266	0.435351	0.394956	0.0962571	0.563123	0.127538	0.0517684	0.150832	0.300848
96.34	0.61529	0.273312	0.0278178	0.371487	0.14076	0.558208	0.56489	0.268831	0.174105	0.154591	0.395533	0.146814	0.494004	0.580336	0.435497	0.394782	0.0964846	0.563075	0.127604	0.0517228	0.150878	0.301287
96.4	0.615378	0.273314	0.0273663	0.37129	0.140625	0.558211	0.564994	0.268956	0.174102	0.15416	0.395787	0.146867	0.494031	0.580297	0.435256	0.395097	0.096379	0.563089	0.127551	0.0518106	0.150868	0.300924
96.46	0.615773	0.273548	0.0263948	0.371359	0.140427	0.558194	0.565328	0.269008	0.174097	0.153514	0.396539	0.146983	0.494198	0.580223	0.435042	0.39595	0.0962412	0.563134	0.127504	0.0519327	0.150868	0.300634
96.52	0.615422	0.273708	0.026738	0.370396	0.140425	0.558209	0.566069	0.268964	0.174082	0.153789	0.396846	0.147023	0.494232	0.580344	0.43513	0.396116	0.0966871	0.563039	0.127614	0.0519395	0.150976	0.301348
96.58	0.615078	0.273652	0.0271791	0.36976	0.140451	0.558227	0.566303	0.268992	0.174076	0.154021	0.396725	0.147009	0.49417	0.58042	0.435143	0.395908	0.0969174	0.562975	0.12766	0.0519282	0.151023	0.301633
96.64	0.614954	0.273462	0.0272556	0.369573	0.140416	0.55824	0.566103	0.269123	0.174077	0.153893	0.39647	0.146986	0.494079	0.580405	0.434972	0.395675	0.096824	0.562973	0.127609	0.051953	0.150996	0.301278
96.7	0.614829	0.273271	0.0273321	0.369386	0.14038	0.558253	0.565903	0.269255	0.174078	0.153765	0.396214	0.146963	0.493989	0.580391	0.4348	0.395443	0.0967304	0.56297	0.127559	0.0519779	0.150969	0.300922
96.76	0.614459	0.273176	0.0277898	0.36871	0.1404	0.558274	0.566097	0.269309	0.174073	0.153972	0.396041	0.146945	0.493908	0.580464	0.434778	0.395185	0.096943	0.562906	0.127595	0.0519716	0.15101	0.301136
96.82	0.613369	0.273145	0.0290103	0.366449	0.140447	0.558338	0.567174	0.269373	0.17405	0.15464	0.396005	0.146957	0.493781	0.580727	0.434823	0.394854	0.0977904	0.562688	0.127775	0.0519668	0.151194	0.302248
96.88	0.613206	0.273241	0.0289385	0.365753	0.140365	0.55835	0.567673	0.269422	0.17404	0.154541	0.396345	0.147015	0.493817	0.580775	0.434729	0.395148	0.0979927	0.56264	0.127808	0.0520247	0.151253	0.302453
96.94	0.612919	0.273255	0.028872	0.36474	0.140238	0.558375	0.568197	0.269568	0.174028	0.154323	0.396646	0.147082	0.493812	0.580828	0.4345	0.395408	0.0981964	0.562577	0.127821	0.0521174	0.151311	0.302499
97	0.612891	0.273107	0.0289589	0.36483	0.14024	0.558377	0.56793	0.269632	0.174031	0.154287	0.396377	0.147046	0.493744	0.580805	0.434427	0.395162	0.0980846	0.562588	0.127781	0.052113	0.151279	0.302229
97.06	0.612837	0.27292	0.0290615	0.364882	0.140235	0.558382	0.567622	0.269723	0.174033	0.154226	0.396055	0.147005	0.493657	0.58078	0.434318	0.394868	0.0979539	0.562598	0.12773	0.0521136	0.15124	0.301887
97.12	0.613008	0.273111	0.0290612	0.36522	0.140291	0.558356	0.567774	0.26955	0.17403	0.154445	0.396246	0.147001	0.493751	0.580791	0.434556	0.395026	0.0980433	0.562605	0.127786	0.0520631	0.151266	0.302302
97.18	0.613051	0.272966	0.0291747	0.365553	0.140325	0.558349	0.567397	0.269572	0.174035	0.154476	0.395911	0.146946	0.493687	0.580758	0.434548	0.394719	0.0978924	0.56263	0.127745	0.0520338	0.151221	0.302047
97.24	0.613022	0.272816	0.0292627	0.365644	0.140327	0.558352	0.567126	0.269637	0.174037	0.15444	0.395638	0.14691	0.493618	0.580735	0.434474	0.39447	0.0977792	0.562641	0.127704	0.0520292	0.151188	0.301774
97.3	0.61309	0.272708	0.0293614	0.366016	0.140368	0.558343	0.566787	0.269633	0.174041	0.154497	0.395352	0.146859	0.493573	0.580704	0.434501	0.394209	0.097646	0.562666	0.127674	0.0519946	0.151149	0.301589
97.36	0.613276	0.272753	0.0289106	0.366095	0.140267	0.558335	0.566823	0.269692	0.17404	0.15415	0.3956	0.1469	0.493623	0.580655	0.434354	0.39452	0.0975193	0.562695	0.12763	0.0520551	0.151133	0.301304
97.42	0.612818	0.271991	0.0291159	0.366395	0.140568	0.558291	0.566114	0.269799	0.174079	0.15393	0.395355	0.146938	0.493441	0.580604	0.434196	0.394317	0.0972814	0.562788	0.127658	0.0520711	0.150991	0.300874
97.48	0.612752	0.272058	0.0296002	0.366587	0.140713	0.558277	0.566143	0.269618	0.174078	0.154447	0.395192	0.146883	0.493448	0.580658	0.434513	0.394066	0.0974594	0.562766	0.127737	0.0519693	0.151021	0.301431
97.54	0.612535	0.272076	0.0295592	0.365802	0.140615	0.558294	0.566568	0.269724	0.174068	0.154294	0.395432	0.146933	0.493447	0.580701	0.434346	0.39427	0.0976275	0.562715	0.127751	0.0520386	0.151069	0.301493
97.6	0.612026	0.271894	0.0300341	0.364783	0.140589	0.55833	0.566792	0.269878	0.17406	0.154385	0.395212	0.146923	0.49332	0.580781	0.434185	0.393966	0.0978478	0.562633	0.127767	0.0520676	0.151112	0.301549
97.66	0.611898	0.271699	0.0301125	0.364592	0.140553	0.558343	0.566587	0.270014	0.174061	0.154255	0.394947	0.146899	0.493225	0.580765	0.434007	0.393724	0.0977528	0.56263	0.127715	0.0520933	0.151083	0.301183
97.72	0.611821	0.271581	0.0301595	0.364477	0.140531	0.558351	0.566465	0.270096	0.174062	0.154176	0.394787	0.146884	0.493168	0.580756	0.4339	0.393578	0.0976956	0.562628	0.127684	0.0521087	0.151067	0.300963
97.78	0.611434	0.27148	0.0306308	0.363776	0.140551	0.558374	0.566661	0.270154	0.174056	0.154388	0.394606	0.146865	0.493083	0.580831	0.433876	0.39331	0.0979161	0.562561	0.127721	0.0521025	0.151109	0.301182
97.84	0.611063	0.271375	0.0306104	0.362625	0.140399	0.558408	0.567072	0.270387	0.174044	0.154088	0.394751	0.146919	0.493019	0.580876	0.433531	0.393427	0.0980681	0.562493	0.127703	0.0522133	0.151152	0.301005
97.9	0.610575	0.27123	0.0310706	0.36164	0.14038	0.558441	0.567336	0.270515	0.174036	0.154205	0.394581	0.146913	0.492909	0.580959	0.433403	0.393169	0.0983097	0.562411	0.12773	0.0522376	0.151201	0.301134
97.96	0.610615	0.27108	0.0311895	0.361971	0.140414	0.558435	0.566953	0.27054	0.17404	0.154236	0.394234	0.146857	0.492842	0.580924	0.433392	0.392851	0.098156	0.562436	0.127689	0.052208	0.151155	0.300871
98.02	0.610782	0.271199	0.0306765	0.361881	0.140295	0.55843	0.567182	0.27059	0.174036	0.15387	0.394658	0.146927	0.492926	0.580892	0.433245	0.393325	0.0981049	0.562451	0.127664	0.0522848	0.151161	0.300712
98.08	0.61102	0.271321	0.0301906	0.362034	0.140207	0.558417	0.567301	0.270597	0.174034	0.153572	0.395017	0.146979	0.493015	0.580848	0.433165	0.39374	0.0980148	0.562481	0.12764	0.0523364	0.151156	0.300569
98.14	0.610939	0.27153	0.0295774	0.36098	0.13997	0.558434	0.568145	0.270744	0.174018	0.153036	0.395856	0.147128	0.49313	0.580875	0.43285	0.394579	0.0982125	0.562432	0.12765	0.0524993	0.151233	0.300602
98.2	0.610831	0.271259	0.0297144	0.360953	0.139949	0.558444	0.567748	0.270896	0.174021	0.152919	0.395415	0.147076	0.493	0.580842	0.432662	0.394176	0.0980392	0.562441	0.127576	0.0525113	0.151182	0.300096
98.26	0.610541	0.271312	0.0301247	0.360397	0.139999	0.558456	0.568111	0.270843	0.174014	0.153235	0.395448	0.147076	0.492991	0.580931	0.432782	0.394102	0.0983399	0.562376	0.127657	0.0524842	0.151248	0.300614
98.32	0.61043	0.271364	0.0296348	0.360106	0.139922	0.558385	0.567483	0.27117	0.174031	0.153117	0.394949	0.146926	0.492914	0.581242	0.432545	0.393751	0.0981581	0.562405	0.127544	0.0524461	0.151188	0.299928
98.38	0.610327	0.271206	0.0296979	0.359951	0.139891	0.558396	0.567318	0.271282	0.174031	0.153012	0.394732	0.146907	0.492836	0.581229	0.432398	0.393553	0.098081	0.562402	0.127502	0.0524674	0.151165	0.299628
98.44	0.610286	0.27101	0.0293091	0.359551	0.139709	0.558412	0.567215	0.271559	0.174028	0.152435	0.394724	0.146939	0.492765	0.581169	0.431953	0.393636	0.0978745	0.562411	0.127392	0.052588	0.151124	0.298865
98.5	0.610229	0.270816	0.0294146	0.359599	0.139702	0.558417	0.566899	0.271657	0.17403	0.15237	0.394385	0.146896	0.492672	0.581142	0.431835	0.393326	0.0977377	0.562421	0.127338	0.0525895	0.151084	0.298502
98.56	0.610295	0.270704	0.0295154	0.359968	0.139744	0.558408	0.566555	0.271656	0.174034	0.152424	0.394088	0.146843	0.492623	0.581111	0.431858	0.393053	0.0975997	0.562447	0.127306	0.0525548	0.151043	0.298305
98.62	0.609853	0.270636	0.0299475	0.35905	0.139739	0.558437	0.566903	0.271732	0.174026	0.152594	0.394023	0.146847	0.492549	0.581201	0.431799	0.39289	0.0978845	0.562364	0.127354	0.0525692	0.151104	0.298584
98.68	0.610096	0.270685	0.0300134	0.359818	0.139843	0.558408	0.566615	0.271574	0.174032	0.152822	0.393877	0.146796	0.492584	0.581174	0.432039	0.392754	0.0977849	0.562408	0.127365	0.0524872	0.151075	0.298707
98.74	0.610037	0.27049	0.0301201	0.359867	0.139837	0.558413	0.566296	0.271674	0.174034	0.152757	0.393534	0.146752	0.49249	0.581147	0.43192	0.39244	0.0976471	0.562418	0.127311	0.0524885	0.151034	0.298342
98.8	0.610083	0.270453	0.0301634	0.360072	0.139861	0.558407	0.566144	0.271659	0.174036	0.152797	0.393411	0.146728	0.492475	0.581133	0.431951	0.392327	0.0975875	0.562431	0.1273	0.0524683	0.151017	0.298281
98.86	0.609692	0.270464	0.030566	0.359227	0.139872	0.558431	0.566577	0.271678	0.174027	0.153022	0.393456	0.146742	0.49244	0.58123	0.431967	0.392263	0.0979129	0.56235	0.127371	0.0524719	0.15109	0.298714
98.92	0.609558	0.27052	0.0305372	0.358699	0.139809	0.558438	0.566937	0.27172	0.174019	0.152959	0.393687	0.146779	0.492462	0.581267	0.431893	0.392457	0.0980676	0.562311	0.127395	0.0525135	0.151133	0.298862
98.98	0.609447	0.27069	0.0299321	0.357588	0.139558	0.558457	0.567747	0.2719	0.174002	0.15239	0.394486	0.146926	0.492559	0.58129	0.43153	0.393264	0.0982503	0.562259	0.127394	0.0526857	0.151206	0.298815
99.04	0.608914	0.270756	0.0303061	0.356203	0.139505	0.558488	0.568543	0.271962	0.173984	0.152551	0.394765	0.146978	0.492546	0.581425	0.431471	0.393396	0.0987344	0.562137	0.127489	0.0527318	0.151324	0.299399
99.1	0.607375	0.270675	0.0320316	0.353148	0.139588	0.558573	0.569933	0.27204	0.173952	0.153509	0.394644	0.146981	0.492357	0.581788	0.431557	0.392861	0.0999117	0.561831	0.127741	0.0527115	0.151577	0.300943
99.16	0.606628	0.270576	0.0329523	0.351792	0.139651	0.558612	0.570458	0.272079	0.173938	0.154018	0.394433	0.146956	0.492237	0.581956	0.431612	0.392452	0.100435	0.56169	0.127851	0.0526838	0.151683	0.301621
99.22	0.60679	0.270581	0.0325065	0.351821	0.139536	0.558607	0.570457	0.272175	0.173936	0.153634	0.394634	0.146994	0.492268	0.581902	0.431413	0.392726	0.100287	0.561717	0.127794	0.0527542	0.151661	0.301245
99.28	0.606696	0.270716	0.0324491	0.351346	0.139487	0.558609	0.57091	0.27216	0.173927	0.153624	0.394982	0.147043	0.492329	0.581947	0.431412	0.393026	0.100489	0.561678	0.127841	0.0527861	0.151718	0.301554
99.34	0.606244	0.270521	0.0324601	0.350071	0.139309	0.558651	0.571237	0.272466	0.173914	0.153263	0.395018	0.14709	0.492218	0.581984	0.430967	0.393044	0.100615	0.5616	0.1278	0.0529146	0.151752	0.301211
99.4	0.606634	0.270843	0.0313757	0.349962	0.139075	0.558635	0.571784	0.272514	0.173905	0.152568	0.396008	0.147246	0.492432	0.581921	0.430735	0.394133	0.10055	0.561634	0.127772	0.053064	0.151776	0.301034
99.46	0.607069	0.271129	0.0303352	0.350053	0.138864	0.558614	0.572181	0.272547	0.173898	0.151914	0.396875	0.147378	0.492631	0.581845	0.430532	0.395109	0.100426	0.561681	0.127733	0.0531936	0.151783	0.300798
99.52	0.606883	0.270847	0.0304482	0.349775	0.138807	0.558634	0.571885	0.272753	0.173898	0.151726	0.396484	0.147344	0.492488	0.58182	0.430261	0.394753	0.10029	0.561673	0.127656	0.0532335	0.151742	0.300256
99.58	0.606366	0.270691	0.0309209	0.348749	0.138785	0.55867	0.57215	0.272891	0.173889	0.151846	0.396306	0.147338	0.492371	0.581905	0.430121	0.394484	0.100547	0.561584	0.127684	0.0532603	0.151793	0.300384
99.64	0.6061	0.270287	0.0310823	0.348352	0.138702	0.558699	0.571726	0.273187	0.173889	0.151578	0.395744	0.147289	0.492166	0.581869	0.429731	0.393971	0.100353	0.561571	0.127573	0.0533178	0.151734	0.299605
99.7	0.605721	0.27021	0.0310443	0.347189	0.138544	0.558733	0.572177	0.273411	0.173875	0.151296	0.395949	0.147352	0.492114	0.581914	0.429393	0.394145	0.100539	0.561495	0.127564	0.0534319	0.151786	0.299487
99.76	0.605615	0.270049	0.0311089	0.34703	0.138511	0.558744	0.572007	0.27353	0.173875	0.151189	0.395723	0.147332	0.492031	0.581899	0.429235	0.393939	0.100461	0.56149	0.12752	0.0534551	0.151762	0.299174
99.82	0.605827	0.269944	0.031274	0.347866	0.138617	0.558718	0.571461	0.273446	0.173883	0.151376	0.395284	0.147241	0.49199	0.581851	0.429392	0.393531	0.100244	0.561545	0.127487	0.0533689	0.151698	0.299007
99.88	0.605701	0.270038	0.0312295	0.347337	0.138557	0.558723	0.571874	0.273463	0.173874	0.151334	0.395581	0.147285	0.492031	0.581893	0.429348	0.393786	0.100429	0.561504	0.127523	0.0534084	0.151751	0.299238
99.94	0.604563	0.270088	0.0319644	0.344534	0.138444	0.558797	0.573325	0.273639	0.173841	0.151588	0.39605	0.147393	0.491969	0.58215	0.429156	0.393984	0.101353	0.561258	0.127694	0.053514	0.151971	0.300242
100	0.603586	0.269889	0.0328682	0.342577	0.138422	0.55886	0.573979	0.273831	0.173822	0.151909	0.395857	0.147397	0.491793	0.582332	0.428987	0.393591	0.101935	0.561078	0.127785	0.0535514	0.152093	0.300736
100.06	0.60347	0.269609	0.0330132	0.342532	0.138396	0.558872	0.573577	0.274	0.173823	0.151788	0.395389	0.147342	0.49165	0.582297	0.428776	0.39316	0.101761	0.561082	0.127706	0.0535667	0.15204	0.300202
100.12	0.603012	0.269452	0.0335219	0.341726	0.138405	0.5589	0.573737	0.274099	0.173816	0.151976	0.395137	0.147317	0.491534	0.582373	0.4287	0.392819	0.101985	0.561004	0.127735	0.0535683	0.152081	0.300349
100.18	0.602443	0.26913	0.0340972	0.340756	0.13838	0.55894	0.573725	0.27432	0.173808	0.152056	0.394652	0.147272	0.491332	0.582434	0.428462	0.392264	0.102133	0.560919	0.127719	0.0535936	0.152098	0.300178
100.24	0.602122	0.269052	0.0340914	0.339809	0.138251	0.558966	0.574073	0.274507	0.173795	0.151839	0.394788	0.147317	0.491282	0.582471	0.428183	0.392372	0.102287	0.560854	0.127711	0.0536844	0.152139	0.300074
100.3	0.601684	0.268933	0.0345867	0.339035	0.138269	0.558991	0.574275	0.274576	0.173787	0.152055	0.394591	0.147297	0.491186	0.582552	0.428146	0.392079	0.102534	0.560775	0.127751	0.0536802	0.152186	0.300301
100.36	0.601811	0.26902	0.0345868	0.339351	0.13832	0.558976	0.574259	0.274471	0.17379	0.152177	0.394638	0.147287	0.491234	0.582551	0.428297	0.39212	0.102533	0.560794	0.127774	0.0536419	0.152187	0.300481
100.42	0.601802	0.268901	0.034669	0.339465	0.138327	0.558976	0.574028	0.27452	0.173792	0.152165	0.394395	0.147252	0.491174	0.58253	0.428244	0.391894	0.102436	0.560804	0.127741	0.0536336	0.152158	0.30026
100.48	0.601362	0.268781	0.0351665	0.338688	0.138345	0.559001	0.57423	0.27459	0.173784	0.152381	0.394196	0.147232	0.491077	0.582612	0.428207	0.3916	0.102683	0.560725	0.127781	0.0536293	0.152205	0.300488
100.54	0.601468	0.268702	0.0347463	0.338624	0.138205	0.559003	0.574145	0.274757	0.173781	0.151934	0.394286	0.147263	0.491062	0.582546	0.42791	0.391776	0.102494	0.560747	0.127699	0.0537167	0.15217	0.299933
100.6	0.601306	0.268869	0.0346424	0.337909	0.138127	0.559011	0.574754	0.274759	0.173769	0.151879	0.394774	0.147339	0.491141	0.582607	0.427873	0.392206	0.102768	0.560691	0.127759	0.0537723	0.152248	0.300311
100.66	0.601214	0.268626	0.0347745	0.3379	0.138107	0.559021	0.574393	0.274902	0.17377	0.151784	0.394352	0.147288	0.491015	0.582574	0.427696	0.391818	0.102612	0.560696	0.12769	0.0537823	0.152201	0.299846
100.72	0.60115	0.268424	0.0348903	0.337932	0.138097	0.559028	0.574073	0.275015	0.173771	0.151716	0.393987	0.147243	0.490911	0.582545	0.42756	0.391481	0.102475	0.560702	0.127633	0.0537863	0.152159	0.299461
100.78	0.60193	0.268959	0.032753	0.337815	0.137612	0.558997	0.574945	0.275166	0.173754	0.150284	0.395797	0.147534	0.491294	0.58239	0.427014	0.393527	0.102241	0.560781	0.127539	0.0540919	0.15218	0.298864
100.84	0.602274	0.269132	0.0322596	0.338229	0.137555	0.558971	0.575016	0.275104	0.173754	0.150063	0.396174	0.147577	0.491416	0.58234	0.427031	0.393965	0.102127	0.560828	0.127524	0.0541177	0.152169	0.298809
100.9	0.600816	0.268277	0.0333021	0.336456	0.137863	0.558986	0.575215	0.275352	0.173774	0.150197	0.396005	0.147664	0.491106	0.582492	0.426757	0.393612	0.102592	0.560731	0.127694	0.0541807	0.152174	0.299136
100.96	0.600497	0.268242	0.0338018	0.335985	0.137932	0.558996	0.575406	0.275317	0.173769	0.150536	0.395856	0.147635	0.491056	0.582574	0.42687	0.393358	0.102843	0.56067	0.127759	0.0541383	0.152222	0.299547
101.02	0.600131	0.268244	0.0342539	0.335318	0.137977	0.559012	0.575742	0.275294	0.173762	0.150835	0.395835	0.14763	0.491024	0.582669	0.426956	0.393224	0.103154	0.560595	0.127835	0.054116	0.152289	0.300022
101.08	0.59969	0.268242	0.0346734	0.334414	0.137987	0.559037	0.57618	0.275316	0.173752	0.151067	0.395882	0.147645	0.490986	0.582772	0.42697	0.393154	0.103505	0.560504	0.127911	0.0541203	0.152367	0.300477
101.14	0.599979	0.268332	0.0342144	0.334743	0.137913	0.559018	0.576168	0.275316	0.173751	0.150792	0.396144	0.147677	0.491064	0.582713	0.426903	0.393488	0.103354	0.560548	0.127874	0.0541589	0.152345	0.30026
101.2	0.599697	0.268331	0.034175	0.333847	0.137797	0.559038	0.576608	0.275447	0.173738	0.150625	0.396404	0.147735	0.491055	0.582758	0.426696	0.39371	0.103555	0.560483	0.127889	0.0542411	0.1524	0.300315
101.26	0.599843	0.26834	0.0342414	0.334317	0.137865	0.559021	0.576407	0.275358	0.173743	0.150761	0.396266	0.147695	0.491065	0.582741	0.426837	0.393578	0.103476	0.560514	0.12789	0.0541879	0.152377	0.300356
101.32	0.599717	0.26847	0.0341849	0.333777	0.13781	0.559023	0.57688	0.275349	0.173733	0.150745	0.396638	0.147748	0.491128	0.58279	0.426827	0.393899	0.103697	0.560469	0.12794	0.0542248	0.15244	0.300679
101.38	0.599878	0.268472	0.033722	0.333788	0.137682	0.559019	0.576882	0.275458	0.173729	0.150343	0.396852	0.147791	0.491157	0.582731	0.426603	0.394193	0.103545	0.560494	0.127879	0.0543033	0.152416	0.300276
101.44	0.600135	0.268593	0.0326791	0.333462	0.137385	0.559018	0.577216	0.275671	0.173718	0.149485	0.397598	0.147932	0.491271	0.58264	0.426139	0.395078	0.103378	0.560519	0.12779	0.0544953	0.152411	0.299674
101.5	0.599494	0.268296	0.0332193	0.332258	0.137331	0.559066	0.577348	0.275918	0.173707	0.149525	0.397229	0.147912	0.491076	0.582714	0.425854	0.394628	0.103596	0.560414	0.127784	0.0545448	0.152447	0.299554
101.56	0.599455	0.268767	0.031992	0.331236	0.137048	0.558983	0.577663	0.276258	0.173705	0.149038	0.397822	0.147922	0.491221	0.583084	0.425488	0.395374	0.103697	0.560399	0.12773	0.0546335	0.152487	0.299247
101.62	0.599287	0.268515	0.0320926	0.330987	0.136992	0.559002	0.577398	0.276453	0.173703	0.148871	0.397462	0.147891	0.491086	0.583058	0.425228	0.395047	0.103579	0.560387	0.127659	0.0546726	0.15245	0.298746
101.68	0.59925	0.268351	0.0321911	0.331055	0.136988	0.559006	0.577122	0.27654	0.173704	0.148827	0.397153	0.147851	0.491001	0.583032	0.425125	0.394763	0.103459	0.560394	0.127612	0.054672	0.152413	0.298431
101.74	0.599082	0.268099	0.0322918	0.330805	0.136931	0.559025	0.576857	0.276736	0.173703	0.14866	0.396791	0.14782	0.490864	0.583005	0.424864	0.394433	0.10334	0.560382	0.12754	0.0547113	0.152376	0.297927
101.8	0.598923	0.268185	0.0322473	0.330211	0.136864	0.559031	0.577287	0.276762	0.173692	0.148611	0.397108	0.147869	0.490905	0.583051	0.424805	0.394705	0.103545	0.560334	0.127579	0.0547565	0.152433	0.298165
101.86	0.599015	0.268111	0.0323444	0.330596	0.136913	0.559019	0.576999	0.276739	0.173696	0.148689	0.396849	0.147818	0.49087	0.583027	0.42486	0.394462	0.103424	0.560361	0.127556	0.054716	0.152397	0.298035
101.92	0.598797	0.268243	0.0327838	0.33027	0.13702	0.559017	0.577375	0.276574	0.173692	0.149143	0.396941	0.147809	0.49091	0.583131	0.425149	0.394424	0.103764	0.560306	0.12767	0.054647	0.152473	0.298794
101.98	0.599201	0.268504	0.032245	0.330763	0.13698	0.558984	0.577543	0.276446	0.173693	0.148971	0.397454	0.147863	0.491081	0.583089	0.425252	0.39499	0.103689	0.560359	0.127679	0.0546614	0.152476	0.298906
102.04	0.599561	0.268673	0.031204	0.330709	0.13672	0.558971	0.57782	0.276586	0.173684	0.148199	0.398203	0.147992	0.491224	0.582992	0.42489	0.39588	0.103498	0.560402	0.1276	0.0548242	0.152465	0.298394
102.1	0.599154	0.268631	0.0316799	0.329976	0.136755	0.558991	0.578122	0.276597	0.173676	0.148474	0.398123	0.147983	0.491168	0.583086	0.424933	0.395689	0.1038	0.560322	0.127667	0.0548085	0.152528	0.298797
102.16	0.599041	0.268461	0.0317477	0.329808	0.136716	0.559004	0.577943	0.27673	0.173674	0.148362	0.39788	0.147962	0.491077	0.583068	0.424756	0.395468	0.103721	0.560314	0.127619	0.0548351	0.152502	0.298458
102.22	0.599031	0.268339	0.0318301	0.329918	0.136722	0.559004	0.57771	0.276785	0.173676	0.148344	0.397628	0.147926	0.491014	0.583046	0.424695	0.395236	0.10362	0.560323	0.127583	0.0548282	0.152472	0.298223
102.28	0.598754	0.268387	0.0323058	0.329503	0.136811	0.559008	0.578001	0.276685	0.173671	0.148744	0.3976	0.147906	0.491009	0.583142	0.424898	0.395087	0.103923	0.560263	0.127674	0.054772	0.152536	0.298817
102.34	0.59824	0.268296	0.0327695	0.328487	0.136802	0.559041	0.578358	0.276774	0.17366	0.148925	0.397527	0.147911	0.490924	0.58324	0.424824	0.394905	0.104247	0.560165	0.127729	0.0547899	0.152604	0.299116
102.4	0.598041	0.267998	0.0328887	0.328191	0.136734	0.559064	0.578044	0.277008	0.173658	0.148728	0.397098	0.147875	0.490762	0.583207	0.424513	0.394514	0.104108	0.560149	0.127644	0.0548367	0.15256	0.298519
102.46	0.597542	0.267826	0.0334198	0.327324	0.136741	0.559094	0.578211	0.27712	0.173649	0.14892	0.39683	0.147849	0.490635	0.583288	0.424421	0.394151	0.104353	0.560062	0.127675	0.054841	0.152604	0.298668
102.52	0.597457	0.267697	0.033471	0.327197	0.136711	0.559104	0.578076	0.27722	0.173648	0.148835	0.396645	0.147834	0.490565	0.583274	0.424287	0.393982	0.104293	0.560055	0.127638	0.0548612	0.152585	0.298411
102.58	0.597435	0.26745	0.0336403	0.327412	0.136722	0.559105	0.577606	0.277333	0.173651	0.148802	0.396133	0.147761	0.490435	0.583231	0.424162	0.393507	0.104091	0.560074	0.127566	0.0548472	0.152523	0.297936
102.64	0.597424	0.267325	0.0337252	0.32752	0.136728	0.559106	0.577371	0.277389	0.173652	0.148785	0.395875	0.147724	0.49037	0.58321	0.4241	0.393269	0.10399	0.560083	0.12753	0.0548401	0.152492	0.297698
102.7	0.596819	0.267104	0.0342426	0.326371	0.136689	0.559149	0.577592	0.277582	0.17364	0.148881	0.395612	0.147714	0.490213	0.583293	0.423888	0.392911	0.104258	0.559976	0.127548	0.0548786	0.152542	0.297739
102.76	0.596762	0.267019	0.0342768	0.326286	0.13667	0.559155	0.577502	0.27765	0.17364	0.148825	0.395487	0.147703	0.490165	0.583283	0.423798	0.392797	0.104217	0.559971	0.127523	0.0548921	0.152529	0.297566
102.82	0.596005	0.266997	0.0341261	0.323944	0.13635	0.559218	0.578595	0.278024	0.173605	0.148341	0.396163	0.147866	0.490129	0.583386	0.423199	0.393397	0.104725	0.559795	0.127552	0.055123	0.152667	0.297621
102.88	0.59528	0.266602	0.0347122	0.32262	0.13627	0.559275	0.578634	0.278357	0.173591	0.148324	0.395646	0.147834	0.489874	0.583449	0.4228	0.392807	0.104915	0.559676	0.127521	0.0551898	0.152691	0.297312
102.94	0.595182	0.266348	0.0348499	0.322596	0.136245	0.559286	0.578264	0.278519	0.173591	0.148221	0.395195	0.147781	0.489735	0.583412	0.422597	0.392392	0.104754	0.559677	0.127447	0.055204	0.15264	0.296808
103	0.595112	0.266136	0.0349707	0.322615	0.136229	0.559294	0.577938	0.278647	0.173591	0.148147	0.394806	0.147734	0.489619	0.58338	0.422438	0.392032	0.104612	0.55968	0.127385	0.0552113	0.152596	0.296389
103.06	0.595414	0.266219	0.0339532	0.322465	0.135938	0.559289	0.578128	0.278867	0.17358	0.147308	0.395442	0.147856	0.489714	0.583268	0.421964	0.392829	0.104377	0.559716	0.127277	0.0553947	0.152571	0.295679
103.12	0.595299	0.266046	0.0340219	0.322294	0.135897	0.559303	0.577946	0.279006	0.173578	0.147194	0.395187	0.147835	0.489617	0.583247	0.421778	0.392597	0.104295	0.559706	0.127227	0.0554228	0.152545	0.295325
103.18	0.595257	0.265877	0.0341249	0.322355	0.135891	0.559307	0.577665	0.279101	0.173579	0.147147	0.394859	0.147792	0.489525	0.583219	0.421663	0.392294	0.104171	0.559712	0.127177	0.0554236	0.152506	0.29499
103.24	0.595435	0.265927	0.0341765	0.322862	0.135971	0.559285	0.57751	0.278977	0.173585	0.147309	0.394779	0.147755	0.489559	0.58321	0.421855	0.392211	0.104109	0.559748	0.12719	0.0553615	0.15249	0.295117
103.3	0.595578	0.266009	0.0336311	0.322713	0.135817	0.559284	0.5777	0.279075	0.173578	0.146883	0.395198	0.147833	0.489629	0.583162	0.421627	0.392705	0.104031	0.55976	0.127148	0.0554606	0.15249	0.294837
103.36	0.595067	0.265831	0.0341693	0.321827	0.135821	0.559315	0.577867	0.279195	0.173568	0.147075	0.394918	0.147806	0.489495	0.583243	0.421525	0.392327	0.104284	0.559668	0.127178	0.0554664	0.152535	0.29498
103.42	0.595141	0.265834	0.0342039	0.32206	0.135856	0.559306	0.577767	0.27915	0.173571	0.147142	0.394846	0.147785	0.4895	0.583236	0.421598	0.392256	0.104242	0.559685	0.127179	0.0554388	0.152523	0.295
103.48	0.594378	0.265391	0.0348124	0.32068	0.135763	0.559367	0.577759	0.279527	0.173555	0.147096	0.394249	0.147747	0.489212	0.583291	0.421138	0.391592	0.104414	0.559559	0.127133	0.0555149	0.152539	0.294587
103.54	0.594349	0.265348	0.0348297	0.320637	0.135753	0.559371	0.577713	0.279563	0.173555	0.147068	0.394184	0.147742	0.489187	0.583286	0.421091	0.391533	0.104393	0.559556	0.12712	0.055522	0.152532	0.294497
103.6	0.59398	0.265173	0.0354425	0.320207	0.135828	0.559384	0.577678	0.279595	0.17355	0.147395	0.393752	0.147672	0.489061	0.583354	0.421133	0.391005	0.104565	0.559496	0.127151	0.0554724	0.152554	0.294678
103.66	0.594025	0.265133	0.0354959	0.320396	0.135853	0.559378	0.577532	0.279586	0.173552	0.147434	0.393613	0.147645	0.489041	0.583341	0.421159	0.390873	0.104502	0.55951	0.127138	0.0554518	0.152536	0.294607
103.72	0.593344	0.264817	0.0360554	0.319138	0.13579	0.55943	0.57766	0.27986	0.173538	0.147474	0.393203	0.147622	0.488824	0.583413	0.420837	0.390378	0.104738	0.559391	0.12713	0.0555069	0.152572	0.29446
103.78	0.593013	0.264812	0.0365679	0.318643	0.135872	0.559438	0.577909	0.279795	0.173532	0.147851	0.393103	0.147595	0.488791	0.58351	0.420997	0.390156	0.105037	0.559324	0.127213	0.0554561	0.152633	0.294984
103.84	0.592357	0.264539	0.0371114	0.317423	0.13582	0.559487	0.578082	0.280035	0.173518	0.147919	0.392756	0.147578	0.488598	0.583586	0.420722	0.389718	0.105296	0.559207	0.127218	0.0555043	0.152677	0.294927
103.9	0.591846	0.264483	0.037568	0.316419	0.13582	0.559517	0.578485	0.280096	0.173506	0.148132	0.392739	0.147589	0.48853	0.583691	0.420687	0.38958	0.105658	0.559103	0.127287	0.0555165	0.152755	0.295322
103.96	0.591157	0.264165	0.0381292	0.315153	0.135757	0.55957	0.57861	0.280373	0.173491	0.148172	0.392323	0.147566	0.48831	0.583762	0.420362	0.389078	0.105899	0.558981	0.127279	0.0555721	0.152792	0.295173
104.02	0.590847	0.264279	0.0380006	0.314084	0.135621	0.559592	0.579297	0.280464	0.173474	0.148012	0.392864	0.147667	0.488363	0.583829	0.420188	0.389565	0.106227	0.558895	0.127332	0.0556713	0.152884	0.295465
104.08	0.590759	0.264148	0.0380529	0.313953	0.135589	0.559603	0.579159	0.280573	0.173472	0.147925	0.392665	0.147651	0.488286	0.583812	0.420042	0.389382	0.106166	0.558885	0.127294	0.0556931	0.152863	0.295192
104.14	0.59121	0.264371	0.0375652	0.314616	0.135569	0.559563	0.579194	0.280432	0.173475	0.147786	0.393067	0.147681	0.488447	0.583761	0.420173	0.389847	0.106026	0.558956	0.127291	0.0556891	0.152849	0.295241
104.2	0.591237	0.264199	0.0377125	0.3149	0.135598	0.559559	0.578811	0.280487	0.173479	0.147807	0.39265	0.147616	0.488353	0.583726	0.420126	0.389455	0.105861	0.558978	0.127239	0.0556622	0.152798	0.294917
104.26	0.591119	0.264023	0.0377826	0.314725	0.135555	0.559573	0.578625	0.280633	0.173476	0.147692	0.392382	0.147593	0.48825	0.583703	0.41993	0.38921	0.105778	0.558965	0.127187	0.0556916	0.152771	0.29455
104.32	0.591235	0.264063	0.0372465	0.31453	0.135385	0.559576	0.578772	0.280772	0.173468	0.14723	0.392744	0.147667	0.488295	0.583647	0.419643	0.389656	0.105679	0.558974	0.127131	0.0558013	0.152764	0.29417
104.38	0.590996	0.26418	0.0371551	0.313681	0.135283	0.559589	0.579363	0.280819	0.173454	0.147137	0.393214	0.147748	0.488353	0.583708	0.419541	0.390072	0.105968	0.558903	0.127185	0.0558735	0.152845	0.294484
104.44	0.590857	0.264344	0.0370841	0.313102	0.135227	0.559589	0.579902	0.280785	0.173442	0.147141	0.393678	0.147812	0.488441	0.583768	0.419562	0.390477	0.106237	0.558852	0.127252	0.0559105	0.152921	0.29491
104.5	0.590811	0.26417	0.0371928	0.313155	0.135219	0.559594	0.579617	0.280887	0.173443	0.147093	0.393334	0.147767	0.488342	0.583739	0.419438	0.390158	0.106113	0.558856	0.127199	0.0559122	0.152882	0.294562
104.56	0.590274	0.263982	0.0377458	0.312234	0.135222	0.559627	0.579784	0.281015	0.173432	0.147288	0.393039	0.14774	0.4882	0.583821	0.419327	0.389759	0.106379	0.558758	0.127231	0.0559191	0.152929	0.294705
104.62	0.590433	0.263979	0.0372627	0.312221	0.135075	0.559624	0.579785	0.281148	0.173426	0.146863	0.393261	0.147787	0.488223	0.583752	0.419061	0.390073	0.106218	0.558779	0.127161	0.0560094	0.152903	0.29425
104.68	0.590476	0.263937	0.037319	0.312405	0.1351	0.559618	0.57964	0.28114	0.173428	0.146902	0.393118	0.14776	0.488201	0.583741	0.419085	0.389936	0.106155	0.558793	0.127148	0.0559887	0.152884	0.294177
104.74	0.589863	0.263745	0.0378347	0.311251	0.135067	0.559661	0.579905	0.281315	0.173414	0.14703	0.392896	0.147754	0.488053	0.583829	0.418898	0.389609	0.106465	0.558676	0.12718	0.056024	0.152943	0.294299
104.8	0.589294	0.263868	0.0380415	0.310558	0.13508	0.56018	0.579175	0.281724	0.173502	0.146833	0.391959	0.148056	0.487704	0.583738	0.418435	0.3889	0.106215	0.558586	0.127023	0.0561642	0.152901	0.293243
104.86	0.589586	0.263957	0.0375608	0.310859	0.134989	0.560161	0.57917	0.28174	0.173501	0.146533	0.392241	0.148094	0.487784	0.583675	0.41834	0.389263	0.106051	0.558631	0.126979	0.0562123	0.152878	0.292988
104.92	0.589162	0.263945	0.038047	0.310105	0.135036	0.56018	0.579524	0.281721	0.173493	0.146846	0.392213	0.148089	0.487744	0.583782	0.418427	0.389108	0.106405	0.558544	0.127064	0.0561893	0.152953	0.293505
104.98	0.589072	0.263811	0.0381002	0.309972	0.135003	0.560192	0.579383	0.281834	0.173491	0.146758	0.392007	0.148072	0.487664	0.583763	0.418275	0.388919	0.106342	0.558533	0.127024	0.0562123	0.152932	0.293223
105.04	0.588926	0.264054	0.0373902	0.308768	0.134709	0.560211	0.580318	0.281997	0.173466	0.146186	0.393067	0.148265	0.487815	0.583784	0.417899	0.39	0.106622	0.558457	0.127047	0.0564126	0.153033	0.293318
105.1	0.588481	0.26391	0.0379698	0.308102	0.134758	0.560233	0.580434	0.282047	0.173458	0.14648	0.392758	0.148221	0.4877	0.583867	0.417908	0.389581	0.106873	0.558376	0.127092	0.0563846	0.153076	0.293574
105.16	0.588391	0.263776	0.0380231	0.307969	0.134724	0.560245	0.580293	0.282161	0.173456	0.146392	0.392551	0.148204	0.48762	0.583848	0.417754	0.389392	0.10681	0.558365	0.127052	0.0564079	0.153055	0.29329
105.22	0.5883	0.263642	0.0380764	0.307836	0.13469	0.560257	0.580151	0.282275	0.173453	0.146304	0.392343	0.148188	0.487539	0.583829	0.4176	0.389202	0.106747	0.558354	0.127012	0.0564312	0.153034	0.293006
105.28	0.587975	0.263755	0.0379445	0.306737	0.134548	0.560281	0.580845	0.282371	0.173435	0.14614	0.3929	0.148293	0.487592	0.583896	0.417417	0.389706	0.107088	0.558263	0.127066	0.0565348	0.153129	0.293303
105.34	0.588356	0.264057	0.0367664	0.306559	0.134252	0.560267	0.581371	0.282471	0.173422	0.145351	0.393983	0.148476	0.487814	0.583808	0.417076	0.390936	0.106992	0.558295	0.127018	0.0567237	0.15315	0.292992
105.4	0.587701	0.263816	0.0373032	0.305348	0.134205	0.560316	0.581588	0.282689	0.173406	0.14545	0.393689	0.148465	0.487635	0.583889	0.416829	0.390542	0.107288	0.55817	0.127036	0.0567687	0.153203	0.293017
105.46	0.587623	0.263595	0.0374314	0.305349	0.134183	0.560327	0.581256	0.282836	0.173405	0.14537	0.393267	0.148416	0.487505	0.583851	0.416644	0.390151	0.107141	0.558169	0.126968	0.0567801	0.153156	0.29256
105.52	0.587852	0.263594	0.0369814	0.305553	0.134065	0.560316	0.581159	0.282932	0.173402	0.145005	0.393415	0.148444	0.48753	0.583773	0.416439	0.390396	0.106935	0.558206	0.126896	0.0568464	0.153118	0.292108
105.58	0.588009	0.263591	0.0364909	0.305531	0.133911	0.560315	0.581159	0.283073	0.173396	0.144572	0.39364	0.148495	0.487551	0.5837	0.416157	0.390718	0.10677	0.558227	0.126823	0.0569415	0.153092	0.291634
105.64	0.587704	0.26345	0.037151	0.305303	0.134032	0.560319	0.581084	0.283036	0.173394	0.144997	0.393175	0.148406	0.487442	0.583774	0.416311	0.390141	0.10694	0.558178	0.126869	0.0568575	0.153112	0.291928
105.7	0.587984	0.263628	0.0365862	0.305461	0.133924	0.5603	0.581275	0.283023	0.173391	0.144681	0.393681	0.148479	0.487573	0.583727	0.416239	0.39072	0.106859	0.558214	0.126851	0.0569209	0.153114	0.291838
105.76	0.587049	0.263586	0.0369586	0.303213	0.133753	0.560366	0.582286	0.283265	0.173357	0.144674	0.394086	0.148588	0.487499	0.583888	0.415903	0.390959	0.107549	0.558	0.126952	0.0570568	0.153279	0.292354
105.82	0.586865	0.263314	0.0370664	0.302943	0.133681	0.560391	0.582	0.2835	0.173352	0.144497	0.393665	0.148554	0.487333	0.583847	0.415585	0.390576	0.107422	0.557977	0.126869	0.0571056	0.153235	0.291772
105.88	0.587093	0.263391	0.035965	0.302536	0.133318	0.560398	0.582285	0.2838	0.173334	0.143551	0.394413	0.148713	0.48742	0.583721	0.414967	0.39151	0.107218	0.557988	0.126749	0.05734	0.15322	0.290965
105.94	0.587187	0.263296	0.0355056	0.30242	0.133135	0.560405	0.582188	0.284025	0.173325	0.143054	0.3945	0.148754	0.487385	0.583631	0.41457	0.391711	0.107008	0.558	0.126647	0.0574542	0.153179	0.290285
106	0.587046	0.262981	0.0356693	0.302327	0.133085	0.560425	0.581756	0.284258	0.173322	0.142911	0.393928	0.148693	0.487195	0.583575	0.414266	0.391184	0.106814	0.557989	0.126549	0.0574841	0.153116	0.289615
106.06	0.587232	0.263021	0.0351545	0.302346	0.132937	0.560419	0.581801	0.284365	0.173316	0.142502	0.394227	0.148751	0.487243	0.583505	0.414027	0.391579	0.106666	0.558012	0.126488	0.0575743	0.153096	0.289224
106.12	0.587177	0.263232	0.0350956	0.301989	0.132922	0.560407	0.582307	0.284251	0.173308	0.142589	0.394711	0.148804	0.487366	0.583571	0.414167	0.391997	0.106931	0.557979	0.126572	0.05758	0.153173	0.289779
106.18	0.586631	0.263168	0.0355691	0.300935	0.13292	0.560441	0.582719	0.284319	0.173295	0.142809	0.394691	0.148816	0.487292	0.583681	0.414124	0.39185	0.107323	0.557864	0.126646	0.0575944	0.153256	0.290193
106.24	0.586301	0.26319	0.0355077	0.299942	0.132782	0.560465	0.583225	0.284455	0.173276	0.142647	0.395044	0.148893	0.487294	0.583727	0.413895	0.392165	0.10759	0.557777	0.126674	0.0576912	0.153328	0.290316
106.3	0.586065	0.263272	0.0360433	0.29969	0.132927	0.560457	0.583499	0.284268	0.173276	0.143154	0.395011	0.148854	0.487318	0.583845	0.414242	0.391982	0.107918	0.557729	0.126791	0.0575946	0.153398	0.291088
106.36	0.585207	0.263273	0.0364402	0.297672	0.132799	0.560511	0.584467	0.284433	0.173245	0.143243	0.395418	0.148949	0.487274	0.584009	0.414024	0.392216	0.108605	0.55753	0.126908	0.0576978	0.153562	0.291728
106.42	0.584557	0.263067	0.0369712	0.29647	0.132759	0.560557	0.584733	0.284623	0.173228	0.143373	0.395184	0.148945	0.487113	0.584097	0.413814	0.391873	0.108937	0.557401	0.12694	0.057738	0.153624	0.291845
106.48	0.584589	0.263357	0.0363136	0.296375	0.132697	0.560451	0.58425	0.284881	0.173244	0.14339	0.394879	0.148784	0.487126	0.584498	0.413714	0.391731	0.10884	0.557431	0.126862	0.0576608	0.153583	0.29143
106.54	0.585013	0.263621	0.0351623	0.296362	0.132409	0.560431	0.584633	0.284984	0.173232	0.142618	0.395851	0.148948	0.487331	0.584391	0.413373	0.392871	0.108678	0.557475	0.126797	0.0578391	0.153586	0.291024
106.6	0.584279	0.263715	0.0355604	0.294641	0.132341	0.560467	0.585606	0.285025	0.173206	0.142832	0.39633	0.149032	0.487348	0.584568	0.413337	0.393162	0.109371	0.5573	0.126943	0.0578977	0.153754	0.291886
106.66	0.584271	0.263493	0.035729	0.294852	0.13235	0.560469	0.585179	0.285139	0.173207	0.142813	0.395819	0.148958	0.487215	0.584524	0.413209	0.392682	0.10918	0.557314	0.126872	0.0578835	0.153694	0.291428
106.72	0.583226	0.263269	0.0368033	0.293051	0.132393	0.560527	0.585721	0.285271	0.173185	0.14333	0.395481	0.148927	0.487015	0.584724	0.413159	0.392097	0.109854	0.557105	0.126996	0.0578728	0.153826	0.292108
106.78	0.583612	0.263502	0.0362458	0.293465	0.132328	0.560495	0.585875	0.285173	0.173186	0.143101	0.396003	0.148986	0.487183	0.584679	0.413213	0.392689	0.109752	0.557164	0.126992	0.0579023	0.153826	0.292138
106.84	0.583055	0.263342	0.0368038	0.292512	0.132337	0.560528	0.586098	0.285281	0.173173	0.14333	0.395761	0.148965	0.487054	0.584772	0.413131	0.392329	0.11007	0.557054	0.12704	0.0579057	0.153885	0.292379
106.9	0.58317	0.263304	0.0369028	0.292906	0.132398	0.560513	0.585866	0.285231	0.173178	0.143434	0.395535	0.148913	0.487035	0.584758	0.413228	0.392107	0.109964	0.557085	0.127026	0.0578564	0.153854	0.292323
106.96	0.582514	0.263004	0.037519	0.291809	0.132368	0.56056	0.585941	0.285464	0.173162	0.143573	0.395071	0.148874	0.486817	0.584829	0.412976	0.391545	0.11022	0.556961	0.12703	0.057886	0.153891	0.292261
107.02	0.581008	0.262875	0.0384261	0.288599	0.132219	0.560654	0.58728	0.28575	0.173115	0.143856	0.395392	0.148979	0.486662	0.585102	0.412643	0.391564	0.111316	0.556626	0.127214	0.0580166	0.154139	0.293231
107.08	0.580573	0.262809	0.0389959	0.287941	0.132291	0.560669	0.587512	0.28573	0.173108	0.144216	0.395216	0.148945	0.486594	0.585208	0.41275	0.391253	0.111641	0.556542	0.127292	0.0579733	0.154203	0.293701
107.14	0.579935	0.26255	0.039599	0.286876	0.132273	0.560712	0.587636	0.285925	0.173092	0.144387	0.39482	0.148912	0.486401	0.585287	0.412551	0.39075	0.111925	0.556418	0.127312	0.0579947	0.154248	0.293742
107.2	0.579808	0.262362	0.0396734	0.286689	0.13222	0.56073	0.587438	0.286093	0.173087	0.144264	0.394523	0.148889	0.486282	0.585257	0.412321	0.390479	0.111842	0.556398	0.127254	0.0580303	0.154219	0.293333
107.26	0.580154	0.26264	0.0390539	0.286926	0.13213	0.560702	0.587739	0.285998	0.173086	0.143997	0.395206	0.148979	0.486479	0.585224	0.412356	0.391228	0.111804	0.556444	0.127265	0.058081	0.154237	0.293446
107.32	0.579411	0.262329	0.0396332	0.285595	0.132061	0.56076	0.587904	0.286282	0.173066	0.144069	0.394812	0.148963	0.486251	0.585298	0.412019	0.390735	0.112111	0.556296	0.12727	0.058141	0.154287	0.293358
107.38	0.577692	0.261963	0.0412395	0.282579	0.132087	0.560859	0.588809	0.286537	0.173026	0.144789	0.394363	0.148938	0.485932	0.585608	0.411855	0.389903	0.113205	0.555947	0.127461	0.0581553	0.154505	0.294373
107.44	0.577634	0.261778	0.0413602	0.282604	0.132071	0.560868	0.588521	0.286663	0.173024	0.144736	0.393983	0.148891	0.485815	0.585574	0.411699	0.389547	0.113082	0.555944	0.127403	0.0581619	0.154463	0.293987
107.5	0.578032	0.262001	0.0402038	0.282529	0.131757	0.560854	0.588871	0.286816	0.17301	0.143916	0.394914	0.149055	0.485995	0.585456	0.411281	0.39066	0.112901	0.555982	0.127322	0.0583576	0.15446	0.293468
107.56	0.578147	0.26204	0.0396304	0.282314	0.13156	0.560859	0.589014	0.28698	0.172998	0.143425	0.395307	0.149141	0.486038	0.585386	0.410943	0.391155	0.1128	0.555983	0.127258	0.0584843	0.154453	0.293039
107.62	0.578225	0.261953	0.0397564	0.282645	0.131608	0.560849	0.588738	0.286976	0.173003	0.1435	0.394999	0.149082	0.485986	0.585365	0.41098	0.390856	0.112676	0.556009	0.12723	0.0584438	0.154416	0.292881
107.68	0.57787	0.262024	0.0402798	0.282104	0.131721	0.560851	0.589123	0.286829	0.172999	0.143956	0.395046	0.149066	0.486006	0.585498	0.411263	0.390743	0.113073	0.555937	0.127354	0.0583729	0.154504	0.293671
107.74	0.577525	0.262083	0.0402019	0.281084	0.131585	0.560872	0.589692	0.286936	0.172979	0.14382	0.39549	0.149153	0.486034	0.585555	0.411071	0.391141	0.11339	0.555842	0.1274	0.058468	0.154589	0.293902
107.8	0.576997	0.262006	0.040739	0.280182	0.13162	0.560898	0.590017	0.286964	0.172968	0.144116	0.395389	0.149142	0.485958	0.585667	0.411099	0.390903	0.113768	0.555735	0.12748	0.0584543	0.154667	0.294356
107.86	0.576679	0.262112	0.0406425	0.279202	0.131497	0.560914	0.590638	0.287028	0.17295	0.14401	0.395912	0.149236	0.486017	0.585732	0.410966	0.391372	0.114109	0.555645	0.12754	0.0585406	0.15476	0.294693
107.92	0.576756	0.262025	0.040772	0.27953	0.131545	0.560904	0.590363	0.287024	0.172954	0.144087	0.395603	0.149177	0.485964	0.585712	0.411003	0.391071	0.113986	0.55567	0.127512	0.0584999	0.154723	0.294538
107.98	0.576497	0.261642	0.0409234	0.279149	0.131434	0.560942	0.58996	0.287374	0.172943	0.143839	0.394992	0.149131	0.485717	0.585648	0.410524	0.390514	0.113822	0.555625	0.127393	0.0585744	0.154662	0.2937
108.04	0.576573	0.261554	0.0410538	0.279477	0.131482	0.560933	0.589684	0.28737	0.172947	0.143915	0.39468	0.149071	0.485664	0.585628	0.41056	0.390209	0.113698	0.55565	0.127364	0.0585335	0.154625	0.293542
108.1	0.576923	0.261664	0.0412021	0.280427	0.131663	0.560884	0.58943	0.287098	0.172964	0.144258	0.394513	0.148987	0.485743	0.585636	0.410995	0.390017	0.113574	0.555735	0.127397	0.0583953	0.154595	0.293857
108.16	0.57676	0.261423	0.0412973	0.280186	0.131593	0.560908	0.589176	0.287318	0.172957	0.144101	0.394127	0.148957	0.485587	0.585595	0.410694	0.389665	0.113469	0.555707	0.127322	0.0584419	0.154556	0.293329
108.22	0.576902	0.26143	0.0413913	0.280616	0.13167	0.560889	0.588997	0.287226	0.172964	0.144242	0.393965	0.148909	0.485596	0.585591	0.410852	0.389497	0.113386	0.555744	0.127323	0.0583818	0.154533	0.293381
108.28	0.576627	0.261572	0.0406625	0.279191	0.131304	0.56092	0.58986	0.287506	0.17293	0.143564	0.394975	0.149115	0.485693	0.585587	0.41029	0.390561	0.11367	0.555635	0.127319	0.0586294	0.154632	0.293256
108.34	0.575548	0.260703	0.0413689	0.278502	0.131747	0.560887	0.589615	0.287644	0.172967	0.143616	0.39483	0.149206	0.485419	0.585647	0.41013	0.390313	0.113864	0.555632	0.127483	0.0586562	0.15455	0.29339
108.4	0.574706	0.260282	0.0420017	0.277032	0.131645	0.560956	0.589676	0.288033	0.172942	0.143626	0.39426	0.149178	0.485114	0.585703	0.409649	0.389654	0.114147	0.555461	0.127459	0.0587391	0.154586	0.293079
108.46	0.57485	0.260192	0.0421843	0.277572	0.131734	0.560937	0.589306	0.287985	0.17295	0.143773	0.39386	0.149094	0.485062	0.585682	0.409763	0.389257	0.11398	0.555506	0.12743	0.0586678	0.154536	0.292943
108.52	0.574887	0.260146	0.0422518	0.277736	0.131759	0.560932	0.589165	0.287984	0.172952	0.143812	0.393699	0.149063	0.485034	0.585672	0.409781	0.3891	0.113918	0.555518	0.127416	0.0586471	0.154517	0.292862
108.58	0.574821	0.260048	0.0422903	0.277639	0.131731	0.560942	0.589063	0.288074	0.172949	0.143749	0.393542	0.149051	0.48497	0.585654	0.409658	0.388956	0.113875	0.555507	0.127385	0.0586662	0.154501	0.292647
108.64	0.574928	0.260004	0.0424067	0.278018	0.131795	0.560927	0.588831	0.288026	0.172955	0.143858	0.393298	0.148996	0.484946	0.585642	0.409754	0.388713	0.11377	0.555538	0.127371	0.0586151	0.15447	0.292591
108.7	0.574632	0.260156	0.0422909	0.277063	0.131682	0.560939	0.589514	0.288049	0.172937	0.143782	0.393911	0.149099	0.485037	0.585718	0.409676	0.389265	0.114142	0.555451	0.127449	0.0586948	0.154574	0.293041
108.76	0.574433	0.259864	0.0424067	0.276771	0.131597	0.560968	0.589206	0.288321	0.172928	0.143592	0.393436	0.149063	0.484843	0.585666	0.409303	0.388831	0.114016	0.555415	0.127357	0.0587525	0.154527	0.292393
108.82	0.574976	0.260191	0.0412237	0.276997	0.131335	0.560934	0.589577	0.288348	0.172918	0.142878	0.39448	0.149223	0.485097	0.585556	0.409063	0.390051	0.113829	0.555483	0.127303	0.0589089	0.154528	0.29209
108.88	0.574189	0.260455	0.0415332	0.275082	0.131275	0.560963	0.590889	0.288267	0.172891	0.14316	0.395388	0.149363	0.485233	0.585783	0.40918	0.390731	0.114724	0.555287	0.127525	0.0589671	0.154755	0.293416
108.94	0.574089	0.260308	0.0415912	0.274936	0.131232	0.560978	0.590734	0.288404	0.172887	0.143065	0.395151	0.149346	0.485136	0.585757	0.408992	0.390515	0.114661	0.555269	0.127478	0.0589964	0.154732	0.293091
109	0.573683	0.260408	0.0414448	0.273709	0.131064	0.561005	0.591454	0.288519	0.172863	0.142885	0.395771	0.149468	0.48519	0.585824	0.408769	0.391085	0.115057	0.555154	0.127541	0.0591174	0.15484	0.293407
109.06	0.573649	0.260359	0.0414642	0.27366	0.13105	0.56101	0.591403	0.288565	0.172862	0.142853	0.395692	0.149462	0.485158	0.585815	0.408706	0.391013	0.115037	0.555148	0.127526	0.0591272	0.154832	0.293299
109.12	0.573356	0.260496	0.0407243	0.272208	0.130673	0.561042	0.592265	0.288856	0.172826	0.142166	0.39672	0.149675	0.485254	0.585806	0.408123	0.392102	0.115332	0.555032	0.127522	0.0593827	0.154933	0.293165
109.18	0.572239	0.260327	0.0418304	0.270317	0.130742	0.561096	0.592932	0.288921	0.172802	0.14277	0.396513	0.149655	0.485092	0.586038	0.408172	0.391608	0.116128	0.554803	0.127689	0.0593566	0.155096	0.294102
109.24	0.572528	0.260421	0.0413121	0.270558	0.130625	0.561076	0.592958	0.288959	0.172798	0.142432	0.396842	0.149703	0.485175	0.585968	0.408033	0.392033	0.115965	0.554846	0.12764	0.0594212	0.155074	0.293816
109.3	0.572611	0.26041	0.0407352	0.270283	0.1304	0.561087	0.59305	0.289182	0.172784	0.141891	0.397173	0.149789	0.485184	0.585882	0.407606	0.392484	0.115842	0.554838	0.127558	0.0595667	0.155059	0.293253
109.36	0.572759	0.260498	0.0401193	0.270106	0.130203	0.561087	0.593244	0.289313	0.172772	0.141413	0.397663	0.149887	0.485259	0.585812	0.407306	0.39308	0.11576	0.554842	0.127506	0.0596925	0.155059	0.292909
109.42	0.572479	0.260697	0.0399789	0.269173	0.130101	0.561094	0.593981	0.289291	0.172755	0.141364	0.398368	0.149998	0.485383	0.585896	0.407285	0.393717	0.116163	0.554757	0.127601	0.0597653	0.155173	0.293474
109.48	0.572345	0.260499	0.0400568	0.268976	0.130041	0.561114	0.593773	0.289478	0.172749	0.141236	0.398051	0.149975	0.485252	0.58586	0.407028	0.39343	0.11608	0.554731	0.127539	0.0598061	0.155142	0.293034
109.54	0.572382	0.260454	0.0401231	0.269134	0.130064	0.561109	0.593638	0.289478	0.172751	0.141273	0.397892	0.149945	0.485224	0.58585	0.407043	0.393274	0.116018	0.554744	0.127524	0.0597862	0.155123	0.292951
109.6	0.572456	0.260362	0.0402561	0.269452	0.130112	0.5611	0.593366	0.289479	0.172755	0.141346	0.397575	0.149885	0.485167	0.58583	0.407073	0.392963	0.115894	0.554769	0.127494	0.0597462	0.155084	0.292785
109.66	0.57246	0.260266	0.0403424	0.269561	0.13012	0.5611	0.593178	0.289527	0.172755	0.14135	0.397335	0.149848	0.485106	0.585811	0.407023	0.392734	0.11581	0.554775	0.127464	0.0597364	0.155057	0.292591
109.72	0.572254	0.26055	0.0395344	0.268236	0.12978	0.561117	0.594196	0.289684	0.172723	0.140752	0.398617	0.150084	0.485301	0.585825	0.406618	0.394061	0.116175	0.554674	0.127507	0.0599673	0.155184	0.292784
109.78	0.571692	0.260885	0.0396416	0.267429	0.129789	0.561733	0.593704	0.290066	0.17282	0.14059	0.397927	0.150503	0.484993	0.585738	0.406181	0.393615	0.116055	0.554543	0.127383	0.0601406	0.155182	0.291948
109.84	0.571261	0.260903	0.0402065	0.266773	0.129893	0.561741	0.594064	0.28996	0.172815	0.141025	0.397905	0.150481	0.484982	0.585875	0.406414	0.393427	0.116462	0.554458	0.127501	0.0600774	0.155271	0.292672
109.9	0.571689	0.261103	0.0396858	0.267313	0.129841	0.561703	0.594113	0.28986	0.172819	0.140813	0.398324	0.15052	0.485138	0.585822	0.406479	0.393927	0.116297	0.554534	0.127482	0.060094	0.155254	0.292629
109.96	0.571871	0.261241	0.0390426	0.267183	0.129657	0.561698	0.594359	0.289946	0.172809	0.140361	0.398901	0.150626	0.485246	0.585759	0.406237	0.394605	0.116235	0.554545	0.127446	0.0602121	0.155262	0.29239
110.02	0.571296	0.261249	0.0395161	0.266108	0.129683	0.561725	0.594887	0.289933	0.172796	0.140662	0.399038	0.150653	0.485225	0.585897	0.406311	0.394585	0.116727	0.55442	0.127562	0.0602091	0.155373	0.293061
110.08	0.571731	0.261529	0.0382744	0.266052	0.129351	0.561707	0.595294	0.290059	0.17278	0.139826	0.400113	0.150841	0.485447	0.585771	0.405906	0.395861	0.116563	0.554461	0.12749	0.0604157	0.155379	0.292611
110.14	0.57181	0.261516	0.0376892	0.265771	0.129118	0.561718	0.59538	0.290289	0.172765	0.139277	0.40045	0.150931	0.485455	0.585679	0.405464	0.396325	0.116438	0.554451	0.127405	0.0605663	0.155364	0.292033
110.2	0.572309	0.261819	0.0371172	0.266411	0.129095	0.561668	0.595537	0.290093	0.172772	0.139122	0.401038	0.150982	0.48568	0.585644	0.40566	0.396979	0.116313	0.554541	0.127418	0.060563	0.155363	0.292214
110.26	0.572777	0.262148	0.0358463	0.266403	0.128776	0.561643	0.595994	0.290172	0.172757	0.138312	0.402199	0.151178	0.485936	0.585525	0.405317	0.398336	0.116168	0.554589	0.127361	0.0607608	0.155377	0.291871
110.32	0.572066	0.261862	0.0364845	0.265228	0.128745	0.561694	0.596128	0.290401	0.172737	0.138486	0.401781	0.151149	0.48572	0.585605	0.405071	0.397804	0.116496	0.554441	0.127383	0.0607929	0.15543	0.291897
110.38	0.571929	0.261662	0.0365637	0.265027	0.12868	0.561716	0.595916	0.290594	0.17273	0.138355	0.401459	0.151127	0.485585	0.585566	0.404802	0.397515	0.116411	0.554413	0.127319	0.0608364	0.155397	0.291443
110.44	0.571762	0.261315	0.036746	0.264882	0.128605	0.561745	0.595464	0.290887	0.17272	0.138194	0.400816	0.151064	0.485353	0.585495	0.404411	0.396926	0.11622	0.554383	0.127206	0.0608827	0.155328	0.290671
110.5	0.571731	0.261169	0.0368493	0.264938	0.128595	0.561752	0.595224	0.290987	0.172719	0.138162	0.400495	0.151024	0.485256	0.585465	0.404288	0.396625	0.116114	0.554381	0.127157	0.0608854	0.155292	0.290354
110.56	0.570325	0.260832	0.0379444	0.262412	0.128534	0.561847	0.595918	0.291302	0.172679	0.138541	0.400203	0.151039	0.484974	0.585674	0.403961	0.39607	0.116969	0.554077	0.127281	0.0609563	0.155461	0.290916
110.62	0.569776	0.260794	0.0384882	0.261477	0.128583	0.561871	0.596316	0.291291	0.172668	0.138878	0.400183	0.151036	0.484923	0.585804	0.404048	0.395893	0.117409	0.553962	0.127385	0.0609341	0.155555	0.291512
110.68	0.569156	0.260557	0.0391599	0.260539	0.128606	0.561908	0.596421	0.291431	0.172653	0.139153	0.399755	0.150987	0.484739	0.585894	0.403942	0.395335	0.117725	0.553836	0.127424	0.0609257	0.155605	0.291677
110.74	0.569227	0.260561	0.0392068	0.260742	0.128645	0.561898	0.596341	0.291384	0.172657	0.139221	0.399677	0.150962	0.484744	0.585895	0.404023	0.39525	0.117684	0.553855	0.127425	0.0608953	0.155594	0.291706
110.8	0.569159	0.260363	0.0393339	0.260743	0.128618	0.561911	0.596046	0.291535	0.172653	0.139157	0.399267	0.150915	0.48461	0.585854	0.403829	0.394868	0.117558	0.553845	0.12736	0.0609091	0.15555	0.291272
110.86	0.568533	0.260221	0.0399228	0.259697	0.128635	0.561947	0.596338	0.291624	0.172638	0.139432	0.399079	0.150901	0.484489	0.585965	0.403778	0.394537	0.117961	0.553713	0.127432	0.0609089	0.155628	0.291641
110.92	0.568533	0.260124	0.040011	0.259798	0.128642	0.561948	0.59615	0.291677	0.172638	0.139435	0.398833	0.150865	0.484424	0.585945	0.403721	0.394301	0.117877	0.553717	0.127399	0.0609005	0.1556	0.291437
110.98	0.568534	0.260026	0.0400995	0.2599	0.128648	0.56195	0.595962	0.29173	0.172638	0.139437	0.398585	0.150828	0.484358	0.585924	0.403663	0.394065	0.117793	0.553721	0.127367	0.0608922	0.155572	0.291233
111.04	0.568613	0.260012	0.039503	0.259612	0.128405	0.561963	0.596047	0.291971	0.172621	0.138878	0.398927	0.150922	0.484363	0.585826	0.403202	0.39454	0.117667	0.553708	0.127279	0.0610486	0.155556	0.290635
111.1	0.568867	0.260155	0.0388932	0.259681	0.128251	0.561949	0.596213	0.292015	0.172614	0.138484	0.39944	0.151007	0.484478	0.58576	0.403029	0.395157	0.117562	0.553738	0.127242	0.0611413	0.155554	0.290413
111.16	0.568342	0.260165	0.0394241	0.258781	0.128318	0.561967	0.596668	0.291955	0.172605	0.138858	0.399502	0.15101	0.484462	0.585903	0.403185	0.39505	0.118031	0.553628	0.127364	0.0611077	0.155658	0.291133
111.22	0.568272	0.260063	0.0394644	0.258679	0.128284	0.561979	0.59656	0.292055	0.172601	0.138792	0.399335	0.150999	0.484391	0.585882	0.403046	0.394899	0.117989	0.553612	0.12733	0.0611302	0.155641	0.290899
111.28	0.568555	0.26008	0.0396562	0.259494	0.128443	0.56194	0.596237	0.291869	0.172617	0.139064	0.399014	0.150899	0.48441	0.585885	0.403371	0.394556	0.117821	0.553692	0.127333	0.0610074	0.155596	0.291013
111.34	0.568555	0.26008	0.0396562	0.259494	0.128443	0.56194	0.596237	0.291869	0.172617	0.139064	0.399014	0.150899	0.48441	0.585885	0.403371	0.394556	0.117821	0.553692	0.127333	0.0610074	0.155596	0.291013
111.4	0.568485	0.259879	0.0397855	0.259493	0.128415	0.561953	0.595938	0.292024	0.172612	0.139	0.398595	0.150851	0.484273	0.585842	0.403172	0.394165	0.117694	0.55368	0.127267	0.0610217	0.155551	0.290571
111.46	0.568415	0.259776	0.039826	0.25939	0.128382	0.561965	0.59583	0.292125	0.172608	0.138933	0.398426	0.150839	0.484201	0.585821	0.403031	0.394012	0.117651	0.553665	0.127233	0.0610444	0.155534	0.290335
111.52	0.567849	0.259733	0.0403824	0.258432	0.128432	0.561989	0.596233	0.292115	0.172597	0.139278	0.398403	0.150836	0.484149	0.585955	0.403119	0.393827	0.118103	0.553546	0.12734	0.0610217	0.155631	0.290943
111.58	0.567884	0.259587	0.0405421	0.258686	0.128461	0.561987	0.595906	0.292173	0.172598	0.139315	0.397984	0.150768	0.48405	0.585924	0.40307	0.393422	0.117955	0.553562	0.127291	0.0609937	0.155583	0.290646
111.64	0.568247	0.259787	0.0399544	0.259011	0.128363	0.561957	0.596047	0.292121	0.172598	0.13902	0.398507	0.150835	0.484208	0.585868	0.403047	0.394036	0.117828	0.55362	0.12727	0.0610452	0.155577	0.290568
111.7	0.568283	0.259739	0.0400238	0.259166	0.128386	0.561953	0.595909	0.292125	0.1726	0.139055	0.39834	0.150804	0.484176	0.585858	0.403058	0.393871	0.117764	0.553632	0.127254	0.0610255	0.155558	0.290478
111.76	0.567712	0.259696	0.0405847	0.258199	0.128436	0.561978	0.596316	0.292115	0.172588	0.139402	0.398317	0.150801	0.484123	0.585993	0.403147	0.393685	0.118219	0.553512	0.127361	0.0610026	0.155655	0.291091
111.82	0.567712	0.259596	0.0406755	0.2583	0.128443	0.56198	0.596124	0.29217	0.172588	0.139405	0.398063	0.150764	0.484056	0.585972	0.403087	0.393442	0.118134	0.553516	0.127328	0.0609942	0.155626	0.290882
111.88	0.567971	0.259742	0.0400556	0.258369	0.128286	0.561965	0.596294	0.292216	0.172581	0.139004	0.398586	0.150851	0.484173	0.585905	0.40291	0.39407	0.118028	0.553546	0.127289	0.0610887	0.155624	0.290656
111.94	0.568006	0.259694	0.0401255	0.258523	0.128309	0.561961	0.596156	0.29222	0.172583	0.13904	0.398418	0.15082	0.484142	0.585895	0.402921	0.393905	0.117964	0.553558	0.127273	0.061069	0.155604	0.290565
112	0.567864	0.259385	0.0402982	0.258417	0.128246	0.561987	0.595743	0.292481	0.172574	0.138907	0.397818	0.150759	0.483928	0.585829	0.402574	0.393349	0.117791	0.55353	0.127171	0.0611067	0.155541	0.289874
112.06	0.567592	0.259621	0.0394688	0.256962	0.127859	0.562012	0.596737	0.292706	0.172536	0.138244	0.399092	0.151008	0.484096	0.585826	0.402057	0.394692	0.118164	0.553408	0.1272	0.0613685	0.155668	0.289948
112.12	0.567413	0.259361	0.0395715	0.256701	0.127771	0.562042	0.596462	0.292966	0.172525	0.138076	0.39866	0.150979	0.483913	0.585769	0.401695	0.394303	0.118056	0.553366	0.127114	0.0614269	0.155625	0.289345
112.18	0.567306	0.259103	0.0397232	0.256645	0.127724	0.562062	0.596104	0.293179	0.172517	0.137975	0.398144	0.150924	0.483733	0.585713	0.401413	0.393823	0.117904	0.553345	0.127028	0.0614543	0.15557	0.288767
112.24	0.567385	0.259088	0.039112	0.256349	0.12747	0.562075	0.596189	0.293431	0.172499	0.137402	0.398492	0.151021	0.483735	0.585608	0.400929	0.394313	0.117773	0.553329	0.126936	0.0616175	0.155552	0.288142
112.3	0.567535	0.259076	0.0385483	0.256258	0.127255	0.562078	0.59619	0.293637	0.172485	0.136896	0.398758	0.151092	0.483742	0.585503	0.400525	0.394715	0.117598	0.553334	0.126844	0.0617502	0.155523	0.287541
112.36	0.567143	0.259173	0.0384375	0.255138	0.127103	0.562099	0.59685	0.293725	0.172461	0.13677	0.399347	0.151205	0.483801	0.585568	0.400345	0.395255	0.117998	0.55322	0.126913	0.0618564	0.155631	0.2879
112.42	0.56722	0.259157	0.0378245	0.254841	0.126846	0.562112	0.596931	0.293979	0.172442	0.136196	0.399697	0.151303	0.483803	0.58546	0.399855	0.395749	0.117866	0.553203	0.12682	0.0620215	0.155613	0.287269
112.48	0.567476	0.259302	0.0371956	0.254904	0.126683	0.562097	0.597097	0.294029	0.172435	0.135788	0.400228	0.151393	0.483921	0.585389	0.399668	0.396392	0.117756	0.553232	0.12678	0.0621198	0.15561	0.287032
112.54	0.566864	0.259184	0.0371189	0.253366	0.126416	0.562152	0.597615	0.294377	0.172397	0.13546	0.400551	0.151509	0.483825	0.585403	0.399103	0.396711	0.118113	0.553062	0.126778	0.0623073	0.155694	0.28687
112.6	0.566936	0.259188	0.0371651	0.253569	0.126456	0.562142	0.597535	0.294331	0.172401	0.135525	0.40047	0.151484	0.48383	0.585405	0.399185	0.396624	0.11807	0.553082	0.126778	0.0622764	0.155683	0.286896
112.66	0.566452	0.259701	0.0372174	0.252879	0.12651	0.562802	0.597181	0.294601	0.172511	0.135456	0.399977	0.151965	0.483597	0.585333	0.398906	0.396377	0.118009	0.552956	0.126693	0.0624356	0.155707	0.286338
112.72	0.56569	0.259494	0.0377965	0.251532	0.126465	0.562857	0.597508	0.294801	0.172487	0.135636	0.399773	0.151972	0.483424	0.585432	0.398684	0.396039	0.118458	0.552783	0.126749	0.0624817	0.155792	0.286563
112.78	0.565904	0.259608	0.0378494	0.252039	0.126582	0.562826	0.597459	0.294601	0.172501	0.135835	0.399787	0.151933	0.483509	0.58546	0.398999	0.396022	0.118415	0.552843	0.126785	0.0623952	0.155787	0.286865
112.84	0.565758	0.259296	0.0380211	0.251923	0.126511	0.562855	0.597044	0.294878	0.17249	0.135697	0.399173	0.151874	0.483286	0.585387	0.398626	0.395457	0.118239	0.552809	0.126679	0.0624384	0.155722	0.286142
112.9	0.565977	0.259389	0.0374093	0.25193	0.126326	0.562848	0.597155	0.294984	0.17248	0.135252	0.39962	0.151961	0.483366	0.585302	0.398358	0.396028	0.118106	0.552829	0.12662	0.0625512	0.15571	0.285775
112.96	0.566487	0.259804	0.0367172	0.252457	0.126293	0.562792	0.597521	0.294719	0.172489	0.135076	0.400519	0.152055	0.483681	0.585293	0.398628	0.396989	0.118063	0.552924	0.126669	0.0625585	0.155741	0.286187
113.02	0.565903	0.259737	0.0366188	0.250957	0.12604	0.562843	0.598096	0.295019	0.172453	0.134779	0.400933	0.152181	0.48362	0.585318	0.398129	0.397391	0.118448	0.552758	0.126684	0.0627371	0.155836	0.286144
113.08	0.565974	0.25964	0.0367526	0.251253	0.126082	0.562838	0.597824	0.295035	0.172457	0.13484	0.400594	0.152119	0.483554	0.585296	0.39814	0.397058	0.118316	0.552782	0.126649	0.0627004	0.155795	0.285945
113.14	0.56601	0.259592	0.0368197	0.251402	0.126103	0.562835	0.597688	0.295043	0.172459	0.134871	0.400423	0.152088	0.48352	0.585285	0.398145	0.396891	0.118249	0.552793	0.126631	0.062682	0.155774	0.285844
113.2	0.565385	0.259471	0.0367417	0.249842	0.125828	0.562893	0.598208	0.295401	0.172419	0.134539	0.400749	0.152209	0.48342	0.585296	0.397564	0.397215	0.118616	0.552616	0.126628	0.0628748	0.15586	0.285673
113.26	0.564755	0.25937	0.0373328	0.248783	0.125859	0.562927	0.598571	0.29545	0.172404	0.134854	0.400639	0.152202	0.483324	0.585424	0.397572	0.396945	0.119074	0.552479	0.126722	0.0628659	0.155953	0.286178
113.32	0.56505	0.259547	0.0360031	0.248388	0.125401	0.562931	0.598948	0.29576	0.172374	0.133824	0.401706	0.152431	0.483477	0.585244	0.396858	0.398281	0.118895	0.552475	0.126602	0.0631587	0.155953	0.285381
113.38	0.564902	0.259232	0.0361742	0.248267	0.125324	0.562962	0.598531	0.296047	0.172362	0.133682	0.401087	0.152373	0.483248	0.585166	0.39647	0.397715	0.118717	0.552439	0.126492	0.0632054	0.155886	0.28464
113.44	0.564304	0.259184	0.0367451	0.247256	0.125374	0.562989	0.598952	0.296041	0.17235	0.134031	0.401068	0.152371	0.483191	0.585308	0.396555	0.397524	0.119201	0.55231	0.126605	0.063184	0.155989	0.285274
113.5	0.563594	0.258975	0.0373804	0.246081	0.125365	0.563037	0.599202	0.296203	0.172329	0.134278	0.400777	0.152354	0.483016	0.585409	0.396404	0.39709	0.11962	0.552151	0.126662	0.0632015	0.156065	0.285525
113.56	0.563483	0.258815	0.0374434	0.24592	0.125306	0.563057	0.599032	0.29637	0.172321	0.134175	0.400504	0.152337	0.482897	0.585369	0.396167	0.396847	0.119554	0.552121	0.126607	0.0632406	0.156037	0.285139
113.62	0.562842	0.258711	0.0380383	0.244848	0.125336	0.563092	0.599396	0.296421	0.172306	0.134491	0.400393	0.15233	0.4828	0.585497	0.396173	0.396573	0.120019	0.551981	0.126702	0.0632322	0.156132	0.285647
113.68	0.562082	0.258342	0.0387895	0.243698	0.125308	0.563151	0.599397	0.296708	0.17228	0.134701	0.39974	0.152269	0.482507	0.585561	0.395863	0.395798	0.120334	0.55181	0.126706	0.063258	0.156169	0.285538
113.74	0.561328	0.258178	0.0393593	0.242369	0.125278	0.563202	0.599781	0.296862	0.172257	0.134918	0.399617	0.152283	0.482363	0.585674	0.395706	0.395528	0.120824	0.551637	0.126782	0.0632939	0.156266	0.285891
113.8	0.561322	0.258074	0.0394518	0.242455	0.125279	0.563206	0.59959	0.29693	0.172256	0.134915	0.39935	0.152246	0.482287	0.585649	0.395628	0.395271	0.120738	0.551637	0.126746	0.063289	0.156237	0.285659
113.86	0.560522	0.257751	0.040137	0.241154	0.12523	0.563269	0.599724	0.29721	0.172229	0.135095	0.398863	0.152216	0.482025	0.585723	0.39531	0.394659	0.121123	0.551452	0.126767	0.0633334	0.156295	0.28565
113.92	0.560776	0.257898	0.0394944	0.241201	0.125055	0.563255	0.599896	0.297268	0.17222	0.134675	0.399415	0.152312	0.482146	0.585647	0.395105	0.395331	0.121013	0.551479	0.126725	0.0634392	0.156293	0.2854
113.98	0.560807	0.257848	0.0395663	0.24134	0.125075	0.563253	0.599762	0.297279	0.172222	0.134706	0.399238	0.152281	0.482109	0.585636	0.395106	0.395156	0.120948	0.55149	0.126707	0.0634212	0.156273	0.285296
114.04	0.560726	0.257634	0.039702	0.241316	0.125035	0.563272	0.599455	0.297463	0.172214	0.134633	0.39878	0.152232	0.48195	0.585583	0.394864	0.39473	0.120817	0.551469	0.126632	0.0634431	0.156224	0.2848
114.1	0.560502	0.25731	0.0398294	0.24099	0.124914	0.563314	0.599111	0.297809	0.172196	0.134424	0.398217	0.152198	0.481704	0.585497	0.394374	0.394225	0.120685	0.551405	0.126519	0.0635234	0.156167	0.28401
114.16	0.559777	0.257197	0.0403817	0.239706	0.124903	0.563358	0.599552	0.297909	0.172176	0.134677	0.398184	0.152217	0.481598	0.585624	0.394294	0.394034	0.121205	0.551238	0.126616	0.0635467	0.156274	0.284496
114.22	0.559732	0.257037	0.0404975	0.239734	0.124883	0.56337	0.599302	0.298037	0.172171	0.134639	0.397815	0.152173	0.481478	0.585584	0.39413	0.393686	0.121096	0.551227	0.126559	0.0635556	0.156235	0.284127
114.28	0.560055	0.257187	0.0399033	0.239972	0.124746	0.563347	0.599396	0.298052	0.172166	0.134282	0.398284	0.152244	0.481602	0.58551	0.394002	0.394271	0.120942	0.551275	0.126516	0.0636316	0.156221	0.283897
114.34	0.56028	0.257386	0.0391832	0.239879	0.124547	0.563336	0.599703	0.298099	0.172156	0.133828	0.39902	0.152375	0.481761	0.585443	0.393791	0.39513	0.120896	0.551292	0.126491	0.0637573	0.15624	0.283747
114.4	0.560354	0.257366	0.0385483	0.239569	0.124266	0.563353	0.599778	0.298381	0.172133	0.133234	0.399378	0.152483	0.481754	0.585316	0.393249	0.395652	0.120761	0.551265	0.12639	0.0639377	0.15622	0.283064
114.46	0.559693	0.257256	0.0391532	0.238469	0.124295	0.563389	0.600144	0.298437	0.172116	0.133553	0.399261	0.152476	0.481651	0.585447	0.393249	0.395367	0.121243	0.551118	0.126488	0.0639303	0.156317	0.283579
114.52	0.558406	0.257194	0.0402512	0.236234	0.124376	0.563449	0.601126	0.298418	0.172088	0.134233	0.399395	0.152505	0.481565	0.58575	0.393416	0.395142	0.122318	0.550833	0.12674	0.0639055	0.156553	0.284982
114.58	0.558502	0.257145	0.0403772	0.236557	0.124436	0.563437	0.600917	0.298386	0.172094	0.13433	0.39913	0.152447	0.481531	0.585743	0.393498	0.39487	0.122212	0.550864	0.126722	0.0638563	0.156521	0.284905
114.64	0.558455	0.256983	0.0404941	0.236582	0.124415	0.563449	0.600667	0.298517	0.172089	0.134291	0.398759	0.152403	0.481409	0.585702	0.393329	0.394519	0.122104	0.550851	0.126665	0.063866	0.156482	0.284532
114.7	0.55838	0.256874	0.040537	0.236472	0.124373	0.563464	0.60055	0.298635	0.172083	0.134221	0.398567	0.152391	0.481325	0.585673	0.393162	0.394348	0.12206	0.550829	0.126626	0.0638936	0.156462	0.284264
114.76	0.559027	0.257305	0.0399338	0.23736	0.124419	0.563386	0.600786	0.298264	0.172103	0.134169	0.399352	0.152439	0.481669	0.585679	0.393615	0.395182	0.121931	0.550975	0.126679	0.063839	0.156476	0.28476
114.82	0.559057	0.257253	0.0400076	0.237497	0.124439	0.563384	0.600651	0.298277	0.172105	0.1342	0.39917	0.152407	0.481631	0.585668	0.393614	0.395002	0.121865	0.550985	0.12666	0.0638211	0.156455	0.284654
114.88	0.558972	0.257035	0.0401466	0.237467	0.124397	0.563403	0.60034	0.298468	0.172096	0.134125	0.3987	0.152357	0.481466	0.585612	0.393361	0.394563	0.121733	0.550961	0.126583	0.0638447	0.156405	0.284143
114.94	0.558667	0.256594	0.0403196	0.237025	0.124227	0.563462	0.599872	0.298945	0.172071	0.133841	0.397927	0.152311	0.481126	0.585491	0.392683	0.393871	0.121555	0.55087	0.126428	0.063956	0.156327	0.283059
115	0.558696	0.25654	0.0403942	0.237161	0.124247	0.563459	0.599735	0.29896	0.172072	0.133872	0.397742	0.152278	0.481086	0.585479	0.392681	0.393687	0.121488	0.55088	0.126409	0.063938	0.156306	0.282949
115.06	0.558095	0.256536	0.0409679	0.23615	0.12432	0.563481	0.600222	0.298898	0.172062	0.134268	0.397814	0.152282	0.481066	0.585643	0.39285	0.393566	0.122026	0.550752	0.126547	0.0639025	0.156425	0.283744
115.12	0.55798	0.25637	0.0410329	0.235983	0.124256	0.563503	0.600046	0.299078	0.172052	0.134161	0.397521	0.152265	0.480937	0.585597	0.392594	0.393304	0.121959	0.550717	0.126489	0.0639444	0.156395	0.283335
115.18	0.557971	0.256261	0.0411304	0.236063	0.124255	0.563509	0.599851	0.299153	0.17205	0.134157	0.397238	0.152226	0.480854	0.58557	0.392506	0.393032	0.121871	0.550715	0.12645	0.0639404	0.156364	0.283089
115.24	0.558085	0.256297	0.0404618	0.235802	0.123986	0.563519	0.599986	0.299383	0.172029	0.133587	0.397698	0.152342	0.480887	0.585454	0.392032	0.393652	0.121757	0.550697	0.126365	0.064112	0.156354	0.282524
115.3	0.557893	0.25602	0.0405704	0.235524	0.123878	0.563556	0.599692	0.299686	0.172012	0.133409	0.397208	0.152313	0.48067	0.585376	0.391601	0.393212	0.121644	0.550638	0.126267	0.0641828	0.156304	0.281836
115.36	0.557967	0.256	0.0399234	0.235207	0.123586	0.563575	0.599767	0.299979	0.171987	0.132803	0.39757	0.152424	0.480659	0.585242	0.391035	0.393746	0.121506	0.550607	0.126162	0.0643697	0.156283	0.281128
115.42	0.558268	0.256181	0.0385422	0.234794	0.123086	0.563581	0.600149	0.300324	0.17195	0.131735	0.398687	0.152671	0.48081	0.585036	0.390247	0.395169	0.12132	0.550593	0.126031	0.0646881	0.15628	0.280261
115.48	0.558365	0.256129	0.0386656	0.235118	0.123145	0.56357	0.599935	0.300295	0.171956	0.131827	0.398415	0.152611	0.480774	0.585027	0.390323	0.394889	0.121208	0.550624	0.12601	0.0646393	0.156247	0.28017
115.54	0.558502	0.256132	0.0387679	0.2355	0.123227	0.563551	0.599779	0.300205	0.171966	0.131955	0.39824	0.152557	0.480781	0.585035	0.390488	0.394696	0.121118	0.550667	0.12601	0.0645758	0.156224	0.280218
115.6	0.558712	0.256115	0.0382182	0.235564	0.123012	0.56355	0.599695	0.300412	0.17195	0.131474	0.398429	0.152615	0.480777	0.584905	0.390078	0.395042	0.120887	0.550679	0.125902	0.0647018	0.15618	0.279547
115.66	0.558226	0.256256	0.0380256	0.234196	0.122813	0.563578	0.600517	0.300508	0.171919	0.131304	0.399254	0.152778	0.480872	0.58498	0.389855	0.395825	0.12141	0.550531	0.125997	0.0648446	0.156322	0.280032
115.72	0.556981	0.256276	0.0384019	0.231499	0.1226	0.563653	0.601788	0.300712	0.171866	0.131396	0.400043	0.152962	0.480853	0.585184	0.389542	0.396407	0.122483	0.550204	0.126193	0.0650134	0.156577	0.281018
115.78	0.556184	0.256099	0.0389928	0.230112	0.122563	0.563708	0.602178	0.300882	0.17184	0.131621	0.399908	0.152977	0.480695	0.585297	0.389362	0.396118	0.123011	0.550012	0.126274	0.065054	0.15668	0.281379
115.84	0.556173	0.255989	0.0390885	0.230185	0.122559	0.563714	0.601985	0.300962	0.171837	0.131613	0.399623	0.152938	0.48061	0.585268	0.389266	0.395845	0.122922	0.550008	0.126234	0.0650521	0.156648	0.281124
115.9	0.556095	0.255877	0.0391323	0.230073	0.122513	0.563729	0.601866	0.301087	0.17183	0.131541	0.399424	0.152927	0.480521	0.585235	0.389087	0.395667	0.122877	0.549983	0.126194	0.0650818	0.156628	0.280842
115.96	0.556084	0.255767	0.0392283	0.230146	0.122508	0.563735	0.601672	0.301167	0.171827	0.131533	0.399137	0.152888	0.480435	0.585205	0.38899	0.395393	0.122788	0.549979	0.126153	0.0650798	0.156596	0.280585
116.02	0.555955	0.255487	0.0393906	0.23005	0.122435	0.563764	0.601298	0.301437	0.171813	0.131417	0.398548	0.152832	0.480213	0.585125	0.388622	0.394848	0.122631	0.549937	0.126051	0.0651227	0.156534	0.279902
116.08	0.555441	0.255537	0.0400027	0.229252	0.122572	0.56377	0.601777	0.301268	0.171811	0.131917	0.398637	0.152815	0.48024	0.585316	0.388965	0.394717	0.123167	0.549838	0.126214	0.0650403	0.156656	0.280883
116.14	0.555591	0.255628	0.0393015	0.229042	0.122314	0.563773	0.601968	0.301446	0.171792	0.131375	0.399205	0.152942	0.480316	0.585208	0.388558	0.395444	0.123074	0.549828	0.126147	0.0652041	0.156655	0.280438
116.2	0.555396	0.255346	0.0394117	0.228759	0.122199	0.563812	0.601668	0.301763	0.171773	0.131194	0.3987	0.152913	0.480089	0.585122	0.388104	0.394995	0.122961	0.549763	0.126044	0.0652794	0.156603	0.279725
116.26	0.555317	0.255233	0.0394557	0.228646	0.122152	0.563828	0.601548	0.30189	0.171765	0.131121	0.398497	0.152902	0.479998	0.585087	0.387922	0.394814	0.122915	0.549737	0.126003	0.0653097	0.156583	0.279439
116.32	0.554589	0.255167	0.0400065	0.227362	0.122161	0.563868	0.602059	0.301937	0.171745	0.13142	0.39856	0.152929	0.479927	0.585235	0.38792	0.394699	0.123497	0.549567	0.126126	0.065321	0.156707	0.280087
116.38	0.55378	0.254986	0.0406011	0.225963	0.122124	0.563924	0.602449	0.302111	0.171718	0.131646	0.39842	0.152944	0.479764	0.585348	0.387734	0.394402	0.124034	0.54937	0.126209	0.0653626	0.156812	0.280449
116.44	0.553663	0.254817	0.0406673	0.225793	0.122054	0.563948	0.602269	0.302303	0.171706	0.131538	0.398114	0.152927	0.479626	0.585295	0.387459	0.394129	0.123967	0.54933	0.126147	0.0654081	0.15678	0.280019
116.5	0.553506	0.254591	0.0407555	0.225567	0.12196	0.56398	0.602029	0.30256	0.17169	0.131393	0.397705	0.152904	0.479442	0.585224	0.387091	0.393764	0.123877	0.549276	0.126065	0.0654691	0.156739	0.279445
116.56	0.552695	0.25441	0.04135	0.224167	0.121922	0.564036	0.602417	0.302736	0.171663	0.131619	0.397563	0.152919	0.479278	0.585336	0.386903	0.393464	0.124418	0.549077	0.126147	0.065511	0.156843	0.279805
116.62	0.552695	0.25441	0.04135	0.224167	0.121922	0.564036	0.602417	0.302736	0.171663	0.131619	0.397563	0.152919	0.479278	0.585336	0.386903	0.393464	0.124418	0.549077	0.126147	0.065511	0.156843	0.279805
116.68	0.552758	0.25441	0.0414055	0.224346	0.121963	0.564027	0.602343	0.302692	0.171667	0.131684	0.397473	0.152891	0.47928	0.585342	0.386985	0.393364	0.124375	0.549099	0.126147	0.0654793	0.156832	0.279831
116.74	0.55264	0.254241	0.0414718	0.224176	0.121892	0.564051	0.602163	0.302886	0.171655	0.131575	0.397164	0.152874	0.479141	0.585288	0.386707	0.393088	0.124308	0.549058	0.126085	0.0655252	0.156801	0.279398
116.8	0.552443	0.253958	0.0415822	0.223893	0.121774	0.564091	0.601862	0.303209	0.171635	0.131394	0.396647	0.152845	0.478907	0.585197	0.386242	0.392626	0.124196	0.548988	0.125981	0.0656021	0.156748	0.278675
116.86	0.552404	0.253901	0.0416043	0.223836	0.12175	0.564099	0.601802	0.303274	0.171631	0.131358	0.396544	0.152839	0.47886	0.585179	0.386148	0.392533	0.124174	0.548974	0.12596	0.0656175	0.156737	0.278529
116.92	0.551934	0.253944	0.0422816	0.223194	0.12193	0.564096	0.602207	0.303061	0.171634	0.131924	0.396541	0.152793	0.478888	0.585381	0.386577	0.392294	0.124678	0.548893	0.126126	0.0655024	0.156852	0.279546
116.98	0.551776	0.253717	0.0423703	0.222966	0.121835	0.564128	0.601966	0.303322	0.171617	0.131779	0.396124	0.15277	0.478699	0.585308	0.386202	0.391921	0.124589	0.548837	0.126042	0.0655642	0.15681	0.278965
117.04	0.551277	0.253815	0.042973	0.222196	0.121998	0.564126	0.602507	0.303087	0.171619	0.13232	0.396316	0.152758	0.478772	0.585523	0.386644	0.391876	0.125161	0.548748	0.12623	0.0654652	0.156946	0.280106
117.1	0.550493	0.253687	0.0435499	0.22084	0.121983	0.564175	0.602956	0.3032	0.171595	0.132584	0.396274	0.152779	0.478652	0.585654	0.386547	0.391663	0.125731	0.548559	0.126335	0.0654921	0.157063	0.280613
117.16	0.550453	0.25363	0.0435721	0.220783	0.12196	0.564183	0.602895	0.303266	0.171591	0.132547	0.396169	0.152773	0.478604	0.585636	0.386453	0.391569	0.12571	0.548545	0.126314	0.0655076	0.157052	0.280468
117.22	0.549548	0.253329	0.0442156	0.219254	0.121873	0.564256	0.603161	0.303576	0.171554	0.132702	0.395812	0.152777	0.47834	0.585711	0.386072	0.391073	0.126216	0.548312	0.126356	0.0655812	0.157137	0.280538
117.28	0.54984	0.253535	0.043523	0.21933	0.121697	0.564235	0.603402	0.303587	0.171546	0.132295	0.396507	0.152891	0.478512	0.585642	0.385921	0.391899	0.126126	0.548349	0.126329	0.0656866	0.157146	0.280401
117.34	0.549489	0.253687	0.0442289	0.218951	0.121969	0.564206	0.603862	0.303196	0.171562	0.13301	0.396622	0.152829	0.478637	0.58589	0.386625	0.39174	0.126643	0.548315	0.12654	0.065507	0.157274	0.281751
117.4	0.548614	0.253441	0.0448542	0.217468	0.121905	0.564272	0.604189	0.303443	0.171529	0.133202	0.396368	0.152838	0.478419	0.585985	0.386337	0.391336	0.127175	0.548094	0.126604	0.0655654	0.15737	0.281968
117.46	0.548383	0.253779	0.0439585	0.216131	0.121518	0.56428	0.605258	0.303556	0.171489	0.132618	0.397923	0.153124	0.478689	0.585989	0.385946	0.392984	0.127638	0.547969	0.126677	0.0658218	0.157528	0.282323
117.52	0.547695	0.25368	0.0438488	0.214487	0.121209	0.564342	0.605836	0.303926	0.171438	0.132297	0.398357	0.153273	0.478593	0.585987	0.385323	0.393425	0.128106	0.547747	0.126693	0.066036	0.157635	0.282227
117.58	0.547827	0.253657	0.0432397	0.214326	0.120931	0.564354	0.605835	0.304204	0.171413	0.131738	0.398638	0.153366	0.478573	0.585841	0.384783	0.393884	0.127935	0.547723	0.126582	0.0662075	0.157603	0.281503
117.64	0.548078	0.253807	0.0425613	0.214338	0.120725	0.564341	0.606018	0.304282	0.1714	0.131288	0.399236	0.153477	0.478698	0.58575	0.38453	0.394629	0.127826	0.547744	0.126533	0.0663316	0.157602	0.281218
117.7	0.548017	0.253634	0.0426872	0.214333	0.120692	0.564357	0.605765	0.30444	0.171392	0.131243	0.39883	0.153432	0.478554	0.5857	0.384321	0.394243	0.127722	0.54772	0.12647	0.0663482	0.15756	0.280802
117.76	0.547916	0.253403	0.0428361	0.214271	0.120633	0.564382	0.60545	0.304667	0.171378	0.131161	0.398314	0.15338	0.478361	0.58563	0.384014	0.393761	0.127595	0.54768	0.126385	0.0663812	0.157507	0.280236
117.82	0.548136	0.25346	0.0429908	0.214841	0.120782	0.564346	0.605301	0.304468	0.171397	0.131395	0.398148	0.153301	0.478417	0.58567	0.384358	0.393545	0.127494	0.547759	0.126407	0.0662686	0.157486	0.28047
117.88	0.547974	0.253228	0.0430814	0.214608	0.120681	0.56438	0.605054	0.30474	0.171379	0.131246	0.39772	0.153277	0.47822	0.585592	0.383966	0.393162	0.127408	0.547698	0.126321	0.0663337	0.157443	0.279872
117.94	0.547265	0.25315	0.0437058	0.21345	0.120731	0.564412	0.605497	0.304747	0.171363	0.131618	0.397692	0.153277	0.478146	0.585751	0.384043	0.392935	0.127977	0.547537	0.126451	0.0663137	0.157563	0.280565
118	0.54771	0.253451	0.0422763	0.213301	0.120272	0.564395	0.605933	0.304952	0.171332	0.130643	0.398992	0.153531	0.478396	0.585559	0.383444	0.394548	0.127797	0.547557	0.126352	0.0665983	0.157572	0.279954
118.06	0.548145	0.253776	0.0415782	0.213657	0.12018	0.564347	0.606232	0.304784	0.171338	0.130364	0.399831	0.153633	0.478673	0.585532	0.383563	0.395488	0.127709	0.547646	0.126367	0.0666435	0.157594	0.280142
118.12	0.547983	0.253543	0.0416693	0.213423	0.120078	0.564382	0.605984	0.305058	0.17132	0.130214	0.399401	0.15361	0.478475	0.585453	0.383166	0.395106	0.127623	0.547584	0.12628	0.0667099	0.15755	0.279538
118.18	0.547128	0.253347	0.0422819	0.21197	0.120034	0.564441	0.606375	0.305247	0.171289	0.130447	0.399251	0.153627	0.478299	0.585565	0.382961	0.394792	0.128195	0.547368	0.126367	0.0667556	0.15766	0.279904
118.24	0.547106	0.25323	0.0423863	0.212022	0.120024	0.564449	0.606182	0.305341	0.171285	0.130438	0.398944	0.153587	0.478201	0.585533	0.382844	0.394496	0.128111	0.547358	0.126324	0.0667569	0.157628	0.27963
118.3	0.546365	0.253033	0.0431197	0.210901	0.120063	0.56449	0.606435	0.305444	0.171263	0.130802	0.39861	0.153547	0.478028	0.58566	0.382801	0.39397	0.128605	0.547184	0.126412	0.0667385	0.157718	0.280053
118.36	0.54626	0.252797	0.0432715	0.210833	0.12	0.564516	0.606116	0.305679	0.171249	0.130717	0.398081	0.153495	0.477828	0.585587	0.382481	0.393476	0.128478	0.54714	0.126324	0.0667734	0.157663	0.279472
118.42	0.546137	0.252621	0.0433402	0.210656	0.119922	0.564542	0.605929	0.305889	0.171235	0.130605	0.397752	0.153477	0.477676	0.585525	0.382178	0.393182	0.128414	0.547092	0.126258	0.0668239	0.15763	0.279013
118.48	0.546632	0.252947	0.042699	0.211176	0.11987	0.564484	0.606162	0.305676	0.171245	0.130388	0.39851	0.153552	0.477959	0.585507	0.38238	0.394031	0.128285	0.547203	0.126274	0.0668379	0.157642	0.279231
118.54	0.546467	0.252711	0.042791	0.21094	0.119765	0.564519	0.605911	0.305957	0.171226	0.130238	0.39807	0.153528	0.477756	0.585424	0.381974	0.393639	0.128198	0.547138	0.126186	0.0669056	0.157597	0.278615
118.6	0.546385	0.252593	0.042837	0.210821	0.119712	0.564537	0.605785	0.306097	0.171216	0.130162	0.397849	0.153516	0.477654	0.585383	0.38177	0.393442	0.128154	0.547106	0.126141	0.0669396	0.157575	0.278307
118.66	0.546321	0.252415	0.0429663	0.210812	0.119674	0.564554	0.605526	0.306266	0.171206	0.130114	0.397424	0.153469	0.477502	0.585327	0.381546	0.393039	0.128047	0.547078	0.126074	0.0669583	0.157531	0.277869
118.72	0.546238	0.252297	0.0430123	0.210693	0.119621	0.564572	0.605401	0.306407	0.171196	0.130039	0.397202	0.153457	0.477399	0.585285	0.381341	0.392841	0.128003	0.547045	0.12603	0.0669925	0.157508	0.277559
118.78	0.546173	0.252117	0.043142	0.210684	0.119583	0.56459	0.605141	0.306577	0.171186	0.12999	0.396773	0.15341	0.477245	0.585229	0.381114	0.392434	0.127895	0.547016	0.125962	0.0670114	0.157463	0.277118
118.84	0.545387	0.252036	0.0437162	0.20933	0.119591	0.564633	0.60566	0.30663	0.171164	0.130302	0.396838	0.153439	0.477166	0.585384	0.381107	0.392308	0.128525	0.546827	0.126096	0.0670242	0.157598	0.277799
118.9	0.545263	0.251859	0.0437854	0.209152	0.11951	0.56466	0.605471	0.306844	0.171149	0.130188	0.396502	0.153422	0.47701	0.58532	0.380797	0.392007	0.128459	0.546776	0.126028	0.0670757	0.157564	0.277331
118.96	0.545238	0.251738	0.0438933	0.2092	0.119499	0.564668	0.605274	0.306944	0.171144	0.130178	0.396182	0.15338	0.476907	0.585285	0.380671	0.391697	0.128374	0.546764	0.125983	0.0670777	0.15753	0.277045
119.02	0.545496	0.25185	0.0440334	0.209822	0.119678	0.564622	0.605186	0.306672	0.171169	0.130452	0.39612	0.153303	0.477014	0.585351	0.381125	0.391569	0.128293	0.546863	0.126028	0.0669454	0.157521	0.277437
119.08	0.545429	0.251669	0.0441655	0.209811	0.11964	0.56464	0.604924	0.306845	0.171159	0.130404	0.395684	0.153255	0.476858	0.585294	0.380896	0.391156	0.128185	0.546833	0.125959	0.0669643	0.157476	0.276992
119.14	0.545379	0.251424	0.0443843	0.20991	0.119616	0.564657	0.604524	0.307047	0.171148	0.130384	0.395035	0.15317	0.476649	0.585222	0.380643	0.390525	0.128011	0.546808	0.125868	0.0669678	0.157408	0.276413
119.2	0.545535	0.251519	0.0436431	0.209686	0.119326	0.564663	0.60472	0.307251	0.171124	0.129812	0.395641	0.153311	0.476723	0.585094	0.380178	0.391317	0.127916	0.546789	0.125792	0.067151	0.157406	0.275918
119.26	0.544764	0.250381	0.0439101	0.209805	0.119816	0.56461	0.60384	0.30764	0.17117	0.1294	0.395227	0.153443	0.476268	0.584932	0.379562	0.391001	0.127588	0.546871	0.12584	0.067269	0.157143	0.274968
119.32	0.544722	0.250321	0.0439334	0.209745	0.119788	0.564619	0.603776	0.307713	0.171165	0.129362	0.395113	0.153437	0.476215	0.58491	0.379456	0.390898	0.127565	0.546854	0.125817	0.0672865	0.157131	0.274809
119.38	0.544822	0.250376	0.0439726	0.209974	0.119858	0.5646	0.603766	0.307597	0.171175	0.129465	0.395129	0.153413	0.476268	0.58494	0.379644	0.390889	0.127544	0.546893	0.12584	0.0672362	0.157132	0.274992
119.44	0.544796	0.250252	0.044082	0.210024	0.119847	0.564609	0.603564	0.307701	0.17117	0.129454	0.394801	0.153371	0.476162	0.584903	0.379513	0.390571	0.127455	0.546881	0.125793	0.0672385	0.157097	0.274696
119.5	0.545052	0.250402	0.0433772	0.210029	0.119625	0.564595	0.603749	0.307792	0.171156	0.128983	0.395426	0.15349	0.476289	0.584802	0.379232	0.391358	0.127338	0.5469	0.12574	0.067373	0.157095	0.274379
119.56	0.544879	0.250824	0.0432369	0.209362	0.119661	0.564552	0.6047	0.307412	0.17116	0.129187	0.396614	0.153615	0.476658	0.585009	0.379745	0.39241	0.127916	0.546875	0.125961	0.0673494	0.157279	0.275769
119.62	0.54508	0.250938	0.0433142	0.209825	0.119802	0.564515	0.604682	0.307179	0.171181	0.129395	0.39665	0.153567	0.476766	0.585069	0.380123	0.392393	0.127875	0.546954	0.126007	0.0672481	0.15728	0.276141
119.68	0.544954	0.250756	0.0433848	0.209642	0.11972	0.564542	0.604489	0.307399	0.171165	0.12928	0.396305	0.153549	0.476606	0.585002	0.379804	0.392085	0.127807	0.546902	0.125937	0.0673012	0.157245	0.275659
119.74	0.544657	0.250333	0.0435497	0.209217	0.119527	0.564606	0.604038	0.307915	0.171128	0.129009	0.395495	0.153506	0.476228	0.584844	0.379054	0.391363	0.127646	0.546779	0.125775	0.0674258	0.157161	0.274529
119.8	0.544573	0.250212	0.0435968	0.209095	0.119472	0.564625	0.603909	0.308063	0.171117	0.128932	0.395263	0.153494	0.47612	0.584798	0.378838	0.391155	0.1276	0.546744	0.125728	0.0674615	0.157137	0.274205
119.86	0.543641	0.249947	0.0442541	0.20753	0.119397	0.564697	0.604246	0.308341	0.171078	0.129134	0.394979	0.153506	0.475874	0.584888	0.378505	0.390711	0.128183	0.546494	0.125796	0.0675288	0.157239	0.274418
119.92	0.543585	0.249694	0.0444763	0.207623	0.119372	0.564716	0.603839	0.308555	0.171067	0.12911	0.39431	0.15342	0.475654	0.584811	0.378234	0.390062	0.128004	0.546466	0.125701	0.0675347	0.157168	0.273813
119.98	0.543657	0.249668	0.0437715	0.207273	0.119018	0.56474	0.603906	0.308916	0.17103	0.128452	0.39469	0.153553	0.475617	0.584629	0.377535	0.390662	0.12786	0.546408	0.125576	0.0677597	0.157141	0.272975
120.04	0.542763	0.249462	0.0444069	0.205763	0.118969	0.564804	0.604307	0.309123	0.170995	0.128693	0.39452	0.153572	0.475422	0.584741	0.377305	0.390317	0.128471	0.546173	0.125667	0.0678098	0.157256	0.273349
120.1	0.543246	0.249851	0.0436628	0.206174	0.118897	0.564743	0.60468	0.308875	0.171008	0.128435	0.395526	0.153687	0.475772	0.58474	0.377534	0.391427	0.128401	0.546287	0.125706	0.0678424	0.157291	0.273704
120.16	0.541661	0.24854	0.0446124	0.205008	0.119423	0.564733	0.604176	0.30937	0.171031	0.128362	0.394945	0.153819	0.475157	0.584713	0.376851	0.390745	0.128658	0.546171	0.125871	0.0679648	0.157136	0.273286
120.22	0.541618	0.248479	0.0446361	0.204946	0.119394	0.564743	0.604111	0.309446	0.171025	0.128323	0.394827	0.153813	0.475101	0.584688	0.37674	0.390639	0.128635	0.546153	0.125847	0.0679832	0.157123	0.27312
120.28	0.539683	0.247877	0.0459825	0.201726	0.119212	0.5649	0.604716	0.310095	0.170938	0.128691	0.394122	0.153832	0.474536	0.584838	0.375937	0.389622	0.129802	0.545617	0.125961	0.0681407	0.157317	0.27337
120.34	0.538819	0.247727	0.046596	0.200268	0.119192	0.564955	0.605179	0.310229	0.170908	0.128972	0.394066	0.153857	0.474393	0.584974	0.375813	0.389378	0.130445	0.545395	0.126078	0.0681733	0.157446	0.273909
120.4	0.538699	0.247475	0.0467588	0.200181	0.119121	0.564984	0.604846	0.310497	0.170889	0.128881	0.393483	0.153802	0.474162	0.584883	0.375444	0.388828	0.130315	0.545339	0.125982	0.0682151	0.157385	0.273268
120.46	0.538656	0.247414	0.0467825	0.20012	0.119092	0.564994	0.604781	0.310574	0.170884	0.128842	0.393362	0.153796	0.474105	0.584859	0.375331	0.38872	0.130293	0.545319	0.125958	0.0682338	0.157372	0.273101
120.52	0.538656	0.247414	0.0467825	0.20012	0.119092	0.564994	0.604781	0.310574	0.170884	0.128842	0.393362	0.153796	0.474105	0.584859	0.375331	0.38872	0.130293	0.545319	0.125958	0.0682338	0.157372	0.273101
120.58	0.538865	0.247502	0.0460933	0.20005	0.118831	0.564991	0.604904	0.310752	0.170861	0.128324	0.393881	0.153915	0.474174	0.584727	0.374915	0.389424	0.130155	0.545315	0.125879	0.0683945	0.157358	0.272602
120.64	0.538822	0.247441	0.0461171	0.199988	0.118802	0.565001	0.604838	0.310829	0.170855	0.128285	0.39376	0.153908	0.474117	0.584701	0.374801	0.389315	0.130132	0.545296	0.125855	0.0684133	0.157345	0.272435
120.7	0.538839	0.247301	0.0462995	0.200184	0.118832	0.565001	0.604561	0.310904	0.170854	0.128336	0.393312	0.153834	0.473998	0.584669	0.374734	0.38886	0.130003	0.545299	0.125806	0.0683854	0.157297	0.272144
120.76	0.538667	0.247056	0.046395	0.199937	0.118715	0.565041	0.604299	0.311216	0.170829	0.12818	0.392824	0.15381	0.473765	0.584567	0.374276	0.388422	0.129913	0.54522	0.125708	0.0684612	0.157246	0.271469
120.82	0.538856	0.247161	0.0464831	0.20038	0.118861	0.565002	0.604282	0.310979	0.170852	0.128388	0.39286	0.15376	0.473877	0.584635	0.374666	0.388401	0.129873	0.545303	0.125756	0.0683572	0.157249	0.271852
120.88	0.539004	0.247206	0.0465957	0.200764	0.118978	0.564973	0.604199	0.310819	0.170868	0.128559	0.392774	0.153703	0.473931	0.584679	0.374942	0.38827	0.129811	0.545367	0.12578	0.0682719	0.157239	0.272066
120.94	0.539012	0.247135	0.0466883	0.200864	0.118993	0.564973	0.604058	0.310857	0.170868	0.128585	0.392546	0.153666	0.473871	0.584662	0.374908	0.388038	0.129745	0.545369	0.125755	0.0682575	0.157215	0.271919
121	0.539268	0.247285	0.0459666	0.200856	0.118758	0.56496	0.604248	0.310959	0.170851	0.128099	0.393193	0.153792	0.473999	0.584553	0.374601	0.388861	0.129627	0.545386	0.125699	0.0684014	0.157213	0.271581
121.06	0.539146	0.247028	0.0461308	0.200769	0.118684	0.56499	0.603908	0.311234	0.170832	0.128006	0.392595	0.153735	0.473762	0.584459	0.37422	0.388298	0.129491	0.545328	0.1256	0.0684447	0.157149	0.27092
121.12	0.539068	0.246833	0.0462714	0.200744	0.118639	0.56501	0.603634	0.311431	0.170818	0.127953	0.392117	0.153684	0.473583	0.584389	0.373952	0.387842	0.129378	0.545289	0.125525	0.068469	0.157099	0.270427
121.18	0.538945	0.246574	0.0464366	0.200656	0.118565	0.56504	0.603292	0.311709	0.170799	0.127859	0.391512	0.153627	0.473343	0.584293	0.373565	0.387271	0.129241	0.545229	0.125425	0.0685127	0.157035	0.269758
121.24	0.538866	0.246377	0.0465781	0.200631	0.118519	0.565061	0.603015	0.311909	0.170785	0.127806	0.391028	0.153576	0.473161	0.584222	0.373293	0.386809	0.129126	0.54519	0.125349	0.0685374	0.156983	0.269259
121.3	0.53883	0.246242	0.0466958	0.200668	0.118504	0.565071	0.602804	0.31203	0.170777	0.127791	0.390667	0.153531	0.473038	0.584177	0.373138	0.386458	0.129035	0.545171	0.125298	0.0685427	0.156945	0.268931
121.36	0.538452	0.246462	0.0457738	0.199058	0.117985	0.565102	0.603801	0.312344	0.170713	0.12707	0.392147	0.153852	0.473207	0.584107	0.372409	0.388109	0.129525	0.544969	0.125327	0.0688853	0.157096	0.268939
121.42	0.538556	0.246443	0.0459104	0.199381	0.118073	0.565083	0.603649	0.312264	0.170723	0.127199	0.391933	0.153788	0.473201	0.584125	0.372569	0.387862	0.129437	0.545013	0.125325	0.0688186	0.157072	0.268978
121.48	0.538769	0.246531	0.0452019	0.199307	0.117799	0.56508	0.603771	0.312453	0.1707	0.126665	0.392463	0.153911	0.47327	0.583984	0.372129	0.388589	0.129291	0.545007	0.125241	0.0689869	0.157055	0.26845
121.54	0.538171	0.246662	0.0449828	0.19776	0.117549	0.565114	0.604646	0.312582	0.170658	0.126474	0.39342	0.154111	0.473371	0.584053	0.371833	0.389524	0.129932	0.544808	0.125355	0.0691645	0.157224	0.268985
121.6	0.538524	0.246867	0.0442891	0.19797	0.117379	0.56508	0.604827	0.312569	0.170652	0.126081	0.394101	0.154216	0.473558	0.583974	0.37171	0.390359	0.12979	0.544866	0.12532	0.0692611	0.157223	0.268828
121.66	0.537541	0.246585	0.044971	0.196338	0.117293	0.565159	0.605169	0.312876	0.170607	0.126291	0.393788	0.154231	0.473284	0.584056	0.371332	0.389878	0.130418	0.544588	0.125391	0.0693367	0.15733	0.269031
121.72	0.537566	0.246492	0.0442647	0.19591	0.116876	0.565197	0.605162	0.313356	0.170557	0.125569	0.394046	0.15437	0.47317	0.583818	0.37044	0.390395	0.130247	0.544492	0.12523	0.0696018	0.157285	0.267948
121.78	0.53658	0.246209	0.0449464	0.194277	0.116788	0.565276	0.605502	0.313666	0.170511	0.125778	0.39373	0.154385	0.472893	0.583898	0.370057	0.389911	0.130879	0.54421	0.125301	0.0696785	0.157392	0.268149
121.84	0.536778	0.246243	0.045125	0.194809	0.11695	0.565237	0.605351	0.313466	0.170533	0.126008	0.393541	0.154295	0.472946	0.583955	0.370417	0.389657	0.130773	0.544298	0.125324	0.0695592	0.157371	0.268385
121.9	0.53651	0.245863	0.0452723	0.194427	0.116759	0.5653	0.604944	0.313966	0.170492	0.125766	0.392769	0.154258	0.472573	0.583783	0.369678	0.388968	0.130633	0.544165	0.125168	0.0696822	0.157289	0.267312
121.96	0.536376	0.245673	0.045346	0.194235	0.116663	0.565331	0.604741	0.314217	0.170471	0.125645	0.392381	0.154239	0.472385	0.583696	0.369307	0.388621	0.130562	0.544097	0.12509	0.069744	0.157248	0.266773
122.02	0.536242	0.245482	0.0454197	0.194044	0.116566	0.565363	0.604537	0.314469	0.170449	0.125524	0.391992	0.15422	0.472197	0.583608	0.368934	0.388274	0.130491	0.544029	0.125012	0.0698059	0.157206	0.266232
122.08	0.536247	0.245408	0.0455129	0.194136	0.116577	0.565364	0.604395	0.314515	0.170447	0.125546	0.391753	0.154181	0.47213	0.583588	0.368887	0.388031	0.130424	0.544029	0.124984	0.0697936	0.157181	0.266068
122.14	0.536023	0.24509	0.0456359	0.193817	0.116415	0.565417	0.604055	0.314938	0.170412	0.125344	0.391099	0.15415	0.471813	0.58344	0.368262	0.387447	0.130305	0.543914	0.124852	0.0698975	0.157111	0.265161
122.2	0.535978	0.245027	0.0456605	0.193753	0.116383	0.565428	0.603987	0.315023	0.170404	0.125304	0.390968	0.154143	0.471749	0.58341	0.368136	0.387329	0.130281	0.543891	0.124826	0.0699183	0.157096	0.264979
122.26	0.535664	0.244582	0.0458326	0.193306	0.116154	0.565503	0.60351	0.315619	0.170353	0.125021	0.390045	0.154099	0.471301	0.583198	0.367252	0.386504	0.130113	0.543728	0.12464	0.0700647	0.156997	0.263701
122.32	0.53476	0.244423	0.046469	0.19179	0.116128	0.565563	0.603987	0.31577	0.170319	0.125312	0.389978	0.154126	0.47114	0.583334	0.367107	0.386236	0.130806	0.543483	0.124764	0.0701017	0.157133	0.264262
122.38	0.534625	0.244232	0.0465428	0.191598	0.116029	0.565595	0.603783	0.316027	0.170297	0.125191	0.38958	0.154107	0.470946	0.583242	0.366725	0.385879	0.130735	0.543411	0.124684	0.0701649	0.15709	0.263711
122.44	0.534923	0.244444	0.0457783	0.191639	0.115805	0.565572	0.604039	0.316061	0.170285	0.124729	0.390379	0.154248	0.471138	0.58315	0.366506	0.386861	0.130635	0.543445	0.124648	0.0703007	0.157101	0.26352
122.5	0.534607	0.243998	0.0459507	0.191191	0.115571	0.565649	0.603561	0.316667	0.170232	0.124445	0.389445	0.154204	0.470681	0.582931	0.365606	0.386025	0.130466	0.543277	0.124459	0.0704497	0.157	0.262227
122.56	0.534562	0.243934	0.0459753	0.191127	0.115538	0.56566	0.603493	0.316753	0.170224	0.124405	0.389311	0.154197	0.470615	0.582899	0.365477	0.385905	0.130442	0.543253	0.124432	0.0704711	0.156985	0.262041
122.62	0.534867	0.243992	0.0453955	0.191343	0.115329	0.565639	0.603459	0.316891	0.170206	0.123981	0.389618	0.154261	0.470665	0.58276	0.365145	0.386392	0.130201	0.543282	0.124336	0.070586	0.156942	0.261496
122.68	0.535032	0.243934	0.0447915	0.191279	0.115007	0.565651	0.603363	0.317243	0.170168	0.123411	0.389771	0.154346	0.470587	0.582544	0.364472	0.386773	0.129955	0.54324	0.124186	0.0707785	0.15688	0.260558
122.74	0.535235	0.244096	0.0439748	0.191101	0.1147	0.565647	0.603624	0.317404	0.170142	0.122841	0.390555	0.154517	0.470719	0.582406	0.364038	0.38778	0.129872	0.543227	0.124123	0.0709721	0.156888	0.26016
122.8	0.534322	0.243935	0.0446171	0.18957	0.114671	0.565709	0.604105	0.317559	0.170106	0.123135	0.390486	0.154546	0.470553	0.582542	0.363886	0.387508	0.130581	0.542974	0.12425	0.0710108	0.157026	0.260726
122.86	0.534462	0.244051	0.0446355	0.189851	0.114783	0.565677	0.604168	0.317347	0.170127	0.123277	0.390645	0.154525	0.470681	0.582617	0.364224	0.387619	0.130584	0.543046	0.124303	0.0709344	0.157044	0.261114
122.92	0.534416	0.243986	0.0446604	0.189786	0.114749	0.565688	0.604099	0.317435	0.170119	0.123236	0.390509	0.154519	0.470615	0.582584	0.364092	0.387498	0.13056	0.543021	0.124275	0.0709564	0.157029	0.260926
122.98	0.533499	0.243824	0.0453034	0.188252	0.11472	0.56575	0.604579	0.317591	0.170084	0.123531	0.390439	0.154548	0.470449	0.58272	0.363939	0.387225	0.13127	0.542768	0.124402	0.070995	0.157168	0.261492
123.04	0.533686	0.243927	0.0453923	0.188681	0.114875	0.565709	0.604568	0.317343	0.17011	0.123734	0.390486	0.154494	0.470572	0.582805	0.364353	0.387205	0.131229	0.542862	0.124453	0.0708859	0.157174	0.261893
123.1	0.533688	0.243849	0.0454869	0.188766	0.114884	0.56571	0.604424	0.317396	0.170107	0.123754	0.390237	0.154454	0.470499	0.582781	0.364296	0.386952	0.131161	0.542859	0.124423	0.0708751	0.157147	0.261716
123.16	0.533505	0.24359	0.0455868	0.188506	0.114745	0.565755	0.604147	0.317752	0.170075	0.12359	0.38969	0.154429	0.47023	0.58265	0.363765	0.386464	0.131063	0.542758	0.124312	0.0709633	0.157087	0.260958
123.22	0.533647	0.243628	0.0457021	0.188872	0.114866	0.565725	0.604065	0.317591	0.170094	0.123753	0.389599	0.154368	0.470286	0.582702	0.364048	0.386321	0.130998	0.542827	0.124336	0.0708755	0.157078	0.26117
123.28	0.533901	0.243777	0.0449469	0.188844	0.114598	0.565712	0.604253	0.317719	0.170073	0.123239	0.390278	0.154508	0.470413	0.582571	0.363683	0.387208	0.130871	0.542835	0.12427	0.0710388	0.157073	0.260779
123.34	0.533763	0.243582	0.0450221	0.188648	0.114492	0.565746	0.604044	0.317988	0.170048	0.123115	0.389866	0.154489	0.47021	0.582471	0.363281	0.38684	0.130797	0.542758	0.124186	0.0711056	0.157028	0.260205
123.4	0.533579	0.243322	0.0451224	0.188387	0.114351	0.565792	0.603766	0.318348	0.170015	0.12295	0.389313	0.154463	0.469937	0.582337	0.362743	0.386347	0.130698	0.542655	0.124073	0.071195	0.156968	0.259438
123.46	0.533986	0.243647	0.0434709	0.188026	0.113722	0.565786	0.604289	0.318678	0.169961	0.121798	0.390902	0.154813	0.470202	0.582051	0.361854	0.388395	0.130532	0.542625	0.123944	0.0715908	0.156982	0.258624
123.52	0.533014	0.243418	0.044145	0.186413	0.113656	0.56586	0.604703	0.318929	0.169916	0.122054	0.390692	0.154836	0.469963	0.582153	0.361559	0.387994	0.13123	0.54234	0.124044	0.0716536	0.157107	0.259003
123.58	0.532921	0.243288	0.0441951	0.186283	0.113584	0.565883	0.604564	0.319111	0.169899	0.121972	0.390414	0.154824	0.469826	0.582084	0.361286	0.387748	0.13118	0.542287	0.123987	0.0716991	0.157077	0.258617
123.64	0.533218	0.243501	0.0434111	0.186314	0.113345	0.565859	0.604818	0.319152	0.169886	0.121495	0.391235	0.154973	0.470021	0.581982	0.361047	0.388767	0.131077	0.542319	0.123948	0.0718434	0.157087	0.258409
123.7	0.533312	0.243553	0.0434531	0.186528	0.113424	0.565838	0.604814	0.319027	0.169899	0.121594	0.391261	0.154946	0.470084	0.582026	0.361257	0.388759	0.131056	0.542368	0.123974	0.0717883	0.15709	0.258611
123.76	0.533517	0.243636	0.0427159	0.186429	0.113111	0.565837	0.604929	0.319251	0.169868	0.121032	0.391807	0.155083	0.470141	0.581854	0.360741	0.389536	0.130902	0.542347	0.123877	0.0719792	0.15707	0.258014
123.82	0.533566	0.243622	0.0427821	0.186577	0.113153	0.565827	0.604855	0.319217	0.169873	0.12109	0.391695	0.15505	0.470135	0.581864	0.360814	0.389406	0.130856	0.542369	0.123875	0.0719472	0.157058	0.258021
123.88	0.533571	0.243464	0.0429658	0.186744	0.113164	0.565831	0.604565	0.319333	0.169866	0.121122	0.391191	0.15497	0.469985	0.581812	0.360683	0.388897	0.130713	0.54236	0.123811	0.0719291	0.157002	0.257644
123.94	0.532449	0.243035	0.043722	0.184918	0.112985	0.565942	0.604772	0.319866	0.169794	0.121256	0.390555	0.154976	0.469531	0.581807	0.359963	0.388116	0.131346	0.541988	0.123826	0.0720631	0.157082	0.257435
124	0.532357	0.242824	0.0438662	0.184866	0.112915	0.565968	0.604486	0.320112	0.169773	0.121189	0.390016	0.154923	0.469313	0.581709	0.359616	0.387606	0.131225	0.541928	0.123735	0.0721009	0.157022	0.25685
124.06	0.532608	0.242972	0.0430984	0.18483	0.112634	0.565955	0.604671	0.320249	0.16975	0.120664	0.390706	0.155069	0.469439	0.581568	0.359228	0.388516	0.131094	0.541932	0.123666	0.0722721	0.157017	0.256437
124.12	0.532609	0.242892	0.0431911	0.184911	0.112638	0.565958	0.604525	0.32031	0.169746	0.12068	0.390449	0.155029	0.469362	0.581541	0.359159	0.388257	0.131023	0.541927	0.123633	0.0722635	0.156989	0.256244
124.18	0.532625	0.242791	0.0424551	0.184462	0.112161	0.566002	0.604501	0.320858	0.169681	0.119928	0.390685	0.155184	0.469209	0.581242	0.358129	0.388801	0.130835	0.541797	0.123448	0.072563	0.156931	0.255025
124.24	0.532226	0.243146	0.0413614	0.182721	0.111588	0.566024	0.605715	0.321086	0.169612	0.119187	0.392647	0.155597	0.469512	0.581182	0.357457	0.390991	0.131485	0.541574	0.123533	0.0729442	0.157137	0.255361
124.3	0.532132	0.243014	0.0414122	0.182588	0.111511	0.566048	0.605574	0.321276	0.169593	0.119103	0.392362	0.155585	0.469368	0.581107	0.357171	0.390741	0.131434	0.541518	0.123474	0.0729925	0.157105	0.25496
124.36	0.532135	0.242853	0.0415931	0.182744	0.111515	0.566053	0.605286	0.321402	0.169585	0.11913	0.391852	0.155506	0.469211	0.581051	0.357022	0.390227	0.13129	0.541504	0.123408	0.0729781	0.157048	0.254564
124.42	0.531994	0.242654	0.0416695	0.182545	0.111399	0.56609	0.605073	0.321689	0.169557	0.119004	0.391422	0.155488	0.468994	0.580937	0.356589	0.389848	0.131214	0.541418	0.123318	0.0730509	0.156999	0.253958
124.48	0.530998	0.242338	0.042447	0.180977	0.111327	0.56617	0.605347	0.322019	0.169503	0.119278	0.390942	0.155473	0.468661	0.581005	0.356195	0.389172	0.131868	0.541109	0.123387	0.0731113	0.157099	0.254137
124.54	0.531092	0.242389	0.0424883	0.181186	0.111407	0.566149	0.605345	0.321891	0.169518	0.119375	0.390972	0.155446	0.468727	0.581053	0.356409	0.389166	0.131847	0.541159	0.123414	0.0730554	0.157103	0.254343
124.6	0.531091	0.242307	0.0425809	0.181262	0.111409	0.566152	0.6052	0.321956	0.169513	0.119389	0.390712	0.155405	0.468646	0.581024	0.356333	0.388904	0.131776	0.541152	0.12338	0.0730482	0.157074	0.254142
124.66	0.531495	0.242633	0.040892	0.18089	0.110742	0.566145	0.605711	0.322309	0.169453	0.118212	0.392335	0.155775	0.468911	0.580707	0.355382	0.391029	0.131603	0.54111	0.123242	0.0734665	0.157087	0.253282
124.72	0.531543	0.242618	0.0409565	0.181032	0.110782	0.566135	0.605639	0.322278	0.169458	0.118266	0.392223	0.155741	0.468904	0.580716	0.35545	0.390897	0.131556	0.541132	0.123238	0.0734353	0.157074	0.253283
124.78	0.53159	0.242603	0.0410213	0.181175	0.110823	0.566126	0.605566	0.322246	0.169463	0.11832	0.39211	0.155707	0.468897	0.580725	0.355518	0.390765	0.131509	0.541154	0.123235	0.073404	0.157062	0.253285
124.84	0.531448	0.242403	0.0410983	0.180974	0.110703	0.566163	0.605351	0.322538	0.169434	0.118193	0.391673	0.15569	0.468676	0.580608	0.355076	0.390381	0.131432	0.541065	0.123143	0.0734786	0.157012	0.252669
124.9	0.531544	0.242372	0.0412287	0.181261	0.110784	0.566144	0.605203	0.322477	0.169444	0.118302	0.391444	0.155621	0.468661	0.580626	0.355212	0.390114	0.131337	0.541109	0.123135	0.0734159	0.156987	0.25267
124.96	0.531592	0.242274	0.0413858	0.181482	0.110826	0.566137	0.604983	0.322512	0.169444	0.118369	0.391067	0.155547	0.468572	0.580605	0.355201	0.389716	0.131216	0.541123	0.123097	0.0733778	0.156945	0.252464
125.02	0.531544	0.242207	0.0414116	0.181415	0.110786	0.56615	0.604911	0.322611	0.169434	0.118326	0.39092	0.155541	0.468497	0.580565	0.355052	0.389587	0.13119	0.541093	0.123066	0.0734028	0.156928	0.252257
125.08	0.531023	0.242453	0.0411907	0.18004	0.110612	0.566154	0.60588	0.322539	0.169407	0.118263	0.392134	0.15575	0.468738	0.580707	0.355055	0.390752	0.131925	0.540934	0.12325	0.0735275	0.157136	0.25324
125.14	0.531023	0.24237	0.0412824	0.180115	0.110613	0.566157	0.605734	0.322606	0.169402	0.118275	0.391872	0.15571	0.468656	0.580677	0.354974	0.390489	0.131853	0.540926	0.123216	0.0735211	0.157107	0.253034
125.2	0.531118	0.242422	0.0413224	0.180326	0.110694	0.566135	0.605733	0.322477	0.169417	0.118373	0.391905	0.155682	0.468723	0.580726	0.355192	0.390485	0.131831	0.540978	0.123243	0.0734644	0.157111	0.253242
125.26	0.530101	0.242181	0.0420208	0.178651	0.110617	0.566214	0.606158	0.32275	0.169367	0.118638	0.391678	0.155709	0.468463	0.580823	0.354864	0.390061	0.132576	0.540666	0.123348	0.0735341	0.157242	0.253627
125.32	0.530196	0.242233	0.0420622	0.17886	0.110698	0.566192	0.606158	0.32262	0.169381	0.118736	0.391711	0.15568	0.468531	0.580873	0.355083	0.390056	0.132555	0.540718	0.123375	0.0734772	0.157247	0.253837
125.38	0.5304	0.242398	0.0412041	0.17867	0.110357	0.566189	0.606415	0.3228	0.16935	0.118138	0.392535	0.155869	0.468665	0.58071	0.354596	0.391138	0.132468	0.540695	0.123305	0.0736909	0.157253	0.253398
125.44	0.529283	0.24202	0.0419553	0.176856	0.110197	0.566294	0.606694	0.323274	0.169279	0.118318	0.392012	0.155884	0.468253	0.580726	0.353963	0.390453	0.133165	0.540319	0.123348	0.0738123	0.157352	0.253364
125.5	0.529438	0.242117	0.0411233	0.176598	0.109813	0.566303	0.606877	0.323556	0.169238	0.117677	0.392688	0.156068	0.46831	0.58052	0.35332	0.391407	0.133053	0.540265	0.123246	0.074053	0.157341	0.252714
125.56	0.529481	0.242018	0.0412816	0.176807	0.109851	0.566297	0.606662	0.323596	0.169237	0.117743	0.39231	0.155994	0.468218	0.580498	0.353302	0.391008	0.132936	0.540277	0.123207	0.0740165	0.157299	0.252506
125.62	0.528406	0.241706	0.0420089	0.175054	0.10973	0.566391	0.607012	0.323975	0.169175	0.117966	0.39193	0.156015	0.467877	0.580552	0.352812	0.390448	0.133665	0.539926	0.123282	0.0741139	0.157415	0.252678
125.68	0.528309	0.24157	0.0420611	0.174918	0.109647	0.566417	0.606866	0.324177	0.169154	0.11788	0.39163	0.156004	0.467723	0.580469	0.352505	0.390184	0.133615	0.539862	0.123219	0.0741657	0.157381	0.252256
125.74	0.528495	0.241673	0.0421445	0.175327	0.109811	0.566372	0.60687	0.323916	0.169184	0.118076	0.391698	0.155947	0.46786	0.580571	0.352946	0.390176	0.133575	0.539968	0.123274	0.0740513	0.157391	0.25268
125.8	0.52839	0.241367	0.042386	0.175327	0.109724	0.566405	0.606432	0.324262	0.169152	0.118013	0.39086	0.155853	0.467533	0.580424	0.352463	0.389368	0.133383	0.539883	0.12314	0.0740925	0.157297	0.251833
125.86	0.528239	0.241076	0.0425599	0.175189	0.109596	0.566448	0.606065	0.324642	0.169115	0.117895	0.390132	0.155793	0.467211	0.580265	0.351908	0.388692	0.133234	0.539775	0.123009	0.0741657	0.157215	0.250978
125.92	0.526958	0.240487	0.043398	0.173147	0.109302	0.566596	0.606122	0.325442	0.169007	0.117948	0.389126	0.15579	0.466544	0.580144	0.350777	0.387572	0.133874	0.539285	0.122955	0.0743703	0.157261	0.250287
125.98	0.526945	0.240312	0.043592	0.173277	0.109296	0.566604	0.605828	0.325593	0.168995	0.117971	0.388572	0.155707	0.466363	0.580076	0.350591	0.387011	0.133731	0.53926	0.122882	0.0743605	0.157201	0.249849
126.04	0.526896	0.240244	0.0436184	0.173208	0.109253	0.566618	0.605754	0.325698	0.168984	0.117928	0.388417	0.1557	0.466283	0.580032	0.350432	0.386873	0.133705	0.539226	0.12285	0.074387	0.157183	0.249633
126.1	0.527004	0.240274	0.0428004	0.172878	0.108811	0.566641	0.605866	0.326096	0.168928	0.117234	0.388948	0.155884	0.466257	0.579771	0.349603	0.387714	0.133565	0.539132	0.12271	0.0746627	0.157153	0.24874
126.16	0.526808	0.239999	0.0429058	0.172602	0.108637	0.566695	0.60557	0.326516	0.168884	0.11706	0.388324	0.155859	0.465934	0.579593	0.348963	0.387163	0.133461	0.538996	0.122579	0.0747702	0.157081	0.247867
126.22	0.526844	0.239891	0.0430724	0.1728	0.108673	0.56669	0.605347	0.326568	0.168882	0.117125	0.387919	0.155782	0.46583	0.579566	0.348928	0.386734	0.133341	0.539003	0.122537	0.0747349	0.157037	0.247636
[truncated: 2,046 more rows]

## Sheet: README
Working example of how a PMCC is calculated
For threshold:	46.6
[truncated: 24 more rows]
