# Supplementary material for: NANOG is repurposed after implantation to repress Sox2 and begin pluripotency extinction
Source: EMBO J. 2025 Aug 18;44(19):5337–74. doi: 10.1038/s44318-025-00527-9 (PMC12488938; doi:10.1038/s44318-025-00527-9)
Supplement: Supplementary file 6 — Source data Fig. 2 [file 44318_2025_527_MOESM6_ESM.zip › Figure 2/2J/Figure 2J - Region 1 and 8 explants GFP Sox2 Nanog quantification.xlsx]

## Sheet: Negetive region
Sox2	Nanog	GFP	Colony number	Cell number
10.2092	15.6199	8.60714	0	0
9.78378	15	8.62162	0	1
11.1154	18.8462	11.1923	0	2
9.86932	14.642	8.24432	0	3
9.95238	14.619	8.47619	0	4
9.46154	15.3077	8.69231	0	5
10.6364	15.5455	8.72727	0	6
9.82955	14.6705	8.26136	0	7
11.5745	16.6596	9.31915	0	8
10.0303	14.5152	8.66667	0	9
10.3775	14.7483	8.76821	0	10
9.81481	15.2593	8.40741	0	11
9.92593	15.2778	8.46296	0	12
9.90141	15.3803	8.67606	0	13
9.52778	14.4583	8.41667	0	14
9.48276	14.569	8.22414	0	15
9.32911	14.6582	8.35443	0	16
9.32143	14.5	8.53571	0	17
9.375	14.6875	8.51042	0	18
9.5	14.5714	8.5	0	19
9.9434	14.8679	8.56604	0	20
9.86957	15.4348	8.41304	0	21
9.6087	14.4783	8.30435	0	22
9.78095	14.7619	8.42857	0	23
9.3913	14.5507	8.44928	0	24
10.2941	15.1176	8.64706	0	25
9.78571	14.881	8.2619	0	26
9.78082	14.7534	8.46575	0	27
9.73077	15.1923	8.15385	0	28
9.6746	14.8095	8.34921	0	29
9.51163	14.5814	8	0	30
9.46429	14.8929	8.39286	0	31
10.2192	14.9589	8.87671	0	32
9.72093	14.686	8.39535	0	33
9.52381	14.2698	7.98413	0	34
9.75962	15.0577	8.39423	0	35
9.84091	14.4318	8.28409	0	36
9.9375	14.5	8.3125	0	37
9.38983	14.6356	8.27966	0	38
9.71212	14.6818	8.36364	0	39
10.1263	14.9789	9.17895	0	40
9.48	14.88	8.52	0	41
10.087	15.1739	8.65217	0	42
9.8	15	8.45	0	43
9.56989	14.8763	8.26344	0	44
10.0197	15.0592	8.57237	0	45
10	14.88	8.54667	0	46
10.1163	14.9186	8.81395	0	47
10.1522	14.9783	8.8913	0	48
9.17391	14.913	8.17391	0	49
9.60656	14.2459	8.32787	0	50
9.6	14.8286	8.15714	0	51
9.64286	14.8571	8.57143	0	52
9.5	14.6667	8.16667	0	53
9.46667	14.7333	8.13333	0	54
10.1774	14.8548	8.75806	0	55
9.54839	14.4839	8	0	56
9.51389	14.7083	8.13889	0	57
9.42857	14.7959	8.20408	0	58
10.2353	14.5882	8.76471	0	59
9.30952	14.3571	8.11905	0	60
9.52	14.32	8.2	0	61
9.48276	14.3793	8.41379	0	62
9.4	14.6	8.44	0	63
9.44	14.64	8.24	0	64
9.5493	14.493	8.09859	0	65
9.31765	14.5882	8.22353	0	66
9.30435	14.5	8.3913	0	67
9.70833	14.7917	8.5	0	68
9.29412	14.3529	8.38235	0	69
9.55249	14.9669	8.27072	0	70
9.5	14.5	8.09091	0	71
9.5	14.2985	7.9403	0	72
9.69811	14.9434	8.20755	0	73
9.57692	14.6538	8.30769	0	74
9.375	14.75	8.25	0	75
9.375	14.8125	8.28125	0	76
9.675	15.0375	8.225	0	77
9.66667	14.25	8.33333	0	78
9.67241	14.8448	8.12069	0	79
9.42105	14.6053	8.21053	0	80
9.37963	15.037	8.37037	0	81
9.54878	14.8171	8.08537	0	82
9.46875	14.9688	8.0625	0	83
9.15	14.6	8.2	0	84
9.75758	14.5909	8.28788	0	85
9.32	14.54	8.38	0	86
9.52381	14.8571	8.12698	0	87
9.41176	14.7647	8.47059	0	88
10.0952	15.2109	8.63946	0	89
9.39759	14.9759	8.14458	0	90
9.16279	14.7442	8.15116	0	91
9.23457	14.8025	8.2716	0	92
9.18085	14.9468	8.07447	0	93
9.3908	14.4713	8.13793	0	94
10.0619	15.0928	8.71134	0	95
9.84615	14.5769	8.21795	0	96
10.4167	14.7083	8.16667	0	97
9.63736	15.2418	8.18681	0	98
9.48718	14.5385	8.12821	0	99
9.73188	14.7826	8.05797	0	100
9.63415	15.561	8.2439	0	101
10.6	16.52	8.8	0	102
9.76667	15.1667	8.26667	0	103
9.84	14.9429	8.24	0	104
9.67901	14.9753	8.2284	0	105
10.0585	15.2979	8.29255	0	106
9.11111	14.6032	8.07937	0	107
9.4433	14.701	8.07216	0	108
9.57292	15.1458	8.01042	0	109
9.81148	15.1639	8.33607	0	110
9.09574	14.4149	8.02128	0	111
9.18182	14.899	8.0101	0	112
9.56757	15.009	8.22523	0	113
9.22727	15.2273	8.22727	0	114
9.46296	15.0309	8.25926	0	115
9.54255	15.2979	7.94681	0	116
9.9021	15.049	8.17483	0	117
9.88415	15.0549	8.15244	0	118
9.64211	14.9474	8.56842	0	119
9.30952	14.8333	7.92857	0	120
9.25	14.8864	8.06818	0	121
9.3913	14.8261	8.30435	0	122
9.19231	14.5641	7.96154	0	123
9.18421	14.7895	7.89474	0	124
9.91667	15.3333	8.44444	0	125
9.21875	14.6771	8.23958	0	126
9.61062	15.0708	8.20354	0	127
9.58537	14.9512	8.04878	0	128
9.79661	15.1102	8.18644	0	129
9.28431	14.3235	7.98039	0	130
9.8	15.2	8.4	0	131
9.23077	14.7179	7.94872	0	132
9.22951	14.5738	8.08197	0	133
9.72222	15.3056	8.22222	0	134
9.68421	14.9474	8.10526	0	135
9.71429	14.7857	8.82143	0	136
9	14.6296	8.11111	0	137
9.33333	14.3333	7.88889	0	138
9.44068	15.339	8.16949	0	139
9.67816	14.977	8.47126	0	140
9.92857	15.1786	8	0	141
9.61053	14.9263	8.08421	0	142
9.5974	15.0195	8.17532	0	143
9.82	14.94	8.54	0	144
9.44944	14.9663	8.02247	0	145
9.71642	14.8955	8.35821	0	146
9.2125	14.6375	7.95	0	147
8.83333	14.6667	8	0	148
9.97297	15.2703	8.24324	0	149
9.72152	15.2658	8.3038	0	150
9.85294	14.9412	8.70588	0	151
9.35	14.675	8	0	152
9.71739	14.8913	8.78261	0	153
9.84375	15.125	8.71875	0	154
9.81081	14.973	8.75676	0	155
9.80226	15.3333	8.15819	0	156
9.42308	14.6282	7.97436	0	157
9.38961	14.6623	8.06494	0	158
9.67647	15.5882	8.67647	0	159
9.21348	14.7865	8.24719	0	160
9.8	14.95	8.95	0	161
9.5	15.4028	8.34722	0	162
9.48438	14.6719	8.15625	0	163
9.72368	15.4342	8.38158	0	164
9.53571	14.6429	7.96429	0	165
9.55172	14.5862	8.17241	0	166
9.77419	14.9677	8.22581	0	167
9.47938	15.0876	8.17526	0	168
9.53608	15.5155	8.60825	0	169
9.52239	14.6119	8.04478	0	170
9.19608	14.6667	8.07843	0	171
9.80723	15.2229	7.91566	0	172
9.51515	15.0303	8.15152	0	173
9.69149	15.1064	8.21277	0	174
9.39773	14.9432	7.96591	0	175
9.30682	15.0795	8.18182	0	176
9.18605	14.8605	8.32558	0	177
10.7273	15.7727	9	0	178
9.175	14.9583	8.225	0	179
9.27027	14.9595	8.31081	0	180
9.67713	15.6592	8.56054	0	181
9.52941	15.6118	8.44706	0	182
9.08333	14.9167	7.83333	0	183
9.36364	15.1591	8.25	0	184
9.46053	15	8.07895	0	185
9.18182	14.6364	7.86364	0	186
9.29167	14.9375	7.9375	0	187
9.48101	15.5823	8.43038	0	188
9.60976	14.7317	8.04878	0	189
9.09259	14.9444	8.2963	0	190
10.12	15.26	8.12	0	191
9.33333	15.2778	8.26389	0	192
9.53704	15.2407	8.18519	0	193
9.32456	14.7632	7.95614	0	194
9.45263	15.0632	8.08421	0	195
9.25806	14.7419	7.96774	0	196
9.6259	15.2086	8.07914	0	197
9.39189	14.8649	7.95946	0	198
9.28421	14.8842	7.94737	0	199
9.3125	14.8594	8.29688	0	200
9.45455	16.3182	10.0909	0	201
9.23077	14.6923	7.92308	0	202
9.19512	15.2439	8.36585	0	203
9.76812	14.8841	8.27536	0	204
9.67619	14.781	8.46667	0	205
10.2329	15.2603	8.32877	0	206
9.57609	14.9891	8.20652	0	207
9.42857	15.0857	8.08571	0	208
9.66667	15.2796	8.34409	0	209
9.41111	15.0667	8.31111	0	210
10.3939	15.6667	8.27273	0	211
9.82	14.8	8.52	0	212
10.2	17.0889	9.11111	0	213
9.48276	15.7241	8.48276	0	214
9.325	14.65	7.85	0	215
8.96296	14.6296	7.87037	0	216
9.33043	14.9913	8.16522	0	217
9.45614	14.4912	7.98246	0	218
10.2188	16.0312	8.53125	0	219
9.42254	14.4789	7.94366	0	220
9.17188	14.7031	7.875	0	221
9.46667	15.8444	8.44444	0	222
9.19149	14.617	8.08511	0	223
8.93023	14.6047	7.95349	0	224
9.35294	14.8235	8.08824	0	225
9.17857	14.2857	8.17857	0	226
9.76364	16.1636	8.47273	0	227
8.98305	14.678	8.01695	0	228
9	15	8.2	0	229
9.44643	15.6786	8.78571	0	230
9.19048	14.7619	8.7619	0	231
9.85632	15.2874	8.21264	0	232
9.39535	15.5116	8.27907	0	233
9.5	14.875	8.375	0	234
9.63636	15.0182	8.17576	0	235
9.1875	14.5625	8	0	236
9.72857	15.0429	8.19286	0	237
9.6036	15.7928	8.43243	0	238
9.4127	15.4444	8.42857	0	239
9.53125	14.9844	8.0625	0	240
10.6875	17.5208	8.5	0	241
9.54717	15.4057	8.25472	0	242
9.43284	15.0149	8.0597	0	243
9.60494	14.8642	8.58025	0	244
11.0465	17.3488	8.51163	0	245
11.6596	17.8936	8.70213	0	246
9.7541	15.4098	8.36066	0	247
9.41667	14.8125	7.91667	0	248
10.6829	17.7561	8.70732	0	249
11.0635	18.4444	8.55556	0	250
11.9804	18.2157	8.45098	0	251
10.0238	16.5476	8.69048	0	252
9.45545	15.2574	8.24752	0	253
9.34066	15.1099	8.23077	0	254
9.78049	16.122	8.43902	0	255
11.6567	18.9254	8.45522	0	256
10.8286	17.5143	8.65714	0	257
9.96774	16	8.37097	0	258
9.42	14.9	8.02	0	259
9.51648	15.044	8.13187	0	260
9.59633	15.9633	8.57798	0	261
9.72464	15.4203	8.15942	0	262
9.65934	15.2747	8.49451	0	263
9.16667	15.3333	8.16667	0	264
9.71831	15.4366	8.50704	0	265
10.125	16.375	8.83333	0	266
9.57447	15.9362	8.76596	0	267
9.69159	15.4206	8.14953	0	268
9.51807	14.9157	7.98795	0	269
9.48	14.7067	8.54667	0	270
9.45205	15.3699	8.16438	0	271
9.31818	14.9545	8.04545	0	272
9.4625	15.425	8.0375	0	273
9.76471	16.0588	8.52941	0	274
9.55	15.3	8	0	275
9.41667	15.0595	8.10714	0	276
9.70175	16.0351	8.85965	0	277
9.42391	14.587	7.93478	0	278
9.57831	15.6265	8.18072	0	279
13.9515	16.165	8.56311	0	280
9.5	15.1818	8.18182	0	281
9.38095	14.8095	7.7619	0	282
9.51261	15.5126	8.27731	0	283
9.69643	16.0536	8.57143	0	284
10.74	15.3	8.52	0	285
9.74286	15.2286	8.11429	0	286
10.4412	16.6912	8.47059	0	287
9.3125	15	8.125	0	288
9.19231	15.1538	7.92308	0	289
9.50909	14.4909	8.72727	0	290
9.69565	15.6667	8.34783	0	291
9.17284	14.5062	7.96296	0	292
10	16	9.5	0	293
9.93407	16.3516	8.71429	0	294
9.5	14.8	8.1	0	295
9.625	16.25	9.625	0	296
9.75862	14.8276	7.93103	0	297
9.26984	14.5714	8.57143	0	298
9.38806	14.9328	7.85075	0	299
9.45902	14.8689	7.96721	0	300
9.25926	14.3889	7.7963	0	301
9.91935	15.4839	7.90323	0	302
10.1111	15.6852	7.98148	0	303
9.26667	15.3333	8.26667	0	304
9.4186	14.7442	8.44186	0	305
9.97297	16.1622	8.40541	0	306
9.71429	16.013	8.7013	0	307
9.55	16.1	8.9	0	308
9.7619	17.8095	10.9048	0	309
9.92778	16.1833	8.72778	0	310
9.66667	15.3056	8.23148	0	311
9.36471	14.7059	8.25882	0	312
9.73171	16.2439	8.58537	0	313
9.59091	15.8636	8.4697	0	314
9.28947	14.2763	7.89474	0	315
9.35052	15.268	8.25773	0	316
9.54128	15.4679	8.16514	0	317
9.33333	14.9167	8.33333	0	318
9.46154	15.1538	7.69231	0	319
9.49524	15.3524	8.21905	0	320
10.125	16.125	8.70833	0	321
9.82759	16.1034	8.41379	0	322
9.65672	15.6716	8.20896	0	323
9.68	14.8933	8.24	0	324
9.78313	15.9759	8.56627	0	325
9.28571	15.8571	8.28571	0	326
9.72222	16.2222	8.52778	0	327
9.27473	15.2857	8.12088	0	328
9.47826	15	8.28261	0	329
9.64835	15.989	8.50549	0	330
9.66667	16.3333	8.66667	0	331
9.5	15	8.71429	0	332
9.80769	16.1667	8.61538	0	333
9.80357	16.3036	8.58929	0	334
9.58192	16.0226	8.66102	0	335
10.3022	16.8705	8.41007	0	336
9.04854	14.7767	7.80583	0	337
9.82143	16.1786	8.85714	0	338
9.27273	15.6364	8.18182	0	339
9.24675	14.5844	8.22078	0	340
9.68142	15.8142	8.30088	0	341
10.0769	16.4872	8.73077	0	342
9.42105	15.4561	8.26316	0	343
9.29213	14.7978	8.4382	0	344
9.51163	15.0465	8.72093	0	345
10	16.3256	8.65116	0	346
10.1351	16.8108	8.27027	0	347
9.62319	15.3623	7.97101	0	348
9.41667	16.1667	8.66667	0	349
9.76389	16.125	8.51389	0	350
10.037	16.5556	8.37037	0	351
9.34783	15.3043	8.13043	0	352
9.75	15.8194	8.15278	0	353
9.08725	14.6779	7.85235	0	354
8.86667	14.5333	7.8	0	355
9.82051	16.0598	8.84615	0	356
10.4478	17.0597	8.89552	0	357
9.07927	14.4634	7.65244	0	358
9.9726	16.411	8.61644	0	359
10.0469	16.2891	8.4375	0	360
9.89286	15.5893	8.44643	0	361
9.375	16.625	7.875	0	362
9.52174	14.6957	8.69565	0	363
9.05556	15.2778	7.75	0	364
9.80132	14.8874	7.95364	0	365
9.72043	16.1075	8.53763	0	366
9.77778	15.9444	8.44444	0	367
9.56481	15.6204	8.37963	0	368
9.69388	15.4286	8.20408	0	369
10.0435	16.0435	8.26087	0	370
9.49367	15.5949	8.11392	0	371
9.7381	15.5357	8.35714	0	372
9.54286	16.3143	8.62857	0	373
9.78652	15.6742	8.38202	0	374
10.3571	16.4429	8.25714	0	375
10.2118	16.9176	8.64706	0	376
10.0796	16.0885	8.56637	0	377
9.12903	14.7957	7.76344	0	378
9.31707	15.5854	7.90244	0	379
9.3375	15.025	7.9625	0	380
9.86364	15.7955	8.47727	0	381
9.22449	14.7755	8.02041	0	382
10.1605	16.0247	8.60494	0	383
9.59504	15.8182	8.14876	0	384
9.46296	15.6667	8.48148	0	385
9.32653	14.8367	8	0	386
9.07792	14.9221	7.76623	0	387
9.26667	14.6	7.95556	0	388
9.71852	15.8519	8.43704	0	389
9.65385	15.7179	8.23077	0	390
9.66197	15.662	8.30986	0	391
9.5	15.7143	8.44643	0	392
9.7931	15.4828	8.2069	0	393
9.48148	15.0889	8.12593	0	394
9.45161	14.9194	7.8871	0	395
9.57862	15.5975	8.30189	0	396
9.04545	14.8182	7.81818	0	397
9.70115	15.7586	8.27586	0	398
9.36986	15.2329	8.36986	0	399
9.47917	15.6719	8.14062	0	400
9.45455	15.2273	8.45455	0	401
9.625	15.75	8.125	0	402
9.7931	15.8621	8.13793	0	403
9.41964	15.4821	8.05357	0	404
9.48889	16.2222	8.55556	0	405
9.67273	16.1455	8.45455	0	406
9.52	15.12	7.88	0	407
9.59055	16.2362	8.55118	0	408
9.69444	15.6806	8.38889	0	409
9.76471	16.2941	8.47059	0	410
9.5	16.0833	8.41667	0	411
9.59091	16.1364	8.45455	0	412
9.93678	16.5057	8.39655	0	413
9.75342	16.0274	8.32877	0	414
10	16.3333	8.39683	0	415
9.62105	15.6842	8.23158	0	416
9.04762	15.381	8.33333	0	417
9.73333	15.88	8.36	0	418
9.3388	14.6011	7.71038	0	419
11.7571	19.1286	9.31429	0	420
9.6988	16.0482	8.36145	0	421
9.7	15.95	8.1	0	422
10.4727	16.2182	8.6	0	423
9.89796	15.6939	7.97959	0	424
9.875	16.3438	8.34375	0	425
9.55319	15.2766	7.97872	0	426
9.70588	15.5294	8.05882	0	427
9.5619	15.1333	7.97143	0	428
10.0759	15.5949	8.08861	0	429
9.64103	15.4103	8.25641	0	430
9.66	15.6	8.36	0	431
9.83333	15.875	8.20833	0	432
9.7875	15.9125	8.15	0	433
9.875	15.875	8.13889	0	434
9.72115	16.2019	8.31731	0	435
9.46667	15.4133	7.92	0	436
9.81928	16.1807	8.55422	0	437
12.5864	17.4444	8.33951	0	438
9.41176	14.5294	8.11765	0	439
9.5814	15.0465	8.27907	0	440
9.76415	16.0094	8.41509	0	441
9.42991	14.6168	8.18692	0	442
9.14679	14.9541	7.86239	0	443
9.74359	15.5641	7.94872	0	444
9.5914	14.8817	8.37634	0	445
10	16.5	8	0	446
9.82051	16.0513	8.25641	0	447
12.1034	17.9655	8.34483	0	448
9.65385	15.1538	7.82051	0	449
12.6941	17.6353	8.31765	0	450
9.62069	15.8103	8.38793	0	451
9.65714	16.1429	8.34286	0	452
10.7778	17.1111	8.40741	0	453
14.1772	17.3924	8.26582	0	454
9.75	15.8864	8.18182	0	455
9.25758	14.7879	8.28788	0	456
10.6	16.8667	8.36667	0	457
9.34737	15.2737	8.26316	0	458
9.42857	14.7143	8.14286	0	459
9.66667	15.8431	8.23529	0	460
12.044	17.6484	8.25275	0	461
9.76923	16.2308	8.15385	0	462
9.66957	16.1217	8.12174	0	463
9.95122	15.9024	8.19512	0	464
9.51	15.53	8.07	0	465
9.78049	16.0244	8.09756	0	466
9.46575	15.3699	8.05479	0	467
10.1829	16.8902	8.37805	0	468
9.2	14.7333	8	0	469
9.59091	15.4364	8.02727	0	470
9.69565	16.0435	8.3913	0	471
10.5914	17.0323	8.49462	0	472
9.9726	16.726	8.19178	0	473
9.90909	15.8409	8.34091	0	474
9.09091	15.4545	8.36364	0	475
9.14815	15.2963	8.33333	0	476
10.0263	16.6316	8.39474	0	477
10.1504	16.7519	8.36842	0	478
9.59483	15.569	8.18103	0	479
9.98261	16.5913	8.32174	0	480
9.23529	15.1961	8.31373	0	481
10.3692	17.3538	8.41538	0	482
9.52727	15.4727	8.4	0	483
11.2951	18.8197	8.40984	0	484
9.80734	16.0734	8.22936	0	485
9.56044	15.6264	8.16484	0	486
9.6	15.8	8.2	0	487
9.54321	15.5679	8.25926	0	488
9.78495	15.7634	8.27957	0	489
9.71429	16.1429	8.28571	0	490
9.875	16.4375	8.28125	0	491
9.49057	15.5849	8.07547	0	492
9.49333	15.04	7.97333	0	493
9.33333	15.1795	7.84615	0	494
10.1667	17.0513	8.25641	0	495
10	15.2857	8	0	496
9.9375	16.1875	8.25	0	497
10.3692	17.3077	8.35385	0	498
11.0952	16.5238	8.46032	0	499
10.4409	17.2366	8.41935	0	500
10.0645	17.2258	8.25806	0	501
10.0312	16.6875	8.0625	0	502
10.2034	16.7966	8.25424	0	503
9.75862	15.8621	8.03448	0	504
10.8333	16.2	8.3	0	505
10.9286	18.3016	8.37302	0	506
10.2621	16.932	8.41748	0	507
10.0145	16.8406	8.26087	0	508
8.98734	14.6962	7.8481	0	509
10.4943	17.8506	8.85057	0	510
10.9048	17.1429	8.40476	0	511
9.27711	15.3976	8.25301	0	512
10.1646	16.7342	8.40506	0	513
9.26087	15.3043	8.02174	0	514
9.76744	15.6512	8.32558	0	515
9.5	17.2	8.6	0	516
10.1	16.5778	8.24444	0	517
11.781	18.6095	8.44762	0	518
10.1071	17.2857	8.35714	0	519
10.1667	17.1667	8.16667	0	520
10.2623	17.0328	8.34426	0	521
9.58333	14.9762	8.07738	0	522
9.65	14.8	8.15	0	523
10.0746	17.3284	8.32836	0	524
13.7742	18.3871	8.51613	0	525
10.2213	16.8852	8.37705	0	526
10.9192	18.1515	8.37374	0	527
9.53125	15.8333	8.0625	0	528
10.4143	17.0857	8.24286	0	529
9.41176	15.1176	8.07843	0	530
9.41667	15.2917	8.11111	0	531
9.47191	15.3596	8.04494	0	532
10.013	16.7273	8.4026	0	533
10.4891	17.6413	8.36957	0	534
9.49412	15.5765	7.95294	0	535
9.42391	15.337	7.94565	0	536
10.037	16.9074	8.38889	0	537
11.3962	17.9434	8.20755	0	538
8.95349	14.907	7.81395	0	539
10.9706	17.7353	8.58824	0	540
9.61957	15.6304	8.1087	0	541
9.35484	14.9892	8.09677	0	542
9.375	14.875	8.125	0	543
9.47475	15.3636	7.83838	0	544
8.82456	15.0351	7.73684	0	545
10.3529	17.2941	8.30392	0	546
9.88889	15	7.88889	0	547
9.34043	15.4043	8.02128	0	548
9.725	15.775	8.1625	0	549
9.33503	15.3452	7.95431	0	550
10.2632	17.2807	8.29825	0	551
9.8125	16.4375	8.09375	0	552
10.4182	17.1455	8.30909	0	553
12.3976	19.1084	8.40964	0	554
9.62626	15.8384	8.20202	0	555
10.3721	17.3488	8.2093	0	556
9.91525	16.6949	8.16949	0	557
10.5789	18.0526	8.15789	0	558
9.125	18.125	9.75	0	559
12.4615	19	8	0	560
10.175	17.65	8.25	0	561
9.43548	14.8226	7.74194	0	562
10.8106	17.1742	8.38636	0	563
13.6731	17.8846	8.46154	0	564
9.54717	15.0283	7.85849	0	565
18.6545	19.3273	8.09091	0	566
10.1579	16.8289	8.31579	0	567
9.78261	15.7174	8.08696	0	568
9.51923	15.2436	7.83333	0	569
9.4918	15.8197	7.95082	0	570
9.5	15.5561	7.97664	0	571
9.27692	15.4923	7.86154	0	572
9.28319	15.469	7.97345	0	573
10.6744	17.093	8.37209	0	574
9.36905	15.6905	8	0	575
12.6016	17.2439	8.25203	0	576
11.381	17.3968	8.2381	0	577
11.0326	17.2609	8.27174	0	578
14.3158	19.8421	8.42105	0	579
10.125	16.7857	8.69643	0	580
9.49206	15.1746	7.80952	0	581
9.69124	16.0783	8.24885	0	582
10.871	17.8065	8.06452	0	583
9.54386	15.5439	7.94737	0	584
9.21212	15.0606	7.9697	0	585
11.6909	17.1818	8.18182	0	586
15.25	17.7262	8.08333	0	587
12.3158	18.0526	7.97368	0	588
9.39535	14.7442	8	0	589
17.1111	17.9136	8.2716	0	590
9.52212	15.0265	7.95575	0	591
9.76923	15.1923	7.92308	0	592
9.64706	15.5882	8	0	593
9.74074	15.3704	7.92593	0	594
9.5	16.02	8.14	0	595
15.5522	17.0896	8.37313	0	596
9.51485	15.3861	8.08911	0	597
9.6	16.0667	8.13333	0	598
9.52632	15.5368	7.96842	0	599
9.88889	15.3333	7.55556	0	600
9.27536	15.2754	7.73913	0	601
9.42857	15.3571	7.85714	0	602
12.6591	16.7727	8.2197	0	603
9.64706	17.4706	10.6471	0	604
9.67442	15.7442	8.13953	0	605
9.44565	15.4783	7.96739	0	606
9.33333	16.0278	8.30556	0	607
9.70423	15.2254	8.08451	0	608
9.46667	15.4667	8.21667	0	609
9.2381	17.5714	10.6667	0	610
9.34568	15.2099	7.74074	0	611
9.72973	15.5766	8.11712	0	612
9.40411	15.4315	7.9726	0	613
9.64706	15.5098	8.2549	0	614
9.63158	15.4474	7.84211	0	615
9.39604	15.2178	8.05941	0	616
9.1875	15.4375	7.9375	0	617
9.59006	15.8696	8.21118	0	618
9.17857	14.9643	7.89286	0	619
9.41379	15.5862	7.93103	0	620
9.69	15.01	7.99	0	621
9.71429	16.0714	8.09524	0	622
9.25	15.5469	8.29688	0	623
9.47872	15.7979	8.05319	0	624
9.53448	15.3276	7.96552	0	625
9.46835	14.7342	8.44304	0	626
9.37681	14.5652	8.14493	0	627
9.35897	14.8077	7.89744	0	628
9.31579	14.6316	8.10526	0	629
9.10714	14.9107	8.05357	0	630
9.65625	15.3906	7.96875	0	631
9.53023	16.3953	8.39535	0	632
9.85185	15.1852	8.01852	0	633
9.48387	14.8548	8.40323	0	634
9.5	14.9	7.86667	0	635
9.4908	16.3742	8.34356	0	636
10.2588	16.6353	8.43529	0	637
9.48387	14.7742	8.35484	0	638
9.51724	15.7701	7.91954	0	639
9.6	16.1	8.38	0	640
9.54737	16.0421	8.32632	0	641
9.55	15	8.00833	0	642
10.525	17.275	8.525	0	643
9.5	16.0909	8.3	0	644
9.78049	16.2683	8.12195	0	645
9.55556	15.963	8.01852	0	646
9.27711	16.0964	8.28916	0	647
9.77099	16.7786	8.40458	0	648
9.41176	16.2353	8.5	0	649
9.3871	15.0968	7.93548	0	650
9.42724	15.6997	8.03096	0	651
9.5	16.35	8.4	0	652
9.52	15.64	8.04	0	653
10.3778	16.4889	8.2	0	654
9.47619	16.4048	8.57143	0	655
9.29688	15.0312	8.01562	0	656
9.48485	16.0909	7.9697	0	657
9.30645	15.3387	8.20968	0	658
9.525	15.275	7.9625	0	659
9.81553	16.6796	8.67961	0	660
9.21111	14.3222	7.86667	0	661
9.45133	15.1239	7.85841	0	662
9.48529	16.6985	8.40441	0	663
9.28889	14.6667	7.84444	0	664
9.4359	15.359	7.66667	0	665
9.05714	15	7.88571	0	666
9.17297	15.1027	8.03243	0	667
9.28261	15.3043	7.86957	0	668
9.64162	16.4566	8.46243	0	669
9.25	15.75	8.25	0	670
9	14.7778	8.16667	0	671
9.81818	16	8.11688	0	672
9.49351	15.8571	8.01299	0	673
9.2	14.625	7.825	0	674
9.39796	15.2041	7.79592	0	675
9.49315	15.1918	7.68493	0	676
9.31373	15.2059	7.82353	0	677
9.37037	15.1852	7.92593	0	678
9	15.3571	7.71429	0	679
9.76744	15.6512	7.81395	0	680
9.49254	16.3881	8.52239	0	681
9.39888	15.3764	7.82584	0	682
9.36025	14.9689	7.8323	0	683
9.72	16.18	8.16	0	684
9.56044	15.2967	7.87912	0	685
9.0125	14.8	7.7875	0	686
9.50685	16.1918	8.15068	0	687
9.07792	14.8961	7.83117	0	688
9.67797	14.3559	8.33898	0	689
9.66667	14.6667	7.45833	0	690
9.3617	14.766	7.82979	0	691
9.37805	14.9512	7.90244	0	692
9.38889	15.1667	7.75	0	693
9.58599	15.9108	8.14013	0	694
9.09524	14.2857	7.69048	0	695
9.24658	14.6438	7.64384	0	696
9.21667	14.1667	7.98333	0	697
8.96154	14.4423	7.80769	0	698
10.4684	15.5316	8.18987	0	699
9.25843	15.0562	7.78652	0	700
9.22124	15.3009	7.87611	0	701
9.34821	15.3125	7.875	0	702
9.21212	15.4848	7.83838	0	703
9.3642	14.4568	7.96914	0	704
9.52273	15.9545	8.11364	0	705
9.62069	16.1552	8.2931	0	706
9.31818	14.5	8.09091	0	707
9.18293	14.8171	7.97561	0	708
9.5974	16.2727	8.63636	0	709
9.25	15.681	8.08621	0	710
9.5283	15.8113	8.0566	0	711
9.38095	15.2857	7.66667	0	712
9.41379	15.931	8.18966	0	713
9.28814	14.9661	7.74576	0	714
9.23308	14.8045	7.72932	0	715
9.41176	15.7647	8.11765	0	716
9.26984	14.4762	7.96825	0	717
9.35294	15.6353	7.96471	0	718
9.66292	15.4607	7.8764	0	719
9.80412	16.9175	8.47423	0	720
9.16667	15	7.66667	0	721
10.8205	17.2564	8.66667	0	722
9.38889	14.8889	7.7963	0	723
9.28125	14.3594	7.70312	0	724
9.03226	14.3387	7.64516	0	725
9.07143	14.8061	7.69388	0	726
9.65	16.15	8.325	0	727
9.26291	14.7136	7.75117	0	728
9.64444	16.3556	8.35556	0	729
9.40299	16.1343	8.31343	0	730
9.77358	16.8302	8.56604	0	731
10.1698	16.5283	8.50943	0	732
8.78947	14.1579	7.63158	0	733
9.78912	16.1224	8.03401	0	734
9.10714	14.4286	7.64286	0	735
10	16.614	8.33333	0	736
9.59322	16.7458	8.50847	0	737
9.46512	15.1163	7.67442	0	738
8.86154	14.4923	7.64615	0	739
9.75	17.3409	10.1818	0	740
9.16071	14.5357	7.46429	0	741
9.43373	16.2169	8.43373	0	742
9.33333	15.8333	8.33333	0	743
9.16129	16.1935	8.32258	0	744
10.0145	16.9565	8.56522	0	745
9.28492	15.5419	8.20112	0	746
9.76744	16.3837	8.31395	0	747
9.04348	14.3261	7.56522	0	748
9	14.75	7.51786	0	749
9.36	15.76	7.84	0	750
9.68852	16.459	8.5082	0	751
9.53846	18.0769	9.92308	0	752
10.1905	16.4286	8.33333	0	753
9.2381	15.2857	7.85714	0	754
10.5402	15.7931	8.17241	0	755
9.12329	14.4932	7.56164	0	756
9.02564	14.641	7.71795	0	757
9.87234	16.8298	8.62766	0	758
9.06061	14.5606	7.63636	0	759
9.5	16.7	8.8	0	760
9.5625	16.3875	8.375	0	761
9.07692	15.6154	8.15385	0	762
9.05645	14.4355	7.6371	0	763
10.1538	15.8077	8.61538	0	764
8.76623	14.2338	7.50649	0	765
9.39394	14.4242	7.57576	0	766
9.22414	14.6379	7.62069	0	767
9.5	15.0167	7.71667	0	768
10.125	14.7778	7.77778	0	769
9	14.6667	7.45833	0	770
9.85714	15.3714	8.62857	0	771
9.3	15	7.7	0	772
9.8125	14.8125	7.75	0	773
9.31618	14.7059	7.74265	0	774
8.92029	14.3261	7.49275	0	775
9.50633	17	8.39241	0	776
9.07895	14.6842	7.60526	0	777
9.98291	17.0256	8.61538	0	778
8.97674	15.4767	8.19767	0	779
9.32558	14.4419	7.65116	0	780
9.33651	14.6635	7.74603	0	781
8.85714	15.1429	8.14286	0	782
8.88889	14.7111	7.53333	0	783
12.3333	16.3	8.76667	0	784
9.52381	16.1905	8.63492	0	785
9.60169	16.5763	8.55085	0	786
9.71154	16.5385	8.48077	0	787
9.3375	15.4625	8.0125	0	788
9.05	14.95	7.775	0	789
9.03279	14.7049	7.59016	0	790
8.88372	14.3721	7.51163	0	791
8.71429	14.4524	7.42857	0	792
9.14085	14.9718	7.76056	0	793
8.98361	14.3115	7.59016	0	794
9.58824	16.2059	8.48529	0	795
8.8764	14.4494	7.59551	0	796
8.76667	14.3167	7.53333	0	797
9.96552	14.9483	7.89655	0	798
9.08197	15.1803	7.70492	0	799
8.62121	14.1515	7.48485	0	800
9.20225	14.8876	7.61798	0	801
9.0678	15.2203	8.04237	0	802
8.80645	14.8387	7.70968	0	803
8.75	14.5	7.625	0	804
8.86207	14.7586	7.68966	0	805
8.74	14.26	7.6	0	806
9.81818	16.6818	8.63636	0	807
9.91803	16.6393	8.47541	0	808
8.66667	14.4444	7.88889	0	809
9.63636	16.5455	8.54545	0	810
9.96296	8.37037	13	1	0
10.25	8.15	13.1	1	1
10.2464	8.68116	12.8986	1	2
10.52	8.7	12.96	1	3
11.2623	9.40984	13.1475	1	4
10.0978	8.80435	12.7609	1	5
10.5849	8.9434	12.3962	1	6
10.6724	9.12069	12.7931	1	7
10.3333	8.4	11.8	1	8
10.1512	8.18605	12.0349	1	9
10.359	8.20513	11.8718	1	10
10.1429	8.60714	12.8214	1	11
10.2778	8.83333	12.6667	1	12
9.95683	8.51079	12.518	1	13
10.1394	8.72115	12.6923	1	14
9.57143	9	11.8571	1	15
10.3553	8.36842	12.0132	1	16
10.6226	8.61321	12.7642	1	17
9.81818	8.42424	12.0606	1	18
10.5036	8.75912	12.5985	1	19
10.2174	8.32609	12.3478	1	20
10.5781	8.79688	12.4219	1	21
10.5625	8.70833	12.6042	1	22
9.89231	8.46154	12.3692	1	23
10.2727	8.81818	12.2727	1	24
9.96429	8.17857	12.0714	1	25
10.2	8.25	11.975	1	26
10.1351	8.7027	12.7568	1	27
9.84	8.32	12.52	1	28
9.84615	8.38462	12.6154	1	29
10.0625	8.21875	12.2708	1	30
10.2895	8.07895	12.1579	1	31
10.1698	8.60377	12.6604	1	32
9.88028	7.92958	11.9859	1	33
10.3404	8.42553	12.2766	1	34
10.3784	8.86486	12.5315	1	35
10.0494	8.61728	12.7407	1	36
10.2095	8.39048	11.9619	1	37
10.0909	8.46753	12.0519	1	38
9.96117	8.4466	12.5049	1	39
9.875	8.625	12.4375	1	40
9.7381	8.45238	12.3333	1	41
9.5	8.5	12.75	1	42
9.88889	8.50794	12.254	1	43
10.1183	8.45161	11.914	1	44
9.74468	8.59574	12.3936	1	45
10.4286	8.85714	12.2857	1	46
10.1077	8.66154	12.1077	1	47
10.296	8.856	12.504	1	48
9.96	8.82	12.3	1	49
10	8.25926	12.0741	1	50
9.82143	8.14286	12.4643	1	51
9.78947	8.42105	12	1	52
9.76056	8.6338	12.2394	1	53
10.061	8.37805	12.1341	1	54
10.2273	8.72727	12.4091	1	55
9.90476	8.05952	11.9643	1	56
9.71809	8.34574	12.0904	1	57
9.82432	8.71622	12.4459	1	58
10.2133	8.90667	13.2267	1	59
9.86364	8.72727	12.4091	1	60
9.89916	8.61345	12.395	1	61
10.2051	8.4359	11.9487	1	62
10.0541	8.81081	12.4595	1	63
10.4	8.65	12.475	1	64
9.78873	7.97183	12.2817	1	65
10.2632	9.01316	12.0921	1	66
9.96045	8.08475	11.9944	1	67
10.1319	8.88194	12.4444	1	68
9.29474	7.71579	11.8316	1	69
9.85714	8.47619	12	1	70
10.4709	8.5291	12.7249	1	71
9.86154	8.50769	12.0308	1	72
9.69136	8.55556	12.4568	1	73
10.1045	8.52239	12.194	1	74
10.1042	8.35417	12.0625	1	75
9.93103	8.72414	12.1954	1	76
9.75758	8.39394	12.0505	1	77
10.266	8.43617	12.0319	1	78
10.05	8.25	12.225	1	79
11.0561	9.50467	13.7383	1	80
9.85714	8.54762	12.1905	1	81
9.84783	8.08696	12.087	1	82
9.73786	8.56311	12.1942	1	83
9.95238	8.85714	12.5238	1	84
11.8333	10.8333	14.8333	1	85
9.85	8.73333	12.45	1	86
10.3925	8.7757	12.729	1	87
10.7021	9.38298	13.0851	1	88
10.0571	8.38571	12.2143	1	89
9.56667	8.43333	12.1	1	90
10.575	8.675	12.675	1	91
9.91489	8.68085	12.2979	1	92
10.1429	8.8254	12.1746	1	93
10.0952	8.7619	12.5714	1	94
9.70787	8.82022	12.3708	1	95
10.3077	8.69231	12.4231	1	96
9.93182	8.47727	12.5682	1	97
10.0909	8.65152	12	1	98
9.58824	8.94118	12.2941	1	99
9.90909	8.79545	12.3182	1	100
9.68519	8.81481	12.2593	1	101
9.74667	8.66667	12.24	1	102
9.78049	8.39024	12.3415	1	103
10.1818	8.63636	12.0909	1	104
10.12	8.77333	12.12	1	105
9.75573	8.57252	12.4122	1	106
9.93519	8.9537	12.5278	1	107
10	8.66667	12.5152	1	108
9.63636	8.34343	11.8889	1	109
9.59155	8.15493	12	1	110
10.0833	8.61667	12.45	1	111
9.78378	8.52703	12.0946	1	112
10.3333	8.85333	12.0267	1	113
9.84971	8.56647	12.3006	1	114
9.61702	8.28723	11.7553	1	115
9.80556	8.50926	12.2037	1	116
9.6087	8.73913	12.3913	1	117
9.61538	8.71795	12.6154	1	118
10.4756	8.71951	12.439	1	119
9.75	8.30952	12.2857	1	120
10.0278	8.375	12.375	1	121
10.3043	9.21739	12.5217	1	122
10.4091	8.84545	12.3455	1	123
9.9011	8.45055	12.044	1	124
10.1429	9.17857	12.4464	1	125
10.0174	8.48696	12.313	1	126
10.1818	8.72727	12	1	127
10.3143	8.82857	11.9429	1	128
9.80435	8.95652	12.9348	1	129
9.9	8.4	12.05	1	130
10.5864	9.05556	12.463	1	131
10.1596	9.5	12.766	1	132
10.5926	9.17284	12.5185	1	133
10.4167	8.33333	12.0833	1	134
10.0174	8.58261	11.8435	1	135
9.89062	8.29688	11.875	1	136
10.4375	9.22917	12.9375	1	137
9.67925	8.11321	11.9623	1	138
9.88554	8.31928	12.0181	1	139
10.5747	8.87356	12.5632	1	140
9.79365	8.36508	11.8254	1	141
9.48	8.28	12.01	1	142
9.65625	8.14062	11.7656	1	143
9.84	9.12	12.8	1	144
10.0576	8.55497	11.9948	1	145
10.117	9.3617	12.6064	1	146
9.96774	9.54839	12.8871	1	147
10.0417	8.98958	12.2292	1	148
9.875	8.96875	12.0781	1	149
9.9798	9.34343	12.8182	1	150
10.3853	9.21101	12	1	151
9.95055	8.29121	12.0879	1	152
10.6622	9.85135	13.4189	1	153
9.88333	8.31667	11.85	1	154
9.55932	8.32203	11.8305	1	155
11.8462	11.2051	13.4487	1	156
10.4118	9.35294	12.4706	1	157
10.1575	9.52756	13.0079	1	158
10.1509	9.64151	12.9811	1	159
10.1778	9.26667	12.4444	1	160
10.6491	10	12.5526	1	161
10.122	9.78049	12.9268	1	162
10.1364	9.04545	12	1	163
10.5	9.15625	12.4375	1	164
9.81679	8.75573	12.0153	1	165
10.1429	9.07937	12.0476	1	166
10.5455	9.61818	12.3455	1	167
10.2174	9.27174	12.0217	1	168
10.0804	8.66964	12.3214	1	169
10.0526	8.57895	12.7368	1	170
9.82353	8.55882	12.0588	1	171
11.3913	10.6812	13.3768	1	172
9.92593	8.35185	12.0463	1	173
10.6111	9.04444	12.2667	1	174
10.102	9.18367	12.2449	1	175
10.0204	8.57143	11.7551	1	176
9.93103	8.25287	12.1034	1	177
10.411	9.86301	12.3288	1	178
9.6875	8.35417	11.875	1	179
9.76842	8.33684	11.9158	1	180
10.4658	9.79452	12.4247	1	181
10.2674	8.7093	12	1	182
10.4158	9.82105	13.1368	1	183
9.82222	8.48889	12	1	184
10.1212	9.36364	12.3939	1	185
10.3333	10.5	12.6667	1	186
9.90769	8.52308	12.1538	1	187
10.2549	9.78431	12.1961	1	188
10.04	8.92	12.2	1	189
10.5467	9.68	12.3467	1	190
10.1573	8.51685	11.9551	1	191
10.7014	9.25	12.2708	1	192
9.74713	8.2069	11.9195	1	193
10.54	10.12	13	1	194
10.3333	9.66667	12.1667	1	195
10.1406	8.51562	11.7656	1	196
10.0233	8.40698	12.093	1	197
10.0886	8.68354	12.3165	1	198
10.4518	10.1024	13.3855	1	199
10.7532	11.2857	13.026	1	200
10.8085	9.44681	12.383	1	201
10.3333	9.94872	12.4359	1	202
10.9405	9.69643	12.4405	1	203
9.99	8.64	11.88	1	204
10.7	9.94286	12.3429	1	205
10.7	9.75	12.57	1	206
10.6	10.08	13.2	1	207
10.9487	10.0256	12.4615	1	208
9.88393	8.625	12.0804	1	209
10.2419	9.93548	12.5484	1	210
9.58333	8.21667	11.7	1	211
9.95556	8.84444	12.3444	1	212
10.5484	10.2258	13.3226	1	213
10	8.625	12.25	1	214
9.78	8.32	11.88	1	215
10.8889	10.3333	12.2222	1	216
10.4512	9.76829	12.3293	1	217
10.54	9.94	13.34	1	218
10.56	10.04	12.66	1	219
9.81081	8.24324	12.1351	1	220
10.2353	9.39706	12.4559	1	221
10.697	10.9697	12.7576	1	222
10.382	10.0112	12.8427	1	223
10.4938	10.0247	13.1235	1	224
10.589	10.3151	12.4795	1	225
10.5946	9.81081	13.2162	1	226
9.92473	8.54839	11.8817	1	227
10.1056	9.09859	12.1408	1	228
10.4711	9.01653	12.4711	1	229
9.83871	8.46774	12.129	1	230
10.165	8.78641	12.0971	1	231
10.4355	8.72581	12.3226	1	232
10.7547	10.6415	13.566	1	233
9.90361	8.45783	11.9759	1	234
10.4925	9.32836	12.8657	1	235
10.0204	9.12245	12.5102	1	236
9.85714	8.28571	12.1429	1	237
10.8235	10.25	13.3824	1	238
10.1613	9.60215	12.7634	1	239
10.1368	8.66667	12.094	1	240
10	8.35106	11.8085	1	241
10.2	8.48889	12.1111	1	242
9.81443	8.48454	11.7732	1	243
10.129	8.66129	12.3548	1	244
10	9.4	12.9	1	245
10.2754	8.97101	12.4783	1	246
10.1264	8.49425	12.046	1	247
10.5745	10.2979	12.9362	1	248
10.7368	10.4912	13.3333	1	249
10.25	9.625	12.25	1	250
10.7013	10.3896	13.4286	1	251
11.4407	11.2881	14.8814	1	252
10.4478	9.73134	12.8806	1	253
9.82955	8.52273	11.8182	1	254
10.0515	9.43299	12.5155	1	255
10.0405	9.67568	12.4865	1	256
10.7	9.825	12.925	1	257
10.1864	9.59322	13.0169	1	258
10.4211	10.0526	13.3368	1	259
9.97143	8.38571	12.2429	1	260
10.2687	9.25373	12.5224	1	261
10.4727	10.2	13.3273	1	262
9.92754	8.43478	12.3188	1	263
10.1549	9.14085	12.2113	1	264
9.83908	8.58621	11.908	1	265
10.3033	8.9918	12.0656	1	266
9.8705	8.20863	11.7986	1	267
10.46	10	13.28	1	268
10.7091	10.5091	14.0182	1	269
10.3582	9.47761	12.4925	1	270
10.1154	9.26923	12.0769	1	271
9.97842	8.58993	11.9496	1	272
9.84706	8.70588	11.9294	1	273
9.64286	8.07143	11.5714	1	274
10.2979	9.68085	12.8404	1	275
10	8.78788	12.3333	1	276
10.5258	10.3196	13.1856	1	277
10.5403	10.0887	12.9839	1	278
10.0556	8.73333	12.4111	1	279
10.697	10.2727	13.5758	1	280
10.1205	9.22892	12.0482	1	281
10.3333	9	11.8333	1	282
9.88462	9.15385	12.1154	1	283
10.2381	8.78571	12.1667	1	284
9.86111	9	12.1944	1	285
9.2	8	12	1	286
10	9.04511	12.1278	1	287
10.7447	10.1064	12.9362	1	288
11.1667	10.4722	13.5	1	289
10.4237	9.88701	12.8192	1	290
9.61765	8.52941	11.7353	1	291
10.25	9.375	12.1562	1	292
10.3443	9.80328	12.9344	1	293
10.0169	8.74576	12.1356	1	294
9.74359	8.55128	11.7436	1	295
10.2617	9.66355	12.785	1	296
10.3188	9.84783	12.9783	1	297
9.945	9.035	12.03	1	298
10	10	12.5263	1	299
9.98462	9.44615	12.3077	1	300
9.84211	9.31579	12.2632	1	301
10.5	10	13.1667	1	302
10.5844	8.72727	12.4286	1	303
10.3793	9.7931	12.8966	1	304
9.79365	8.52381	12	1	305
10.28	9.88	12.824	1	306
11.0526	11.7193	17.4386	1	307
10.4237	9.88136	12.8588	1	308
10.4286	8.78571	12.7857	1	309
10.2692	8.73718	12.6987	1	310
10.1795	9.64103	12.7179	1	311
9.99	9.3	12.25	1	312
10.2941	8.5098	12.5882	1	313
10.1927	9.04587	12.156	1	314
10.2	9.95	12.75	1	315
10.2933	9.81333	12.68	1	316
10.58	10.08	12.98	1	317
9.82759	8.62069	11.7931	1	318
10.1864	9.77966	12.8644	1	319
10.1091	8.83636	12.6364	1	320
10.4	10	13	1	321
10.0568	9.82955	12.6364	1	322
10.0404	9.22222	12.2424	1	323
10.2449	9.55102	12.9796	1	324
10.3421	9.15789	12.3947	1	325
10.2581	8.75806	12.7097	1	326
9.87654	8.59259	12.037	1	327
10.5735	9.85294	12.7941	1	328
10.0612	9.46939	12.8367	1	329
10.2586	9.38793	12.4397	1	330
9.76543	8.48148	12.037	1	331
10.05	9.68333	12.5	1	332
10.1757	9.33784	12.3378	1	333
10.194	9.1194	12.3433	1	334
9.75	9.5	12.4167	1	335
10.241	9.74699	12.7711	1	336
10	9.18966	12.2586	1	337
10.1354	9.11458	12.1979	1	338
10.0357	9.13095	12.119	1	339
9.93651	9.20635	12.4921	1	340
10.2868	9.36434	12.5659	1	341
10.1683	9.28713	12.4653	1	342
9.94366	9.70423	12.5352	1	343
10.0935	9.37383	12.1682	1	344
10.2476	9.46667	12.3238	1	345
10.1014	9.73913	12.5942	1	346
10.125	9.25	12	1	347
10.0267	9.08	12.12	1	348
10.0278	9.30556	12.4167	1	349
10.1852	9.33333	12	1	350
10.2857	9.5	12.6905	1	351
10.9779	10.4779	13.7059	1	352
10.2161	9.35678	12.3065	1	353
10.2222	8.72222	12.0694	1	354
10.0222	9.08889	12.2	1	355
10.76	10.12	12.9333	1	356
10.5185	9.59259	12.7407	1	357
10.0642	8.84404	12.3303	1	358
10.2727	9.62937	12.6154	1	359
10.4262	9.54098	12.2787	1	360
10.2083	9.41667	12.3472	1	361
10.3269	8.88462	12.8077	1	362
10.7286	9.87143	12.9	1	363
10.2951	9.93443	13.3934	1	364
10.3846	9.48077	12.2885	1	365
10.0833	9.20833	11.8333	1	366
10.8333	9.86111	12.6389	1	367
10.5263	9.14474	13.0395	1	368
9.76712	8.84932	12	1	369
10.5536	9.78571	12.2857	1	370
9.97674	8.81395	12.0233	1	371
9.82114	8.85366	11.9675	1	372
10.1818	9.36364	12.0758	1	373
10.9783	9.8913	12.5217	1	374
10.4127	9.46561	12.1852	1	375
9.79747	8.81013	11.9873	1	376
10.4918	9.5082	12.2131	1	377
10.3077	9.3956	12.2088	1	378
10.2375	9.9375	12.3	1	379
9.60345	8.56897	11.931	1	380
9.89583	8.89583	12.1667	1	381
10.2911	9.34177	12.2658	1	382
9.96429	9.03571	12.0357	1	383
10.0222	9.06667	11.9333	1	384
10	9.0678	12.1186	1	385
10.4545	9.41818	12.2182	1	386
9.80851	8.98936	12.0851	1	387
10.2812	9.4375	12.2812	1	388
9.66667	9.06667	12.2	1	389
10.1461	9.48315	12.2472	1	390
9.72619	9.03571	11.9524	1	391
10.2019	9.80769	12.6058	1	392
9.7013	8.83117	11.987	1	393
10.4655	8.62069	12.6724	1	394
10.2532	9.4557	12.038	1	395
9.66667	8.69697	12.3333	1	396
10.375	9.75	12.625	1	397
10.3881	9.64179	12.6269	1	398
10.3175	9	11.9365	1	399
10.0114	9.375	12.2159	1	400
10.0357	9.10714	12.1429	1	401
10.7183	9.14085	12.7887	1	402
10.1471	9.20588	12.1059	1	403
10.5789	9.10526	12.3684	1	404
10.2267	9.72	12.54	1	405
10.4444	9.2037	12.2593	1	406
10.3582	9.14925	12.4925	1	407
9.9697	9.22727	12.2879	1	408
10	9.56757	12.1622	1	409
9.72043	8.83871	11.9892	1	410
10.4419	8.93023	12.4651	1	411
10.46	9.04	12.34	1	412
9.69091	9.20909	12.0818	1	413
10.3398	9.1068	12.3301	1	414
10.1413	9.01087	12.1413	1	415
10.2273	9.62121	12.4394	1	416
9.81818	8.80519	11.9351	1	417
9.87013	8.90909	11.9351	1	418
9.99225	9.11628	12.1628	1	419
9.98592	9.23944	12.2676	1	420
10.1441	9.85586	12.4505	1	421
10.2193	9.19298	12.1667	1	422
10.4186	9.72093	12.1628	1	423
10.096	9.472	12.248	1	424
10.1864	9.32203	11.9153	1	425
9.8125	8.86458	11.6875	1	426
9.9	9.275	12.1	1	427
10.0241	8.68675	12.1084	1	428
10.0244	9.19512	12.1098	1	429
9.71875	9.15625	12.4062	1	430
9.76744	9.24419	12.1628	1	431
9.83636	9.02424	12.0606	1	432
10.2642	8.76415	12.1415	1	433
10.1463	9.34146	12.2195	1	434
10.1953	9.1875	11.8984	1	435
9.93506	9.07792	11.9221	1	436
9.875	9.75	12.375	1	437
9.8	9.13846	11.9692	1	438
10.2333	8.87778	12.1333	1	439
9.90164	9.72131	12.3279	1	440
10.0952	8.92063	11.8571	1	441
9.92683	8.96341	12.0488	1	442
10.0741	8.96296	11.8519	1	443
9.91919	9.35354	12.2525	1	444
10.0533	9.36	11.8133	1	445
10.1746	9.20635	11.9788	1	446
10.0127	8.98734	11.962	1	447
10.1042	10.0521	12.4896	1	448
10.1169	9.90909	12.6364	1	449
10.3276	10.1207	12.2414	1	450
10.34	9.96	12.36	1	451
10.6154	9.44615	12.0923	1	452
10.0513	9	11.9231	1	453
10.2899	10.3478	12.6812	1	454
10.1667	10	12.7222	1	455
10.125	9.5	12.2083	1	456
10.0992	9.08397	11.8321	1	457
9.78846	8.76923	11.8462	1	458
10.4561	9.77193	12.8947	1	459
9.72527	8.82418	12.0659	1	460
11	10.9756	13.122	1	461
9.93939	9.86364	12.3333	1	462
9.51613	8.41935	12	1	463
10.951	10.8824	13	1	464
9.82	8.76	11.8	1	465
9.89286	9.66071	12.5179	1	466
10.0882	8.67647	11.8235	1	467
9.91667	9.15625	11.9792	1	468
9.93684	8.52632	11.8947	1	469
10.6078	11.098	13.8039	1	470
10.0185	9.27778	11.9074	1	471
10.8049	10.378	13.0488	1	472
9.75	9.41071	12.2857	1	473
10.3399	10.1242	12.3856	1	474
10.3214	10.2143	12.2857	1	475
10.0426	10.4468	12.5957	1	476
9.60714	9.5	12.2857	1	477
10.4773	10.3182	13.0455	1	478
10.5172	10.6667	12.8621	1	479
10.7857	10.8929	13.25	1	480
11.009	10.973	13.036	1	481
9.90164	8.72131	11.6557	1	482
9.72973	9.06757	11.7838	1	483
10.6923	10.8462	13.5385	1	484
12.4756	12.6585	14.2561	1	485
9.83	9.25	11.98	1	486
11.0182	11.6909	13.9636	1	487
10.7705	10.6885	12.8689	1	488
10.7429	10.9429	12.8857	1	489
10.875	10.75	12.625	1	490
10.5094	9.4717	12.2075	1	491
10.4828	10.931	12.9138	1	492
9.4359	8.41026	11.6923	1	493
9.86792	8.92453	11.8491	1	494
10.0093	8.36916	11.771	1	495
10.4138	10.3333	12.977	1	496
10.375	10.6875	13.25	1	497
10.0189	9.90566	12.434	1	498
9.97959	8.84354	11.7823	1	499
10.3571	10.1964	12.7411	1	500
11.2167	11.6667	13.65	1	501
10.1829	8.7439	11.8171	1	502
9.67857	8.42857	11.7619	1	503
9.76027	9.0137	11.9521	1	504
9.21739	8.17391	11.8478	1	505
10.7091	10.4273	12.9091	1	506
9.66667	8.35897	11.641	1	507
10.225	10.3	12.6	1	508
10.6729	10.8224	13.0187	1	509
10.5291	10.0814	12.5233	1	510
10.4889	10.0222	12.4667	1	511
9.84146	8.54878	11.7805	1	512
10.425	10.7	13.075	1	513
10.0286	8.34286	11.7429	1	514
9.66667	8.69231	11.8974	1	515
9.69811	8.77358	11.4528	1	516
9.97297	8.64865	11.8378	1	517
9.78125	8.26562	11.8594	1	518
9.72917	8.4375	11.6875	1	519
9.88333	8.58333	11.9667	1	520
9.59524	8.92857	11.8095	1	521
9.92941	8.72941	11.6824	1	522
9.44	8.46	11.44	1	523
10.68	10.46	12.86	1	524
9.68966	8.17241	11.569	1	525
9.73134	8.76119	11.5224	1	526
9.6	7.93333	11.6667	1	527
10.375	10.2308	12.8942	1	528
9.725	8.3	11.65	1	529
9.76471	8.41176	11.6941	1	530
10.1	8.7	11.6	1	531
9.75	8.1875	11.625	1	532
10.3462	10.3462	12.7692	1	533
10.5818	10.2727	12.9636	1	534
10.2	9.97143	12.6571	1	535
10.2574	10.2132	12.7426	1	536
10.6341	10.439	13.2195	1	537
9.66667	9.0641	11.9615	1	538
10.0583	10.1917	12.675	1	539
9.63636	8.22727	11.3636	1	540
9.55	8.1125	11.5625	1	541
10.4516	10.5323	13.0645	1	542
10.0481	9.93269	12.6538	1	543
9.84127	8.7619	11.5556	1	544
10.2037	10.0556	13.1111	1	545
10.0541	10.027	12.6216	1	546
9.5625	9.08333	12.3542	1	547
9.27907	7.86047	11.3953	1	548
9.36	7.84	11.2	1	549
10.3542	10.25	13.1458	1	550
9.42424	8.09091	11.4848	1	551
9.43243	8.13514	11.3514	1	552
10.2609	9.78261	12.9783	1	553
9.93333	9.9	12.6	1	554
10.2708	10.5208	13.1458	1	555
9.77083	8.93056	11.8958	1	556
9.55696	8.41772	11.6962	1	557
9.77273	8.51948	11.6753	1	558
10.56	10.08	13.04	1	559
9.59259	8.44444	11.5802	1	560
9.57718	8.48993	11.6242	1	561
10.3704	10.2222	13.037	1	562
9.85227	9.56818	12.5909	1	563
10.25	10.2105	12.9342	1	564
10.1429	10.3452	13.0714	1	565
9.27907	7.95349	11.3256	1	566
9.05405	7.89189	11.5676	1	567
9.5	8.78571	11.9286	1	568
9.55172	8.7069	11.6552	1	569
9.5625	8.70312	12.0156	1	570
9.05128	7.84615	11.3846	1	571
9.86667	9.60952	12.6952	1	572
9.9469	9.50442	12.4602	1	573
9.5914	8.72043	11.7957	1	574
9.71154	8.67308	11.6154	1	575
9.26471	8.13235	11.1618	1	576
10.3077	10.3077	13.0256	1	577
9.72727	8.86364	11.8636	1	578
9.66667	9.16667	11.875	1	579
9.46667	8.8	12.0667	1	580
10.087	10.2609	12.6957	1	581
9.66667	8.94444	12.3056	1	582
11.0385	9.12821	13.2692	2	0
11.8696	9.47826	13.3913	2	1
11.3217	9.81119	13.3497	2	2
10.7333	9.45333	13.2667	2	3
10.6714	9.47143	13.3857	2	4
11.1216	9.24324	13.6486	2	5
11.1379	9.75862	13.4483	2	6
11.0233	9.76744	13.2209	2	7
11.0842	9.21053	12.7789	2	8
10.6	9.1	12.6	2	9
11	9	13.1667	2	10
10.6351	8.58108	12.4865	2	11
10.7708	8.6875	12.4167	2	12
11.3333	10.1667	13	2	13
11.1064	9.7234	13.2979	2	14
10.8846	9.57692	13.3077	2	15
11.0811	9.2973	13.2973	2	16
10.7975	9.4557	13.1899	2	17
10.8046	9.01149	12.8276	2	18
10.6571	8.74286	12.7714	2	19
11.0449	9.58427	13.191	2	20
11.1429	9.32143	13.1786	2	21
10.8	8.2	12.4	2	22
10.9091	9.09091	12.6818	2	23
11.039	9.58442	13.1688	2	24
10.8571	8.53571	12.6429	2	25
10.7667	8.93333	12.8833	2	26
11.1	9.6	12.8	2	27
11	9.63636	13.1818	2	28
10.7037	8.59259	12.4691	2	29
10.8824	9.30392	13.0588	2	30
10.6538	9.53846	13.1154	2	31
10.7037	9.48148	12.6667	2	32
10.5733	9.28	12.8667	2	33
11.0388	9.40777	13.1359	2	34
10.5517	9.37931	13.1379	2	35
10.6829	8.63415	12.3902	2	36
11.3333	9.5	12.6667	2	37
10.869	9.82738	13.4167	2	38
10.8113	10.2453	14.0566	2	39
10.883	9.43617	13.1383	2	40
11.0458	9.96947	13.0534	2	41
10.8824	9.69118	13.0735	2	42
11.1136	9.70455	13.1591	2	43
10.8406	10.4203	13.7391	2	44
11.0891	9.63366	12.6337	2	45
10.735	9.37607	13.1709	2	46
10.7234	10.1489	13.7021	2	47
10.6341	9.56098	13.0976	2	48
11.1064	9.65957	12.617	2	49
10.7945	8.91781	12.589	2	50
10.7595	9.37975	12.6709	2	51
10.8298	9.89362	13.1064	2	52
10.5422	8.95181	12.8193	2	53
10.6822	9.36449	12.8785	2	54
10.6916	9.50467	13.1308	2	55
10.8557	9.70103	13.1443	2	56
10.7179	9.53846	12.7564	2	57
10.675	9.425	12.7875	2	58
10.675	9.225	13.025	2	59
10.5926	9.12963	13	2	60
10.5714	9.18571	12.5143	2	61
10.6765	9.29412	12.2353	2	62
11.0183	9.4878	12.622	2	63
10.8	9.4	12.6	2	64
10.9236	9.70833	13.2847	2	65
10.7586	9.43103	13.0862	2	66
10.7593	9.35185	12.5556	2	67
10.7241	9.32759	12.4828	2	68
10.9359	10.2436	13.0513	2	69
10.9545	9.95455	12.8409	2	70
10.7463	9.77612	12.9851	2	71
10.4118	8.64706	12.6471	2	72
10.4194	9.22581	12.2903	2	73
10.6627	9.62651	13.0241	2	74
10.4286	9.11429	12.4571	2	75
10.5472	9.32075	12.8491	2	76
11	10.3659	13.6829	2	77
10.7574	9.30882	12.5809	2	78
10.14	9.42	13	2	79
9.94444	8.76389	12.2153	2	80
10.4969	9.31288	12.9448	2	81
10.6951	9.29268	12.8293	2	82
10.4086	9.41935	12.6989	2	83
10.6415	9.5	12.9245	2	84
10.4868	9.07895	12.7763	2	85
10.6	9.2	12.8	2	86
10.3654	9.17308	12.8269	2	87
10.5172	9.48276	12.8276	2	88
10.25	9.05357	12.5893	2	89
10.2069	9.51724	12.7241	2	90
10.6644	9.42466	12.6164	2	91
10.4938	9.50617	13.0864	2	92
10.3191	9.40426	12.5213	2	93
10.4938	9.28395	12.7531	2	94
10.6723	9.58192	12.8588	2	95
10.7912	9.30769	12.3297	2	96
10.3625	9.025	12.6375	2	97
10.431	9.21264	12.6207	2	98
10.5	9.525	12.95	2	99
10.3052	9.38961	12.5325	2	100
10.3243	9.83784	12.973	2	101
10.483	9.2517	12.5034	2	102
10.4861	9.69444	12.9444	2	103
10.2645	8.8595	12.4215	2	104
10.0909	8.95455	12.3636	2	105
10.3314	9.08571	12.6743	2	106
10.3438	8.82812	12.6172	2	107
10.5217	9.43478	12.7826	2	108
10.4118	8.88235	12.5294	2	109
10.3179	9.2649	12.4901	2	110
10.3387	8.67742	12.4839	2	111
10.5598	9.57265	12.4145	2	112
10.9015	9.52709	12.8374	2	113
10.6977	9.4593	12.9012	2	114
10.6333	9.61667	12.5167	2	115
10.8723	9.7234	12.5106	2	116
10.3053	9.61053	12.9158	2	117
10.4857	9.48571	13.1429	2	118
10.5849	9.56604	12.7736	2	119
10.5217	9.08696	12.7391	2	120
10.56	9.24	12.64	2	121
10.9043	9.60638	12.6064	2	122
10.4332	9.45749	12.9271	2	123
11.0727	9.96364	12.6909	2	124
10.3333	9.875	13	2	125
10.918	9.47541	13.2295	2	126
10.504	9.424	12.472	2	127
10.7627	10.2203	13.2034	2	128
10.5122	9.19512	12.3659	2	129
10.2308	9.84615	12.7692	2	130
10.4083	9.69167	12.8917	2	131
10.5	10.1053	13.0526	2	132
10.3571	9.28571	12.2857	2	133
10.5728	10	12.8641	2	134
10.5373	10.0299	13.2985	2	135
10.5577	10.4038	13.3462	2	136
10.5385	9.4	12.4615	2	137
10.3478	9.29348	12.4457	2	138
10.5063	9.58228	12.7975	2	139
10.871	9.64516	13.0968	2	140
10.7955	9.64773	13.0909	2	141
10.4182	10.1636	13.1091	2	142
10.68	9.8	12.76	2	143
10.2273	9.18182	12.8636	2	144
10.4762	9.46429	12.6905	2	145
10.6711	9.25	12.4868	2	146
10.6809	9.48936	12.5957	2	147
10.2857	9.52381	12.619	2	148
10.6909	10.0727	13.2545	2	149
10.3478	9.69565	12.5217	2	150
10.25	8.8587	12.4022	2	151
10.876	9.55039	12.6977	2	152
10.5449	9.77246	12.7545	2	153
10.6076	10.3165	13.3924	2	154
10.8	10.45	13.24	2	155
10.9545	10.75	14.1364	2	156
10.2857	9.33333	12.8571	2	157
11.2727	10.4242	13.5152	2	158
10.6076	9.43038	12.3924	2	159
10.8481	10.443	13.2152	2	160
10.5579	9.33684	12.6632	2	161
10.3846	9.28205	12.5897	2	162
10.8136	10.5593	13.5593	2	163
10.6325	10.8205	13.7949	2	164
10.8	10.2444	13.3556	2	165
11.2338	11.7403	14.2987	2	166
10.7708	10.4271	13.5	2	167
10.2333	9.66667	13.2	2	168
10.2099	9.1358	12.321	2	169
10.8806	10.4179	13.6866	2	170
10.6667	10.6667	13.4815	2	171
10.3077	9.30769	12.7692	2	172
10.4286	9.95238	12.9048	2	173
10.6154	10.4872	13.4872	2	174
10.6216	9.77027	12.8108	2	175
10.9655	10.1034	13.2414	2	176
10.7302	10.0635	13.0476	2	177
10.7971	10.8116	13.6522	2	178
10.3333	9.35802	12.4321	2	179
10.1909	9	12.3636	2	180
10.2727	9.18182	12.1818	2	181
10.3636	9.15909	12.5	2	182
10.8041	9.74227	12.5464	2	183
11.3333	9.48485	12.697	2	184
10.1733	9.26667	12.5733	2	185
10.75	10.4	13.675	2	186
10.4468	8.97872	12.2766	2	187
10.8864	9.95455	13.25	2	188
10.7692	9.4359	12.8462	2	189
10.76	10.68	13.6933	2	190
10.6667	9.75	12.6389	2	191
10.6111	9.51852	12.4444	2	192
10.6438	9.12329	12.5342	2	193
10.6567	9.37313	12.7313	2	194
10.7021	9.55319	12.7021	2	195
11	9.83333	13.5	2	196
10.5362	10.4638	13.6232	2	197
10.6667	9.21667	12.5667	2	198
10.4308	9.66154	12.4769	2	199
10.95	10.375	13.425	2	200
10.7373	9.5678	13.1102	2	201
10.7465	10.507	13.4789	2	202
12.0536	9.98214	13	2	203
10.6338	9.49296	12.4085	2	204
10.4947	9.81053	12.7368	2	205
10.5705	9.62416	12.396	2	206
10.7091	9.49091	12.7273	2	207
10.3423	9.24324	12.4054	2	208
10.459	9.04918	12.6721	2	209
10.7473	10.3626	13.1429	2	210
10.2857	9.42857	12.5238	2	211
11.3559	11.2881	13.7119	2	212
10.9758	11.129	14.1855	2	213
10.6413	9.75	12.9565	2	214
10.4878	9.50407	12.4878	2	215
10	9.61538	12.2308	2	216
10.0265	9.11504	12.292	2	217
11	10	13.25	2	218
10.2727	9.20455	12.3864	2	219
10.9195	10.7181	13.5705	2	220
10.1645	9.09868	12.3487	2	221
11.0204	10.3061	13.2449	2	222
10.9333	9.725	13.2167	2	223
11.1376	11	13.8349	2	224
10.76	10.64	13.4	2	225
10.4382	9.13483	12.382	2	226
10.8235	10.4706	13.4706	2	227
10.8	10.3556	12.9556	2	228
10.9286	11.0357	13.8214	2	229
11.0233	10.8023	13.3721	2	230
11.0556	10.8333	13.6111	2	231
10.2466	9.19178	12.5753	2	232
10.55	11.1	13.6	2	233
11.0249	10.5174	13.4776	2	234
11.3077	11.0385	13.7692	2	235
10.2647	9.11765	12.4706	2	236
10.9881	10.8929	13.9524	2	237
11.2222	12.4444	15.3056	2	238
10.5	10.0769	13.0962	2	239
10.8267	10.8933	13.3867	2	240
11.2101	10.7815	13.7227	2	241
10.9722	10.9444	13.4444	2	242
10	11.25	15.5	2	243
10.4375	9.3375	12.75	2	244
10.3793	8.86207	11.9655	2	245
11.3846	11.9231	16.5385	2	246
10.3333	8.92982	12.1404	2	247
10.4588	9.63529	12.6118	2	248
10.2857	9.15873	12.7143	2	249
10.3947	9.84211	13.1842	2	250
10.8108	9.60811	13.0405	2	251
10.9104	10.4776	13.3582	2	252
10.8529	10.5294	13.3235	2	253
11.1842	10.614	13.5965	2	254
11	9.96875	12.8906	2	255
10.669	9.92958	12.662	2	256
10.6705	10.2486	13.0636	2	257
11.0833	10.4833	13.4667	2	258
11.0213	10.8511	13.8723	2	259
10.3256	9.02326	12.5116	2	260
11	10.7143	13.6	2	261
11.1192	10.5751	13.3782	2	262
10.5932	10.2966	12.8305	2	263
11	10.5294	13.3529	2	264
11.7176	11.3294	13.9412	2	265
10.5393	9.41573	12.4831	2	266
10.6322	9.87356	13.0115	2	267
10.7536	10.2609	13.1739	2	268
10.6154	9.87179	12.7692	2	269
10.9763	10.8757	13.7456	2	270
10.8475	10.7119	13.339	2	271
10.3165	9.49367	12.4937	2	272
10.9375	10.8125	13.75	2	273
10.8971	10.6912	13.3676	2	274
10.6176	10.5392	13.0392	2	275
11.1481	10.9815	13.8148	2	276
10.6374	9.69231	12.6703	2	277
10.3667	9.16667	12.1667	2	278
10.6842	10.7895	13.0526	2	279
10.8222	10.8	13.8333	2	280
10.3333	9.45679	12.284	2	281
10.8902	10.2683	12.7927	2	282
10.1882	9.02353	12.3059	2	283
11.05	10.95	14	2	284
10.4651	9.53488	12.5581	2	285
10.5984	9.64567	12.6378	2	286
10.2772	9.0495	12.3663	2	287
10.9462	10.8385	13.7385	2	288
10.5	9.5	12.625	2	289
10.6496	9.71533	12.6131	2	290
10.5074	9.27941	12.4338	2	291
10.7624	10.4851	13.2673	2	292
10.3881	8.97015	12.2687	2	293
10.1892	9.08108	12.4595	2	294
10.5143	9.54286	12.6571	2	295
10.5385	10.3462	12.8462	2	296
11.2152	11.2532	14.1772	2	297
10.581	9.71429	12.5333	2	298
10.8785	10.1682	13.028	2	299
10.4667	9.28889	12.3333	2	300
10.5263	10.2281	12.807	2	301
10.6966	10.0449	12.4494	2	302
10.2233	9.01456	12.1311	2	303
10.3667	9.46667	12	2	304
10.5487	9.69027	12.5487	2	305
11.1136	10.4659	13	2	306
10.6279	9.95349	12.7326	2	307
10.4933	9.97333	12.5333	2	308
10.561	9.78049	12.7073	2	309
10.2727	9.9697	12.7273	2	310
10.314	9.39535	12.3488	2	311
10.2206	8.82353	12.3529	2	312
10.7734	10.7656	13.3125	2	313
11.2533	11.0933	13.48	2	314
10.8738	10.6505	13.165	2	315
10.5714	9.95238	12.8333	2	316
10.4179	9.46269	12.3731	2	317
10.494	9.61446	12.4458	2	318
10.1765	9.23529	12.2941	2	319
10.8462	10.7308	13.3846	2	320
10.4203	9.3913	12.2754	2	321
11	10.5238	13.2381	2	322
11.1765	10.5735	13.5882	2	323
10.9738	10.7511	13.4847	2	324
10.55	9.36667	12.45	2	325
10.5493	10.3521	12.8169	2	326
10.6512	9.9186	12.686	2	327
10.4937	9.27848	12.4304	2	328
10.403	9.35821	12.3134	2	329
10.6579	10.0132	12.4605	2	330
11.0703	10.5469	13.2656	2	331
10.3704	9.2963	12.2222	2	332
11	10.4483	12.7586	2	333
10.2824	9.41221	12.3359	2	334
10.9	9.95	13.25	2	335
10.8966	10.1552	12.7414	2	336
10.5679	9.59259	12.4444	2	337
11.2432	11.8108	14.6216	2	338
11.2387	11.3871	13.2839	2	339
10.5	10.0161	12.5323	2	340
10.6596	9.76596	12.4894	2	341
10.6441	9.64407	12.7627	2	342
10.8462	11.3077	13.6923	2	343
10.6316	9.23684	12.2368	2	344
10.3306	9.39516	12.2419	2	345
11.0123	11.2099	13.2593	2	346
10.8553	10.5789	12.75	2	347
10.5161	11.2903	13.6452	2	348
10.9796	10.3061	12.8367	2	349
10.7231	10.2923	12.7231	2	350
10.4857	9.81429	12.4429	2	351
10.338	10.7606	13.493	2	352
11.119	11.4048	13.381	2	353
10.7846	10.2308	13.0615	2	354
10.875	10.4062	13.2	2	355
10.9024	11.0122	13.4756	2	356
11.2188	11.4688	13.3438	2	357
11.1746	11.254	13.3651	2	358
10.4444	9.52778	12.5833	2	359
10.9062	10.8438	12.9688	2	360
9.95833	9.875	13.1667	2	361
10.7831	10.2892	12.988	2	362
10.9341	10.4286	12.967	2	363
11.4636	11.6	13.5636	2	364
10.68	10.8	13.2	2	365
10.7451	10.1471	12.8333	2	366
10.3676	9.86765	12.4559	2	367
10.8333	11	13.3333	2	368
11.1818	11.0364	13.3273	2	369
10.8684	10.9211	13.0789	2	370
10.6296	10.1111	12.7593	2	371
10.7544	10.1754	12.5439	2	372
10.7349	10.6988	12.8675	2	373
10.863	10.6712	12.9315	2	374
11.0513	10.3077	12.641	2	375
11.1818	10.3182	12.6364	2	376
10.593	9.98837	12.3953	2	377
10.785	10.2056	12.4206	2	378
11.1667	11.4444	13.5	2	379
10.6923	10.1923	12.6538	2	380
10.7541	10.2951	12.9344	2	381
10.7812	10.5156	13.1094	2	382
11.0625	11.1625	13.2625	2	383
11.2419	11.0645	12.9677	2	384
10.9236	10.375	12.8403	2	385
11.093	10.9535	13.0233	2	386
11.3659	11.4756	13.3049	2	387
11	10.8409	12.7386	2	388
11.0484	10.0968	12.8065	2	389
11.1408	11.2394	13.2254	2	390
10.9878	10.9878	13.1098	2	391
10.931	10.7586	13.3793	2	392
11.1207	10.5345	13.3448	2	393
11.2239	10.9552	12.9552	2	394
11.0114	10.8977	13.4205	2	395
10.8963	10.8741	12.8963	2	396
10.6552	10.2759	12.6552	2	397
11.6585	11.4878	13.2683	2	398
10.6154	9.94083	12.787	2	399
11.36	11.5	13.2	2	400
11.1579	11.2632	13.4211	2	401
10.6418	10.1493	12.806	2	402
11.2927	11.7439	13.6098	2	403
10.4603	9.65079	12.5714	2	404
10.9032	10.6667	13.0645	2	405
11.0806	10.3952	12.7984	2	406
10.7222	10.25	12.6111	2	407
10.6304	10.1957	12.6957	2	408
11.4118	11.6863	13.3333	2	409
11.4878	11.9024	14	2	410
11.3495	11.2621	13.0388	2	411
10.3871	9.83871	12.4194	2	412
10.859	10.5385	12.9744	2	413
11.2558	12.1512	13.1395	2	414
10.5789	10.3158	13.7105	2	415
11.0114	11.3523	12.9659	2	416
10.9531	12.0234	13.3047	2	417
11.0755	12.3208	15.1698	2	418
10.9036	10.6988	13.1084	2	419
10.85	10.7	13.3	2	420
10.752	9.992	12.776	2	421
11.3846	11.6154	13.3333	2	422
10.875	10.75	12.75	2	423
10.8182	10	13.2727	2	424
11.2269	11.437	13.1933	2	425
10.5789	10.8947	13.1579	2	426
10.6129	9.98925	12.4839	2	427
11.2143	11.3061	13.3673	2	428
10.8333	11.1444	12.8	2	429
11.125	11.0357	12.8036	2	430
11.3333	11.7381	13.1667	2	431
10.9062	9.625	12.6562	2	432
10.8438	10.3281	12.9062	2	433
11.0652	12.0217	13.1087	2	434
10.7143	10.5714	13.0714	2	435
10.9322	10.8305	13.1864	2	436
10.5789	10.0226	12.4511	2	437
10.9206	11	12.8889	2	438
10.5511	9.88636	12.3295	2	439
11.0204	11.1429	12.7959	2	440
10.9639	11.0964	13.0723	2	441
10.8387	10.6935	12.8871	2	442
10.4018	9.38393	12.3125	2	443
11.2576	10.7424	13.3939	2	444
11.4352	11.5463	13.1852	2	445
11.1429	11	12.8571	2	446
10.8607	10.3279	12.6066	2	447
10.7095	10.1453	12.6089	2	448
10.6742	9.66292	12.5393	2	449
10.7368	10.3579	12.7474	2	450
10.8421	10.2632	12.6316	2	451
11.2769	11.4615	13.1385	2	452
11.0183	11.1927	13.0183	2	453
10.9589	10.3973	12.726	2	454
11.0909	11.0364	13.2545	2	455
11.2252	10.9099	13.027	2	456
10.4225	9.40845	12.0423	2	457
10.4012	9.79651	12.3314	2	458
11.5538	11.1385	13.2769	2	459
10.8533	10.4667	12.68	2	460
10.4187	9.90148	12.3842	2	461
11.0137	11.6027	13.7671	2	462
11.1327	10.9082	13.102	2	463
10.4182	9.78182	12.2182	2	464
10.6897	10.5172	13.1379	2	465
10.6774	9.90323	12.7097	2	466
10.8608	10.7342	13.1392	2	467
10.4468	9.47872	12.2447	2	468
10.8202	10.0337	12.6517	2	469
11.2	11.5538	13.3538	2	470
10.9434	11.0629	13.3711	2	471
10.2476	9.65714	12.2286	2	472
10.7907	10.8372	13.2791	2	473
11.0962	10.8462	12.9615	2	474
10.9186	10.7326	13.093	2	475
10.7544	10.0351	12.5965	2	476
10.7381	10.2381	12.5238	2	477
10.9259	11.4444	12.9259	2	478
11.225	10.7812	12.9313	2	479
10.4598	9.63218	12.092	2	480
10.2766	9.41489	12.1277	2	481
10.1852	9.92593	12.2963	2	482
10.7705	10.2787	12.7049	2	483
10.759	10.988	13.241	2	484
10.6737	10.1368	12.7895	2	485
10.4796	10.2347	12.5408	2	486
10.6835	10.3291	12.7975	2	487
10.5385	9.97436	12.4615	2	488
10.7368	11.0526	12.9474	2	489
11.6786	12.0179	14.5804	2	490
10.3579	9.65263	12.2316	2	491
10.7	10.2667	12.6083	2	492
10.4321	9.85185	12.5556	2	493
9.94737	9.10526	12.2105	2	494
10.5246	10.1967	12.7213	2	495
10.9565	11	12.9783	2	496
10.9268	10.9268	13	2	497
10.604	10.3267	12.6832	2	498
10.7586	10.6897	12.6782	2	499
10.8103	10.3534	12.681	2	500
10.75	10.3889	12.6667	2	501
10.8082	10.274	12.6164	2	502
10.5821	10.0597	12.5522	2	503
10.5455	10.3333	12.6364	2	504
11.3929	10.7321	12.9107	2	505
10.4091	9.95455	12.4545	2	506
11.3922	11.6471	13.7843	2	507
10.75	10.1957	12.6739	2	508
11.1111	10.6667	12.4444	2	509
10.7234	9.97872	12.6277	2	510
10.6076	10.0886	12.7215	2	511
10.8333	9.33333	13.1667	2	512
10.9	11.1333	13.1583	2	513
10.6047	10.5116	12.6512	2	514
10.701	10.1804	12.5464	2	515
10.8023	9.90698	12.5233	2	516
11	10.8571	13.2857	2	517
10.9851	11.3731	13.209	2	518
10.6176	10.3529	12.7059	2	519
10.5	10.3194	12.625	2	520
10.7826	10.7681	12.7681	2	521
10.5926	10.0741	12.4321	2	522
10.7077	10.0462	12.7077	2	523
10.4091	10.0909	12.9091	2	524
10.7424	9.93939	12.5909	2	525
10.3294	9.61176	12.6118	2	526
10.5873	10.1111	12.5238	2	527
10.5287	10.0805	12.5747	2	528
10.9176	10.2941	12.5529	2	529
10.7935	9.58696	12.5978	2	530
10.5851	10.0106	12.5	2	531
10.7647	9.96078	12.6863	2	532
10.6515	9.62121	12.5303	2	533
10.3333	9.85556	12.3889	2	534
10.7475	10.7374	12.8889	2	535
10.7033	10.1319	12.5165	2	536
10.9306	10.9583	12.75	2	537
9.73684	9.68421	12.4211	2	538
10.64	9.68	12.8	2	539
10.6566	10.4242	12.8889	2	540
11.1818	11	12.6545	2	541
10.7241	9.82759	12.4655	2	542
10.3708	10.2584	12.7079	2	543
10.7826	10	12.5652	2	544
10.8125	10.2031	12.7188	2	545
10.5316	9.89241	12.4684	2	546
10.8462	10.4231	12.8462	2	547
10.6615	10.0923	12.6154	2	548
10.7736	10.4654	13.0126	2	549
10.6222	10.1481	12.4	2	550
10.4359	9.91453	12.3504	2	551
10.3736	9.83516	12.6484	2	552
10.6413	10.2391	12.6739	2	553
10.6667	10.8021	13.0729	2	554
10.3291	10	12.5063	2	555
10.7612	9.91045	12.4179	2	556
10.7053	10.1789	12.3474	2	557
10.561	10.0488	12.3415	2	558
10.5357	9.85714	12.4286	2	559
10.6044	10.1868	12.6813	2	560
10.7656	10.3594	12.9062	2	561
10.5102	10.0816	12.551	2	562
10.6629	10	12.427	2	563
10.4744	10.0513	12.4615	2	564
10.8	10.4632	12.8421	2	565
10.549	9.98039	12.4118	2	566
10.5556	9.96296	12.5556	2	567
10.8788	9.9697	12.303	2	568
10.4	9.73333	12.4933	2	569
11.0702	11.0702	12.9123	2	570
10.9714	10.3	12.5286	2	571
10.7711	9.66265	12.1446	2	572
10.49	9.76	12.37	2	573
10.9333	10.9889	13.2667	2	574
10.8043	10.8043	13.0652	2	575
10.4915	9.9661	12.2542	2	576
10.8478	10.8043	13.1087	2	577
10.7895	11.1263	13.2842	2	578
10.7123	10.7945	13.2466	2	579
10.4746	10.0847	12.4407	2	580
10.75	10.3482	12.7768	2	581
10.7342	9.62025	12.481	2	582
10.5556	10.6667	13.4444	2	583
10.3934	10.4754	12.918	2	584
10.5517	9.86207	12.3448	2	585
10.7391	10.3043	12.5109	2	586
10.9083	11.1376	13.2018	2	587
10.5797	9.98551	12.3478	2	588
10.9865	11.2905	13.3919	2	589
10.75	11.04	13.17	2	590
10.5545	10.2574	12.4356	2	591
10.4651	10.0698	12.4651	2	592
10.3878	9.93878	12.3265	2	593
9.86364	9.31818	12.5455	2	594
10.3571	9.78571	12.2381	2	595
10.3538	9.73846	12.2923	2	596
10.517	9.88435	12.3061	2	597
10.8235	11.4706	14.2353	2	598
10.5575	9.9646	12.4425	2	599
10.4138	9.87931	12.3966	2	600
10.575	9.95	12.375	2	601
10.4286	10.1429	12.8571	2	602
10.6	10.1818	12.6182	2	603
10.6364	10.6104	12.7532	2	604
[truncated: 3,917 more rows]

## Sheet: Region 8
Sox2	Nanog	GFP	Colony number	Cell number
18.0339	10.2373	13.0339	0	0
16.1852	10.5185	17.321	0	1
19.9191	10.6838	12.6544	0	2
17.7833	10.5833	13.5667	0	3
14.8095	10.619	12.2381	0	4
14.459	10.4262	12.3279	0	5
13.4454	10.8655	20.5966	0	6
16.4046	11.145	12.4198	0	7
26.8224	11.6355	12.8879	0	8
13.7073	10.6585	12.5122	0	9
29.0952	11.3905	12.5238	0	10
13.3554	10.1653	12.0826	0	11
20.1818	10.5758	13	0	12
33.1341	11.8049	12.6463	0	13
33	11.9091	12.2727	0	14
27.9091	11.8727	12.5636	0	15
11.9	10.4667	18.1333	0	16
24.8125	11.1875	12.75	0	17
26.7442	11.8372	12.4884	0	18
18.1228	10.9298	13.2281	0	19
26.9111	12.2	12.8444	0	20
21.5	11.7812	12.25	0	21
11.7397	10.3014	13.9041	0	22
21.3729	10.8136	12.1186	0	23
14.9412	10.8824	12.8824	0	24
16.4773	12.5227	13.0455	0	25
20.6269	11.7463	12.8358	0	26
15.7917	11.25	12.5417	0	27
24.4	11.1176	12.2706	0	28
17.945	11.0183	12.0642	0	29
14.4865	10.1622	12.7297	0	30
21.7308	11.8462	12.5	0	31
11.8279	10.3115	12.6721	0	32
19.8452	12.5238	13.0833	0	33
13.2542	11.0678	12.1864	0	34
18.3478	10.587	12.1087	0	35
11.1935	9.83871	12.3226	0	36
25	11.75	13	0	37
18.5806	11.3871	12.2258	0	38
13.7872	10.7447	12.5745	0	39
15.3828	11.4219	12.5234	0	40
15.0556	11.5	12.5833	0	41
12.4648	10.8732	12.1831	0	42
11.6066	10.1967	12.541	0	43
16.8333	11.7692	12.3974	0	44
14.2	11.32	12.5333	0	45
15.2692	11.0385	12.4038	0	46
16.9121	11.033	12.5275	0	47
12.2167	10.8333	12.3167	0	48
15.5385	11.3269	12.3077	0	49
10.3689	9.7541	12.2049	0	50
13.5102	11.4286	12.3469	0	51
21.0351	12	12.4211	0	52
10.6224	9.36735	12.1939	0	53
14.4324	11.1351	12.4865	0	54
24.2581	21.7097	12.5484	0	55
16.4138	11.1034	12.4138	0	56
10.2989	9.74713	12.2414	0	57
22.4531	11.1875	12.4375	0	58
13.9231	10.9231	12.4615	0	59
14.1266	10.481	12.3291	0	60
19.8	11.175	12.35	0	61
21.5484	11.2903	12.5484	0	62
11.4746	10.2712	12.2542	0	63
13.0971	10.3592	12.2621	0	64
24.7966	12.6441	12.5085	0	65
20.3636	38.1636	12.4727	0	66
13.0476	11.5952	12.5238	0	67
15.175	11.0375	12.325	0	68
16.4444	11.0635	12.381	0	69
10.8182	10.3636	11.8182	0	70
15.1143	12.2286	12.1143	0	71
11.72	10.34	12.18	0	72
19.7727	25.1667	12.0303	0	73
11.951	11.2353	12.2059	0	74
11.0941	10.2941	12.2118	0	75
11.3333	10.1111	12.3704	0	76
11.6212	10.5455	12.1439	0	77
14.5455	16.9091	11.8182	0	78
11.3878	10.8776	12.0816	0	79
11.5556	10.6852	12.287	0	80
10.1778	9.51111	12.0889	0	81
10.2969	10.4531	12.9766	0	82
10.7556	11.4	13.3556	0	83
10.7806	10.4903	12.471	0	84
11.5789	12.7895	14.1579	0	85
13.027	13.7027	14.8919	0	86
11.7937	11.2698	12.9048	0	87
11.7692	11.4359	12.6667	0	88
12	11.3611	13.2778	0	89
11.1724	10.9655	12.5862	0	90
11.6471	11.4706	12.7059	0	91
12.0449	12.1573	13.6854	0	92
12.5139	12.2292	13.0139	0	93
10.8404	11.2021	12.9362	0	94
14.0992	13.4545	12.9339	0	95
12.3143	12.4714	12.9143	0	96
12.5122	12.2622	13.1768	0	97
11.7302	11.3016	12.8254	0	98
15.4672	18.7951	12.582	0	99
23.8214	28.5893	12.9464	0	100
25.0294	28.5	12.7059	0	101
16.2676	18.4718	12.4577	0	102
12.2208	11.1688	12.2208	0	103
22.0213	29.617	12.5319	0	104
18.425	24.075	13.125	0	105
13.1504	16.6106	12.8496	0	106
21.119	20.1429	13	0	107
16.3333	14.5455	12.7879	0	108
20.5205	35.3151	12.7123	0	109
25.2292	25.8125	12.9271	0	110
20.0938	24.75	12.5	0	111
12.8519	12.8148	12.7407	0	112
14.2222	13.0741	12.7778	0	113
23.7778	29.9365	12.3333	0	114
21.3934	16.5574	12.5902	0	115
16	20.6538	12.6538	0	116
11.6512	11.3488	12.8837	0	117
13.4656	12.1603	12.3359	0	118
21.0606	26.5152	12.5455	0	119
17.5	12.2917	12.7917	0	120
14.0508	12.8814	12.6271	0	121
19.1014	30.4638	12.4928	0	122
17.6279	14.5116	12.8837	0	123
12.1717	11.3232	12.8081	0	124
21.1778	16.6889	12.6222	0	125
15.7807	11.5965	12.4912	0	126
14.9792	13.5	12.3333	0	127
19.2979	15.5532	12.1277	0	128
12.0385	11.0769	12.5	0	129
11.771	10.7328	12.0611	0	130
15.3143	16.0095	12.3143	0	131
12.375	12.25	12.125	0	132
12.2609	11.8696	12.2609	0	133
16.7065	13.9022	12.0978	0	134
12.5077	11.3846	12.1538	0	135
11.551	10.9898	12.2857	0	136
12.2857	11.4812	12.3308	0	137
18.8276	21.1724	12.3448	0	138
11.597	10.4478	11.791	0	139
13.8864	11.4091	12	0	140
10.6905	10.2143	11.8095	0	141
13.7	10.74	11.81	0	142
11.5435	10.587	11.8696	0	143
11.2273	10.7727	12.1818	0	144
11.2286	10.4857	12.4	0	145
10.0603	9.73276	11.819	0	146
10.3333	10.1212	12.1515	0	147
9.75	10	11.75	0	148
10.125	9.5	12	0	149
9.84615	9.76923	11.9231	0	150
10.3793	10.0172	11.9483	0	151
10.0845	9.78873	11.8451	0	152
9.97674	9.93023	11.814	0	153
11.6667	10.2609	12.3188	0	154
11.1667	10.0833	12.8333	0	155
10.9767	10	12	0	156
11.7778	10	12.1481	0	157
12	10.5926	12.037	0	158
11.616	10.64	12.392	0	159
12.6735	10.898	12.2449	0	160
14.2344	11.4531	12.375	0	161
10.88	10.04	12.08	0	162
12.1304	11.2609	12.3913	0	163
11.0909	11.303	12.6061	0	164
13.23	11.65	12.26	0	165
17.0769	11.6853	12.049	0	166
11.5435	11.1739	11.9565	0	167
11.8	11.36	12.3733	0	168
13.0952	11.2619	12.7857	0	169
11.6885	11.5246	12.6393	0	170
22.1458	12.375	12.2083	0	171
15.9574	12.0851	12.2766	0	172
21.2375	13.675	12.2	0	173
12.3818	11.2	11.9455	0	174
14.2273	11.8636	12.1636	0	175
11.119	10.1508	12.127	0	176
40.9286	15.0714	12.2143	0	177
34.1316	16.9211	12.1053	0	178
11.7857	11.1667	12.119	0	179
26.4598	17.1494	12.5057	0	180
30	14.3871	12.4516	0	181
11.9747	11.1266	12.1266	0	182
39.3462	16.1923	12.2692	0	183
13.5667	12.4833	12.25	0	184
18.2464	20.1449	12.3623	0	185
11.6667	12.8519	12.1852	0	186
14.0172	11.4483	12.0172	0	187
25.0476	21.619	12.4167	0	188
26.7879	13.4848	12.4545	0	189
20.8	13.4	12	0	190
12.9623	10.8491	12.0377	0	191
42.1842	15.4211	12.3947	0	192
20.6429	12.8929	12.3929	0	193
16.8684	11.6053	12.0526	0	194
35.3182	14.2955	12.2045	0	195
10.6183	10.0153	12.2061	0	196
27.1042	13.9792	12.375	0	197
10.9701	10.209	11.791	0	198
13.6154	11.2564	12.0769	0	199
29.7273	13.7455	12.2182	0	200
14.9697	22.2121	12.1515	0	201
17	14.2857	12.0714	0	202
13.52	12.05	12.34	0	203
11.6049	10.9012	12.2963	0	204
11.5765	10.8824	12.1529	0	205
33.48	14.82	12.56	0	206
28.44	12.78	12.24	0	207
28.6038	31.6981	12.0755	0	208
22.7681	19.2319	12.1014	0	209
11.3652	10.7913	12.4783	0	210
13.4423	11.4519	12.0962	0	211
31.9804	14.2745	12.1961	0	212
34.6548	16.8452	12.25	0	213
20.75	13.625	12.875	0	214
29.125	14.875	13	0	215
35.9515	21.5049	12.4563	0	216
21.7742	12.5484	12.1935	0	217
37.1803	15.9672	12.4918	0	218
17.7925	12.6226	11.9057	0	219
21.9121	29.8681	12.0879	0	220
20.7442	16	12.186	0	221
12.127	10.8571	11.9048	0	222
26.7794	22.9853	12.2647	0	223
21.2714	12.9714	12.3	0	224
11.3467	10.6533	12.1867	0	225
21.4286	32.5714	12.4286	0	226
12.6351	10.5676	11.7838	0	227
11.1556	10.4	12.0667	0	228
28.9878	23.5732	12.4512	0	229
25.7692	46.0385	12.2885	0	230
12.0615	14.5385	12.0923	0	231
10.8889	10.3333	12.3333	0	232
17.2571	12.2571	12.3714	0	233
14.7059	17.3333	12.2157	0	234
11.6169	10.8506	12.0844	0	235
21.6522	24.5652	12.3913	0	236
27.4828	14.2414	12.5	0	237
25.6533	13.44	12.1733	0	238
38.8378	13.4865	11.8649	0	239
11.3182	11.4318	12.3864	0	240
24.1765	33.3088	12.3676	0	241
11.8966	10.7586	12.4828	0	242
39.8182	14.1818	12.1818	0	243
11.3232	10.9394	11.9192	0	244
11.9846	10.8	11.8615	0	245
15.1692	14.0769	11.9846	0	246
17.5362	18.3478	12.1304	0	247
32.1739	16.5362	11.913	0	248
13.9091	12.2727	12.1818	0	249
13.6176	11.9118	12.3824	0	250
10.6667	10.7273	12.1818	0	251
11.9028	11.1944	12.125	0	252
13.1429	11.9286	12.0357	0	253
27.5417	37.4896	12.0104	0	254
24.7333	32.4222	12.1333	0	255
12.8491	13.7264	11.9434	0	256
12.7846	11.2	11.8615	0	257
13.2	13.6	11.8	0	258
15.0128	11.2051	12.0385	0	259
10.8429	10.6143	11.9571	0	260
14.4493	14.5507	12.2174	0	261
12.8462	12.0769	12	0	262
11.6216	11.2568	11.9054	0	263
11.7087	10.7864	11.9126	0	264
16.3704	16.4074	12	0	265
16.8235	16.8824	11.7353	0	266
12.9744	10.8333	11.7949	0	267
10.3455	9.53636	11.6182	0	268
15.35	10.925	11.7	0	269
14.34	10.5	11.76	0	270
10.4571	12.6	14.4	0	271
11.2923	10.3231	11.8769	0	272
10.4167	10	12.5	1	0
10.0482	9.54217	11.7349	1	1
16.2165	10.4021	12.701	1	2
14.8462	10.25	13.9808	1	3
18.3818	10.7818	12.4	1	4
13.375	10.4062	12.4375	1	5
15.0952	10.6349	13.1746	1	6
13.75	10.375	12.4583	1	7
14.3333	10.5833	14.9167	1	8
13.36	10.56	12.24	1	9
12.9524	11.0238	17.2024	1	10
22.6636	11.1869	12.5327	1	11
14.7652	10.9848	12.2424	1	12
12.1905	10.4762	12.0476	1	13
24.2596	11.2788	12.3558	1	14
12.2168	10.1049	11.9371	1	15
17.1212	10.4242	12.697	1	16
26.7045	11.8182	12.3977	1	17
22.7833	11.6833	12.65	1	18
23.0217	11.5652	12.3913	1	19
11.4412	10.8824	15.7059	1	20
15.6613	10.8871	12.871	1	21
22.7021	12.1489	12.6383	1	22
18.6667	11.5128	12.2308	1	23
18.7377	11.0164	12.0328	1	24
14	10.85	12.7	1	25
15.3333	12.0625	12.7708	1	26
17.9589	11.6164	12.726	1	27
14.0435	11.5217	12.2609	1	28
21.25	10.9773	12.0455	1	29
13.1944	10.6389	12.6389	1	30
18.88	11.36	12.08	1	31
16.6071	11.5	12.0357	1	32
11.6395	10.5349	12.7209	1	33
17.3516	12.2308	12.7802	1	34
17.4182	11.2364	11.9636	1	35
13.3214	10.9643	12.1071	1	36
22.0833	11.8333	12.9167	1	37
12.3725	10.8824	12.0392	1	38
13.819	10.931	11.9397	1	39
10.6774	9.96774	11.9355	1	40
14.961	11.3636	12.4156	1	41
14.2374	11.3597	12.4532	1	42
12.3333	10.3333	12.5	1	43
12.9661	10.9322	12.2881	1	44
11.4727	10.3818	12.2364	1	45
13.5143	11.5714	12.2	1	46
13.2361	11.0278	12.2639	1	47
14.2128	11.1277	12.2553	1	48
16.5714	12.0714	12.2619	1	49
14.9524	10.9643	12.2857	1	50
11.3881	10.7164	12.1343	1	51
14.2653	11.3673	12.1429	1	52
17.7586	11.8448	12.1552	1	53
12.449	11.3061	12.0204	1	54
13.0732	11.0244	12.0976	1	55
21.2456	21.807	12.2105	1	56
19.6154	11.1231	12.2	1	57
14.4	11	12.15	1	58
13.037	10.4815	11.9506	1	59
17.4186	10.9767	12.1628	1	60
19.0345	11.2069	12.3448	1	61
21.6038	12.2642	12.0943	1	62
10.9474	10.4035	12.0877	1	63
12.4624	10.5484	12.1505	1	64
18.1296	36.9259	12.1852	1	65
11.9024	11.6098	11.9512	1	66
12	10.625	12.375	1	67
14.2821	10.7821	12.0897	1	68
14.3	11.1333	12.0833	1	69
11	10.1667	11.6667	1	70
10.7	10.1444	11.7556	1	71
14.1034	11.8966	11.8276	1	72
10.25	10.375	11.875	1	73
11.2364	10.3455	11.7818	1	74
16.2683	22.6707	11.7927	1	75
11.2039	11	11.8252	1	76
10.8889	10.4074	11.8519	1	77
11.3818	10.4909	11.8545	1	78
11.1373	10.2745	11.8627	1	79
10.75	10.4545	11.5682	1	80
11.2632	10.3684	11.7368	1	81
11.0971	10.699	11.9126	1	82
10.6429	9.85714	11.7143	1	83
24.75	27.0417	8.04167	2	0
14.475	22.125	8.05	2	1
25.9032	30.2581	7.87097	2	2
30.5185	47.0926	7.82407	2	3
36.7692	29.4359	8.07692	2	4
32.5645	58.1613	7.79032	2	5
37.1538	42.8077	8	2	6
36.1731	37.4423	8.15385	2	7
46.6042	44.9792	7.97917	2	8
44.2353	72.0196	7.80392	2	9
40.3279	65.8197	8.04918	2	10
51.3684	92.2105	7.92105	2	11
26.6837	45.1327	7.84694	2	12
25.1731	61.4808	7.98077	2	13
55.3086	73.9136	7.88889	2	14
30.3636	47.1364	7.63636	2	15
35.5	36.4898	7.92857	2	16
30.7778	72.7037	8.14815	2	17
48.0469	82.8438	8.20312	2	18
33.8333	77.2667	7.73333	2	19
82.5556	93.5333	7.82222	2	20
21.5888	34.271	7.94393	2	21
63.8611	91.0926	7.91667	2	22
44.8043	90	7.95652	2	23
66.0444	90.7778	8.13333	2	24
53.5851	86.5426	7.81915	2	25
55.5897	65.8205	7.97436	2	26
23.0244	23.4878	8.09756	2	27
34.8505	58.4953	8.01869	2	28
58.2778	78.2778	7.72222	2	29
83.2308	88.6154	8.07692	2	30
87.2143	128.333	7.92857	2	31
45.8851	84.6897	7.85057	2	32
38.9683	21.8413	8.2381	2	33
60.2333	97.1667	8.01667	2	34
68.6667	84.3889	8.05556	2	35
16.9286	54.8214	7.89286	2	36
46.2982	79.1053	7.84211	2	37
71.4419	82.7209	8	2	38
20.5455	35.3182	7.86364	2	39
28.037	31.8148	7.96296	2	40
61.9655	80.7069	7.98276	2	41
59.8889	78.1481	8.05556	2	42
75.4444	85.9778	7.95556	2	43
28	67.3571	7.71429	2	44
23.5	70.0167	8.01667	2	45
10.6296	16.5926	8.22222	2	46
47.9038	77.6154	8.03846	2	47
19.5667	29.15	8.01667	2	48
12.8868	19.3585	8.03774	2	49
64.6571	78.5143	7.8	2	50
57.4375	105.5	8.0625	2	51
39.5625	82.625	7.95312	2	52
9.71429	15.6429	8.14286	2	53
12.6222	19.4333	8.17778	2	54
24.3478	30.5652	8.21739	2	55
24.2917	81.0208	8.29167	2	56
31.913	74.3478	8.04348	2	57
39.9324	73.9189	8.01351	2	58
63.5484	93.0323	7.93548	2	59
49.0833	58.8125	8.0625	2	60
31.4262	58.3607	7.91803	2	61
47.1724	85.6552	8.27586	2	62
21.1287	43.1188	8.21782	2	63
36.475	38.9	8.25	2	64
39.0519	91.6104	7.97403	2	65
36.16	52.52	8.2	2	66
52.7368	74.2632	7.94737	2	67
28.3721	61.6512	8.06977	2	68
10.1667	15.5	8.5	2	69
77	85.9074	8.05556	2	70
43.9467	77.6133	8.30667	2	71
53.4333	78.8	8	2	72
9.86667	16	7.86667	2	73
11.2	19.0333	8.43333	2	74
20.0238	50.2619	8.07143	2	75
41.2727	72.2955	7.90909	2	76
47.8696	75.4348	7.82609	2	77
53.7288	74.8136	8.01695	2	78
19.8	51.4	8.02857	2	79
53.0476	89.7619	8.33333	2	80
20.5714	46.8571	8.28571	2	81
9.88889	17	8.44444	2	82
18.2035	46.3097	7.87611	2	83
34.1231	47.8615	8.27692	2	84
26.9375	51.4375	7.875	2	85
33.0769	60.6154	8.30769	2	86
56.1	55.525	8.025	2	87
12.2778	23.1111	8.33333	2	88
47.9368	74.0105	8.16842	2	89
44.4474	73.4737	7.92105	2	90
11.6296	21.037	7.81481	2	91
23.1081	35.6216	8.10811	2	92
9.58904	15.6164	8.17808	2	93
54.9153	61.678	8.0339	2	94
65.9423	48.7885	8.23077	2	95
25.2308	30.2692	8.11538	2	96
46.3958	76.8542	8.41667	2	97
52.2308	62.0769	8.34615	2	98
18.7857	17.3036	8.01786	2	99
34.1333	44.56	7.98667	2	100
18.4828	49.1379	8.24138	2	101
58.5909	99.6515	8.33333	2	102
31.7576	38.1212	8.24242	2	103
32.8929	44.6786	8.21429	2	104
11.3	22.6	8.2	2	105
28.2069	37.6207	8.41379	2	106
43.2987	70.9221	8.38961	2	107
30.9722	61.7778	8.33333	2	108
10.1724	16.3103	8.68966	2	109
38.0633	43.7975	8.35443	2	110
10	15.8929	8.10714	2	111
49.4928	83.9565	8.43478	2	112
9.14286	15.5714	8.28571	2	113
10.3165	16.8101	8.16456	2	114
9.61111	15.9444	8.27778	2	115
9.64286	16.0238	8.16667	2	116
9.75	17.0625	8.125	2	117
10.2143	16.7143	8.5	2	118
10.3684	17.3684	8.21053	2	119
9.91228	16.807	8.2807	2	120
10.3429	16.9714	8.34286	2	121
49.3333	25.7387	8.36937	2	122
54.8393	32.4286	8.25	2	123
31.9524	57.0635	8.33333	2	124
32.0333	96	8.2	2	125
30.0769	47.7692	8.38462	2	126
63.3529	83.5412	8.27059	2	127
60.5	94.3488	8.46512	2	128
16.4762	19.6667	8.19048	2	129
10.8769	17.2615	8.32308	2	130
37.9756	77.2195	8.34146	2	131
52.3846	73.3077	8.41026	2	132
57.0455	85.9545	8.5	2	133
54.5	78.4118	8.5	2	134
20.5217	40.5217	8.47826	2	135
58.8857	71.8286	8.45714	2	136
11.9403	19.5522	9.25373	2	137
36.3145	73.1694	8.40323	2	138
48.4643	99.25	8.53571	2	139
54.6232	103.826	8.30435	2	140
14.1818	19.3636	8.18182	2	141
34.625	43.8542	8.375	2	142
56.6667	84.0769	8.41026	2	143
60.6216	91.6486	8.56757	2	144
34.6889	81.4889	8.37778	2	145
59.8169	69.8451	8.35211	2	146
54.5333	76.6444	8.44444	2	147
35.5676	68.8649	8.45946	2	148
33.8222	45.6222	8.37778	2	149
43.0962	82.8269	8.23077	2	150
29.7391	50.029	8.49275	2	151
36.0779	64.2857	8.36364	2	152
35.5806	34.6935	8.27419	2	153
12.8718	18.3846	8.15385	2	154
19.3333	26.6667	8.66667	2	155
38.2121	64.2727	8.51515	2	156
40.5763	71.7288	8.05085	2	157
18.7788	22.8942	8.375	2	158
46.72	102.02	8.19	2	159
42.4754	81.6885	8.37705	2	160
24.1507	41.9178	8.36986	2	161
40.0122	88.2683	8.20732	2	162
56.3469	95.1429	8.28571	2	163
11.2941	17.5882	8.47059	2	164
52.1867	102.373	8.37333	2	165
13.8611	18.6389	8.38889	2	166
38.225	109.45	8.35	2	167
47.6129	77.6774	8.16129	2	168
19.4211	25.5789	8.21053	2	169
12.55	17.875	8.375	2	170
17.0833	28.3958	8.125	2	171
31.8	68.45	8.275	2	172
60.8919	109.378	8.16216	2	173
24.2245	28	8.06122	2	174
69.3469	104.306	8.20408	2	175
48.4314	126.725	8.15686	2	176
63.1515	94.697	8.0303	2	177
54.2647	106.662	8.10294	2	178
61.6842	82.8842	8.34737	2	179
41.5053	106.726	8.16842	2	180
25.0789	51.6184	8.32895	2	181
10.3125	17.375	8.3125	2	182
41.7955	107.136	8.45455	2	183
62.617	64	8.46809	2	184
21.0706	62.0235	8.12941	2	185
10.0769	16.6923	8.35897	2	186
24.9048	18.7619	8.42857	2	187
30.2692	66.6154	8.42308	2	188
12.0667	19.7333	8.36667	2	189
12.1463	18.7805	8.31707	2	190
10.1622	16.7027	8.35135	2	191
10.2286	16.6857	8.6	2	192
12.0667	19.2667	8.46667	2	193
11.7105	18.0789	8.21053	2	194
11.1286	22.5857	8.12857	2	195
10.8588	18.1529	8.16471	2	196
10.4314	18.5882	8.13725	2	197
10.6604	17.8868	8.24528	2	198
11.4	23.775	8.275	2	199
36.7179	24.7179	8.25641	2	200
66.8889	24.0556	8.41667	2	201
10.622	17.439	8.35366	2	202
35	24.1154	8.38462	2	203
14.7778	20.7778	8.66667	2	204
10.9833	17.8333	8.38333	2	205
49.3438	32.1562	8.34375	2	206
58.5556	53.1111	8.11111	2	207
68.4468	66.7234	8.31915	2	208
70.2857	53.6667	8.09524	2	209
24.6812	28.4493	8.34783	2	210
39.2353	30.8824	8.23529	2	211
10.8469	17.5204	8.2449	2	212
68.2222	49.75	8.52778	2	213
83.2174	41.3913	8.34783	2	214
10.9231	20.7778	8.11111	2	215
10.7015	17.7015	8.20896	2	216
38.1324	28.8971	8.17647	2	217
95.9783	95.413	8.41304	2	218
45.2	53.6	8.31429	2	219
68.4318	64.2159	8.52273	2	220
76.7451	24.6863	8.33333	2	221
85.75	59.125	8	2	222
14.7465	19.8592	8.12676	2	223
48.66	78.16	8.92	2	224
10.4333	19.7333	8.4	2	225
98.1154	71.1538	8.15385	2	226
105.368	172.947	8.47368	2	227
59.7778	89.1481	8.48148	2	228
10.3	17.1333	7.96667	2	229
148.146	63.0625	8.08333	2	230
96.52	89.84	8.4	2	231
10.1667	17.8333	8	2	232
10.2632	16.8421	8.05263	2	233
10.6613	16.7097	8.30645	2	234
11.6182	17.8909	8.07273	2	235
73.6667	66.4167	8.53333	2	236
56.88	31.84	8.44	2	237
172.816	107.612	8.2449	2	238
10.6349	18.1111	8.01587	2	239
11.4744	17.7949	8.20513	2	240
127.478	56.8696	8.52174	2	241
125.789	68.9737	8.36842	2	242
55.6849	60.3288	8.30137	2	243
10.3125	17.2812	8.09375	2	244
10.5299	17.8547	8.10256	2	245
52.0857	62	8.37143	2	246
79.625	30.375	8.375	2	247
26.3143	30.7714	8.31429	2	248
88.5818	34.8545	8.4	2	249
88.2619	56.3095	8.14286	2	250
11.04	17.4	7.88	2	251
11.3933	20.9101	8.21348	2	252
138.644	74.7945	8.43836	2	253
97	56.4	8.7	2	254
10.5	17.8571	8.21429	2	255
15.1625	25.2125	8.3625	2	256
89.5405	69.7568	8.37838	2	257
10.9565	17.3043	8.3913	2	258
71.0741	38.2593	8.62963	2	259
76.6842	40.1053	8.42105	2	260
86.6438	67.4247	8.34247	2	261
14.9688	24.4896	8.3125	2	262
137.755	41.7551	8.34694	2	263
130.054	80.2432	8.16216	2	264
108.064	77.7872	8.19149	2	265
123.536	60.3214	8.35714	2	266
95.7937	24.2381	8.03175	2	267
23.4301	38.7527	8.36559	2	268
11.4568	17.1605	8.09877	2	269
92.0312	56.0938	8.375	2	270
116	57.6154	8.07692	2	271
11.1176	17.8824	8.17647	2	272
11.1579	21	8	2	273
13.9259	22.3481	8.17037	2	274
99.1579	44.8947	8.47368	2	275
110.392	33.3529	8.2549	2	276
11	17.0714	7.92857	2	277
74	71.0769	8.19231	2	278
82.5556	48.6944	8.38889	2	279
11.8788	20.1818	7.9697	2	280
10.8	19.4	8.3	2	281
51.1552	33.9138	8.39655	2	282
83.9286	43.8571	8.14286	2	283
80.9459	71.3514	8.37838	2	284
117.818	37.6061	8.33333	2	285
12.9716	18.4043	8.04255	2	286
10.9062	18.25	8.03125	2	287
11.9634	19.2195	8.28049	2	288
74.3571	37.5893	8.33929	2	289
18.8125	18.2125	8.2375	2	290
11.0345	19	7.86207	2	291
80.8684	69.7105	8.21053	2	292
21.4615	23.4615	8.15385	2	293
73.9016	43.7049	8.2459	2	294
20.92	20.8	8.30667	2	295
10.9032	18.0323	8.22581	2	296
52.2687	25.4328	8.26866	2	297
57.9412	51.5882	8.02941	2	298
127.087	35.5217	8.65217	2	299
11.7778	18.2963	8.33333	2	300
10.1667	17.1667	8	2	301
10.7576	17.7424	8.37879	2	302
9.89286	16.3929	8.07143	2	303
10.7797	18.1864	8.10169	2	304
10.9655	18.6552	8	2	305
32.1831	19.9155	8.1831	2	306
13.8261	19.6522	8.30435	2	307
10.1579	16.8947	8.36842	2	308
10.0435	17.7826	7.6087	2	309
37.1846	27.3385	8.27692	2	310
54.3768	28.5652	8.02899	2	311
16.6667	18.5	7.83333	2	312
68.697	27.7273	7.93939	2	313
122.407	44.2373	7.91525	2	314
92.3626	53.6484	7.79121	2	315
16.5854	18.9512	7.73171	2	316
67.4459	27.5	7.74324	2	317
81.918	30.9672	7.81967	2	318
54.3125	35.0625	8.0625	2	319
11.3529	18.7647	7.76471	2	320
85.9737	35.8947	7.76316	2	321
121.928	44.7113	7.89691	2	322
79.3333	26.303	7.87879	2	323
14.0152	18.3333	7.68182	2	324
12.7917	19.1146	7.91667	2	325
77.2612	40.4254	7.74627	2	326
102.741	40.7407	7.92593	2	327
118.097	38.9032	8.19355	2	328
42.7097	26.3065	7.82258	2	329
102.88	38.92	7.84	2	330
99.5	31.8	8	2	331
51.5865	35.5962	7.83654	2	332
13.7115	26.0962	7.67308	2	333
11	17.2759	7.44828	2	334
17.2667	20.5556	7.71111	2	335
69.7706	36.4771	7.77064	2	336
74.5517	35.3103	7.51724	2	337
61.3619	24.4952	7.7619	2	338
11.1379	16.5172	7.68966	2	339
109.622	34.2838	7.81081	2	340
10	15.6667	7.70833	2	341
86.0513	30.9359	7.88462	2	342
11.9302	18.4186	7.65116	2	343
41.75	19.25	7.84375	2	344
6.16667	7.66667	6.20833	3	0
6	6.42857	5.71429	3	1
9.45378	6.7479	5.42017	3	2
10.4048	6.96429	5.46429	3	3
6.25424	7.10169	5.88136	3	4
7.2973	8.56757	6.75676	3	5
13.7092	7.50355	5.57447	3	6
6.58537	6.92683	5.45122	3	7
5.75	6.15	5.55	3	8
6.93548	7.85484	5.83871	3	9
9.29412	7.52941	5.58824	3	10
7.8	6.88571	5.71429	3	11
6.14286	6.5	5.51786	3	12
10.5455	7.54545	6	3	13
9.65385	7.46154	5.64103	3	14
8.09804	6.84314	5.54902	3	15
5.72449	6.55102	5.5102	3	16
6.36111	7.22222	6.38889	3	17
13.1497	7.24551	5.46707	3	18
15.1854	7.87417	5.5298	3	19
7.06818	7.59091	5.59091	3	20
6.13636	6.78788	5.43939	3	21
7.29114	7.93671	5.60759	3	22
6.49153	6.74576	5.52542	3	23
23.4592	7.88776	5.47959	3	24
6.55263	6.42105	5.52632	3	25
14.4755	8.07692	5.42657	3	26
10.7872	8.2766	5.46809	3	27
12.8246	8.68421	5.58772	3	28
6.525	7.15	5.4125	3	29
5.64516	6.17204	5.08602	3	30
15.5	7.5	5.25	3	31
7.30952	7.08333	5.40476	3	32
8.54902	8.70588	5.21569	3	33
6	6.8	5.33333	3	34
7.2619	6.87302	5.15079	3	35
6.25926	6.74074	5.25926	3	36
9.83333	7.35185	5.53704	3	37
6.07407	6.61728	5.28395	3	38
28.8936	7.59574	5.2766	3	39
8.8	6.5	5.4	3	40
10.3125	7.65625	5.21875	3	41
15.1493	7.67164	5.47761	3	42
6.08235	6.65882	5.45882	3	43
11.0698	7.97674	5.34109	3	44
6.44792	6.09375	5.05208	3	45
7.77551	7.05102	5.02041	3	46
6.28571	6.92857	5.35714	3	47
9.20225	7.50562	5.38202	3	48
5.15385	5.61538	5.07692	3	49
6.91667	7.63889	5.2037	3	50
6.42857	6.71429	5.14286	3	51
9.06	7.44	5.46	3	52
5.5	6.4375	5.1875	3	53
5.26667	6.26667	5	3	54
5.64706	6.64706	5.17647	3	55
10.925	8.5	5.375	3	56
7.38095	7.71429	5.46259	3	57
8.30769	6.92308	5.30769	3	58
11.4091	8.75	5.38636	3	59
6.35135	7.32432	5.13514	3	60
8.02158	6.7482	5.05755	3	61
6.61	7.39	5.16	3	62
7.33333	7.24638	5.18841	3	63
6.2	7.18	5.54	3	64
7.34286	6.94286	5.71429	3	65
4.9	5.6	5	3	66
6.42424	7.06061	5.60606	3	67
6.16667	7.66667	5.47917	3	68
5.85366	6.07317	5.29268	3	69
6.11364	7.46591	5.40909	3	70
6	6.50909	5.16364	3	71
7	7.4375	5.79167	3	72
5.32877	6.61644	5.42466	3	73
6.52083	6.54167	5.4375	3	74
6.43182	8.29545	5.63636	3	75
5.57377	7.13115	5.45902	3	76
5.45714	6.98571	5.61429	3	77
5.8866	6.70103	5.35052	3	78
5.82	7.14	5.5	3	79
6.06977	7.32558	5.47287	3	80
6.552	8.168	5.488	3	81
6.29762	7.89286	5.65476	3	82
5.68627	7.23529	5.60784	3	83
5.51685	6.82022	5.79775	3	84
5.98701	7.90909	5.72727	3	85
6.14815	7.06173	5.5679	3	86
6.04839	7.41935	5.5	3	87
8.31875	7.625	4.925	3	88
8.875	7.625	5.47222	3	89
7.16949	7.9661	5.64407	3	90
7.03571	8.35714	5.83571	3	91
6.32203	7.42373	5.9661	3	92
9.15166	8.57346	5.09953	3	93
16.8723	7.76596	5.78723	3	94
11.3711	8.06186	5.02062	3	95
19.9167	7.83333	5.5	3	96
6	7.25	5.95	3	97
13.4	7.6	5	3	98
12.2	10.575	5.325	3	99
8.56376	8.36242	5.07383	3	100
12.125	8.57812	5.73438	3	101
9.6875	8.125	6.1875	3	102
7.80556	7.38889	5.44444	3	103
29.3061	9.83673	4.93878	3	104
13.9221	7.23377	5.19481	3	105
8.78182	7.96364	5.83636	3	106
13.5349	8.97674	5.77907	3	107
7.89855	8.82609	5.10145	3	108
16.6765	9.41176	5	3	109
7.60417	9.04167	6.14583	3	110
8.19588	9.62887	6.28866	3	111
8.73684	9.52632	6.15789	3	112
8.10526	9.02632	5.78947	3	113
20.1528	9.47917	5.89583	3	114
7.53488	9.55814	5.93023	3	115
23.0938	17.4844	5.09375	3	116
13.1739	10.5326	6.23913	3	117
19.75	11.6471	5.30882	3	118
8.76147	7.79817	5.76147	3	119
16.3913	8.30435	5.33333	3	120
7.73171	7.68293	5.09756	3	121
15.8027	7.82993	5.14966	3	122
9.32653	7.89796	5.67347	3	123
8.11765	7.96078	5.80392	3	124
19.5135	16.8649	5.10811	3	125
7.54839	9.45161	6.09677	3	126
7.01389	8.58333	6.06944	3	127
7.57143	8.08929	6	3	128
15.3908	24.6092	5.22989	3	129
10.4138	8.24138	4.93103	3	130
13.4177	9.68354	5.12658	3	131
6.36667	7.13333	5.66667	3	132
8.67	9.23	6.14	3	133
8.53846	9.38462	6.19231	3	134
9.05556	9.44444	5.33333	3	135
26.6809	17.5957	5.04255	3	136
10.1774	11.0484	5.30645	3	137
16.0455	22.2386	5.30682	3	138
7.72131	7.44262	5.03279	3	139
18.7778	17.2222	5.66667	3	140
7.89474	9.42105	6.15789	3	141
8.37209	10.186	6.5814	3	142
20.9897	37.7732	5.36082	3	143
17.4	11.3067	5.13333	3	144
7.02632	7.56579	5.69737	3	145
11	11.6818	8.68182	3	146
10.2115	8.73077	5.80769	3	147
15	8.08333	5.5	3	148
15.7229	8.48193	6.04819	3	149
11.1091	8.14545	5.89091	3	150
30.0909	7.54545	4.63636	3	151
7.15556	8.33333	5.53333	3	152
9.78431	10.0588	6.29412	3	153
40.1607	21.3929	5.375	3	154
13.1515	31.2576	6.18182	3	155
16.7755	9.87755	6.5102	3	156
23.8776	23.102	5.34694	3	157
57.6667	47.0864	5.55556	3	158
18.5833	11.2917	5.125	3	159
10.0862	14.2931	6.01724	3	160
22.7674	7.54264	5.00775	3	161
10.3585	9.69811	5.16981	3	162
18.6786	10.2619	6.2381	3	163
63.9318	44.3864	5.61364	3	164
30.225	19.7875	6.125	3	165
6.40541	7.48649	5.43243	3	166
25.5165	19.011	5.26374	3	167
6.31579	7.96491	5.94737	3	168
9.5	7.75472	5.60377	3	169
15.7115	10.0769	6.46154	3	170
59.2667	41	5.35556	3	171
46.1786	19.5833	5.29762	3	172
6.21951	8.4878	6.97561	3	173
17.4933	8.77333	5.89333	3	174
6.37	8.67	5.99	3	175
26.7843	44.5098	5.37255	3	176
7.84211	8.84211	6.08772	3	177
49.6364	46.9818	5.85455	3	178
64.169	32.4789	5.4507	3	179
19.3611	62.4167	6.55556	3	180
7.48077	8.25	6.03846	3	181
6.75	8.1	5.625	3	182
29.5439	41.3333	6.35088	3	183
7.53125	9.96875	5.95833	3	184
25.3276	40.9828	5.39655	3	185
77.6714	44.1286	5.58571	3	186
27.1111	37.1667	6.30556	3	187
9.96629	9.67416	6.40449	3	188
7.17021	8.53191	6.38298	3	189
7.01923	7.21154	5.15385	3	190
16.6105	33.6105	5.93684	3	191
21.2368	56.4737	6.36842	3	192
7.62791	8.53488	5.4186	3	193
61.3651	88.8095	5.5873	3	194
51.7778	41.8889	5.44444	3	195
6.16667	7.16667	5.58333	3	196
24.6161	30.4821	6.51786	3	197
16.3443	9.54098	6.22951	3	198
6.27711	8.3253	6.07229	3	199
9.46154	10.1758	6.32967	3	200
47.7541	43.541	5.81967	3	201
54.4032	76.7419	5.80645	3	202
44.5484	52.2581	6.70968	3	203
48.3824	76.9706	5.58824	3	204
15.9329	8.01342	5.33557	3	205
19.8	48.4571	6.54286	3	206
19.7636	70.0909	6.45455	3	207
14.75	11.375	5.28125	3	208
50.0741	36.6111	5.64815	3	209
66.8571	82.0357	5.89286	3	210
117.881	52.8095	5.64286	3	211
8.88333	10.4333	6.56667	3	212
14.4286	10.6032	6.26984	3	213
7.43651	9.21429	6.28571	3	214
8.57353	7.76471	5.82353	3	215
21.0833	92.3333	6.75	3	216
79.4138	80.5862	6.2069	3	217
6.52174	7.17391	4.91304	3	218
57.1964	50.8929	5.64286	3	219
17.6613	12.3065	5.30645	3	220
24.8033	27.9016	6.29508	3	221
12.198	11.8218	6.57426	3	222
10.6667	9.77778	5	3	223
18.4714	14.3429	5.51429	3	224
8.83784	8.95946	6.17568	3	225
7.56452	8.18548	6.23387	3	226
27.4545	52.4091	6.72727	3	227
29.9231	10.8042	6.41958	3	228
57.3784	67.2703	5.97297	3	229
81.2833	43	5.66667	3	230
50.5614	63.7193	5.57895	3	231
33.6667	67.7667	6.46667	3	232
23.6842	50.4737	6.89474	3	233
98.5091	89.1455	6.61818	3	234
12.8974	10.359	6.23077	3	235
7.64583	9.375	5.20833	3	236
11.4062	10.25	5.25	3	237
6.64706	7.35294	6.29412	3	238
6.85	8.8	6.25	3	239
20.6833	14.8583	5.325	3	240
7.8018	7.96396	5.7027	3	241
8.31579	10.5789	6.26316	3	242
6	8.23529	6.33333	3	243
60.3714	37.4	5.71429	3	244
6.16667	7.5	6.33333	3	245
24.5484	78.1613	6.41935	3	246
40.4773	71.0114	6.77273	3	247
29.0459	24.6422	5.70642	3	248
22.6842	13.4211	5.47368	3	249
65.5	60.3519	6.46296	3	250
8.62903	10.9597	7.12097	3	251
84.3056	44.0694	5.56944	3	252
28.2459	44.7377	6.29508	3	253
8.50943	10.2075	6.45283	3	254
42.5	62.3611	5.52778	3	255
65.0606	40.5455	5.87879	3	256
9.43836	9.36986	5.24658	3	257
9.14286	10.1429	5.07143	3	258
57.9861	53.8194	5.81944	3	259
33.0833	13	6.41667	3	260
11.3263	10.1053	6.27368	3	261
7.79661	9.81356	6.50847	3	262
6.32468	8.16883	6.5974	3	263
5.33613	6	4.88235	3	264
21.2571	25.6571	5.4	3	265
60.3793	52.5	5.77586	3	266
6.19444	6.91667	5.56944	3	267
7.7561	8.79268	5.96341	3	268
16.8286	41.6286	6.34286	3	269
38.4359	84.9487	6.97436	3	270
18.2056	11.3645	6.48598	3	271
33.9375	11.4375	6.34375	3	272
5.3125	6.5625	5.125	3	273
9.09677	10.6774	5.25806	3	274
55.9697	18.4848	5.63636	3	275
29.1415	12.3491	6.66038	3	276
8.95833	11.3167	6.8	3	277
8.83871	10.4946	6.90323	3	278
78.6207	60.0345	5.68966	3	279
48.8333	65.9444	5.63889	3	280
49.9231	52.4231	6.15385	3	281
37.0233	91.5349	6.86047	3	282
6.1519	8.64557	6.70886	3	283
70.8113	69.6604	5.58491	3	284
14.0946	32.2973	5.51351	3	285
5.92063	6.98413	5.28571	3	286
7.38462	8.44231	5.92308	3	287
6.7377	8.31148	6.40984	3	288
5.39286	6.625	5.35714	3	289
27.8421	22.3158	5.44737	3	290
62.6136	45.75	6.06818	3	291
26.4286	10.8929	6.5	3	292
26.9355	44.8548	6.45161	3	293
9.60976	10.7317	6.82927	3	294
45.0351	33.4561	5.33333	3	295
83.4464	34.875	5.58929	3	296
22.383	55.5745	5.53191	3	297
6.26786	7.64286	5.75	3	298
26.35	71.2	6.13333	3	299
50.5536	62.1786	5.66071	3	300
72.1081	41.4054	6.81081	3	301
14.3898	12.0169	5.38983	3	302
45.5055	50.6703	6.64835	3	303
54.6667	76.1429	6.66667	3	304
7.9	10.0333	7.33333	3	305
22.5495	18.956	5.54945	3	306
45.3571	43.875	5.60714	3	307
11.9714	15	6.31429	3	308
6.568	7.736	5.632	3	309
14.269	10.7172	6.53793	3	310
28.1538	23.7692	5.69231	3	311
45.2323	55.3636	6.66667	3	312
43.9462	43.129	6.84946	3	313
27.6897	10.2414	6.7931	3	314
6.02041	8.63265	6.85714	3	315
11.5529	12.5294	7.08235	3	316
7.77778	10	6.88889	3	317
6.72727	10.0303	6.87879	3	318
40.3524	20.5333	5.54286	3	319
40.56	26.56	5.68	3	320
41.2817	31.3239	5.57746	3	321
7.43443	9.95902	7.17213	3	322
22.5574	14.2623	5.27869	3	323
52.6854	52.0787	5.75281	3	324
56.9107	85.0357	5.625	3	325
38.7647	59.5294	5.57353	3	326
8.25	8.91667	6.5	3	327
9.23232	11.4242	8.06061	3	328
14.3846	16.4038	5.25	3	329
13.4	12.8	5.6	3	330
6.9	8.33333	5.36667	3	331
6.10606	8.39394	6.60606	3	332
10.0125	8.775	6.0875	3	333
24.1452	36.0161	5.46774	3	334
6.62963	8.33333	5.96296	3	335
16.5625	9.82812	6.07031	3	336
6.61364	9.18182	6.81818	3	337
6.9125	8.1375	6.55	3	338
19.75	29.625	5.125	3	339
11.0769	9.18462	6	3	340
19.1724	44.977	6.37931	3	341
15.1803	11.9836	6.47541	3	342
24.475	22.375	5.425	3	343
8.63636	10.7727	6.77273	3	344
47.8462	45.5165	5.65934	3	345
35	31.5357	5.57143	3	346
32.6111	44	5.5	3	347
9.57895	11.1579	7.42105	3	348
8.57447	9.7766	7.11702	3	349
64.68	45.44	5.4	3	350
18.3393	10.125	7.25	3	351
19.7083	25.25	5.5	3	352
15.225	14.575	5.425	3	353
54.3176	39.1412	5.37647	3	354
6.25373	8.79104	7.07463	3	355
5.82075	7.70755	6.4717	3	356
7.18391	8.47126	5.37931	3	357
14.5424	17.0847	6.86441	3	358
8.5	10.65	7.05	3	359
6.32609	8.93478	6.63043	3	360
5.85714	7.28571	6.71429	3	361
24.5607	15.0748	5.34579	3	362
40.0294	29.549	5.53922	3	363
37.6364	32	5.54545	3	364
24.5091	20.8182	5.61818	3	365
39	13	5.375	3	366
16.5629	13.2185	6.57616	3	367
6.5	9.51724	7.24138	3	368
20.275	12.9	6.15	3	369
8.5	10	7.16667	3	370
8.10811	8.16216	5.27027	3	371
37.8	29.0286	5.57143	3	372
7.62376	10.3069	7.50495	3	373
8	10.7308	7.34615	3	374
8.92188	9.5625	7.09375	3	375
6.62963	7.96296	5.66667	3	376
8.35165	8.49451	5.42857	3	377
11.3026	11.9079	6.52632	3	378
12.0809	11.8824	6.52206	3	379
8.9	9.8	5.6	3	380
11.0938	10.2656	6.4375	3	381
36.5306	18.8367	5.59184	3	382
6.31818	7.65909	5.68182	3	383
6	8.46667	7.04444	3	384
48.28	17.69	5.57	3	385
10.5676	14.8649	6.05405	3	386
6.69231	8.53846	6.23077	3	387
37.9783	14.8261	5.56522	3	388
61.8	47.1	5.2	3	389
18.1901	24.3802	5.4876	3	390
15.6897	12.2241	6.59483	3	391
8.67857	9.57143	7.07143	3	392
7.27397	9.87671	6.9589	3	393
39.7333	19.9333	5.83333	3	394
54.9684	23.6211	5.63158	3	395
23.9111	20.4889	5.55556	3	396
7.58	9.26	7.26	3	397
9.80822	9.68493	7.25342	3	398
17.1	11.3333	5.56667	3	399
13.3554	9.91736	6.50413	3	400
11.5833	10.4722	7.02778	3	401
6.81132	9.50943	6.98113	3	402
6.20833	8.16667	5.9375	3	403
10.0294	9.64706	7.44118	3	404
9.78571	10.125	7.48214	3	405
6.44444	8.22222	6.66667	3	406
36.6429	24.8571	5.75714	3	407
22.4286	24.4286	5.78571	3	408
12.9268	9.82927	6.39024	3	409
11.2077	11.3846	7.33846	3	410
19.1739	12.7717	5.52174	3	411
10.7692	15.5385	5.61538	3	412
20.9412	11.7255	6.39216	3	413
19.0519	10.2987	5.22078	3	414
10.8169	10.7042	6.83099	3	415
24.2784	14	5.49485	3	416
26.4804	28.0098	5.66667	3	417
7.425	8.7875	6.125	3	418
8.50932	10.0373	7.37267	3	419
19.4138	12.4569	5.31034	3	420
6.11111	7.22222	5.55556	3	421
9.05495	10.3516	7.34066	3	422
6.7619	9.85714	7.33333	3	423
21.2273	11.3864	5.38636	3	424
24.0247	25.4568	5.65432	3	425
5.79545	7.45455	5.68182	3	426
5.96875	7.03125	5.375	3	427
19.1979	10.2604	6.30208	3	428
6.69444	10.0556	8.55556	3	429
14.7586	13.4138	5.51724	3	430
22.2388	12.4776	5.29851	3	431
6.575	8.425	5.875	3	432
14.6923	12	5.23077	3	433
9.90476	10.4921	6.44444	3	434
8.53846	9.84615	6.30769	3	435
8.44444	9.85185	6.44444	3	436
35	14.1176	5.44118	3	437
7.7963	10.037	7.2963	3	438
6.75	9.75	6.75	3	439
7.15854	7.28049	5.0122	3	440
12.4677	12.5484	5.6129	3	441
25.5429	12.9143	5.51429	3	442
8.27419	10.4758	6.62903	3	443
12.1061	10.4697	8.01515	3	444
10.1622	10.2432	5.50676	3	445
7	7.5	5.3	3	446
8.32143	10.0071	6.19286	3	447
13.7805	9.19512	6.46341	3	448
8.52174	10.1522	7.04348	3	449
7.90909	10.9091	7.90909	3	450
7.04545	10.25	7	3	451
26.6538	18.0577	5.63462	3	452
29.1558	10.1039	5.22078	3	453
9.32692	10.9359	6.69231	3	454
6.25	10.625	9.75	3	455
7.14184	7.92908	5.79433	3	456
7.1831	9.91549	7.42254	3	457
6.3	9.2	7.03333	3	458
13.9091	15.4545	5.45455	3	459
12.6296	9.75309	7.07407	3	460
6.47321	12.5	9.14286	3	461
10.0667	10.3333	5.48889	3	462
12.6286	11.4476	6.37143	3	463
6.60714	9.17857	7.09524	3	464
6.75949	9.75949	6.94937	3	465
25.625	19.5625	5.5	3	466
18.3504	12.7009	5.39316	3	467
27.0233	9.11628	5.11628	3	468
8.30769	9.75	6.32692	3	469
13.1053	8.36842	5	3	470
7.875	10.875	6.8125	3	471
7.94253	9.8046	7.06897	3	472
12.2	8.88235	5.31176	3	473
16.175	16.55	5.425	3	474
15.6846	8.68462	5.23846	3	475
6.51923	7.88462	5.57692	3	476
7.35714	9.51429	5.98571	3	477
7.97826	10.3261	6.84783	3	478
8.5	11.0833	6.58333	3	479
17.9759	10	6.92771	3	480
7.07692	8.96154	7.11538	3	481
7.78205	10.0513	7.39744	3	482
38.5269	9.04301	5.2043	3	483
7.29167	9.54167	6.20833	3	484
48.8689	11.6885	5.39344	3	485
9.85714	9.2381	6.22619	3	486
7.6383	9.65957	7.2234	3	487
34.2745	13.3333	5.43137	3	488
7.03061	9.07143	6.03061	3	489
26.3636	10.4848	7.19192	3	490
7.06098	9.67073	6.82927	3	491
7.18182	9.48864	7.17045	3	492
6.02778	7.5	5.61111	3	493
6.72396	8.25	5.74479	3	494
6.32	8.2	5.76	3	495
21.8364	9.41818	6.90909	3	496
7.40678	9.83051	7.35593	3	497
8.84211	8.52632	6.31579	3	498
32.7416	8.39326	5.13483	3	499
6.74138	8.75862	6.17241	3	500
6.77778	8.88889	6.02222	3	501
17.9298	9.50877	7.10526	3	502
22.71	9.35	7.08	3	503
6.65385	9.28846	6.69231	3	504
9.66055	9.21101	5.98165	3	505
34.7234	9.1383	5.30851	3	506
6.4898	9.02041	6.46939	3	507
14.25	8.38636	5.45455	3	508
8.94382	9.07865	6.70787	3	509
5.56	6.4	5.36	3	510
14.3538	11.0615	7.16923	3	511
6.93333	8.60952	5.95238	3	512
8.18182	7.56566	5.22222	3	513
6.0411	7.0411	5.35616	3	514
6.33333	9.13793	6.74713	3	515
6.47059	7.70588	5.20588	3	516
7.92857	9.2381	7.09524	3	517
6.89655	7.94828	5.18966	3	518
7.73864	8.60227	5.88636	3	519
6.63768	8.36232	5.91304	3	520
11.2842	8.92632	6.96842	3	521
10.6418	9.28358	7.35821	3	522
6.76596	9.53191	7.21277	3	523
10.85	9.45	6.91667	3	524
7.16667	8.70455	5.76515	3	525
6.55357	8.17857	6.10714	3	526
5.94737	7.15789	5.10526	3	527
7.2	9.12	5.81333	3	528
6.89474	9.59211	6.38158	3	529
7	8.83333	5.66667	3	530
19.3016	9.06349	7.04762	3	531
20.7368	9.47368	7.05263	3	532
12.7009	7.84615	5.12821	3	533
7.57831	9.63855	7.06024	3	534
7.24752	9.18812	7.08911	3	535
11.4384	9.08219	7.0411	3	536
9.17391	9.37681	6.98551	3	537
6.87755	8.97959	6.46939	3	538
6.62069	9.06897	5.7931	3	539
13.5	9.125	7.25	3	540
13.358	9.12346	7.06173	3	541
6.40678	8.38983	5.66102	3	542
11.1029	9.25	6.48529	3	543
12.4	8	6.8	3	544
6.69231	9.01923	7.09615	3	545
7.7783	9.32547	5.92925	3	546
6.79592	9.65306	6.73469	3	547
7.05051	8.83838	6.92929	3	548
10.8462	9.38462	6.66667	3	549
9.91071	8.625	5.83929	3	550
8.15534	8.66019	7.04854	3	551
6.92857	8.85714	5.78571	3	552
11.0467	8.78505	6.78505	3	553
5.04082	5.89796	5	3	554
5.92157	7.09804	5.11765	3	555
7.23077	8.12821	5.4359	3	556
9.83333	8.19792	5.86458	3	557
4.76923	6.5	5.23077	3	558
7.62921	8.60674	6.29213	3	559
7.0625	8.8125	6.875	3	560
6.65385	6.73077	5.13462	3	561
7.125	8.75	6.5625	3	562
5.72	6.64	5.28	3	563
6.7013	8.88312	6.35065	3	564
6.83721	8.67442	6.97674	3	565
7.14286	6.96429	4.78571	3	566
8.93617	8.80851	6.68085	3	567
11.7609	6.80435	4.97826	3	568
6.32222	8.77778	6.75556	3	569
5.64103	6.97436	5.15385	3	570
5.85714	7.79592	5.2449	3	571
6.74419	7.02326	5.04651	3	572
5.96429	7.39286	5.10714	3	573
6.09677	7.54839	5.06452	3	574
7.94231	7	5.23077	3	575
13.1667	6.66667	5.41667	3	576
14.1364	6.93182	5.02273	3	577
5.72152	7.87342	5	3	578
5.8125	7.625	5.22917	3	579
5.375	6.625	5.25	3	580
5.98182	7.84545	5.13636	3	581
6.86957	6.54348	5.17391	3	582
5.30769	6.46154	5.11538	3	583
7.23438	8.01562	5.25	3	584
5.89583	7.75	5.0625	3	585
6.35433	7.58268	5.2126	3	586
6.82692	6.51923	5.55769	3	587
8.53333	6.64444	5.31111	3	588
7.15306	8.18367	5.33673	3	589
5.35417	6.20833	5.33333	3	590
5.66667	6.98925	5.15054	3	591
7.65385	8.88462	5.80769	3	592
5.88889	7.52778	5.02778	3	593
6.24528	7.69811	5.13208	3	594
15.1875	8.25	5	3	595
6.24638	7.14493	5.30435	3	596
8.65	7.2	5.01667	3	597
5.72727	7.27273	5	3	598
8.06364	8.23636	5.72727	3	599
7.01754	6.98246	5.36842	3	600
7.46809	6.91489	5.51064	3	601
7.4898	8.39796	5.17347	3	602
6.64516	7.77419	5.22581	3	603
7.78947	8.66667	5.29825	3	604
7.49558	7.46903	5.25664	3	605
5.39024	7.04878	5.07317	3	606
11.4681	8.06383	5.23404	3	607
6.4	8.1	5.25	3	608
7.56522	7.4058	5.3913	3	609
8.40476	6.95238	5.42857	3	610
8.65	6.95	5.5	3	611
5.78378	7.83784	5.24324	3	612
5.56716	7.20896	4.97015	3	613
6.91304	7.54348	4.91304	3	614
5.27273	6.68182	4.88636	3	615
7.8	7.65	5.2	3	616
5.92857	7.78571	4.92857	3	617
7.1413	8.1413	5.43478	3	618
5.61111	6.44444	6.27778	3	619
14.431	7.43103	5.43103	3	620
9.64211	7.62105	5.33684	3	621
6.28261	6.6413	5.15217	3	622
16.3333	7.38889	4.94444	3	623
16.3611	7.80556	5.36111	3	624
7	7.75	5.41667	3	625
7.125	7.45833	5.11111	3	626
10.359	8.23077	5.15385	3	627
8.24658	7.78082	5.20548	3	628
10.0175	7.70175	5.31579	3	629
9.78571	7.59524	5.52381	3	630
6.90698	8.02326	5.62791	3	631
7.36842	6.86842	4.76316	3	632
11.6585	7.58537	5.17073	3	633
12.15	7.6	5.4	3	634
12.9773	8.27273	5.34091	3	635
7.27941	7	5.57353	3	636
6.35	7.375	5.475	3	637
8.02174	7.71739	5.08696	3	638
6.65	7.825	5.125	3	639
8.64706	7.76471	4.88235	3	640
12.3378	7.43243	5.08108	3	641
7.25	7.675	5.25	3	642
10.2857	7.09524	5.49206	3	643
10.4255	7.97872	5.29787	3	644
14.7083	8.01389	5.19444	3	645
10.5	7.8913	5.32609	3	646
9.97959	7.95918	5.36735	3	647
6.86486	7.83784	5.13514	3	648
6.74684	7.16456	5.74684	3	649
7.70513	7.75641	5.0641	3	650
10.1818	7.09091	5.63636	3	651
6.57407	7.57407	5.33333	3	652
9.38596	7.19298	5.7193	3	653
7.84444	7.26667	5.26667	3	654
7.1087	7	5.43478	3	655
12.5128	8.28205	5.4359	3	656
8.2973	7.91892	5.21622	3	657
8.53846	8.25	5.17308	3	658
7.06383	7.12766	5.42553	3	659
6.84211	7.35088	5.47368	3	660
6.5	7.84146	5.04878	3	661
6.63077	8.35385	5.09231	3	662
6.16667	6.88889	4.97222	3	663
6.5	7.33333	5.66667	3	664
8.81579	7.28947	5.71053	3	665
6.14516	7.80645	6.90323	3	666
7.72857	8.69286	5.84286	3	667
10.3968	7.8254	5.39683	3	668
13.125	9.75	5.4375	3	669
7.54762	8.04762	5.30952	3	670
8.96	7.62	5.4	3	671
7.17949	7.71795	5.84615	3	672
8.675	8.075	5.5	3	673
8.11538	8.26923	5.65385	3	674
7.89474	7.84211	5.47368	3	675
8.37255	7.86275	5.35294	3	676
6.02778	7.80556	6.88889	3	677
9.5	7.65	5.45	3	678
7.6087	8.36957	5.52174	3	679
6.42857	7.4881	5.41667	3	680
6.16667	7.45	5.15	3	681
11.0897	7.76923	5.14103	3	682
7.28261	7.73913	5.17391	3	683
6.84762	7.58095	5.20952	3	684
7.72727	7.90909	5.63636	3	685
6.02703	7.18919	5.21622	3	686
10.9535	7.88372	5.23256	3	687
8.84211	7.47368	5.47368	3	688
6.125	7.5	5.25	3	689
8.89157	7.89157	5.03614	3	690
7.6875	7.91667	5.27083	3	691
8.42857	7.14286	5.45238	3	692
6.21429	7.4	5.57143	3	693
11.9277	7.59036	5.26506	3	694
5.71875	7.375	5	3	695
6	7.10526	5.05263	3	696
6.16279	8	5.51163	3	697
10.02	7.8	5.08	3	698
8.93103	7.93103	5.62069	3	699
7.88462	6.96154	5.57692	3	700
6.77778	7.80556	5.40278	3	701
7.98148	7.77778	5.44444	3	702
7.36957	7.71739	5.1087	3	703
6.51389	7.81944	5.22222	3	704
7.14085	7.22535	5.60563	3	705
6.69663	7.8764	5.1573	3	706
6.44444	7.88889	5.55556	3	707
6.18182	7.86364	5.09091	3	708
9.81818	7.90909	5.45455	3	709
10.7941	8	5.20588	3	710
10.0811	8.16216	5.32432	3	711
6.67949	7.57692	5.44872	3	712
11.4828	7.93103	5.82759	3	713
6.575	7.575	5.4	3	714
6.75439	8.42105	5.22807	3	715
7.09091	7.72727	5.22727	3	716
6.82927	7.85366	5.12195	3	717
6.55102	8.14286	5.20408	3	718
9.78333	7.45	5.41667	3	719
7.70248	7.72727	5	3	720
6.19231	7.89744	5.17949	3	721
8.77966	7.58475	5.55085	3	722
24.0952	7.7381	5.57143	3	723
6.61364	7.75	5	3	724
7.72727	7.63636	5.68182	3	725
6.5	7.06522	5.36957	3	726
8.17778	8.31111	5.14444	3	727
8.73118	9.94624	6.25806	3	728
7.80357	7.23214	5.375	3	729
23.359	7.92308	5.15385	3	730
7.83158	7.17895	5.12632	3	731
6.08046	7.67816	5.06897	3	732
5.92308	7.82051	5.10256	3	733
7.32	7.84	5.22667	3	734
6.30233	7.02326	5.25581	3	735
6.24324	7.40541	4.91892	3	736
9.86486	7.43243	5.18919	3	737
7.18182	6.90909	5.5	3	738
6.14894	7.93617	5.12057	3	739
8.51282	8.17949	5.4359	3	740
6.38235	7.44118	5.02941	3	741
5.90476	7.52381	5.04762	3	742
7.37838	7.68919	5.08108	3	743
7.08696	6.91304	5.30435	3	744
6.22603	7.67808	5.10959	3	745
6.40476	7.40476	5.35714	3	746
8.65714	7.8	5.11429	3	747
6.14286	7.63265	4.97959	3	748
6.77778	7.11111	5.22222	3	749
6.225	7.525	4.8	3	750
7.09091	7.62121	5.04545	3	751
6.675	8.375	5.125	3	752
6.17857	7	5.03571	3	753
6.45833	8.83333	5.14583	3	754
6.6	6.87059	5.15294	3	755
6.44444	8.22222	5.06667	3	756
6.15385	6.69231	5.15385	3	757
6.41071	8.16071	5.125	3	758
6.28571	8	5.14286	3	759
5.97403	6.71429	5.1039	3	760
5.48837	6.39535	4.97674	3	761
5.93333	7.43333	4.76667	3	762
6.59036	8.07229	5.14458	3	763
5.42857	5.85714	5.37143	3	764
5.40625	6.4375	4.90625	3	765
14.898	11.4898	7.26531	4	0
13.6479	12.5211	7.21127	4	1
15.1468	11.7798	7.04587	4	2
18.5532	11.0213	6.89362	4	3
27.1795	11.5385	7.33333	4	4
17.1404	21.2982	7.38596	4	5
10.9375	11.75	7.125	4	6
14.4118	22.9608	7.09804	4	7
14.2778	58.2778	7.22222	4	8
13.4464	11.625	7.03571	4	9
11.6667	12.2222	6.88889	4	10
17.0282	17.4225	7.42254	4	11
23.0449	17.5506	6.94382	4	12
43.875	52.4531	7.375	4	13
14.5714	14.3571	7.28571	4	14
20.7037	18.1481	7.22222	4	15
22.6667	32.1579	7.4386	4	16
28.3333	13.2667	7.26667	4	17
34.7714	41.2429	7.48571	4	18
13.62	11.42	6.8	4	19
24.5758	45.2727	7.12121	4	20
23.9605	36.0789	7.30263	4	21
21.7692	18.4615	7.34615	4	22
26.6364	31.5455	7.39394	4	23
15.0435	17.8696	7.21739	4	24
23.1053	26.5789	7.47368	4	25
26.325	21.975	7.375	4	26
22.1183	30.1505	7.13978	4	27
12.0154	12.8615	6.87692	4	28
11.4762	11.873	6.96825	4	29
37.3279	59.2459	7.68852	4	30
59.697	47.6212	7.43939	4	31
7.15789	9.57895	6.73684	4	32
37.8889	32.6667	7.55556	4	33
18.8431	19.3725	7.27451	4	34
37.3614	19.759	7.31325	4	35
8.33333	8.73333	6.06667	4	36
24.6892	30.4865	7.51351	4	37
23.375	30.3125	7.5625	4	38
44.037	38.1481	7.62963	4	39
49.2941	63.4314	7.64706	4	40
11.4925	11.8209	7.13433	4	41
23.3141	28.0577	7.29487	4	42
17.4091	22.6515	7.42424	4	43
8.10811	11.4595	7.59459	4	44
33.28	31.44	7.36	4	45
36.2128	47.383	7.48936	4	46
37.6316	40.5965	7.4386	4	47
30.3333	19	7.41667	4	48
21.1148	33.5082	7.70492	4	49
32.5333	42.8	7.4	4	50
34.5714	77.4857	7.62857	4	51
70.7297	80.7703	7.45946	4	52
18.375	16.5417	6.79167	4	53
12.8333	25.1667	7	4	54
13.7027	11.6622	6.77027	4	55
28.6	20.936	7.168	4	56
50.1081	67.2703	7.59459	4	57
9.94595	12.1622	7.13514	4	58
37.7073	53.3902	7.34146	4	59
37.1333	50.2667	7.13333	4	60
20.0893	16.7143	6.875	4	61
21.9091	12.9394	6.69697	4	62
40.6667	70.6667	7.48718	4	63
18.2857	16.1429	7	4	64
67.2105	60.9737	7.55263	4	65
62.2289	66.0723	7.92771	4	66
56.2941	59.3529	7.23529	4	67
31.2319	54.1014	7.2029	4	68
33.5	59.3611	7.29167	4	69
42.1194	43	7.37313	4	70
17.9744	17.2308	7.25641	4	71
10.7353	12	7.11765	4	72
62.7412	54.3529	7.98824	4	73
10.8571	11.8095	6.47619	4	74
16.8125	16.0781	6.96875	4	75
43.3333	37.8667	7.66667	4	76
36.023	65.5402	7.28736	4	77
7.8	10.3	6.6	4	78
16.5062	13.4568	6.91358	4	79
27.1333	54.1778	7.46667	4	80
69.619	49.6429	7.57143	4	81
45.7297	50.1351	7.08108	4	82
50.1273	80.5636	7.41818	4	83
40.5077	64.1538	7.4	4	84
63.6627	66.5904	7.6506	4	85
30.7576	49.6667	7.06061	4	86
19.7327	11.5842	6.66337	4	87
72.2034	87.2034	7.74576	4	88
23.1667	16.3333	7.16667	4	89
23.322	24.6102	7.20339	4	90
36.1176	59.7647	7.11765	4	91
75.0926	109.167	7.98148	4	92
33.4762	51.0952	7.90476	4	93
76.7667	124.583	7.86667	4	94
34.5946	49.8108	7.13514	4	95
32.5625	44.875	7.4375	4	96
40.5556	69.2037	7.62963	4	97
65.9487	84.4615	7.70513	4	98
59.3118	76.6022	7.65591	4	99
50.3056	62.2222	7.61111	4	100
30.0698	16.1163	6.62791	4	101
54.875	78.0833	7.66667	4	102
23.7308	34.1923	7.19231	4	103
56.0714	67.5	7.5	4	104
37.3125	65.1458	7.39583	4	105
28.3429	28.6571	6.77143	4	106
24.0606	15.2727	6.54545	4	107
45.1892	45.3514	6.86486	4	108
67.7465	68.7183	7.78873	4	109
51.4359	74.1538	7.35897	4	110
32.0635	13.0794	6.38095	4	111
34.1406	65.0312	7.625	4	112
61.0889	84.3333	7.4	4	113
83.6154	107.692	7.69231	4	114
37.4396	49.5604	6.9011	4	115
109.375	97.1375	7.8125	4	116
14.8654	15.1154	6.71154	4	117
47.76	42.28	7.12	4	118
39.2	53.2	7	4	119
42.1429	39.1429	7	4	120
42.9615	80.1635	7.43269	4	121
45.2381	76.0238	7.39286	4	122
39.2647	40.1912	7.01471	4	123
35.1429	43.4143	7.22857	4	124
61.5143	121.829	7.54286	4	125
8.92593	10.3333	6.22222	4	126
56.5753	83.4658	7.21918	4	127
45.6667	48.5686	7.17647	4	128
40.2	24.7333	6.26667	4	129
36.9474	58.1579	7.73684	4	130
57.3673	72.551	7.38776	4	131
57.1957	86.8261	7.47826	4	132
35.1837	41.0408	6.63265	4	133
44.2143	105.107	7.10714	4	134
58.3934	70.541	7.27869	4	135
36.5333	18.6933	6.93333	4	136
43.1538	65.6154	7.41538	4	137
72.1429	98.8889	7.06349	4	138
53.38	86.18	6.88	4	139
15.3404	13.6383	6.59574	4	140
65.8333	63	7.33333	4	141
46.1429	78.6429	7.16667	4	142
59.4157	67.1348	7.16854	4	143
52.8315	94.1236	7.38202	4	144
39.9333	73.3333	6.43333	4	145
39.1905	90.0476	7.38095	4	146
13.8529	11.2353	6.32353	4	147
93.0857	114.657	7.17143	4	148
66.6706	76.4471	6.98824	4	149
31.02	58.1	6.56	4	150
28.75	67.5455	6.88636	4	151
100.938	118.5	7.25	4	152
27.4737	58.5789	6.97368	4	153
22.629	20.0806	6.48387	4	154
22.975	38.75	6.625	4	155
45.6892	80.7703	6.95946	4	156
50.6591	83.8295	7.04545	4	157
52.4286	31.7143	6.66667	4	158
65.1176	62.1373	6.90196	4	159
38.6667	51.4286	6.63492	4	160
44.975	41.375	6.65	4	161
20.5824	24.6484	6.74725	4	162
44.8772	85.1579	7.12281	4	163
53.6	55.2	6.6	4	164
45.8372	44.2326	6.65116	4	165
32	55.6667	6.5	4	166
30.9706	57.5882	6.61765	4	167
50.6515	44.2424	6.65152	4	168
23.5769	58.25	6.59615	4	169
10.2	12.05	6.55	4	170
36.4231	46.2564	6.88462	4	171
21.4884	53.5349	6.98837	4	172
43.2353	64.3922	6.60784	4	173
44.4615	52.8718	6.61538	4	174
32.3146	66.8202	6.58427	4	175
31.3333	76.5833	6.5	4	176
31.8788	57.697	6.60606	4	177
36.5053	17.9263	6.61053	4	178
30.0909	15.9091	6.27273	4	179
57.3898	24.6949	6.59322	4	180
23.2826	21.1739	6.43478	4	181
12.1351	12.5676	6.35135	4	182
57.4286	72.5714	6.57143	4	183
39.7353	76.0588	6.70588	4	184
11.9375	11.8542	6.33333	4	185
29	26.551	6.55102	4	186
13.2857	14.5714	7.42857	4	187
15.4118	12.6471	6.23529	4	188
16.3846	13.8462	6.07692	4	189
17.5476	23.1905	6.7381	4	190
50.1765	81.9706	6.36765	4	191
52	67.8421	6.57895	4	192
38.9394	81.6667	6.39394	4	193
39.5	13.6111	6.38889	4	194
13.2833	11.0167	6.5	4	195
8.82353	10.9412	6.05882	4	196
11	12	6.38889	4	197
17.6957	11.8261	6.17391	4	198
20.8444	11.9556	6.24444	4	199
13.1379	12.6552	6.27586	4	200
7.63636	10	5.90909	4	201
28.8571	29.5714	6	4	202
8.52174	9.91304	6.47826	4	203
10.0732	11.5854	6.14634	4	204
10.2727	9.54545	6.45455	4	205
7.71429	9.28571	6.28571	4	206

## Sheet: Region 1 (GFP)
Sox2	Nanog	GFP	Colony number	Cell number
1.77174	9.34783	13.0217	0	0
1.64286	9.31633	13.6122	0	1
1.75	9.54688	18.375	0	2
1.69231	9.15385	12.9538	0	3
1.8	9.46667	16.3556	0	4
1.58	9.82	49.28	0	5
1.85849	10.5849	238.34	0	6
1.51351	11.1081	253	0	7
1.70968	9.84946	44.8172	0	8
1.82192	9.68493	14.6986	0	9
1.86207	9.34483	13.2759	0	10
1.4	9.8	13.8	0	11
10.3182	10.0455	15.0909	1	0
10.2158	9.76259	12.1007	1	1
10.1724	9.81897	12.1466	1	2
10.4889	10.2111	15.2111	1	3
10.0781	10.3906	24.0312	1	4
10.3182	10.5114	13.3182	1	5
10.2254	10.2394	13.7887	1	6
10.2442	10.1977	19.2558	1	7
9.825	9.31111	11.8611	1	8
10.3839	10.1161	16.3482	1	9
10.977	10.1839	27.6322	1	10
10.2632	9.85526	226.342	1	11
9.66197	9.60563	202.465	1	12
10.74	10.44	20.58	1	13
10.2	10.4	51.4267	1	14
10.5158	10.5053	16.3895	1	15
10.6333	10.2667	24.9	1	16
10.3158	11.0921	243.461	1	17
10.5	10.25	26.1	1	18
10.25	9.96429	11.5714	1	19
9.95181	9.90361	11.6506	1	20
10.3846	10.6703	12.033	1	21
10.5	10	12.1667	1	22
10.2375	10.3375	19.2125	1	23
10.4535	10.5116	17.3721	1	24
9.85417	10.2083	27.2917	1	25
10.2973	10.6757	12.4324	1	26
10.2414	10.4483	12.069	1	27
9.77011	9.35632	11.6782	1	28
10.2209	10.1163	17.1744	1	29
10.2286	10.3143	52.5286	1	30
10.26	10.18	59.76	1	31
10.6667	11.7667	12.9667	1	32
10	10.125	23.7083	1	33
10.5172	10.5	58.8793	1	34
10.12	10.04	12.04	1	35
10.7386	10.7273	73.2841	1	36
10.6512	10.3023	15.1628	1	37
10.4324	10.0946	16.3919	1	38
10.7907	11.0233	33.9225	1	39
10.9815	10.7593	68.6111	1	40
10.7551	10.5102	14.4898	1	41
9.71429	9.64286	12.2143	1	42
10.816	10.472	21.088	1	43
10.1579	10.1754	14.4561	1	44
10.0882	10.1912	24.4706	1	45
10.5074	10.5147	14.7721	1	46
10.1176	10.2353	21.8529	1	47
9.76667	10.2667	26.8667	1	48
10.4667	10.4667	32.1833	1	49
10.35	10.7556	156.767	1	50
10.3908	10.2874	13.8046	1	51
10.3148	10	16.6852	1	52
9.93651	9.73016	13.1111	1	53
10.575	10.425	15.8	1	54
10.1429	9.97619	12.9762	1	55
10.1553	10.0583	13.3592	1	56
10.1447	9.75	13.5132	1	57
10.1667	9.875	15.3958	1	58
9.84211	10.0921	15.0263	1	59
10.6	10.4941	16.7882	1	60
9.89796	9.89796	13.0612	1	61
9.93913	9.70435	12.487	1	62
10.2609	10	11.9565	2	0
10.3488	9.62791	12.0349	2	1
10.3373	13.4819	12.7711	2	2
11.5333	11	12.55	2	3
10.2955	15.3409	12.5682	2	4
10.3934	9.86885	12.0984	2	5
10.9091	9.63636	11.7273	2	6
10.0682	9.81818	12.0909	2	7
11.0465	10.3023	12.2326	2	8
13.1154	11.1154	12.0385	2	9
11.0746	12.5672	12.1045	2	10
26.3182	14.9091	12.0455	2	11
10.9697	10.1212	12.2121	2	12
10.0986	9.53521	12.1972	2	13
23.0444	14.4333	11.9	2	14
10.382	9.73034	12.0449	2	15
10.3889	9.61111	12	2	16
10.4863	9.82877	11.8493	2	17
10.0175	9.33333	12.2982	2	18
10.7	10.1	12.05	2	19
10	9.06452	11.8226	2	20
11.2698	10.7937	11.9206	2	21
11.1974	10.0921	12.1842	2	22
10.2444	10.0667	12.1333	2	23
10.3838	9.65657	11.7778	2	24
10.551	9.96939	12.5	2	25
10.5376	9.63441	12.172	2	26
10.4419	10	12.2791	2	27
19.5413	16	12.1743	2	28
10.1957	9.84783	12.4783	2	29
10.3824	9.45588	11.9559	2	30
10.4833	10.85	12.7667	2	31
10.1967	9.60656	12.1066	2	32
11.36	9.90667	12.6933	2	33
10.6923	9.97436	11.9744	2	34
10.5476	9.5	12.0952	2	35
68.5091	23.8364	11.9455	2	36
75.0323	22	12.2258	2	37
10.3441	9.46237	11.9462	2	38
10.7895	10.0263	12.5526	2	39
10.3857	9.6	11.8714	2	40
52.0328	25.5902	12.4918	2	41
10.7308	10.141	11.9487	2	42
11.25	11.875	12.875	2	43
10.1379	17.6552	250.023	3	0
9.90278	16.2153	18.6181	3	1
9.79104	16.1343	9.34328	3	2
9.67901	15.7778	7.8642	3	3
10.25	17.375	9	3	4
9.85938	17.4844	11.375	3	5
10.1525	22.9576	46.0593	3	6
10.3431	18.2059	9.53922	3	7
9.7	15.775	7.8	3	8
10.3651	18.0476	11.7937	3	9
10.1148	17.0328	11.9016	3	10
9.63953	15.5116	7.76744	3	11
10.1505	16.7097	22.8065	3	12
10.0652	17.0543	23.25	3	13
10	16.5455	8.40909	3	14
9.93103	21.5632	7.67816	3	15
9.94737	19.4474	7.96053	3	16
9.98571	17.7571	8.6	3	17
10.0853	18.2636	14.8915	3	18
10	20.7917	8.01389	3	19
10.2857	17.25	38.25	3	20
10.3514	16.8739	23.7207	3	21
10.0482	16.6145	22.3133	3	22
10.3158	20.0877	8.89474	3	23
9.87261	16.3694	8.25478	3	24
9.94231	17.4423	7.82692	3	25
10.4569	19.4655	7.91379	3	26
9.95161	17.7097	8.17742	3	27
9.60811	15.6622	7.68919	3	28
10.5075	18.403	243.552	3	29
10.0769	16.6923	8.72308	3	30
10.3388	17.8017	16.843	3	31
10.5	18.3182	250.318	3	32
9.74026	16.039	7.72727	3	33
9.93182	16.3636	8.17424	3	34
10.1389	18.4583	244.208	3	35
9.80328	16.9016	13.541	3	36
9.86207	16.0172	8.41379	3	37
10.2381	18.2063	8.26984	3	38
9.8412	16.1245	8.06438	3	39
11.5905	22.3524	8.25714	3	40
9.86301	17.1781	53.2603	3	41
10.1026	17.3462	20.2179	3	42
10.3038	21.2278	10.2658	3	43
10.3043	19.2283	8.1413	3	44
9.66667	15.625	7.69444	3	45
10.2	17.08	10.64	3	46
9.85135	16.5135	8.62162	3	47
10.4091	18.5227	8.47727	3	48
9.74074	15.9753	7.71605	3	49
10.0649	17.6883	12.4805	3	50
10.2105	17.0132	11	3	51
10.1111	17.7593	9.46296	3	52
9.8	15.5	7.7	3	53
9.70886	17.2911	8.26582	3	54
9.83019	16.0943	7.69811	3	55
11.1569	18.5686	8.47059	3	56
10.383	18.5319	10.0638	3	57
10.1296	18.2963	249.667	3	58
9.93878	16.4388	16.1633	3	59
10.3204	19.0971	9.78641	3	60
10	19.4535	9.25581	3	61
11.8611	17.3889	9.83333	3	62
9.96053	19.8684	8.42105	3	63
9.62353	15.9412	8.14118	3	64
9.90323	17.0215	8.4086	3	65
9.69643	16.3571	7.76786	3	66
10.0643	18.2286	183.414	3	67
9.88571	16.5143	7.8	3	68
10.0308	17.3077	8.26154	3	69
9.87692	18.1692	8.04615	3	70
10.0957	16.8298	8.54255	3	71
9.96154	17.0769	14.2564	3	72
10.1667	18.5455	48.3485	3	73
9.61842	16	7.96053	3	74
9.83333	20.3636	7.65152	3	75
9.45455	15.5909	7.79545	3	76
9.9403	19.4925	8.83582	3	77
9.85149	15.802	8.09901	3	78
9.65574	16.1803	8.16393	3	79
9.72881	15.9492	8.01695	3	80
10.3922	19.5686	8.52941	3	81
9.78302	16.6321	20.8774	3	82
10.1304	17.4638	18.942	3	83
10.0896	17	12.2836	3	84
10.1807	17.3012	23.8313	3	85
9.81921	16.2599	7.9887	3	86
9.86869	16.6162	50.4848	3	87
9.67327	15.9505	7.77228	3	88
9.93814	16.3093	7.8866	3	89
9.6	17.2	8.2	3	90
9.91837	16.5714	22.551	3	91
10.1905	18.2698	9.03175	3	92
9.98925	17.9785	8.09677	3	93
9.94937	16.9241	9.79747	3	94
10.1957	20.2899	7.86957	3	95
9.67442	15.9767	7.72093	3	96
10.3871	17.371	9.06452	3	97
10.4775	16.991	8.36937	3	98
9.9375	16.5	8.15625	3	99
10	16.5269	9.24731	3	100
9.68627	16.549	8.52941	3	101
10.0667	18.1167	8.26667	3	102
9.90741	16.5	7.96296	3	103
9.53333	16.0333	8	3	104
9.90196	16.3922	25.5882	3	105
9.68519	16.3519	7.85185	3	106
9.78125	18.6406	8.26562	3	107
9.65152	15.9545	8.56061	3	108
9.93023	16.7326	8.16279	3	109
9.64894	16.0851	9.26596	3	110
11.0741	20.4148	8.35556	3	111
9.91129	16.6613	118.952	3	112
10.0714	16.5714	26.4286	3	113
10.039	19.6623	8.44156	3	114
10.0978	22.7174	7.79348	3	115
10.012	18.1084	8.09639	3	116
9.40385	15.9423	10.0192	3	117
9.83333	19.7833	7.93333	3	118
9.66667	16.3846	7.91026	3	119
11.57	20.24	8.15	3	120
10.2083	16.6875	7.85417	3	121
9.88793	16.7241	7.88793	3	122
10.7069	16.9483	8.15517	3	123
9.84483	16.2414	9.63793	3	124
9.58763	16.5258	7.95876	3	125
10.3898	18.0508	8.26271	3	126
10.0732	15.5976	7.73171	3	127
10.3772	17.6667	8.04386	3	128
10.1689	17.8716	8.25676	3	129
9.90226	17.4436	21.2331	3	130
9.53333	16.4889	136.422	3	131
10.15	16.32	8.3	3	132
9.97826	16.0978	9.16304	3	133
10.4568	16.6667	8.46914	3	134
9.65574	20.3115	146.246	3	135
9.93333	16.0933	7.92	3	136
9.91045	16.8657	8.52239	3	137
9.81818	16.2545	7.85455	3	138
9.875	16.3068	8.03409	3	139
10.0769	16.5385	8.46154	3	140
10.2281	16.7193	141.123	3	141
10.0353	16.3059	8.08235	3	142
9.83871	19.6129	181.839	3	143
9.62637	16.2198	18.0769	3	144
10.1711	17.0789	10.2237	3	145
10	21.6269	7.8209	3	146
9.65854	16.6098	28.7561	3	147
9.98485	17.197	7.92424	3	148
9.63636	16.1299	7.8961	3	149
10.0404	16.4949	8.61616	3	150
10.275	16.9125	8.5125	3	151
9.96471	16.4118	10.7294	3	152
9.43243	16.027	15.8919	3	153
9.97222	19.1111	7.88889	3	154
10.6316	19.3632	8.22105	3	155
9.68966	17.9655	11.4023	3	156
9.75758	15.8687	7.91919	3	157
9.94595	16.5225	7.90991	3	158
10.0941	16.7059	8.91765	3	159
10.0566	17.2453	8.01887	3	160
9.28571	15.5934	7.52747	3	161
10.4842	19.6	12.2	3	162
10.186	18.5	7.81395	3	163
9.88889	16.3086	11.7778	3	164
9.65217	16.3043	7.82609	3	165
10.3857	20.4571	13.1	3	166
9.66667	16.8788	7.93939	3	167
9.14286	14.619	7.52381	3	168
9.96667	16.6	8.13333	3	169
9.94118	22.1765	7.69118	3	170
10.3059	17.3647	7.81176	3	171
10.25	17.6442	8.33654	3	172
9.83929	16.9464	7.82143	3	173
9.71429	16.2653	7.79592	3	174
10.188	18.4359	195.675	3	175
10.1979	17.0938	7.66667	3	176
9.74138	15.8103	7.7931	3	177
9.71698	20.0566	7.67925	3	178
9.90722	16.9175	7.86598	3	179
10.0392	18.1078	7.82353	3	180
10.1983	17.2672	7.91379	3	181
9.5	15.3333	7.79167	3	182
10.1429	15.2857	7.85714	3	183
10.0964	16.4699	12.8193	3	184
9.11321	15.3585	7.75472	3	185
10.1176	16.0294	7.94118	3	186
10.1742	17.1364	8.09848	3	187
9.84375	17.0469	7.9375	3	188
10.1354	16.8125	7.67708	3	189
9.7381	16.4286	7.85714	3	190
9.97521	16.9587	7.72727	3	191
9.74074	16.3704	7.62963	3	192
10.0619	16.6598	7.70619	3	193
10.0755	16.2264	7.54717	3	194
13.8704	24.75	214.083	4	0
9.7037	16.2963	143.333	4	1
10.0312	17.8438	181.562	4	2
10.1346	18	21.4808	4	3
10.5122	17.8943	200.358	4	4
10	17.7258	205.903	4	5
9	14.4	8	4	6
10.0465	17.814	16.6744	4	7
10.1545	17.5545	213.673	4	8
10.3684	16.5263	8.57895	4	9
10.5231	20.9077	21.2769	4	10
10.1795	17.2564	12.0256	4	11
10.3968	21.6032	11.3651	4	12
9.75	16.0625	8.6875	4	13
10.4928	17.2319	52.1304	4	14
11.0886	17.2785	43.2658	4	15
10.2063	17.1905	9.33333	4	16
10.5872	18.5046	8.88073	4	17
10.5588	17.7059	9.85294	4	18
10.6552	17.2759	10.9138	4	19
10.6531	18.3469	253.694	4	20
9.81667	15.9	28.15	4	21
10.6567	16.1045	8.85075	4	22
10.8592	18.1268	74.5775	4	23
10.6087	18.5072	236.348	4	24
9.58491	15.9623	8.41509	4	25
9.89305	15.8663	8.21925	4	26
9.60976	16.9024	8.23171	5	0
9.30435	16.1957	8.32609	5	1
9.875	16.125	8.125	5	2
9.79412	16.5882	8.16176	5	3
9.27143	15.9714	12.0286	5	4
9.93548	16.6882	9.56989	5	5
9.54237	17.9492	8.42373	5	6
9.34146	16.5122	8.14634	5	7
9.57576	17.6818	245.652	5	8
9.67568	16.9459	8.14865	5	9
9.92453	16.3208	9.45283	5	10
9.18182	16.7576	8.90909	5	11
9.60274	17.1918	67.0137	5	12
9.81633	17.2653	204	5	13
10.4568	17.642	8.83951	5	14
10	17.9286	93.1667	5	15
9.63492	16.9365	8.14286	5	16
9.45161	17.3871	10.7957	5	17
9.92035	28.885	8.31858	5	18
9.83333	16.3333	7.66667	5	19
11.027	18.1081	8.81081	6	0
10.8194	17.9444	9.51389	6	1
10.7231	17.2154	9.09231	6	2
11.0132	17.3947	8.81579	6	3
11.1429	19.3333	8.85714	6	4
11.0161	18.0484	9.69355	6	5
11.1023	17.7386	8.98864	6	6
11.3333	19.5	8.66667	6	7
10.9718	17.9437	229.296	6	8
10.7846	16.8923	14.6769	6	9
11.0274	19.3973	85.2877	6	10
10.6279	16.4186	8.7907	6	11
11.1746	17.4921	8.80952	6	12
11.0519	17.974	9.07792	6	13
10.9825	17.7193	8.85965	6	14
10.9286	18.4286	219	6	15
10.6494	17.4935	21.1039	6	16
10.7846	17.3538	9.75385	6	17
10.806	17.9851	9.56716	6	18
10.8769	17.2462	18.9846	6	19
10.7312	17.2258	9.11828	6	20
10.8938	16.8761	10.4867	6	21
10.963	18.1852	10.7037	6	22
10.7132	17.5271	15.907	6	23
10.8267	17.3867	11.8533	6	24
10.791	17.7463	9.59701	6	25
11.1045	18.9403	251.672	6	26
11.1905	17.1746	59.2222	6	27
10.5593	16.6949	65.1525	6	28
10.5789	17.4035	11.9474	6	29
11.1846	17.8154	27.2462	6	30
10.974	19.5065	246.987	6	31
10.7966	17.1525	8.98305	6	32
10.686	16.7326	13.3023	6	33
10.8776	17.2245	20.0816	6	34
10.7826	17.6413	8.63043	6	35
10.72	17.49	9.17	6	36
10.848	16.928	58.024	6	37
10.75	16.47	8.91	6	38

## Sheet: Region 1 (Sox2-GFP)
Sox2	Nanog	GFP	Colony number	Cell number
178.325	37.4	89.8	0	0
11.0909	13.1818	16.6182	0	1
6.575	11.7875	12.85	0	2
5.43925	11.4206	12.243	0	3
13.8333	13.2778	16.1111	0	4
16.4787	12.4362	14.2766	0	5
8.64885	13.3588	12.1069	0	6
175.509	32.7925	67.434	0	7
5.18966	10.9483	12.4138	0	8
1.73333	11.5333	11.1333	0	9
2.94828	12.7759	12.2414	0	10
2.65116	12.9302	12.3256	0	11
4.24706	13.3412	12.6235	0	12
2.11765	12.3235	12.1324	0	13
2.9661	12.7797	12.2373	0	14
2.46324	12.5588	12.2574	0	15
19.6739	24.6196	15.6087	0	16
38.1667	20.0758	17.5758	0	17
4.39623	13.4151	12.3113	0	18
3.23333	12.9333	12.2333	0	19
3.21569	12.4902	12.2941	0	20
3.27778	12.7917	12.1528	0	21
1.92308	11.6538	11.8077	0	22
11.8276	17.1379	14.7586	0	23
12.6447	15.1974	14.0526	0	24
3.79487	12.8205	12.0256	0	25
2.2	12.25	11.8	0	26
2.25	12.3409	11.9659	0	27
6.87097	13	12.871	0	28
40.4167	16.4583	17.625	0	29
14.4	17.3	16.9	0	30
35.3425	20.5342	20.1507	0	31
10.2308	14.6154	13.4615	0	32
3	12.2857	12.5714	0	33
2.61111	12.7037	12.0741	0	34
2.6087	12.2826	12.1957	0	35
2.08696	12.5435	11.9783	0	36
3.55556	12.963	11.963	0	37
2.175	12.725	12.0625	0	38
4.4	12.7	12.3667	0	39
116.191	27.4468	36.234	0	40
65.85	27.625	37.875	0	41
8.55319	13.9787	12.6596	0	42
3.65789	12.9539	12.0987	0	43
2.83333	12.4333	12	0	44
38.875	18.875	18.5	0	45
57.7143	21.2679	25.3214	0	46
1.80282	12.0704	11.9437	0	47
2.14545	12.6727	12.1636	0	48
2.67568	12.9459	12.1351	0	49
7.46667	13.8667	12.0667	0	50
154.452	35.3151	73.0137	0	51
20.6406	29.3906	17.1406	0	52
2.38095	12.5714	11.9524	0	53
2.37931	11.9655	12.2414	0	54
3.81081	12.6486	11.9459	0	55
67	46.15	53.1	0	56
3.12821	12.6923	12.2308	0	57
3.46	13.32	11.88	0	58
2.60784	12.2353	12.0588	0	59
5.85714	12.8571	12.9286	0	60
94.1	30.0357	36.0643	0	61
10.2564	13.9744	12.5128	0	62
2.41379	13.1724	12.0345	0	63
4.95	13.08	12.35	0	64
2.20833	12.7708	11.9583	0	65
4.55319	13.1489	11.9787	0	66
2.27273	12.5455	12.0909	0	67
1.92308	12.5385	11.7692	0	68
1.8	11.8	11.8	0	69
3.37778	12.3556	12	0	70
6.51899	13.4177	12.2025	0	71
22.1471	18.1618	18.25	0	72
4.98182	13.0182	12	0	73
2.51163	12.814	11.7674	0	74
8.58824	13.4118	12.6471	0	75
77.9012	25.963	32.0741	0	76
95.5135	29.4865	36.2838	0	77
1.81967	12.541	11.8525	0	78
1.80851	12.5957	12.1489	0	79
2.28	12.62	11.82	0	80
1.9	11.8	11.8	0	81
3.26087	12.6957	11.9783	0	82
17.5192	21.2115	19.1731	0	83
5.125	13.275	12.25	0	84
2.40741	12.1296	11.7407	0	85
4.27848	12.4557	11.7975	0	86
3.82258	12.4516	11.9839	0	87
70.4583	24.9306	33.5	0	88
3.70588	13.0588	11.7647	0	89
1.96296	12.0741	11.8889	0	90
3.60674	13.1348	12.4045	0	91
1.97475	12.6212	11.9293	0	92
95.931	26.6897	30.9483	0	93
19.6842	19.2105	25.6579	0	94
15.3171	18.1463	20.5854	0	95
7.46809	13.1277	12.2766	0	96
4.37143	12.8286	12.1429	0	97
24.3404	14.2553	15.1277	0	98
6.95181	13.7108	12.1687	0	99
3.02041	12.0204	11.5918	0	100
2.09524	12.3651	11.873	0	101
73.7857	25.9286	30.3571	0	102
9.82353	13.4118	12.0882	0	103
3.54839	12.9032	11.7419	0	104
2.97674	12.5581	11.8605	0	105
18.6	18.1	21.05	0	106
2.02381	12.8571	12.2381	0	107
2.31429	12.4095	11.7048	0	108
51.7843	20.549	25.6667	0	109
10	12.5	11.8	0	110
3.5	12	11.5	0	111
5.46774	13.2581	12.0806	0	112
3.02899	12.5942	11.9565	0	113
6.95652	13.3478	11.9565	0	114
2.73077	12.5192	11.7115	0	115
2.07018	12.1404	11.7368	0	116
1.87037	13.1111	12.463	0	117
24.563	17.8992	15.6303	0	118
138.548	31.8065	51.7903	0	119
65.1579	20.3421	29.5526	0	120
4.90361	13.0843	12.2289	0	121
3.1129	12.5484	11.8226	0	122
2.65385	12.2692	11.7115	0	123
18.9677	19.4194	27.2258	0	124
2.79167	12.4375	11.9583	0	125
3.3	12.25	11.625	0	126
2.0303	12.1111	11.7071	0	127
2.4	12.4	11.9	0	128
2.72222	12.3704	11.8519	0	129
4.07653	13.0612	12.0051	0	130
2.86667	12.6667	12.0222	0	131
4.7619	12.75	11.9881	0	132
7.40625	13.5312	12.0312	0	133
2.39683	12.254	11.7619	0	134
2.16667	11.8333	11.4167	0	135
2.5	12.38	11.8	0	136
3.61404	12.6316	12.1228	0	137
12.6667	13.3704	12.5556	0	138
2.55128	12.1667	11.8974	0	139
2.38636	12.2841	11.7045	0	140
61	18.9375	20.6562	0	141
69.878	24.3415	25.3415	0	142
2.8617	12.4149	11.8511	0	143
2.15625	11.9583	11.8229	0	144
10.439	13.6341	13.0244	0	145
3.63462	13.6346	12.1346	0	146
2.375	12.125	11.7222	0	147
2.38298	11.9574	11.5106	0	148
3.73973	12.3014	11.9863	1	0
12.5315	15.6923	19.6434	1	1
2.67164	12.1791	12.194	1	2
2.84444	12.3	12.1778	1	3
85.3	29.64	36.9	1	4
73.7593	26.9815	34.0926	1	5
3.25455	12.1636	12.0909	1	6
3.09474	12.5579	12.2	1	7
4.05714	12.5	12.0429	1	8
8.9375	12.8125	14.5625	1	9
3.86667	12.6	12.5	1	10
69.4839	26.8387	39.3548	1	11
7.44828	14.6552	14.8276	1	12
4.06667	12.4667	12.1833	1	13
54.9107	22.4464	36.7679	1	14
76.4737	28.5965	37.6491	1	15
192.053	42.8421	49.8421	1	16
45.0364	20.5273	24.6364	1	17
189.708	52.9375	40.7083	1	18
100.148	36.8068	96.4318	1	19
3.56667	12.5333	12.5167	1	20
46.3846	20.3846	19.8269	1	21
3.08989	12.5393	12.5955	1	22
144.846	38.6923	41.5192	1	23
154.07	45.2558	217.07	1	24
167.487	48.9744	107.718	1	25
78.1039	32.8312	84.5584	1	26
115.388	41.9592	243.653	1	27
171.13	52	47.9565	1	28
120.1	39.5	24.1	1	29
4.34286	12.7714	12.3429	1	30
5.05128	13.3846	17.4872	1	31
132.654	43.4038	199.577	1	32
47.375	45.4688	34.2812	1	33
120.471	42.8235	112.706	1	34
6.04545	13.7955	14.4091	1	35
3.2449	12.8163	12.4694	1	36
68.2667	32.1333	35.9733	1	37
3.7381	13.2381	12.5238	1	38
7.22222	13.3175	13.1429	1	39
80.7273	31.7727	103.455	1	40
33.5652	21.0435	32.4348	1	41
162.538	49.8462	210.481	1	42
3.16667	12.7	12.2333	1	43
116.889	38.4167	131.389	1	44
75.5441	28.5882	58.8971	1	45
3.44	13.2	12.46	1	46
3.63636	13	12.4182	1	47
52.1333	29.2667	23.8667	1	48
88.5977	34.5402	52.023	1	49
50.2639	27.5694	51.2361	1	50
8.75	13.4048	12.9881	1	51
48.56	27.62	27.08	1	52
74.0441	29.5441	46.1324	1	53
4.0241	12.2048	12.1205	1	54
3.62745	12.2745	12.0196	1	55
7.22619	11.5595	12.119	1	56
109.444	31.8519	46.9074	1	57
128	39.4098	59.3934	1	58
17.6818	23.9697	26.7121	1	59
96.6531	67.1429	81.3469	1	60
28.037	22.2222	26.4074	1	61
18.4103	44.0256	37.1795	1	62
16.5172	104.845	66.6379	1	63
21.7	110.333	77.3222	1	64
12.8113	119.755	79.2642	1	65
6.9661	55.1017	34.3559	1	66
4.08889	13.3111	12.7333	1	67
4.80357	12.4286	11.8214	1	68
12.0641	13.0641	15.4231	1	69
4.83333	11.9667	12.5667	1	70
4.44828	12.5172	11.5862	1	71
2.48171	12.2134	11.8171	1	72
112.615	32.3077	34.0769	1	73
2.30769	11.5641	11.4872	1	74
3.86813	11.4505	11.3626	1	75
2.56604	11.2075	11.3962	1	76
2.5	10.78	11.27	1	77
3.18182	11.8182	11.1818	1	78
3	12.0167	11.4167	1	79
4.40678	12.1186	11.7627	1	80
5.39655	12.3621	12.0345	1	81
15.6947	16.4421	25.3579	1	82
19.8387	17	38.0645	1	83
4.73016	12.1905	11.4603	1	84
19.2353	15.2745	22.8039	1	85
5.41379	15.1494	12.7931	1	86
11.8571	21.8413	13.2381	1	87
136.718	41.4648	186.718	1	88
7.26923	12.3269	11.4615	1	89
15.3881	19.7164	14.3881	1	90
8.48352	15.956	14.033	1	91
122.143	38.1429	76.8333	1	92
4.86585	12.1707	12	1	93
5.02667	13.0267	12.1467	1	94
12.7143	17.2857	15.6429	1	95
11.191	13.427	13.3933	1	96
5.96774	14.4758	11.4032	1	97
4.38235	13	12.1176	1	98
102.821	32.1964	52.0893	1	99
4.07937	11.4286	11.3651	1	100
1.81481	11.5556	11.5926	2	0
2.525	11.9	12.075	2	1
2	11.6	11.7444	2	2
1.76744	12.4884	11.6744	2	3
1.98148	11.7037	11.8519	2	4
1.825	12.65	11.825	2	5
2.72222	11.5417	11.7917	2	6
1.83871	11.6452	12.3226	2	7
2.09375	11.625	11.5312	2	8
5.18349	17.3394	12.8899	2	9
2.05	11.9667	11.7	2	10
6.91589	14.215	12.6075	2	11
2	11.3478	11.7391	2	12
2.42	13.5	12.24	2	13
6.06122	19.3469	13.4082	2	14
3	12.2	12.6	2	15
17.2105	50.8158	13.9737	2	16
2.44828	11.7011	11.4483	2	17
2.97248	12.1376	11.9633	2	18
6.81159	13.3768	12.5362	2	19
2.74	11.12	11.34	2	20
1.83929	11.3036	11.4107	2	21
2.9403	14	11.791	2	22
2.08791	11.2967	11.8352	2	23
2.19231	11	11.6154	2	24
2.22642	11.4151	11.3962	2	25
2.71429	11.6667	12.0873	2	26
2.81319	11.2308	11.3297	2	27
1.82857	11.0571	11.5143	2	28
1.77778	10.7778	11.5278	2	29
1.83333	10.9697	11.3636	2	30
1.90909	10.7273	11.3636	2	31
1.83333	10.7708	11.125	2	32
2.36585	11.6098	12.1707	2	33
65.1389	25.1389	18.5	2	34
7.58537	11.7073	11.8049	2	35
1.81481	11.6852	11.7963	2	36
3.08163	11.5918	11.3878	2	37
1.79412	11.3824	11.6471	2	38
2.04255	11.7163	11.539	2	39
6.73723	12.7226	12.4307	2	40
19.931	17.3103	14.7011	2	41
16.1429	15.3333	14.4762	2	42
1.875	11.375	11.625	2	43
4.06	12.46	12.02	2	44
3.30769	13.0385	11.5192	2	45
2.56471	11.8588	11.7176	2	46
2.68182	11.8864	11.8409	2	47
12.451	12.1765	12.3137	2	48
14.025	13.7	12.15	2	49
10.954	14.8391	12.4368	2	50
25.6557	20.6393	14.9672	2	51
14.8235	16.0588	14.2353	2	52
21.7895	13.7895	21.2632	2	53
18.7742	15.2097	15.3387	2	54
69.2603	25.8219	30.7808	2	55
29.4667	16.9333	13.2	2	56
169.387	51.4033	218.022	2	57
2.88462	10.7308	11.2692	2	58
2.72727	10.7273	11.5455	2	59
162.154	54.8022	144.198	2	60
170.175	51.2698	58.9048	2	61
102.322	40.1724	59.9598	2	62
27.1842	16.2895	12.6184	2	63
10.1111	12.8889	13.1667	2	64
24.3455	15.8364	16.8727	2	65
85.5965	31.4035	34.9825	2	66
13.9444	15.1667	14.1667	2	67
4.66667	12.1212	12.3333	2	68
30.4857	16.4286	12.8	2	69
63.9403	26.6866	29.9701	2	70
20.8667	14.6933	14.12	2	71
21.8961	14.5195	13.2208	2	72
21.6812	14.7101	13.1014	2	73
52.8421	20.2632	15.2105	2	74
11.4153	12.2627	12.2034	2	75
35.1935	18.2903	14.6452	2	76
45.1579	18.1579	13.1053	2	77
29.24	16.976	14.76	2	78
60.95	21.4	16.9	2	79
56.7838	21.973	21.3243	2	80
60.8158	21.3684	24.0263	2	81
27.3718	15.5256	14.7436	2	82
69.2778	34.0556	25.5	2	83
105.8	30.625	98.25	2	84
85.0877	31.5088	50.0702	2	85
41.9811	18.8868	18.7358	2	86
106.941	28.6176	75.2059	2	87
208.733	56.3905	238.819	2	88
75.3714	25.0571	41.7714	2	89
61.5072	22.6232	29.8986	2	90
1.85294	9.70588	11.2059	3	0
1.86486	9.67568	11.2432	3	1
1.80583	9.49515	11.1942	3	2
1.93846	9.87692	11.5538	3	3
1.74359	9.84615	11.1538	3	4
1.97101	10.029	11.3478	3	5
1.81081	10	11.5676	3	6
1.7625	10.325	11.6125	3	7
2.07692	10.5192	11.5	3	8
1.88	10.48	11.66	3	9
2.01408	9.67606	11.0563	3	10
2.17647	9.55882	11.0882	3	11
1.95556	10.5259	11.6815	3	12
2.04	10.32	11.6	3	13
2.46667	10.2667	11.35	3	14
2.56154	10.7923	11.9	3	15
2.18519	9.81481	11.2963	3	16
1.94595	9.78378	11.2432	3	17
2	9.88889	11.4444	3	18
2.23214	10.4643	11.6786	3	19
2.4	11.0286	11.4857	3	20
2.46711	10.2829	11.4145	3	21
7.15	13.7438	11.8187	3	22
2.63158	11.0526	11.6316	3	23
2.18519	10.6481	11.8704	3	24
2.01724	10.6552	11.6552	3	25
2.25714	10.5714	11.7143	3	26
2	11.2308	11.8718	3	27
2.38	10.16	11.26	3	28
2.77778	11.2778	11.6111	3	29
4.92593	12.9444	11.8148	3	30
1.76	10.66	12.08	3	31
2.61538	10	11.2308	3	32
7.14706	13.8333	12.1275	3	33
3.07477	11.0841	11.8598	3	34
2.03448	10.7931	11.7701	3	35
3.54321	10.5556	11.4074	3	36
2.42105	10.8421	11.5789	3	37
1.84167	10.9833	11.9417	3	38
2.1194	10.1493	11.4179	3	39
4.95652	11.8696	11.9565	3	40
2.11111	10.75	11.7222	3	41
6.42647	11.2941	11.5294	3	42
2.96774	11.2903	11.8387	3	43
4	10.55	11.9	3	44
2.37975	11	11.8354	3	45
2.05556	16.0333	11.8556	3	46
92.3182	28.0909	17.2121	3	47
2.31579	11.3947	11.8684	3	48
8.075	11.75	13.175	3	49
9.61111	12.0926	13.7407	3	50
1.94444	10.9028	11.9306	3	51
3.89394	11.3636	11.5606	3	52
3.38816	10.8947	11.75	3	53
2.5	11.0745	11.7447	3	54
30.8222	14	27.1556	3	55
8.5	12.8333	12.3667	3	56
2.8	10.4	11.6	3	57
20.4103	14.0769	20.4359	3	58
167.309	35.0588	89.7941	3	59
2.14634	10.8049	11.878	3	60
1.925	10.325	11.925	3	61
4.95556	11.3556	11.9556	3	62
2.4359	11.0342	11.7863	3	63
24.2405	14.9241	20.0127	3	64
169.107	36.9286	108.946	3	65
17.62	13.96	22.7	3	66
2.72	10.52	11.92	3	67
2.21311	10.6885	11.8361	3	68
3.53846	10.4103	11.2821	3	69
3.04348	10.7826	11.8261	3	70
2.7439	11.0732	11.5854	3	71
2.03614	10.7349	11.6024	3	72
3.98684	10.4342	11.5395	3	73
16.7881	13.7034	35.2542	3	74
3.8913	10.913	12.0435	3	75
2.77358	10.717	11.6415	3	76
3.54902	10.7451	11.7647	3	77
2.33333	10.8039	11.8824	3	78
1.79104	10.5224	11.7015	3	79
2.32432	10.1892	11.4595	3	80
2.72	10.28	11.82	3	81
2.25	10.125	11.625	3	82
2.63158	10.5789	11.7368	3	83
2.04878	10.6098	11.9024	3	84
2.27273	11.0227	11.7045	3	85
1.97959	10.6327	11.6531	3	86
2.65	10.5	11.5625	3	87
2.31707	10.3171	11.5854	3	88
2.6875	10.625	11.875	3	89
2.26606	10.4862	11.6147	3	90
1.95	10.7	11.5	3	91
2.28947	10.2237	11.7105	3	92
2.13043	11.087	11.7391	3	93
1.83212	10.8102	11.7664	3	94
1.8125	10.4375	11.5312	3	95
2.05405	9.94595	11.8108	3	96
1.88235	10.5294	11.549	3	97
1.83929	10.0714	11.6964	3	98
1.82828	10.4242	11.6263	3	99
1.70588	10.5735	11.5294	3	100
2.22857	8.71429	7.31429	4	0
2.45794	11.5981	8.3271	4	1
2.32031	9.25	7.09375	4	2
2.21782	8.17822	6.24752	4	3
2.20635	8.90476	7.38095	4	4
2.04082	7.73469	6.34694	4	5
2	7.3913	6.13043	4	6
2.19512	8.31707	6.41463	4	7
2.32143	9.64286	6.89286	4	8
2.3913	8.63768	6.92754	4	9
2.27778	8.59259	6.31481	4	10
2.14286	9.42857	7.57143	4	11
2.13725	8.82353	7.35294	4	12
2.20833	7.52083	6.08333	4	13
2.25	8.38043	6.51087	4	14
3.38298	10.0638	7.29787	4	15
2.5	8.5	6.16667	4	16
2.15584	9.20779	6.62338	4	17
2.34615	9.23077	7.26923	4	18
2.25	8.15	6.16667	4	19
3.5122	9.69512	6.43902	4	20
2.0303	7	5.57576	4	21
2.42623	9.7377	7.39344	4	22
2.37931	9.51724	7.36207	4	23
2.61111	9.25	7.66667	4	24
2.16129	8.09677	6.03226	4	25
3.90244	11	6.19512	4	26
2.14815	8.2963	6.48148	4	27
2.28	9.24	6.62	4	28
2.57944	9.8972	6.81308	4	29
2.55789	12.1158	7.25263	4	30
2.30159	9.30159	7.34921	4	31
2.2	7.6	5.6375	4	32
2.34146	9.12195	6.67073	4	33
2.91358	9.20988	6.53086	4	34
2.25	9.33333	6.41667	4	35
2.44681	9.29787	7.10638	4	36
2.84615	7.84615	5.73846	4	37
2.22034	8.77966	6.37288	4	38
2.44186	8.83721	6.02326	4	39
2.13559	8.40678	5.38983	4	40
2.68807	9.40367	6.36697	4	41
2.44872	10.1538	7.02564	4	42
2.44186	9.16279	6.44186	4	43
2.34343	9.64646	7.61616	4	44
2.41667	8.5	5.89583	4	45
2.32353	9.26471	6.61765	4	46
2.3	9.38333	7.31667	4	47
2.71765	10.0706	6.38824	4	48
2.33333	9.6	6.93333	4	49
4.14545	9.09091	6.2	4	50
2.28947	7.18421	5.44737	4	51
2.54667	10.0933	6.85333	4	52
2.02857	7.07143	5.28571	4	53
2.5	8.86364	6.40909	4	54
2.7651	10.4631	6.52349	4	55
2.51064	10.0213	6.78723	4	56
2.3	8.64	6.54	4	57
3.78022	9.01099	5.9011	4	58
2.80769	9.19231	6.30769	4	59
2.375	10.3542	7.33333	4	60
2.625	14.1875	6.6875	4	61
2.2375	9.375	7.5	4	62
2.26667	7.03333	5.4	4	63
2.33333	8	5	4	64
2.14773	7.01136	5.47727	4	65
2.01818	7.23636	5.41818	4	66
2.33333	9.83333	6.5	4	67
2.53704	10.3148	6.98148	4	68
49.9167	20.5139	8.26389	4	69
2.5	9.21429	6.67857	4	70
2.8	10.4	6.2	4	71
5.36923	11.4769	6.4	4	72
2.23333	9.15556	7.52222	4	73
3.18519	6.92593	5.33333	4	74
3.55	10.575	6.55	4	75
2.14085	8.04225	5.38028	4	76
2.51429	19.3143	6.62857	4	77
3.21818	8.56364	5.74545	4	78
2.11111	11.2222	6.66667	4	79
2.55	10.15	6.425	4	80
41.6098	39.878	9.14634	4	81
2.5	10.7241	7	4	82
4.92857	10.0625	6.60714	4	83
2.18919	9.32432	7.27027	4	84
3.62609	11.9913	7.05217	4	85
9.36111	10.8333	7.22222	4	86
2.19417	7.47573	5.38835	4	87
2.45652	8.78261	6.80435	4	88
19.6067	22.3371	6.77528	4	89
2.75676	26.4595	6.7027	4	90
2.34783	9.42391	7.30435	4	91
2.77333	11.2133	6.46667	4	92
3.0125	24.1875	6.8125	4	93
2.61224	10.8367	7.08163	4	94
3.11215	10.2897	6.31776	4	95
2.95455	8.90909	6.63636	4	96
2.65385	9.23077	6.90385	4	97
2.13333	7.8	5.8	4	98
2.39806	8.14563	5.27184	4	99
2.35849	8.60377	5.49057	4	100
2.86957	10.2609	6.95652	4	101
2.45312	7.82812	5.09375	4	102
2.59375	10.4219	7	4	103
2.7551	9.32653	6.22449	4	104
3.125	10.6875	6.5625	4	105
4.10714	13.5476	7.46429	4	106
2.67143	9.1	6.34286	4	107
2.86179	10.6423	8.26016	4	108
3	21.7619	6.78571	4	109
2.4	8.72857	6.7	4	110
2.94898	9.30612	5.34694	4	111
2.61111	10.8148	8.18519	4	112
2.42308	9.24359	5.53846	4	113
2.54545	9.15909	6.21591	4	114
2.53333	10.6222	7.04444	4	115
3.22388	9.04478	6.98507	4	116
2.5	8.6875	5.4375	4	117
2.56863	8.58824	5.68627	4	118
2.50877	7.24561	5.5614	4	119
2.98165	11.6606	6.82569	4	120
2.57143	8.17143	6.51429	4	121
2.63441	12.0538	6.66667	4	122
2.44444	8.125	5.38889	4	123
2.3913	7.82609	5.21739	4	124
2.725	11.925	6.55	4	125
2.74359	10.641	6.97436	4	126
4.04348	8.69565	6.82609	4	127
2.70833	8.61111	6.5	4	128
2.53125	7.46875	5.4375	4	129
2.4	7.92	5.4	4	130
2.56	9.08	5.61333	4	131
3	8	5.40625	4	132
2.38462	9.07692	6.38462	4	133
2.30088	8.67257	5.33628	4	134
2.83582	10.6418	6.64179	4	135
2.25	8.675	6.175	4	136
2.43902	9.07317	6.80488	4	137
2.7193	8.49123	5.26316	4	138
2.37037	7.88889	5.33333	4	139
2.2449	7.42857	5.32653	4	140
2.5	6.83333	6	4	141
142.559	33	24.9559	4	142
4.14634	10.3171	6.60976	4	143
4.69811	9.82075	7.35849	4	144
2.77419	8.19355	5.35484	4	145
3.80952	9.83333	6.2381	4	146
2.96591	9.22727	6.63636	4	147
2.48649	7.56757	5.45946	4	148
2.425	7.4	5.15	4	149
2.40741	8.61111	5.35185	4	150
2.17593	7.97222	5.33333	4	151
79.6495	23.3402	20.8247	4	152
2.75	8.25	5	4	153
3.24	10	6.42667	4	154
3.02174	9.96377	7.55797	4	155
2.5	9.32576	6	4	156
2.57724	7.65854	5.34959	4	157
3.05128	8.14103	5.44872	4	158
2.14286	7.85714	5.85714	4	159
2.49065	9.57477	6.81776	4	160
3	9.6	6.2	4	161
2.46774	7.27419	5.22581	4	162
3.17544	7.36842	5.47368	4	163
2.78481	8.88608	5.39241	4	164
2.36364	10.0779	6.53247	4	165
2.29412	8.82353	6.70588	4	166
4.18182	9.52273	8.52273	4	167
2.2973	9.02703	6.35135	4	168
2.85714	10.1714	7.45714	4	169
2.90654	9.86916	6.7757	4	170
2.44444	9.11111	6.44444	4	171
2.65278	7.56944	5.66667	4	172
2.4186	6.74419	5.48837	4	173
2.43137	7.58824	5.17647	4	174
2.73333	10.5333	6.46667	4	175
2.70588	7.5098	5.4902	4	176
4.01887	7.54717	6.49057	4	177
3.10256	10.7436	6.53846	4	178
2.52778	9.91667	6.94444	4	179
3.38182	7.25455	5.67273	4	180
2.57143	8.28571	7.42857	4	181
2.55769	8.51923	5.88462	4	182
2.41818	9.76364	7	4	183
2.66667	6.83333	5.66667	4	184
2.37255	7.70588	5.4902	4	185
4.29508	7.77049	5.78689	4	186
2.2	9.5	6.7	4	187
2.5	9	6.5	4	188
126.67	27.2273	21.4432	4	189
2.46512	9.65116	7.06977	4	190
3.16304	7.97826	5.84783	4	191
2.32	9.336	6.752	4	192
18.4038	12.4808	9.88462	4	193
130.883	30.7333	25.3667	4	194
2.39344	9.31148	7.19672	4	195
202.393	79.2623	36.8361	4	196
2.89474	9.07895	5.48684	4	197
3.48	7.92	5.6	4	198
7.85	9.5	7.15	4	199
8.53571	9.75	8.89286	4	200
3.68	7.44	5.56	4	201
2.15385	8.11538	7.07692	4	202
2.23529	7.39216	5.66667	4	203
6.07143	8.5	7.71429	4	204
3.47059	7.5098	5.94118	4	205
3.28	8.08	5.66	4	206
2.9542	7.77863	5.47328	4	207
2.75	7.08929	5.46429	4	208
3.25	7.625	5.3125	4	209
2.08537	7.28049	5.73171	4	210
10.44	9.9	5.84	4	211
2.39216	7.54902	5.54902	4	212
91.7234	29.0213	8.68085	4	213
3.51613	7.3871	6.03226	4	214
2.15	8.2	5.55	4	215
2.31915	6.82979	5.6383	4	216
2.07865	7.20225	6.03371	4	217
2.09677	6.51613	5.19355	4	218
2.25	7.44118	5.61765	4	219
2.25	7.48864	5.42045	4	220
3.11458	8.4375	5.53125	4	221
2.1875	6.75	5.4375	4	222
2.64407	8.18644	5.62712	4	223
2.35417	7.77083	5.375	4	224
2.10909	6.65455	5.21818	4	225
2.9	8.4	5.1	4	226
2.16279	7.39535	5.53488	4	227
2.39216	8.09804	5.2549	4	228
2.25309	6.98765	4.94444	4	229
2.18	7.7	4.92	4	230
2.64706	8.29412	5.41176	4	231
2.52083	7.66667	5.45833	4	232
2.16667	8	5.66667	4	233
2.32203	7.71186	5.54237	4	234
2.4	7.86154	5.38462	4	235
2.31579	7.67105	5.36842	4	236
2.54737	7.63158	5.44211	4	237
2.45122	8.03659	5.35366	4	238
2.50769	7.93846	5.21538	4	239
2.52941	7.79412	5.5	4	240
2.77778	6.64815	5.5	4	241
2.44444	7.30556	5.40278	4	242
2.51389	7.06944	5.36111	4	243
12.3625	9.4625	6.6625	4	244
2.08333	7	5.41667	4	245
2.52174	7.26087	5.1087	4	246
2.58974	8.07692	5.41026	4	247
2.79487	8.28205	5.47436	4	248
2.43478	7.47826	5.56522	4	249
3.01333	8.38667	5.42667	4	250
11.56	9.24	6.8	4	251
2.54545	7.72727	5.36364	4	252
3.42308	8.53846	5.53846	4	253
3.07317	8.56098	5.53659	4	254
3.57143	8.03571	5.10714	4	255
3.33858	8.55906	5.40157	4	256
3.83784	8.02703	5.51351	4	257
2.90909	8.68182	5.68182	4	258
3.03093	9.02062	5.53608	4	259
2.74	9.06	5.5	4	260
2.61667	7.51667	5.35	4	261
3.21818	8.30909	5.34545	4	262
4.12245	8.26531	5.42857	4	263
3.33333	10.2381	5.2381	4	264
4.35644	8.44554	5.90099	4	265
3.61702	8.68085	5.65957	4	266
3.4878	8.95122	5.37805	4	267
2.4	7.86667	5.2	4	268
5.27027	9.67568	6.56757	4	269
12.6905	28.1429	6.45238	4	270
2.73077	7.92308	5.73077	4	271
2.32653	7.40816	5.42857	4	272
4.02326	10.3488	5.67442	4	273
3.47222	9.63889	5.47222	4	274
3.08475	8.69492	5.52542	4	275
2.71429	8.7563	5.30252	4	276
9.75904	10.0482	9.04819	4	277
3.59375	12.0312	5.60938	4	278
8.27907	10.5349	9.18605	4	279
2.23333	7.36667	5.3	4	280
4.16393	10.4098	5.36066	4	281
6.51852	10.1975	6.85185	4	282
4	8.46154	6	4	283
2.07627	7.55932	5.27119	4	284
24.8824	14.2745	33.0196	4	285
2.61905	8.5119	5.45238	4	286
6.54688	9.57031	6.1875	4	287
4.09639	9.60241	5.6506	4	288
4.61798	10.5056	6.01124	4	289
208.273	84.4545	128.773	4	290
2.28571	7.96939	5.22449	4	291
2.85484	8.43548	5.3871	4	292
2.41463	8.46341	5.26829	4	293
2.8125	8.46875	5.53125	4	294
2.89091	8.9	5.7	4	295
187.157	54.3373	118.229	4	296
3.17886	9.41463	5.43902	4	297
3.28571	8.61429	5.6	4	298
3.67925	8.79245	5.60377	4	299
2.69444	8.02083	5.28472	4	300
15.0143	13.6286	13.0143	4	301
3.51429	7.91429	6.42857	4	302
4.62745	8.47059	5.54902	4	303
10.9268	10.4878	7.63415	4	304
4.5	9.11765	5.82353	4	305
3.55	8.7	5.55	4	306
2.13636	7.43182	5.27273	4	307
2.38776	8.34694	5.14286	4	308
3.78333	8.9	5.38333	4	309
3.18085	8.96809	5.68085	4	310
3.38095	8.78571	5.5	4	311
3.22222	8.55556	5.77778	4	312
4.85714	9.52381	5.63095	4	313
6.3125	10.5441	5.85294	4	314
3.01695	8.71186	5.44068	4	315
3.40816	8.38776	5.91837	4	316
2.28099	8.27273	5.16529	4	317
5.82759	10.0575	5.63218	4	318
5.33333	8.91667	5.83333	4	319
4	8.77778	5.88889	4	320
3.22222	8.83333	5.61111	4	321
3.35	8.83333	5.56667	4	322
3.70149	9.14925	5.80597	4	323
3.5	9.2381	5.5	4	324
3.75309	9.54321	5.58025	4	325
3.27419	8.85484	5.93548	4	326
2.64634	8.89024	5.26829	4	327
2.62667	11.28	5.34667	4	328
4.2	10.7214	5.77143	4	329
4.60417	9.70833	5.89583	4	330
4.58621	9.60345	5.81034	4	331
6.25	10.2292	5.58333	4	332
3.97297	9.37838	5.21622	4	333
3.16667	9.14583	5.94792	4	334
4.34328	10.597	5.80597	4	335
6.78571	10.3214	5.57143	4	336
3.44444	9.68519	5.61111	4	337
3.60606	9.24242	5.21212	4	338
3.06034	8.9569	5.40517	4	339
6.18519	10	6.31481	4	340
5.23729	9.76271	5.84746	4	341
2.26027	7.32877	5.21918	4	342
2.375	8.01786	5.25	4	343
3.15686	9.56863	5.45098	4	344
27.3214	13.9821	8.44643	4	345
5.94118	10	6.33333	4	346
3.17391	9.56522	5.65217	4	347
2.32	8.88	5.38667	4	348
3.2381	9.95238	5.47619	4	349
5.03279	12.3934	6.40984	4	350
2.55319	9.53191	5.2766	4	351
2.91892	8.54054	5.45946	4	352
12.044	11.5714	8.30769	4	353
15.0625	13.4625	7.44375	4	354
3.91667	9.16667	6.41667	4	355
4.79545	10.7273	5.75	4	356
2.96364	9.16364	5.34545	4	357
3.25253	10.2222	5.50505	4	358
2.26667	7.93333	5.26667	4	359
3.66176	9.16176	5.69118	4	360
15.2987	13.3377	20.6623	4	361
2.24615	7.81538	5.09231	4	362
2.70588	9.29412	5.58824	4	363
6.5	9.08824	6.02941	4	364
2.04	7.04	5.04	4	365
3	8.8	5.4	4	366
2.80451	9.69925	5.44361	4	367
2.85417	7.9375	5.5	4	368
3.2625	10.925	5.475	4	369
2.81538	9.07692	5.30769	4	370
3.02105	10.3579	5.67368	4	371
2.36364	8.34091	5.34091	4	372
2.36	9.16	5.12	4	373
231.333	80.3333	173.909	4	374
13.8842	13.2211	6.8	4	375
2.7931	8.89655	5.44828	4	376
2.72	7.84	5.36	4	377
3.075	9.4	5.275	4	378
23.1667	16.2917	31.125	4	379
3.07595	8.05063	5.60759	4	380
3.9	10.225	5.7625	4	381
3.84722	10.0833	5.47222	4	382
2.71277	10.5319	5.56383	4	383
37.029	19.2464	30.4493	4	384
5.5625	10.8906	6	4	385
2.30208	8.64583	5.1875	4	386
2.63043	8.52174	5.36957	4	387
2.36	8.72	5.32	4	388
2.90909	9.54545	5.30303	4	389
2.56667	8.76667	5.25833	4	390
2.88679	11.0472	5.57547	4	391
2.14286	8.46429	5.25	4	392
5.32237	9.86842	10.0987	4	393
2.74667	9.77333	5.66667	4	394
2.75676	9.01351	5.60811	4	395
2.86842	10.6579	5.45614	4	396
224.026	65.8421	41.8421	4	397
3.89524	9.65714	5.81905	4	398
2.25	7.99074	5.2037	4	399
4.64	9.92	5.48	4	400
2.95062	10.037	5.62963	4	401
3.12	10.2	5.74	4	402
6.37879	12.0303	5.69697	4	403
4.14286	9.2381	5.80952	4	404
9.95652	11.3261	6.02174	4	405
2.76667	9.08333	5.36667	4	406
2.75	11.0682	5.63636	4	407
3.34286	9.40952	5.78095	4	408
3.54023	9.45977	5.77011	4	409
2.31034	8.58621	5.24138	4	410
2.53261	10.3696	5.56522	4	411
2.84884	8.69767	5.7093	4	412
2.42857	9.2381	5.28571	4	413
2.71875	10.9219	5.45312	4	414
2.29268	8.29268	5.09756	4	415
4.5625	12.6696	5.48214	4	416
2.34426	8.60656	5.67213	4	417
2.68	10.656	5.72	4	418
2.35897	8.79487	5.30769	4	419
2.82	8.98	5.78	4	420
2.30769	8.64103	5.26923	4	421
2.85714	10.0536	5.51786	4	422
2.74194	9.15054	5.64516	4	423
3.32911	10.4177	5.26582	4	424
2.23529	8.11765	5.13725	4	425
2.62963	9.40741	5.44444	4	426
2.43077	9.52308	5.53846	4	427
2.21176	7.88824	5.10588	4	428
2.56667	10.2778	5.48889	4	429
2.41379	10	5.72414	4	430
2.40741	9	5.44444	4	431
2.41558	9.03896	5.55844	4	432
2.5082	9.45902	5.68852	4	433
2.41935	9.33871	5.29032	4	434
2.73418	9.08861	5.37975	4	435
2.53846	10	5.46154	4	436
2.6875	9	5.6875	4	437
2.53125	8.69792	5.78125	4	438
2.44828	8.43678	5.68966	4	439
2.2069	8.96552	5.2069	4	440
2.15625	8.71875	5.09375	4	441
2.39806	9.53398	5.35922	4	442
2.29293	7.9899	5.17172	4	443
2.23585	8.5283	5.41509	4	444
2.18947	9.31579	5.35789	4	445
2.48889	9.37778	5.42222	4	446
2.36	8.76	5.28	4	447
2.27692	9.27692	5.44615	4	448
2.24	8.52	5.42	4	449
2.38889	9.14286	5.49206	4	450
2.2071	8.37278	5.3787	4	451
2.14815	8.07407	5.62963	4	452
2.22727	7.68182	5.18182	4	453
2.06329	8.31646	5.40506	4	454
2.36842	9.05263	5.39474	4	455
2.14912	8.04386	5.07018	4	456
2.08943	7.82927	5.4878	4	457
2.14493	8.73913	5.34783	4	458
2.4	8.8	5.2	4	459
2.1875	9.5625	5.0625	4	460
2.29825	9.19298	5.4386	4	461
2.24615	8.32308	5.21538	4	462
2.25581	7.34884	5.60465	4	463
2.075	7.525	5.175	4	464
2.05	7.8	5.1	4	465
2.02703	7.72973	4.89189	4	466
2.16505	8.16505	5.24272	4	467
2.3	8.1	5.43333	4	468
2.15	7.17	5.29	4	469
2.41667	8.32143	5.21429	4	470
2.15909	6.81818	5.11364	4	471
2	7.375	5.16667	4	472
4.54386	7.2807	5.50877	5	0
20.2	9.3	6.95	5	1
219.32	62.24	23.44	5	2
8.11765	8.97059	5.82353	5	3
6.17021	9	5.93617	5	4
18.9667	12.7	7.03333	5	5
71.3514	19.0541	21.7027	5	6
74.0361	43.0482	15.1084	5	7
86.7049	27.1311	19.6885	5	8
62.4545	42.4848	13.3939	5	9
28.64	12.8	7.6	5	10
87.8163	27.6531	20.3673	5	11
237.969	100.938	156.781	5	12
47.3659	46.2683	16.4634	5	13
164.486	58.1528	28.125	5	14
75.9	44.6667	14.6667	5	15
66.3673	59.5102	16.4898	5	16
5.21212	7.34848	5.87879	5	17
82.95	44.25	20.85	5	18
40.8333	13.5152	34.7121	5	19
5.27273	7.27273	5.45455	5	20
250	98.5517	163.483	5	21
32.7692	16.1026	10.8718	5	22
34.5769	30.6538	12.6538	5	23
40.375	26.8333	18.2083	5	24
59	24.6786	14.9286	5	25
232.582	83.6909	155.745	5	26
68.439	67.7805	16.9756	5	27
106.466	29.8252	26.6505	5	28
51.0923	48.8462	16.6923	5	29
143.017	39.8276	28.2069	5	30
103.464	31.25	53.1786	5	31
172.935	63.2903	32.4839	5	32
113.5	70.9286	23.375	5	33
220.065	59.129	58.871	5	34
69.1404	24.0702	31.4386	5	35
76.4151	20.8491	20.283	5	36
254.238	153.625	150.688	5	37
253.465	93.2558	130.558	5	38
238	105.609	186.218	5	39
215.1	74.8	118.25	5	40
43.6377	19.3768	15.913	5	41
39.3137	16.4902	18.4902	5	42
48.2308	18.7308	41.8846	5	43
19.1765	11.2353	28.2941	5	44
9.48837	9.88372	6.97674	5	45
5.88235	8.05882	5.70588	5	46
