# Supplementary material for: NANOG is repurposed after implantation to repress Sox2 and begin pluripotency extinction
Source: EMBO J. 2025 Aug 18;44(19):5337–74. doi: 10.1038/s44318-025-00527-9 (PMC12488938; doi:10.1038/s44318-025-00527-9)
Supplement: Supplementary file 7 — Source data Fig. 3 [file 44318_2025_527_MOESM7_ESM.zip]

Archive with 12 entries (12 files):
- Figure 3/3B/Nanog-GFP aEpiLC.fcs
- Figure 3/3B/Nanog-GFP EpiLC.fcs
- Figure 3/3B/Nanog-GFP EpiLC+1.fcs
- Figure 3/3B/Nanog-GFP pEpiLC.fcs
- Figure 3/3B/Tbxt-GFP aEpiLC.fcs
- Figure 3/3B/Tbxt-GFP EpiLC.fcs
- Figure 3/3B/Tbxt-GFP EpiLC+1.fcs
- Figure 3/3B/Tbxt-GFP pEpiLC.fcs
- Figure 3/3C/Marker gene expression relative to TBP.xlsx
- Figure 3/3E/EpiSC colonies in EpiLC+1 aEpiLC or pEpiLC media.xlsx
- Figure 3/3F/EpiSC colony number after Sox2 or Nanog over-expression +-Dox.xlsx
- Figure 3/3I/Sox2 nascent transcript 1h relative to TBP.xlsx
