# Supplementary material for: NANOG is repurposed after implantation to repress Sox2 and begin pluripotency extinction
Source: EMBO J. 2025 Aug 18;44(19):5337–74. doi: 10.1038/s44318-025-00527-9 (PMC12488938; doi:10.1038/s44318-025-00527-9)
Supplement: Supplementary file 7 — Source data Fig. 3 [file 44318_2025_527_MOESM7_ESM.zip › Figure 3/3C/Marker gene expression relative to TBP.xlsx]

## Sheet: Sheet1
Gene	ESCs	EpiLCs	EpiLC+1	aEpiLCs	pEpiLCs
Sox2	0.876606	0.167241	0.116226	0.019984	0.244008
	0.626332	0.073302	0.08687	0.019438	0.339151
	0.694959	0.094732	0.10083	0.020333	0.164368
Nanog	16.3929	0.617709	0.920188	4.05584	0.673617
	10.4469	0.439825	1.04608	2.78949	0.178624
	11.6318	0.384219	1.14076	3.2154	0.203063
Pou5f1	4	2.13613	1.90528	2.07772	1.24401
	2.51403	1.54221	1.7593	2.04911	1.68763
	3.02095	1.56917	1.91189	1.52098	1.53156
Fgf5	0.002421	1.89868	3.01049	3.98616	2.22684
	0.002568	1.49485	3.05252	2.91804	3.31728
	0.002086	1.77768	2.80889	2.5403	1.46409
Otx2	0.340329	2.82843	3.69353	1.77154	3.47016
	0.404721	2.71321	4.14106	1.73508	3.06312
	0.411796	3.39874	2.73208	1.31951	2.79917
Pou3f1	0.001293	0.867539	0.376312	0.017158	0.773782
	0.000874	0.479632	0.578344	0.031142	0.832199
	0.000658	0.486327	0.5	0.049894	0.739694
Tbxt	0.193446	0.00146	0.013048	6.23332	0.001316
	0.121161	0.000647	0.016863	7.3615	0.002622
	0.173139	0.000499	0.035649	2.63902	0.002108
Foxa2	0.000122	0.000188	0.001415	0.087474	0.000451
	0.000329	0.000421	0.002137	0.115023	0.001106
	0.000171	0.000695	0.004962	0.0819	0.00205
Eomes	0.056133	0.025295	0.130761	2.57576	0.017579
	0.102593	0.029977	0.15283	2.59368	0.044656
	0.101884	0.034915	0.32421	1.61888	0.043737
Sox1	0.00586	0.00519	0.001548	0.000418	0.015734
	0.009855	0.006684	0.004172	0.000422	0.020689
	0.011242	0.007468	0.006108	0.001106	0.027394
Pax6	0.001381	0.002899	0.003173	0.000147	0.053105
	0.000275	0.001275	0.00132	0.000313	0.032352
	0.00039	0.002008	0.003448	0.000265	0.046231
