# Supplementary material for: NANOG is repurposed after implantation to repress Sox2 and begin pluripotency extinction
Source: EMBO J. 2025 Aug 18;44(19):5337–74. doi: 10.1038/s44318-025-00527-9 (PMC12488938; doi:10.1038/s44318-025-00527-9)
Supplement: Supplementary file 7 — Source data Fig. 3 [file 44318_2025_527_MOESM7_ESM.zip › Figure 3/3E/EpiSC colonies in EpiLC+1 aEpiLC or pEpiLC media.xlsx]

## Sheet: Sheet1
EpiLC+1	aEpiLC	pEpiLC
40	46	5
59	23	1
30	52	5
40	44	4
82
78
66
