# Supplementary material for: NANOG is repurposed after implantation to repress Sox2 and begin pluripotency extinction
Source: EMBO J. 2025 Aug 18;44(19):5337–74. doi: 10.1038/s44318-025-00527-9 (PMC12488938; doi:10.1038/s44318-025-00527-9)
Supplement: Supplementary file 7 — Source data Fig. 3 [file 44318_2025_527_MOESM7_ESM.zip › Figure 3/3F/EpiSC colony number after Sox2 or Nanog over-expression +-Dox.xlsx]

## Sheet: Sheet1
Parental		TRE-Sox2		TRE-Nanog
-Dox	+Dox	-Dox	+Dox	-Dox	+Dox
0	0	0	23	0	2
3	1	0	33	3	3
9	7	0	37	8	6
