# Supplementary material for: NANOG is repurposed after implantation to repress Sox2 and begin pluripotency extinction
Source: EMBO J. 2025 Aug 18;44(19):5337–74. doi: 10.1038/s44318-025-00527-9 (PMC12488938; doi:10.1038/s44318-025-00527-9)
Supplement: Supplementary file 7 — Source data Fig. 3 [file 44318_2025_527_MOESM7_ESM.zip › Figure 3/3I/Sox2 nascent transcript 1h relative to TBP.xlsx]

## Sheet: Sheet1
Sox2 -4OHT	Sox2 +4OHT
2.09217	1.48968
1.75321	0.401925
2.71321	1.92519
2.33755	1.13682
