# Supplementary material for: NANOG is repurposed after implantation to repress Sox2 and begin pluripotency extinction
Source: EMBO J. 2025 Aug 18;44(19):5337–74. doi: 10.1038/s44318-025-00527-9 (PMC12488938; doi:10.1038/s44318-025-00527-9)
Supplement: Supplementary file 8 — Source data Fig. 4 [file 44318_2025_527_MOESM8_ESM.zip]

Archive with 8 entries (8 files):
- Figure 4/4D/2iLIF ESCs.xlsx
- Figure 4/4E/EpiLCs 0h.tif
- Figure 4/4E/pEpiLC 1h.tif
- Figure 4/4E/pEpiLC 24h.tif
- Figure 4/4E/pEpiLC 3h.tif
- Figure 4/4E/pEpiLC 6h.tif
- Figure 4/4E/pEpiLC differentiation time-course.xlsx
- Figure 4/4H/Anteroposterior marker expression during pEpiLC differentiation relative to TBP and EpiLCs.xlsx
