# Supplementary material for: NANOG is repurposed after implantation to repress Sox2 and begin pluripotency extinction
Source: EMBO J. 2025 Aug 18;44(19):5337–74. doi: 10.1038/s44318-025-00527-9 (PMC12488938; doi:10.1038/s44318-025-00527-9)
Supplement: Supplementary file 8 — Source data Fig. 4 [file 44318_2025_527_MOESM8_ESM.zip › Figure 4/4D/2iLIF ESCs.xlsx]

## Sheet: 2iLIF
TBra	Sox2	Nanog	Dapi	X	Y	Z	Volume	Compactness
3.69516	130.623	10.3735	122.564	112.577	-268.105	-3.20668	80.0141	1.73047
13	96.3421	52.75	114.658	193.259	-240.264	4.78852	19.0356	4.32035
5.5	88.8333	90.4167	155.75	55.1908	-239.696	-2.20728	724.967	1.06264
16.1957	72.0109	43.2174	139.402	61.4408	-241.4	-3.20668	48.7183	2.73986
5.57712	70.5726	76.1326	175.168	265.987	-240.832	-3.20668	164.868	1.5691
11.3408	70.3374	47.8864	134.531	175.077	-236.287	-0.208484	554.614	1.70402
4.50893	69.9018	50.8705	131.147	190.986	-234.014	-2.20728	176.483	1.88158
5.43531	68.9879	77.5391	162.028	180.759	-239.128	-3.20668	107.761	2.1277
11.7826	68.8261	67.4928	126.232	184.168	-234.014	-2.20728	472.341	1.3298
5.53774	68.4151	63.783	108.981	186.441	-240.264	-2.20728	32.909	2.90374
6.06967	68.069	49.8698	166.781	184.168	-240.832	-2.20728	16.4545	4.26816
14.2918	67.4128	45.0071	142.367	189.85	-236.855	-0.208484	15.8092	4.57774
5.47198	66.9715	72.6449	157.985	192.691	-237.991	5.78792	8.38858	6.2837
4.85526	66.8947	51.5987	142.757	179.055	-236.287	-4.20608	22.262	3.82949
5.55486	66.4542	66.6153	164.467	53.4863	-232.878	-1.20788	423.623	1.61734
22.0963	65.25	53.7425	170.371	59.1681	-234.014	-4.20608	14.8413	4.03436
11.3095	64.5238	67.0714	136.929	189.282	-231.173	-3.20668	75.4972	2.20916
25.7222	63.6667	36.6389	120.389	181.327	-228.9	-1.20788	229.395	1.82919
6.72459	63.43	45.9013	151.764	258.032	-264.696	-3.20668	309.409	1.46585
5.95824	62.5722	56.2099	175.091	185.305	-227.764	-3.20668	90.6612	2.30763
5.82353	62.4412	38.7059	115.176	-49.9229	-216.4	-4.20608	286.825	0.828772
13.7059	62.4314	40.3333	158.157	-177.196	-190.832	1.79032	357.482	1.86074
10.5714	62.2857	44.7551	134.796	-160.718	-187.991	0.790916	72.5935	2.86224
13.0183	61.9606	38.5668	141.707	-175.491	-185.15	-2.20728	540.741	0.997099
11.932	61.6091	57.289	136.946	-166.969	-185.15	-3.20668	163.255	1.55602
12.3204	61.4341	49.5	167.524	-159.014	-185.15	-1.20788	266.821	2.15239
7.24891	60.9628	49.5496	138.784	-193.673	-181.741	3.78912	216.167	1.95761
21.6424	60.6954	51.8146	134.781	-187.423	-181.741	3.78912	212.941	1.6698
14.2818	60.4089	31.0378	157.619	-190.832	-185.15	3.78912	11.615	4.47309
4.75	60.1875	28.375	153.812	-184.014	-180.037	-3.20668	47.7504	2.88938
9.89945	59.9415	48.6581	136.664	-169.241	-177.764	-1.20788	730.774	1.20404
6.43005	59.4404	36.3264	124.622	-163.559	-179.469	2.78972	293.6	1.83406
4.82979	59.1064	61.766	190.234	-175.491	-178.9	-4.20608	19.3583	3.2572
12.0725	58.5661	41.1721	150.22	-157.309	-176.059	1.79032	348.771	2.11219
16.4359	58.5385	51.5085	141.115	-193.105	-173.219	0.790916	551.065	1.57423
3.78469	58.4019	15.6268	202.053	266.555	-268.105	-0.208484	227.46	0.839948
7.48533	57.544	43.864	165.149	-187.991	-177.764	3.78912	9.03385	5.67477
9.27273	57.2727	53.4545	172.455	-188.559	-176.059	-2.20728	19.3583	4.46804
13.1275	57.0882	31.1078	129.569	-180.605	-175.491	-1.20788	616.56	1.09739
5.59666	57.0264	61.9777	165.051	-161.287	-176.059	-0.208484	4.19429	8.6998
6.22581	56.8387	78.4194	149.645	-185.719	-173.219	-0.208484	216.812	1.66555
21.1304	56.4565	52.5435	189.348	-189.128	-172.082	-3.20668	13.8734	4.87736
4.92369	56.336	35.8497	131.739	-178.332	-170.378	-3.20668	48.073	2.83799
6.13956	56.0495	45.7879	174.663	-170.946	-169.241	0.790916	499.12	1.66286
5.39734	56.0314	45.3708	155.964	-187.991	-170.378	-3.20668	5.1622	8.57864
6.08571	55.9857	21.3857	128.186	-184.582	-166.4	0.790916	411.363	1.79364
11.6061	55.9697	58.3636	146.061	-176.059	-166.4	1.79032	38.7165	2.31017
13.6964	55.7679	32.625	137.786	-176.628	-169.809	2.78972	180.032	2.00355
13.9541	55.5742	29.6827	167.005	-173.787	-165.264	3.78912	155.834	1.45037
9.7461	55.2823	64.9674	174.438	-180.037	-165.264	4.78852	73.5614	1.96895
12.9731	54.7668	50.7668	118.74	-166.969	-166.969	3.78912	90.0159	2.10952
5.69504	54.4752	38.156	160.511	113.714	-265.832	-4.20608	47.1051	2.14318
5.04348	54.1739	50.3478	117.652	-166.4	-162.423	2.78972	224.878	1.70858
5.31111	53.4444	32.9022	150.996	-182.878	-163.559	-1.20788	8.71122	5.96412
4.375	53.1875	39.625	148.188	-173.787	-161.855	3.78912	96.146	1.84224
11.5897	53.1026	49.8718	120.949	-13.5592	-149.923	-4.20608	285.857	1.10121
13.1875	53.0625	61.6875	128.312	-175.491	-86.8548	-4.20608	52.9126	1.80509
12.7233	52.9308	57.3972	168.998	-164.696	-74.9229	-3.20668	276.823	1.31071
5.56122	52.602	48.4898	106.837	-148.787	-72.082	-3.20668	129.7	2.00201
6.42175	52.4854	19.382	137.618	-168.673	-72.082	-3.20668	25.811	3.70978
15.4278	51.9893	39.5561	200.444	-164.128	-70.9457	-3.20668	125.183	1.66624
6.57143	51.8571	41.6429	198.214	-83.4457	-54.4684	-1.20788	667.86	1.14412
11.2826	51.5217	62.6957	138.696	-92.5366	-49.3547	-4.20608	51.9447	2.46142
5.36647	51.3041	40.4425	115.001	-85.7184	-49.9229	-1.20788	231.976	1.78427
15.6	51.24	36.16	171.68	83.0318	-51.0593	-4.20608	29.6827	3.0444
9.88183	51.1782	46.2495	162.554	-90.2639	-53.332	-2.20728	10.0018	6.95594
21.3114	50.9619	43.9239	155.249	-89.6957	-49.3547	-2.20728	3.87165	9.42478
10.2558	50.9218	52.6406	160.699	-87.9911	-45.3775	-2.20728	239.397	1.52962
6.55479	50.8014	64.0959	101.979	-81.173	-45.9456	-0.208484	464.598	1.44873
8.01538	50.52	47.6185	166.569	260.873	-267.537	-0.208484	117.44	2.32871
14.8807	50.3876	49.1663	122.897	-85.1502	-40.832	-1.20788	566.874	1.38966
12.3955	50.2563	31.376	165.136	-86.2866	-37.4229	-3.20668	15.164	4.553
15.8148	49.963	38.7963	187.611	-78.332	-27.7638	-4.20608	134.863	1.52265
8.9636	49.9129	42.4773	191.928	-140.832	-26.0593	-4.20608	11.2923	5.13127
12.3674	49.8753	37.1465	144.641	-141.968	-23.2183	-3.20668	183.903	2.01992
5.4	49.6889	35.6667	167.556	-40.2638	-20.3774	-0.208484	458.468	1.09516
4.8	49.6	33.2	190.04	-47.082	-20.9456	2.78972	72.2708	2.25596
5.58389	49.4161	52.8658	172.651	-44.8093	-16.9683	1.79032	267.144	1.29713
15.7796	49.3429	36.5347	186.486	-137.423	-16.9683	-4.20608	106.793	1.48122
10.6667	49.2857	46.8095	144.048	-47.082	-16.4002	-3.20668	84.8537	2.41312
5.43082	48.8266	30.0736	180.103	-92.5366	-13.5592	0.790916	59.3653	2.72542
8.8023	48.6161	41.7505	146.468	-34.582	-14.1274	-1.20788	442.014	1.78237
10.6429	48.6154	55.6346	170.832	-97.6502	-10.1501	1.79032	579.135	1.34545
6.94128	48.4627	50.0742	173.556	-46.5138	-19.2411	2.78972	49.0409	1.40418
13.135	48.1871	31.2829	164.926	-39.1275	-16.9683	-1.20788	104.857	2.15427
6.7933	48	29.619	173.009	-41.4002	-15.2638	-3.20668	10.647	5.61056
5.69149	47.8298	35.6755	118.324	255.759	-266.969	2.78972	222.297	1.59325
9.84323	47.736	51.732	152.526	-45.3775	-14.6956	-4.20608	5.1622	10.5514
5.50877	47.5263	31.3158	137.825	-85.1502	-6.17287	1.79032	422.01	1.7066
5.47761	47.2836	33.4925	103.134	-42.5365	-12.9911	-0.208484	219.071	1.68424
6.00602	47.2831	37.6988	114.47	-38.5593	-12.4229	-1.20788	113.891	1.68467
5.51499	47.2152	26.9577	193.686	-45.9456	-10.7183	0.790916	283.276	1.79293
19.1815	47.2086	33.7012	122.133	-94.2412	-6.17287	0.790916	731.097	1.43893
10.9	47.15	47.25	155.8	-40.832	-9.58196	1.79032	62.2691	2.76996
14.5189	47.1038	60.3019	130.651	-87.423	-3.90014	-3.20668	79.0462	2.69878
5.13869	47.0697	38.8567	111.052	-91.4002	-4.46832	-3.20668	17.4224	3.87152
6.34737	47.0632	26.7579	143.684	-91.4002	-2.76377	-2.20728	34.8449	2.5765
12.4615	47	46.0769	160.692	-88.5593	1.78168	0.790916	706.899	1.20324
6.08917	46.9522	26.7962	172.79	-82.3093	-1.62741	2.78972	93.8875	2.21144
5.4625	46.9047	41.2391	113.986	-93.673	1.78168	-3.20668	188.42	1.56531
5.40741	46.8889	29.6914	160.123	-84.582	-0.491045	1.79032	60.3332	2.0743
16.018	46.8019	39.587	152.579	-84.582	3.48623	0.790916	8.06594	5.11327
21.6026	46.7627	56.8253	140.259	-90.8321	8.03169	-2.20728	287.793	1.72015
17.8444	46.5906	36.1287	201.002	266.555	-264.128	-0.208484	549.452	1.33708
5.06897	46.3793	45.069	108.931	95.5318	22.8044	-5.20548	5.80748	6.28319
18.7603	46.1353	34.0325	178.514	89.85	33.5999	1.79032	302.957	1.74744
18.1111	46.0833	35.9722	192.454	95.5318	34.7363	-0.208484	424.591	1.76007
7.57647	46.0745	41.938	173.769	85.8727	38.1454	1.79032	281.34	1.89008
5.65055	45.7974	35.3011	118.26	82.4636	37.5772	0.790916	12.5829	4.37668
6.2963	45.7407	36.4444	181.148	88.1454	37.5772	-3.20668	57.1069	2.73602
10.5771	45.7277	25.9063	129.931	191.555	40.4181	4.78852	44.524	2.95449
5.2998	45.6861	38.0744	120.292	90.4181	37.009	-3.20668	10.9697	4.38859
5.53509	45.6667	38.8904	177.772	171.1	43.8272	-2.20728	496.539	0.874883
5.93831	45.6313	35.7848	158.7	90.4181	42.1226	-4.20608	191.324	0.994222
6.87283	45.4162	56.4277	134.318	103.486	44.9636	-2.20728	286.18	1.66064
5.19452	45.2611	36.7533	168.333	93.2591	40.9863	1.79032	604.3	1.04547
5.08948	45.0593	27.7449	148.707	83.0318	40.4181	2.78972	71.9482	2.0942
9.69811	44.9057	26.9811	130.623	97.2363	42.1226	-0.208484	93.2423	2.26345
10.5041	44.8959	53.3941	149.696	98.3727	47.2363	-2.20728	519.447	1.35046
9.70594	44.757	37.2576	150.676	257.464	-260.719	1.79032	500.411	1.4691
5.32285	44.7105	30.8862	148.105	184.168	44.9636	4.78852	84.5311	1.40002
5.86595	44.6783	30.1153	170.863	81.8954	45.5317	0.790916	535.578	1.96823
6.06081	44.6757	46.8243	162.534	106.327	44.3954	-3.20668	11.615	4.47309
5	44.6353	30.5824	146.653	189.85	44.9636	4.78852	51.622	2.89529
11.3968	44.4127	51.4444	135.762	86.4409	43.8272	-3.20668	44.8466	2.71665
6.53846	44.3846	38.5385	187.769	175.646	48.3726	-2.20728	345.868	1.40743
7.79907	44.0453	28.41	145.641	163.146	46.6681	-4.20608	31.6185	3.16673
5.22595	44.0275	31.7634	175.579	85.8727	45.5317	-3.20668	5.1622	8.57864
7.8371	44.0032	43.6975	176.244	78.4863	52.3499	-1.20788	357.482	1.83447
8.21053	44	39	98.7895	183.032	48.3726	1.79032	21.6167	3.82729
6.71685	43.8602	38.9606	162.828	180.759	51.7817	-0.208484	388.456	1.50114
4.5	43.7778	28.7222	138.167	84.7363	50.0772	-2.20728	221.652	1.84481
8.19512	43.7561	38.9268	128.927	161.441	51.2136	-3.20668	121.312	2.02894
17.0379	43.611	51.6076	130.664	167.691	51.7817	-1.20788	727.548	1.36867
7.61448	43.4364	26.5225	153.479	91.5545	48.3726	1.79032	54.2031	2.53396
4.37079	43.3483	30.6966	127.056	90.4181	52.9181	-1.20788	349.739	1.64839
12.4299	43.2986	43.7043	127.85	183.6	54.6227	-2.20728	206.488	1.87989
5.0906	43.2517	37.1208	154.302	264.85	-260.719	-1.20788	69.0444	2.30391
5.88153	43.0457	35.9142	120.627	94.9636	56.3272	1.79032	317.475	1.73697
7.23914	42.9707	50.4976	196.311	179.623	63.1454	-2.20728	486.215	1.25699
5.51429	42.9143	44.9429	104.6	-244.241	59.7363	-4.20608	60.6559	2.09654
11.3509	42.8947	30.2807	130.07	83.6	54.6227	0.790916	187.452	1.77693
9.24673	42.8403	41.1306	133.403	96.6682	52.9181	-1.20788	10.9697	4.84224
5.14173	42.7428	29.3255	150.451	161.441	54.6227	-3.20668	53.5578	2.21827
4	42.6667	27.6111	179.444	80.759	56.3272	-3.20668	37.1033	3.69108
6.58333	42.5833	45.9667	162.05	176.214	57.4636	-3.20668	77.7557	2.61138
5.21341	42.4817	33.7805	155.933	85.8727	58.0317	-0.208484	439.755	1.31233
4.65399	42.4411	41.654	158.555	162.577	59.1681	-1.20788	353.611	1.92852
12.4196	42.2851	48.786	164.828	169.964	62.5772	-0.208484	676.248	1.2616
6.47205	42.2733	40.1284	177.619	184.736	58.5999	-3.20668	34.1996	3.5505
5	42.1818	33.3636	135.545	164.282	62.009	-4.20608	10.9697	5.36063
5.25487	42.1448	26.468	182.558	176.214	60.3045	2.78972	234.88	1.81217
11.6434	42.0769	30.9371	130.049	92.1227	59.1681	2.78972	18.3903	3.53923
15.8889	42.0101	33.7677	188.101	173.941	63.1454	-0.208484	160.351	1.80954
5.3444	41.8921	39.5809	125.971	265.418	-257.31	-3.20668	272.629	1.06695
5.79911	41.8452	50.1042	207.088	310.873	102.35	-4.20608	39.6844	2.78616
9.89489	41.6207	53.5085	153.64	-32.3093	126.782	-4.20608	11.2923	5.6806
5.90838	41.6119	33.408	171.462	-31.7411	129.623	-3.20668	86.4669	2.45563
5.9	41.552	29.96	170.08	162.009	137.577	-4.20608	132.927	1.47926
6.81667	41.4417	39.25	181.283	160.305	189.85	-4.20608	17.4224	4.45135
17.4187	41.3229	35.4529	133.8	158.032	190.986	-4.20608	21.2941	3.94122
12.0904	41.1311	34.5041	135.324	8.59987	196.1	-4.20608	49.3636	2.28701
9.03808	41.1081	36.5522	152.027	159.168	193.827	-5.20548	22.262	2.90754
26.1525	40.9944	44.0169	131.718	6.89533	198.941	-5.20548	5.48484	9.68448
5.38311	40.8192	32.6718	117.526	147.805	244.396	-3.20668	95.5007	2.16626
6.3129	40.5968	33.6	173.452	-19.8092	253.487	-5.20548	35.4901	2.30887
9.68953	40.5388	48.731	118.812	-120.946	254.055	-4.20608	39.3618	2.47015
11.5747	40.5325	27.487	112.721	-181.741	276.214	1.79032	331.349	1.93554
8.56796	40.3901	51.5326	191.196	179.623	274.509	-4.20608	31.9411	3.23168
4.80747	40.3851	33.8391	113.816	-174.355	281.327	1.79032	448.789	1.47822
24.0294	40.2647	41.6471	139.941	-190.832	281.327	0.790916	455.887	1.56943
8.64173	40.2087	52.2441	181.533	261.441	-259.582	-1.20788	4.19429	8.6998
6.52083	40.1875	29.9792	157.396	-194.241	279.623	-3.20668	9.67913	6.51441
6.3125	40.151	26	123.141	-180.605	281.327	-2.20728	211.328	1.929
4.73193	40.1235	36.9942	178.953	-177.764	285.305	-3.20668	182.936	1.67419
5.40198	39.9537	32.4637	157.964	-173.219	283.6	-3.20668	43.5561	2.56254
5.29242	39.8924	41.6045	181.892	-189.696	287.009	-3.20668	101.308	1.62574
5.74878	39.7809	23.1548	130.672	-185.719	287.577	-3.20668	100.018	2.13595
5.17045	39.75	26.0341	137.227	-171.514	284.737	4.78852	80.6594	1.41366
5.03797	39.7468	26.7975	113.203	-167.537	285.873	1.79032	4.51693	8.07838
13.4765	39.5392	51.0361	115.664	-172.65	287.577	-0.208484	288.761	1.55097
5.02326	39.5349	43.7907	172.535	-192.537	288.146	-3.20668	30.6506	2.85184
10.0454	39.5293	48.2836	126.921	-194.809	292.123	3.78912	234.88	1.15502
5.48239	39.4493	28.6866	166.046	-181.741	289.282	2.78972	398.78	1.35764
5.26667	39.4167	47.4167	171.483	-179.469	290.418	-3.20668	120.344	1.69907
5.84746	39.4124	40.1638	213.565	-170.378	290.418	2.78972	373.292	1.31079
5.50137	39.283	34.8489	126.79	-193.105	290.987	-3.20668	61.9464	2.35342
16.4096	39.2269	46.7906	141.345	-175.491	292.123	-3.20668	121.634	1.61741
8.30368	39.0859	34.8497	158.006	180.191	-247.65	-2.20728	559.454	1.03066
25.3676	39.0017	46.2091	162.207	-187.991	292.123	-2.20728	194.228	1.75205
12.3529	38.9118	39.3529	138.647	-171.514	293.259	-3.20668	22.5846	3.51939
14.3373	38.8144	32.7014	145.223	-167.537	293.259	2.78972	70.6576	2.30561
7.57396	38.7785	18.6745	184.749	-194.241	296.1	-2.20728	168.094	1.72666
5.34615	38.5841	29.8638	152.28	-192.537	300.646	-3.20668	377.486	0.678735
4.92424	38.5455	36.0682	106.864	-190.832	293.827	-2.20728	4.19429	8.6998
4.38095	38.4405	30.5	120.524	-168.673	296.668	1.79032	292.955	1.23198
7.65771	38.4032	41.7796	168.875	-179.469	300.077	-3.20668	234.558	1.23942
4.97603	38.0993	31.0753	167.301	-173.219	297.805	-0.208484	198.745	1.57367
6.49194	38.0444	53.9274	120.714	-184.582	300.646	-4.20608	51.622	2.00658
6.70588	38.0147	37.0882	168.824	-188.559	297.237	1.79032	392.005	1.71527
4.58955	37.9209	24.4836	182.791	-186.287	300.077	-2.20728	43.8787	2.96729
18.7511	37.8857	24.5639	162.147	-166.4	298.941	-0.208484	8.06594	5.80964
7.47619	37.7381	33.3333	142.167	-174.923	301.782	-2.20728	13.5508	4.27606
8.15956	37.7194	33.1568	160.215	-169.241	301.214	2.78972	247.14	1.20937
14.6267	37.7067	30.3333	188.44	272.237	-253.332	0.790916	559.776	1.55274
4.68557	37.5103	37.75	185.93	-170.946	302.918	-0.208484	52.9126	2.48307
5.39625	37.4607	30.2075	105.101	-167.537	301.782	-0.208484	5.80748	7.45848
9.48696	37.3391	30.0696	130.661	-194.809	305.759	0.790916	527.19	1.74739
19.8561	37.2518	45.3813	149.036	-181.173	304.623	-3.20668	105.18	2.16754
9.3525	37.0564	33.6518	143.328	-169.809	303.487	-1.20788	3.54901	10.2816
5.82906	36.9744	38.094	196.573	-178.332	305.759	2.78972	402.652	1.28961
5.44914	36.9021	31.8541	162.33	-185.15	308.6	-2.20728	231.654	1.77931
5.1345	36.7193	28.6842	111.006	-191.4	308.6	-2.20728	184.226	1.77307
7.56776	36.6355	43.2991	172.213	-173.787	304.623	2.78972	122.925	2.05217
5.84393	36.4855	39.1676	117.769	-174.355	308.032	2.78972	54.8484	2.59465
17.3673	36.4082	41.102	148.592	-180.605	310.305	1.79032	5.1622	7.06858
5.91486	36.1313	39.1268	116.774	190.418	-240.264	4.78852	32.5864	2.73471
6.21212	36.0985	38.6591	193.47	179.623	-240.264	1.79032	17.0998	3.99575
5.11893	35.9595	44.165	145.013	56.3272	-235.719	-0.208484	6.13011	8.31023
5.2439	35.9146	37.3659	110.159	-180.037	-168.105	4.78852	21.9394	2.54633
15.7418	35.662	22.7042	156.977	185.873	50.6454	4.78852	62.2691	2.32
8.5671	35.4935	35.4416	163.511	269.964	-256.173	-3.20668	20.3262	3.59107
5.66362	35.3397	30.3032	111.775	-181.741	295.532	2.78972	393.941	1.34888
9	35.2308	43.1923	166.154	179.055	-234.582	2.78972	99.3724	2.66909
5.22831	35.2192	29.1826	143.384	-181.741	-180.037	2.78972	138.089	1.91939
5.76412	35.1844	28.706	163.281	-176.628	-180.037	2.78972	291.987	1.39439
5.19461	34.907	27.6879	151.043	86.4409	46.6681	-1.20788	3.87165	9.42478
17.8809	34.8553	35.8041	163.867	96.1	51.7817	3.78912	175.192	1.55209
9.92972	34.8279	33.9948	133.752	-197.082	299.509	1.79032	94.2102	1.92854
8.75	34.6437	33.4625	148.637	269.964	-259.582	-0.208484	14.8413	3.47229
5.09136	34.3802	35.4058	158.13	264.282	-259.014	3.78912	120.344	1.93768
5.57823	34.0204	34.7823	154.932	180.191	-232.878	0.790916	18.0677	4.16361
5.2	34	31.7333	140.2	172.805	48.9408	1.79032	55.8163	2.924
5.28803	33.5556	31.0436	170.915	170.532	48.9408	2.78972	9.35649	6.08735
4.57942	33.5009	24.0894	150.92	175.077	53.4863	3.78912	275.21	1.31516
4.02899	33.4058	14.2899	156.819	166.555	59.7363	2.78972	11.2923	5.13127
15.8333	33.3333	54	138.25	-170.946	293.827	0.790916	5.80748	8.94618
4.9011	33.2349	45.9904	130.284	-195.946	301.782	2.78972	91.9517	1.49896
10.0755	33.2044	34.6059	133.816	258.032	-249.355	-0.208484	832.728	1.10556
10.8271	33.1028	48.6822	169.005	100.645	-268.105	-3.20668	170.675	1.38168
6.85714	33.0952	31.7143	154.857	266.555	-255.605	3.78912	190.679	1.55448
5.07368	33.0281	32.5474	165.109	269.964	-259.582	3.78912	55.8163	2.11343
7.32657	33.0051	44.9475	142.993	172.805	56.3272	3.78912	55.171	2.85678
4.44444	32.8889	41.0556	139.333	-187.991	-173.219	4.78852	114.214	1.57496
5.44118	32.7426	35.9559	146.897	-190.832	301.782	0.790916	6.77539	6.23449
7.40373	32.6522	37.0373	143.472	165.418	57.4636	3.78912	112.278	1.87588
6.79088	32.5737	39.7158	151.188	-182.309	307.464	2.78972	28.3921	3.18917
4.60012	31.7441	18.1475	188.644	262.009	-252.764	3.78912	6.45275	6.59556
6.27746	31.5087	40.9769	142.358	259.737	-243.673	2.78972	13.2281	4.83708
4.2973	31.4595	20.6757	128.649	268.259	-248.787	3.78912	74.5293	1.58965
4.70492	31.1311	47.7049	120.869	-44.8093	-15.2638	3.78912	18.3903	4.62165
5.4	31.1	12	154	-185.719	-169.241	4.78852	37.7486	2.91319
12.5119	29.9643	41.125	133.833	88.7136	47.2363	3.78912	8.06594	6.63841
5.17568	29.4189	38.8784	141.581	171.668	47.2363	3.78912	7.42067	7.47856
5.42857	29.181	26.0476	141.667	86.4409	55.1908	3.78912	68.3992	2.94158
4.76923	29.0769	29.6154	168.923	184.736	51.2136	4.78852	5.80748	8.94618
4.875	28.625	36.0625	184.5	260.873	-253.332	-4.20608	10.647	5.04994
10.0282	28.4118	36.4682	150.579	168.827	60.3045	4.78852	42.5882	2.99256
4.91429	28.3143	29.2571	161.829	166.555	54.6227	4.78852	27.1016	3.04418
5.19805	27.7987	24.2143	161.425	-196.514	296.668	2.78972	47.4277	2.51873
3.7	27.7	10.8938	154.094	260.305	-252.764	4.78852	6.13011	5.95249
5.30958	27.0762	35.6577	130.801	-183.446	-170.946	3.78912	42.5882	3.32478
5.02857	27.0714	27.1143	98.4286	-172.082	-178.332	4.78852	163.9	1.22181
5.53571	27.0357	28.8214	158.214	-93.1048	0.64532	2.78972	31.9411	3.37424
4.25	26.875	31.7625	192.4	-168.105	-172.65	5.78792	55.8163	1.40679
14.1825	26.8139	32.9599	161.726	89.85	51.2136	4.78852	137.121	0.950815
5.0439	24.6439	30	137.185	89.85	43.8272	4.78852	88.4027	1.92496
8.52632	24.5263	25.6316	130	169.964	57.4636	4.78852	22.5846	4.43342
4.43333	24.3	24.175	114.733	184.168	53.4863	4.78852	38.7165	3.30319
4.94444	23.0556	24.3333	133.278	179.055	58.5999	4.78852	25.4884	3.43677
12.1714	22.9143	34.5714	114.543	-170.378	281.896	5.78792	26.1336	2.35991
14.08	22.84	31.12	139.08	268.827	-251.628	3.78912	8.38858	5.53051
4.89189	22.3243	21.3514	190.541	-162.991	-182.878	4.78852	45.4919	1.83544
4.73077	20.8846	27.5	107.288	262.009	-254.469	-3.20668	6.77539	7.2716
4.72727	19.9394	20.0606	138.646	-91.4002	-1.62741	4.78852	24.1978	3.62252
3.86957	14.9814	20.3478	208.82	-47.082	-14.6956	3.78912	28.7147	3.26206
3.80743	14.902	22.1047	169.73	-94.2412	2.91805	4.78852	68.7218	2.23095
4.05344	14.0458	14.9427	118.359	162.009	56.3272	4.78852	11.9376	5.73445
3.77143	13.7714	21.3143	233.514	-175.491	293.259	4.78852	66.1407	1.73211
3.69184	13.3746	17.4894	227.61	-191.4	292.123	5.78792	19.6809	2.99297
4.04035	11.9246	14.0228	212.807	-191.969	298.941	3.78912	11.2923	5.6806
3.79275	11.1036	14.6736	125.389	-192.537	296.1	4.78852	23.8752	3.72244
4.04975	9.75373	11.9876	207.709	-189.696	301.214	4.78852	67.7539	2.21859
3.5122	9.20732	26.3232	188.89	85.8727	44.9636	5.78792	11.2923	4.65054
3.48366	8.16993	10.0588	184.908	96.6682	44.3954	4.78852	15.8092	4.94873
3.65385	7.69231	11.4231	186.154	-185.719	296.1	5.78792	4.83956	11.5826
3.16667	7.33333	6.33333	151.722	-181.741	302.35	4.78852	26.4563	3.04129
3.52542	6.9661	10.2712	162.271	-171.514	298.941	4.78852	11.9376	4.72504
3.24515	6.70631	10.2063	199.296	-186.855	288.714	5.78792	16.7772	2.59939
4.39179	6.04478	8.41791	230.03	184.736	-250.491	-3.20668	24.5205	3.34808
3.44898	5.95918	9.73469	248.173	54.0545	-246.514	-1.20788	429.431	1.56501
3.68852	5.65574	16.6639	229.434	265.418	-249.355	-1.20788	539.773	1.34769
3.93069	5	7.0198	178.584	59.7363	-245.378	-3.20668	46.1372	3.28061
3.62602	4.92683	13.8455	154.602	272.237	-247.65	0.790916	317.798	1.47055
3.63298	4.6383	10.6383	211.617	-98.2184	-244.241	-4.20608	31.6185	3.30641
4	4.57143	11.0286	241.257	254.623	-246.514	-2.20728	120.989	2.11226
3.65217	4.17391	8.89855	134.551	185.873	-245.946	-2.20728	13.5508	3.93864
3.22222	3.92593	6.81481	160.759	186.441	-243.673	-4.20608	51.9447	3.02133
3.93636	3.87273	8.4	166.091	181.327	-243.105	-1.20788	226.814	1.73813
3.56522	3.73913	2.84783	192.761	262.577	-245.946	1.79032	168.094	1.94136
3.57576	1.90909	11.6364	153.015	271.1	-241.969	-2.20728	277.791	1.78212
3	1.35294	4	201.176	255.759	-243.105	-3.20668	15.4866	4.0715
