# Supplementary material for: NANOG is repurposed after implantation to repress Sox2 and begin pluripotency extinction
Source: EMBO J. 2025 Aug 18;44(19):5337–74. doi: 10.1038/s44318-025-00527-9 (PMC12488938; doi:10.1038/s44318-025-00527-9)
Supplement: Supplementary file 8 — Source data Fig. 4 [file 44318_2025_527_MOESM8_ESM.zip › Figure 4/4E/pEpiLC differentiation time-course.xlsx]

## Sheet: EpiLCs 0h
TBra	Sox2	Nanog	Dapi	X	Y	Z	Area	Compactness
4.5283	54.9623	5.32075	64.4057	-40.1372	-293.391	0	78.7708	34.5882
4.53333	53.4381	3.62857	65.3429	-12.8644	-291.118	0	96.8494	36.1955
4.69512	51.4024	3.42683	60.1829	5.31743	-292.254	0	73.6055	26.5808
4.32653	46.4286	42.3878	48.6735	21.2265	-291.118	0	116.219	33.9292
4.13043	44.7826	3.7971	80.8116	40.5447	-294.527	0	32.2831	20.944
4.15957	44.7021	18.1809	60.3404	53.0448	-280.891	0	116.219	23.3078
4.4	44.4	3.7	67.7	64.4084	-280.891	0	116.219	30.7505
4.28846	43.4423	41.7308	57.25	79.1811	-293.391	0	86.5188	32.4924
4.37879	42.5455	11.7727	93.1818	90.5448	-295.663	0	25.8265	13.4041
4	42.5	3.75	66.5	100.772	-288.845	0	116.219	46.5421
4	41.9231	6.07692	59.6923	115.545	-295.663	0	23.2439	21.2058
4.38182	41.6545	5.4	61.6	189.409	-295.663	0	33.5745	22.653
4.28378	41.6216	11.6757	82.1486	-79.9099	-284.3	0	112.345	18.3478
4.57812	41.5547	6.19531	56.7578	73.4993	-286.572	0	77.4795	33.4635
4.65217	40.4348	4.17391	49.087	125.772	-286.572	0	104.597	37.6991
4.49038	39.4231	3.96154	108.865	-46.9554	-286.572	0	98.1407	37.1672
4.2375	39.3875	4.0625	61.6875	-1.50076	-289.982	0	43.9051	26.6111
4.29703	39.2079	14.802	55.7921	49.6357	-285.436	0	55.527	17.1872
4.29204	39.0265	2.50442	63.8053	229.181	-278.618	0	54.2357	12.7682
4.07895	38.7763	5.30263	58.4079	-92.41	-282.027	0	27.1178	22.7018
4.28736	37.5172	3.93103	56.8621	-34.4553	-288.845	0	45.1964	23.7559
4.2963	37.4568	5.2716	47.6667	-23.0917	-284.3	0	100.723	34.9583
4.16667	37.375	3.25	53.5417	39.4084	-284.3	0	89.1014	34.4612
4.37879	37.303	10.3182	55.7879	-229.91	-275.209	0	108.471	32.7203
4	37	4	56.5	114.408	-282.027	0	80.0622	35.7316
4.08696	36.1739	4.42029	64.3333	-61.7281	-276.345	0	142.046	31.9178
4.60833	35.95	4.96667	58.2833	26.9084	-283.163	0	38.7398	30.1593
4.1087	35.8098	5.73913	68.538	-33.319	-283.163	0	59.401	22.475
4.625	35.7708	15.3958	47.9167	6.45379	-277.482	0	72.3142	25.6563
4.53448	35.4138	4.43103	78.2414	195.09	-270.663	0	114.928	36.7315
4.14667	35.3467	4.25333	73.8533	-4.90985	-276.345	0	117.511	28.5815
4.35714	35.25	3.26786	107.482	-0.364395	-282.027	0	25.8265	20.5912
4.29126	35.233	3.61165	60.7573	23.4993	-279.754	0	47.779	26.5484
4.6	35.2	7	53.2	212.136	-266.118	0	161.416	32.2049
4.61798	34.8427	3.55056	60.0562	-52.6372	-271.8	0	153.668	29.1874
4.67391	34.5652	3.84783	47.413	12.1356	-268.391	0	183.368	45.0219
4.11842	34.1711	3.63158	125.487	-19.6826	-276.345	0	68.4402	22.9811
4.50467	34.1402	4.58879	55.1215	138.272	-267.254	0	40.0311	8.9329
4.55263	34.1053	12.7237	68.6184	222.363	-264.982	0	72.3142	22.6991
4.13889	34.0833	5.375	95.3611	123.499	-274.072	0	89.1014	27.3564
4.15385	34.0769	3.76923	140.462	28.0447	-271.8	0	56.8183	31.9225
4.4375	33.7917	15.2917	73.8125	31.4538	-274.072	0	14.2046	26.7281
4.39706	33.7206	13.9853	49.5147	72.363	-267.254	0	192.407	33.8904
4.54545	33.6667	3.33333	53.7273	96.2266	-263.845	0	27.1178	28.8634
4.46774	33.6452	4	59.9677	-21.9553	-270.663	0	77.4795	33.4635
4.25	33.525	2.7	127.162	51.9084	-270.663	0	68.4402	39.7113
4.10959	33.1781	6.84932	59.0822	109.863	-264.982	0	83.9361	30.5815
4.48148	32.963	5.37037	54.6667	160.999	-255.891	0	94.2667	38.5725
4.55	32.9	4.55	64.15	-46.9554	-263.845	0	96.8494	32.3209
4.27586	32.6552	6.47126	62.1379	34.8629	-263.845	0	111.054	38.1044
4.32353	32.5441	4.85294	60.2206	62.1357	-268.391	0	37.4484	23.2214
4.25641	32.5128	8.15385	56.8718	84.863	-257.027	0	67.1489	33.0218
4.25926	32.3333	2.55556	75.8519	-32.1826	-260.436	0	113.637	39.8973
4.18889	32.2556	6.2	51.8222	149.636	-253.618	0	123.967	38.6039
4.16393	32.082	2.95082	64.9344	229.181	-263.845	0	32.2831	14.3875
4.69159	31.9439	2.99065	76.6542	24.6356	-259.3	0	111.054	34.2969
4.38095	31.881	3.51587	61.0794	124.636	-261.572	0	54.2357	34.2085
4.14103	31.859	3.70513	66.3462	128.045	-264.982	0	14.2046	18.772
4.10448	31.8507	4.8806	44.8657	-10.5917	-260.436	0	105.889	25.5267
4.18095	31.8381	7.41905	55.8952	176.909	-250.209	0	108.471	36.3527
4.19388	31.7041	3.88776	64.6224	54.1811	-257.027	0	105.889	34.6422
4.2	31.7	3.8	95.22	195.09	-262.709	0	11.6219	26.7081
4.34146	31.6829	4.0122	66.9512	97.363	-255.891	0	120.093	32.8347
4.23404	31.5532	2.95745	124.702	105.318	-254.754	0	51.653	26.3822
4.41304	31.3841	6.42754	87.913	-18.5462	-257.027	0	54.2357	34.2085
4.23913	31.3043	5.86957	68.8043	43.9538	-252.482	0	135.589	38.0523
4.18919	31.2297	4.81081	60.7838	-6.04622	-253.618	0	60.6923	31.229
4.32075	31.1981	3.34906	58.8585	3.0447	-253.618	0	30.9918	29.6514
4.09589	31.0685	6.56164	63	16.6811	-254.754	0	76.1882	36.9733
4.25	31.025	3.6	50	63.272	-251.345	0	69.7316	41.224
4.0625	31	12.375	56.9375	71.2266	-252.482	0	27.1178	28.8634
3.91837	30.9796	4.08163	59.8163	128.045	-250.209	0	96.8494	36.1955
4.30159	30.873	4.79365	50.4444	222.363	-246.8	0	138.172	47.9575
4.19767	30.6744	5.80233	44.6395	0.77197	-249.072	0	47.779	26.5484
4.63636	30.6364	6.63636	59.4545	29.1811	-247.936	0	103.306	41.1825
4.19565	30.4565	4.43478	74.6522	117.818	-238.845	0	105.889	38.6357
4.3	30.4	4.1	68.8	197.363	-238.845	0	60.6923	26.9768
3.95652	30.3768	3.43478	52.3478	-39.0008	-243.391	0	61.9836	32.572
4.6	30.3556	3.33333	54.1556	37.1356	-249.072	0	10.3306	21.1027
4.53704	30.3519	4.38889	54.6019	-18.5462	-243.391	0	87.8101	37.83
4.59	30.34	5.41	61	-82.1827	-232.027	0	92.9754	42.4115
4.39437	30.3239	3.77465	53.6056	145.09	-247.936	0	20.6612	28.9529
4.11905	30.3095	3.95238	54.2143	205.318	-239.982	0	63.2749	25.5021
3.86667	30.2667	4.4	88.7333	-43.5463	-238.845	0	51.653	36.832
4.50926	30.2593	2.63889	79.6296	53.0448	-244.527	0	37.4484	34.6628
4.375	30.25	2.5	63	80.3175	-241.118	0	30.9918	29.6514
4.17925	30.1792	3.36792	130.217	93.9539	-237.709	0	104.597	30.4248
4.42574	30.0693	7.10891	70.9208	164.409	-239.982	0	89.1014	30.6359
4.20455	30.0455	3.86364	80.3409	158.727	-242.254	0	21.9525	24.5568
4.54545	30.0227	4.22727	78.8636	4.18106	-236.572	0	108.471	29.5561
4.3625	29.9937	8.58125	54.3875	106.454	-236.572	0	55.527	19.6391
4.40458	29.9771	2.48092	80.084	0.77197	-242.254	0	34.8658	20.1289
4.41538	29.9385	13.7231	70.2154	57.5902	-237.709	0	109.763	37.2234
4.63889	29.9167	3.13889	60.8333	142.818	-234.3	0	95.5581	28.2125
4.44545	29.8727	13.1455	62.6818	189.409	-232.027	0	109.763	33.504
4.38298	29.8085	3.04255	59.9043	34.8629	-236.572	0	114.928	33.1794
4.32941	29.7882	4.36471	77.8824	82.5902	-235.436	0	54.2357	21.5423
4.08108	29.7297	3.45946	46.7027	70.0902	-232.027	0	60.6923	36.424
4.25	29.65	3.625	58.4	88.2721	-236.572	0	30.9918	19.3019
4.41489	29.5532	2.65957	50.0426	176.909	-232.027	0	127.841	37.2081
4.18182	29.5065	3.19481	132.364	224.636	-235.436	0	113.637	29.399
4.17808	29.4795	3	86.4795	-65.1372	-227.482	0	46.4877	29.8339
4.27778	29.463	6.25926	76.6296	-25.3644	-227.482	0	130.424	42.7298
4.05769	29.4135	5.11538	58.3462	123.499	-229.754	0	81.3535	32.4713
4.31746	29.381	7.14286	63.4603	130.318	-230.891	0	51.653	26.3822
4.34884	29.2791	4.95349	60.0465	-14.0008	-230.891	0	2.58265	56.5487
4.31034	29.2328	3.42241	88.6466	18.9538	-232.027	0	162.707	41.8783
4.57273	29.2182	8.33636	57.2455	-73.0918	-225.209	0	74.8969	35.7306
4.54545	29.1818	13.2121	60.7576	-7.18258	-225.209	0	59.401	29.9142
4.36364	29.1591	4.18182	72.9091	203.045	-232.027	0	117.511	23.8286
4.19444	29.1389	2.86111	52.8056	213.272	-227.482	0	102.015	28.9409
4.30667	29.1067	4.77333	69.56	-36.7281	-227.482	0	52.9443	23.7646
4.40708	29.1062	8.70796	73.6018	-42.4099	-229.754	0	18.0786	22.1671
4	29.0833	3.66667	88.0833	51.9084	-228.618	0	89.1014	30.6359
4.46032	29.0476	5.44444	57.2063	157.59	-222.936	0	49.0704	28.0028
4.22835	29.0472	4.8189	71.8583	38.272	-227.482	0	136.88	38.7806
4.18033	29.0164	5.68852	64	139.408	-222.936	0	129.133	34.5146
4.11224	29.0102	3.18367	58	-43.5463	-222.936	0	89.1014	34.4612
4.29167	29	4.59375	96.0625	-0.364395	-225.209	0	56.8183	23.6429
4	29	12	86.5	67.8175	-225.209	0	96.8494	32.3209
4.46903	28.9646	2.83186	58.1681	93.9539	-222.936	0	91.6841	25.9714
4.10588	28.9176	4.22353	54.9765	24.6356	-224.072	0	14.2046	18.772
4.47222	28.8611	6.19444	70.5556	99.6357	-220.663	0	47.779	26.5484
4.21622	28.8378	2.86486	65.027	188.272	-225.209	0	38.7398	24.8505
4.125	28.8125	3.95312	76.25	228.045	-221.8	0	63.2749	29.3215
4.29167	28.8021	5.21875	73.7083	14.4083	-214.981	0	228.565	47.8246
4.3	28.8	2.7	80.8	21.2265	-222.936	0	11.6219	26.7081
4.44737	28.7895	2.97368	59.3158	166.681	-213.845	0	109.763	27.4287
4.07018	28.7368	2.89474	87.9123	79.1811	-216.118	0	59.401	29.9142
4.24691	28.6914	3.7037	48.716	85.9993	-213.845	0	52.9443	23.7646
4.08861	28.6835	4.81013	58.8734	-37.8644	-216.118	0	109.763	37.2234
4.23158	28.6737	5.50526	49.1895	182.59	-217.254	0	46.4877	29.8339
4.64583	28.6667	5.04167	52.4583	215.545	-219.527	0	68.4402	29.8357
4.09091	28.6182	6.43636	50.5091	33.7266	-218.391	0	34.8658	30.0466
4.2093	28.6047	7.67442	66.5814	116.681	-211.572	0	76.1882	28.4789
4.36957	28.4348	2.73913	63.913	129.181	-213.845	0	136.88	35.3608
4.24528	28.3774	3.21698	88.1698	208.727	-217.254	0	54.2357	34.2085
4.29565	28.3652	3.56522	66.3565	156.454	-217.254	0	50.3617	29.4961
4.19792	28.3229	4.125	84.8333	37.1356	-213.845	0	109.763	24.9368
4.2906	28.3162	6.59829	64.5214	56.4539	-212.709	0	45.1964	28.1995
4.26506	28.2771	4.74699	81.3855	176.909	-212.709	0	94.2667	34.2908
4.24138	28.2069	4.95402	55.6897	-7.18258	-210.436	0	111.054	25.527
4.11009	28.1743	3.49541	111.028	65.5448	-208.163	0	143.337	35.4537
4.32692	28.0962	6.90385	67.0192	198.499	-208.163	0	77.4795	29.4524
4.21698	28.0755	2.83962	86.6509	148.499	-210.436	0	108.471	45.4037
4.17284	28.0494	5.32099	55.642	222.363	-210.436	0	118.802	35.4539
4.35294	28	3.05882	51.4118	1.90833	-204.754	0	91.6841	32.4376
4.42857	27.9714	2.48571	130.057	42.8175	-208.163	0	54.2357	34.2085
4.28302	27.9434	2.49057	128.849	107.59	-203.618	0	78.7708	21.3806
4.5	27.9375	3.65625	80.6562	206.454	-209.3	0	63.2749	29.3215
4.30328	27.9344	3.19672	65.9508	100.772	-204.754	0	54.2357	21.5423
4.2907	27.7558	9.72093	78.7093	212.136	-210.436	0	5.1653	28.2743
4.4	27.7556	9.08889	65.2	185.999	-202.481	0	134.298	45.306
4.175	27.75	9.95	55.25	212.136	-204.754	0	80.0622	35.7316
4.01695	27.7458	2.9661	92.5424	164.409	-208.163	0	12.9133	22.0893
4.26496	27.6923	2.87179	50.1709	31.4538	-204.754	0	78.7708	34.5882
4.32609	27.6739	4.26087	69.913	74.6357	-202.481	0	68.4402	29.8357
4.54545	27.6364	4.60606	63.4394	121.227	-207.027	0	36.1571	26.2721
3.87402	27.5827	3.6378	59.622	12.1356	-207.027	0	38.7398	17.4533
4.13514	27.5315	9.26126	54.6126	135.999	-201.345	0	82.6448	29.6478
4.61905	27.4762	3.2381	59.5714	-40.1372	-195.663	0	151.085	43.0807
4.07273	27.4364	3.18182	55.7273	-8.31895	-204.754	0	16.7872	19.1134
4.45977	27.4253	4.26437	61.0115	229.181	-201.345	0	21.9525	24.5568
4	27.4186	4.39535	48.0465	15.5447	-202.481	0	46.4877	21.3696
4.01087	27.413	2.8587	78.7826	39.4084	-200.209	0	100.723	39.1491
4.39535	27.3953	2.25581	82.1163	57.5902	-197.936	0	90.3928	25.2449
4.30252	27.3613	2.87395	50.9496	79.1811	-201.345	0	15.4959	22.3402
4.22115	27.3077	3.06731	56.8654	79.1811	-196.8	0	16.7872	26.2187
4.20238	27.2738	7.66667	98.7381	83.7266	-192.254	0	122.676	28.4026
4.1	27.27	3.95	54.67	47.3629	-193.391	0	59.401	25.841
4.17213	27.1557	4.08197	90.3115	101.908	-193.391	0	91.6841	28.9653
4.0597	27.1343	2.74627	101.343	151.909	-194.527	0	111.054	38.1044
4.4	27.1286	7.18571	51.6429	-161.728	-187.709	0	95.5581	25.3935
4.07527	27.0968	3.43011	59.1075	166.681	-193.391	0	131.715	43.5802
4.25	27.0833	3.22222	54.2778	208.727	-195.663	0	142.046	38.0799
4.6	27.0667	3.4	49	63.272	-194.527	0	76.1882	28.4789
4.56618	27.0441	8.41176	75.5147	223.499	-194.527	0	34.8658	30.0466
4.64948	27.0103	4.76289	53.3093	28.0447	-194.527	0	82.6448	38.074
4.71429	27	4.35714	56.1429	117.818	-193.391	0	54.2357	34.2085
4.16129	26.8871	3.15323	61.8871	122.363	-188.845	0	86.5188	28.8856
4.28205	26.8547	7.4359	52.9487	5.31743	-187.709	0	167.872	40.9668
4.37302	26.8413	6.5	53.746	71.2266	-193.391	0	56.8183	23.6429
4.65116	26.8372	12.0116	74.7093	135.999	-193.391	0	52.9443	27.7178
4.07143	26.8214	4.03571	84.2857	20.0902	-188.845	0	82.6448	33.5103
4.25	26.8125	2.875	66.375	178.045	-186.572	0	129.133	41.8879
4.19328	26.7899	3.28571	51.7311	-58.319	-176.345	0	87.8101	37.83
4.32895	26.75	2.73684	58.4605	200.772	-191.118	0	19.3699	25.4469
4.37313	26.7463	12.5075	56.6418	78.0448	-184.3	0	134.298	45.306
4.04054	26.7297	5.64865	44.8919	228.045	-184.3	0	30.9918	29.6514
4.29412	26.7206	4.83824	105.5	-212.865	-171.8	0	126.55	44.5359
4.5	26.7	3.1	72.4	40.5447	-183.163	0	69.7316	35.6108
4.33803	26.6479	3.3662	57.8451	48.4993	-186.572	0	40.0311	22.1222
4.0641	26.641	9.34615	52.1667	199.636	-185.436	0	43.9051	26.6111
4.53333	26.6	5.73333	72.9333	207.59	-186.572	0	81.3535	25.5396
4.08571	26.5286	5.77143	49.9143	-7.18258	-176.345	0	78.7708	26.9335
4.14151	26.5189	4.72642	58.1887	53.0448	-185.436	0	21.9525	32.6851
4.29412	26.4804	4.82353	52.4902	88.2721	-180.891	0	81.3535	32.4713
4.1087	26.4565	3.34783	58.9783	142.818	-177.481	0	125.259	39.4123
4.11667	26.4	5.2	65.9333	26.9084	-180.891	0	94.2667	34.2908
3.875	26.375	6.88636	60.7045	104.181	-183.163	0	87.8101	33.4696
4.5	26.375	4.1875	77.125	130.318	-179.754	0	74.8969	41.0819
4.67857	26.375	8.02679	95.5982	151.909	-180.891	0	73.6055	34.5091
4.5	26.35	5.1	75.1	12.1356	-177.481	0	111.054	30.9803
4.37838	26.3243	9.55405	58.4054	184.863	-177.481	0	50.3617	35.0134
4.0989	26.3187	2.9011	76.967	-1.50076	-178.618	0	12.9133	22.0893
4.2963	26.3148	3.14815	64.7037	121.227	-177.481	0	82.6448	29.6478
4.2	26.3	3.38	62.08	220.09	-169.527	0	134.298	41.0614
4.06897	26.2989	3.62069	64.8506	192.818	-172.936	0	78.7708	30.4424
4.25806	26.2903	3.67742	94.0323	204.181	-178.618	0	45.1964	28.1995
4.25641	26.2821	3.53846	59.5641	35.9993	-175.209	0	80.0622	22.0874
4.24074	26.2593	5.94444	63.1111	99.6357	-175.209	0	77.4795	29.4524
4.08081	26.2424	3.69697	86.5657	158.727	-168.391	0	67.1489	28.7204
4.32	26.24	3.48	54.4	172.363	-170.663	0	64.5663	35.3429
3.95192	26.1827	5.5	46.8654	229.181	-174.072	0	10.3306	21.1027
4.39604	26.1287	3.66337	59.7921	21.2265	-172.936	0	80.0622	35.7316
4.45679	26.1235	4.39506	67.7284	104.181	-170.663	0	81.3535	28.7285
4.06349	26.0952	3.96825	47.7143	-66.2736	-161.572	0	74.8969	27.5217
4.13433	26.0896	2.92537	85.403	133.727	-167.254	0	80.0622	27.8238
4.44828	26.069	2.41379	49.5862	203.045	-168.391	0	41.3224	34.3146
4.32407	26.037	3.2037	56.9815	35.9993	-168.391	0	82.6448	26.3568
4.10345	26.0345	5	84.8966	-60.5917	-163.845	0	46.4877	29.8339
4.28571	26.0286	4.68571	66.6	115.545	-163.845	0	45.1964	28.1995
4.45	26.0125	8.2375	64.1625	163.272	-163.845	0	63.2749	29.3215
4.32673	25.9901	3.19802	47.2079	188.272	-167.254	0	47.779	31.5144
4.14286	25.949	3.84694	88.9184	209.863	-161.572	0	95.5581	31.4648
4.29897	25.9381	2.79381	96.3299	25.772	-161.572	0	82.6448	38.074
3.92982	25.8596	2.85965	70.7719	176.909	-157.027	0	120.093	36.2288
4.36585	25.7561	3.42683	54.4512	193.954	-160.436	0	108.471	29.5561
4.21905	25.7143	2.57143	70.9714	121.227	-161.572	0	32.2831	32.1738
4.36145	25.6386	5.09639	60	153.045	-158.163	0	78.7708	39.5225
4.53968	25.619	2.44444	107.556	4.18106	-147.936	0	47.779	31.5144
3.82927	25.561	10.9268	53	225.772	-157.027	0	103.306	36.774
4.5	25.5	2.8	90.8	-77.6372	-152.481	0	12.9133	22.0893
4.42466	25.4932	8.84932	74.8767	-69.6827	-152.481	0	100.723	39.1491
4.16092	25.4828	3.96552	66.1839	-81.0463	-147.936	0	71.0229	32.1299
3.87179	25.4615	3.20513	67.3846	32.5902	-152.481	0	87.8101	37.83
4.18182	25.4545	3.33333	45.1515	132.59	-153.618	0	90.3928	35.4673
3.96226	25.4151	4.35849	69.9811	145.09	-152.481	0	43.9051	31.9191
4.23529	25.4118	3.94118	50.9412	204.181	-157.027	0	28.4092	31.6777
4.53247	25.3247	13.0649	78.8831	-216.274	-146.8	0	80.0622	27.8238
4.17021	25.2128	5.21277	60.9574	-209.456	-145.663	0	76.1882	25.1963
4.33333	25.1667	4	78.3333	-100.365	-142.254	0	165.29	39.7159
4.1	25.1333	7.02222	62	-87.8645	-145.663	0	60.6923	18.0723
3.9913	25.0522	3.45217	67.6696	118.954	-153.618	0	117.511	42.664
4.25	25.0469	4.60938	58.3594	198.499	-153.618	0	54.2357	29.0864
3.69444	25.0278	11.9444	59.4167	214.409	-150.209	0	134.298	37.331
4.51515	25.0101	3.71717	61.2727	-90.1372	-149.072	0	12.9133	22.0893
4.05405	24.9324	5.83784	57.9189	-193.546	-139.981	0	153.668	37.3544
4.26374	24.9121	6.38462	49.8022	-0.364395	-145.663	0	11.6219	26.7081
4.17045	24.9091	2.56818	61.25	149.636	-146.8	0	83.9361	39.2731
4.47778	24.8222	7.47778	57.9111	189.409	-144.527	0	54.2357	21.5423
3.84375	24.7812	4.3125	47.5312	-75.3645	-142.254	0	95.5581	25.3935
4.17045	24.7159	3.90909	95.8068	230.318	-141.118	0	1.29133	113.097
4.32743	24.6991	5.15929	97.9204	-90.1372	-138.845	0	61.9836	24.4719
4.02174	24.6848	2.71739	78.5435	-65.1372	-136.572	0	145.92	40.1853
4.30769	24.6308	5.33846	73.2615	132.59	-139.981	0	73.6055	34.5091
4.13158	24.614	2.91228	63.9649	-116.274	-128.618	0	139.463	44.2807
4.20792	24.5842	4.52475	67.0891	203.045	-134.3	0	125.259	39.4123
4.48352	24.5824	10.7582	52.0989	-33.319	-128.618	0	148.502	45.6455
4.27083	24.5729	4.26042	52.8854	28.0447	-136.572	0	16.7872	26.2187
4.69841	24.5397	5.77778	51.8095	125.772	-133.163	0	135.589	31.7245
3.84483	24.5345	12.2414	66.1552	175.772	-133.163	0	99.432	30.5464
4.24731	24.4946	4.02151	54.6452	-204.91	-134.3	0	158.833	47.6125
4.10976	24.4756	3.32927	72.8415	220.09	-136.572	0	143.337	42.5254
4.24545	24.4455	4.13636	68.4636	164.409	-134.3	0	117.511	38.4009
4.61017	24.4407	3	64.9831	209.863	-137.709	0	15.4959	22.3402
4.18182	24.4273	5.79091	89.2818	-216.274	-133.163	0	69.7316	30.9722
3.97727	24.3864	5.82955	50.1818	189.409	-138.845	0	90.3928	31.5303
4.27711	24.3253	2.89157	116.133	140.545	-130.89	0	63.2749	33.9433
4.39437	24.2958	11.0704	50.3944	-73.0918	-133.163	0	52.9443	27.7178
4.54412	24.2647	8.32353	52.5735	-21.9553	-125.209	0	94.2667	38.5725
4.15054	24.129	9.16129	63.7097	26.9084	-127.481	0	67.1489	19.5722
4.27551	24.1122	2.7449	94.1837	-177.637	-119.527	0	142.046	50.6844
4.12088	24.0989	2.82418	73.4505	147.363	-124.072	0	68.4402	29.8357
4.15789	24.0702	4.50877	53.2281	-191.274	-126.345	0	116.219	37.5615
4.71429	23.9683	3.44444	88.381	-77.6372	-125.209	0	95.5581	31.4648
4.31818	23.9545	3.64545	58.2455	-17.4099	-120.663	0	58.1096	28.6278
4.37143	23.9143	6.6	79.3143	212.136	-126.345	0	112.345	35.0992
4.13043	23.8696	2.30435	60.3478	190.545	-124.072	0	98.1407	41.808
4.17857	23.8571	2.92857	59.2857	-209.456	-126.345	0	69.7316	35.6108
4.4466	23.8058	3.71845	63.7184	-139.001	-110.436	0	153.668	29.1874
4.23529	23.7941	3.26471	51.6961	226.909	-124.072	0	90.3928	31.5303
4.30137	23.7808	10.726	55.2466	-10.5917	-114.981	0	94.2667	38.5725
4.29752	23.7769	4.26446	57.2975	165.545	-126.345	0	21.9525	24.5568
4.06667	23.7667	4.16667	53.8667	-225.365	-111.572	0	148.502	38.055
4.07576	23.7121	4.31818	83.6212	-201.501	-120.663	0	83.9361	34.5657
4.46154	23.7051	4.25641	56.2179	-86.7281	-113.845	0	163.998	39.0978
4.09231	23.7	4.13846	52.1077	201.909	-121.8	0	50.3617	35.0134
4.35593	23.6949	3.13559	66.9322	174.636	-118.39	0	59.401	29.9142
4.05405	23.6757	3.59459	75.1081	156.454	-118.39	0	40.0311	26.5348
4.25373	23.6418	4.13433	58.9851	206.454	-114.981	0	85.2275	28.0298
4.36066	23.6393	2.93443	122.689	133.727	-116.118	0	122.676	41.851
4.13725	23.6275	4.33333	92.5882	-321.956	-99.0723	0	245.352	55.1076
4.22764	23.6179	4.01626	81.0732	-73.0918	-114.981	0	147.211	29.0173
4	23.6111	2.81111	78.4444	-208.319	-111.572	0	113.637	44.4966
3.86111	23.5556	8.52778	52.9722	147.363	-116.118	0	89.1014	34.4612
4.35652	23.5478	5.72174	49.8957	-23.0917	-111.572	0	151.085	47.247
4.23864	23.5455	7.02273	63.0341	220.09	-114.981	0	103.306	41.1825
4.225	23.425	5.525	76.85	-190.137	-108.163	0	125.259	43.6317
4	23.4	7.8	47.6	179.181	-111.572	0	74.8969	31.2698
4.78788	23.3939	3.19697	52.8485	-170.819	-103.618	0	166.581	47.8845
4.67123	23.3836	3.94521	81.1918	193.954	-111.572	0	77.4795	33.4635
4.42857	23.381	6.05952	68.1667	-242.41	-100.209	0	77.4795	33.4635
4.26316	23.3684	7.63158	71.8947	-235.592	-101.345	0	34.8658	24.429
4.34483	23.3621	5.82759	69.0172	130.318	-105.89	0	131.715	35.909
4	23.3485	8.13636	56.4848	154.181	-110.436	0	114.928	40.8092
4.16129	23.2903	3.35484	106.032	-161.728	-96.7995	0	162.707	32.7222
4.25352	23.2817	3.05634	66.4648	-216.274	-104.754	0	108.471	36.3527
4.14815	23.2778	3.35185	57.3519	156.454	-99.0723	0	112.345	28.7346
4.5122	23.1951	10.1707	45.4878	200.772	-102.481	0	149.794	35.4948
4.16667	23.1833	3.16667	50.4833	220.09	-100.209	0	213.069	48.1105
4.14667	23.16	2.33333	80.6533	-148.092	-104.754	0	19.3699	19.1186
4.5614	23.1579	2.97368	58.2193	57.5902	-87.7086	0	83.9361	30.5815
4.02548	23.1146	4.10828	75.7962	-195.819	-105.89	0	5.1653	28.2743
4.33333	23.037	4.55556	65.5926	165.545	-94.5268	0	99.432	42.9155
3.97561	23	3.97561	44.4634	146.227	-96.7995	0	87.8101	29.7543
4.17391	23	7.56522	85.6522	181.454	-95.6632	0	126.55	36.4602
4.4507	22.9718	11.2817	59.2394	229.181	-95.6632	0	27.1178	18.1764
4.08	22.9	2.64	50.84	-252.637	-83.1632	0	152.376	48.0581
4.09091	22.8788	3.69697	104.636	-203.774	-89.9814	0	130.424	47.3044
4.21429	22.8571	9.39286	58.5357	115.545	-85.4359	0	163.998	39.0978
4.26786	22.8571	4.44643	81.4821	128.045	-96.7995	0	105.889	34.6422
4	22.8571	3.14286	68.6071	-189.001	-92.2541	0	142.046	41.7626
4.32877	22.8356	4.94521	67.8082	-215.137	-93.3905	0	130.424	42.7298
4.62	22.78	3.16	79.66	-129.91	-86.5723	0	60.6923	26.9768
4.05128	22.7436	5.41026	60.4872	195.09	-95.6632	0	34.8658	24.429
3.94068	22.7203	3.61017	61.0169	-236.728	-88.845	0	122.676	31.1494
4.10744	22.719	3.42149	65.6612	-236.728	-95.6632	0	33.5745	22.653
4.27907	22.6977	7.06977	54.3023	-143.546	-82.0268	0	80.0622	31.4487
4.25	22.6818	5.04545	57.5909	-135.592	-84.2995	0	32.2831	20.944
4.16129	22.6774	8.32258	79.1935	140.545	-84.2995	0	108.471	32.7203
4.12821	22.6667	8.79487	48.4615	-160.592	-89.9814	0	14.2046	18.772
4.18966	22.6207	2.74138	83.569	198.499	-87.7086	0	72.3142	33.3089
4.61538	22.6154	4.38462	52.5385	154.181	-91.1177	0	16.7872	26.2187
4.37037	22.5926	11.1852	59.7963	-175.365	-78.6177	0	176.912	41.9072
4.375	22.5833	2.75	65.4375	187.136	-89.9814	0	36.1571	32.3135
4.35714	22.5714	8.03571	48.8452	222.363	-83.1632	0	129.133	37.9636
4.36364	22.4848	4.75758	50.1061	-332.183	-80.8904	0	21.9525	24.5568
3.69565	22.4565	3.86957	66.0217	-329.91	-74.0722	0	136.88	29.6388
4.28	22.44	2.48	45.8	207.59	-77.4813	0	130.424	32.1036
4.3375	22.4125	2.9	48.525	-220.819	-83.1632	0	99.432	34.0677
4.05376	22.3871	4.22581	71.3656	229.181	-80.8904	0	20.6612	16.7552
3.93636	22.3727	5.43636	58.1	181.454	-75.2086	0	162.707	41.8783
4.47101	22.3696	3.88406	58.1377	132.59	-75.2086	0	73.6055	26.5808
4.10417	22.3542	2.70833	66.7292	148.499	-71.7995	0	192.407	49.5701
4.45	22.35	3.05	61.1	-206.046	-77.4813	0	69.7316	27.1054
4.288	22.328	2.776	56.896	-185.592	-76.345	0	108.471	40.5434
4.11111	22.3056	5.43056	48.625	-165.137	-76.345	0	49.0704	28.0028
4.06061	22.303	3.72727	69.1212	-160.592	-72.9359	0	82.6448	26.3568
4.61702	22.2979	6.23404	42.5319	214.409	-76.345	0	42.6137	21.1185
4.21393	22.2537	4.1791	77.8458	-234.456	-75.2086	0	107.18	35.4923
4.41791	22.2388	4.01493	59.2985	-200.365	-76.345	0	59.401	22.475
4.02105	22.2211	3.72632	76.6	103.045	-66.1177	0	130.424	35.2083
4.31624	22.1709	16.1197	72.8034	120.09	-74.0722	0	91.6841	36.4879
3.9	22.15	5.45	56.15	-296.956	-60.4359	0	95.5581	35.2367
4.38667	22.12	4.48	86.04	-248.092	-72.9359	0	125.259	39.4123
4.52688	22.1183	5.32258	58.2796	-224.228	-69.5268	0	109.763	33.504
4.3913	22.1087	4.46739	61.7609	-217.41	-69.5268	0	74.8969	27.5217
4.38462	22.1077	5.12308	50.2923	-340.138	-59.2995	0	103.306	36.774
4.21053	22.1053	4.10526	57	-258.319	-64.9813	0	117.511	34.6874
4.92771	22.0964	6.01205	70.1807	-312.865	-58.1631	0	178.203	39.2518
4.25641	22.0342	5.11111	53.3761	198.499	-63.845	0	91.6841	46.8582
4.28972	22	6.15888	47.2617	223.499	-63.845	0	194.99	43.4723
4.13462	21.9808	4.23077	76.3462	123.499	-64.9813	0	99.432	30.5464
4.34118	21.9647	14.6941	61.5294	158.727	-59.2995	0	36.1571	26.2721
4.13636	21.9545	6.86364	48.2727	155.318	-63.845	0	63.2749	33.9433
3.97727	21.9432	2.88636	91.9659	-270.819	-55.8904	0	126.55	40.2291
4.16883	21.9351	4.33766	45.4675	-284.456	-57.0268	0	107.18	44.3291
3.92593	21.9259	2.96296	78.6667	-148.092	-55.8904	0	24.5352	30.6748
4.36364	21.9091	6.72727	57.5455	-203.774	-64.9813	0	125.259	48.4754
4.19205	21.8874	4.76159	75.3907	-242.41	-60.4359	0	167.872	37.7341
4.40299	21.8657	2.97015	82.1343	-136.728	-59.2995	0	15.4959	22.3402
4.26957	21.8522	4.6087	69.087	-168.546	-58.1631	0	193.699	50.2377
3.97479	21.7647	3.37815	59.4454	-187.865	-58.1631	0	113.637	29.399
4.27957	21.7527	5.94624	73.7527	129.181	-59.2995	0	85.2275	40.4908
4.15306	21.7347	12.7551	61.9694	-179.91	-59.2995	0	50.3617	25.0796
4.01429	21.7143	3.02857	93.4714	191.681	-58.1631	0	74.8969	35.7306
4.04124	21.6907	2.96907	66.4948	138.272	-59.2995	0	82.6448	29.6478
4.21569	21.6471	4.45098	41.8824	113.272	-54.754	0	59.401	29.9142
4.33071	21.6378	3.82677	59.7323	176.909	-57.0268	0	85.2275	31.5297
4.42857	21.6154	4.36264	62.033	-328.774	-51.3449	0	125.259	35.7199
4.15714	21.6143	3.8	50.5714	215.545	-51.3449	0	107.18	35.4923
4.13953	21.6047	2.27907	36.6744	-218.546	-53.6177	0	126.55	40.2291
4.34615	21.5897	4.08974	67.4487	-144.683	-53.6177	0	12.9133	22.0893
3.64286	21.5714	3.07143	47.9286	-233.319	-49.0722	0	56.8183	15.8389
4.23214	21.5714	4.33929	54.7321	-344.683	-53.6177	0	36.1571	21.6475
4.216	21.56	6.008	63.768	-259.456	-46.7995	0	247.934	42.8333
4.27586	21.5517	15.2069	50.6552	-137.865	-52.4813	0	71.0229	28.1186
4.34247	21.5205	2.83562	58.4384	143.954	-45.6631	0	133.007	27.9848
4.26168	21.4766	5.03738	51.8972	-290.137	-52.4813	0	36.1571	32.3135
4.33117	21.4675	3.82468	58.0844	157.59	-47.9359	0	127.841	37.2081
4	21.4667	13.0667	46.9333	223.499	-51.3449	0	61.9836	21.4166
4.2549	21.4248	4.95425	99.2484	-319.683	-49.0722	0	89.1014	34.4612
4.11765	21.4118	2.29412	89.3529	-240.137	-50.2086	0	56.8183	20.5632
4.07692	21.4	3.66923	59.0615	-228.774	-46.7995	0	56.8183	31.9225
4.53488	21.3953	7.23256	51.7791	-179.91	-51.3449	0	68.4402	22.9811
4.38983	21.3898	7	66.8305	109.863	-44.5268	0	60.6923	31.229
4.15054	21.3656	6.93548	68.1935	116.681	-47.9359	0	71.0229	28.1186
3.89333	21.36	3.05333	65.1067	132.59	-45.6631	0	152.376	33.7527
3.83019	21.3396	2.98113	66.3019	200.772	-44.5268	0	56.8183	31.9225
4.06522	21.2935	4.97826	52.1522	-340.138	-43.3904	0	116.219	33.9292
4.06957	21.287	3.62609	63.7304	-299.228	-43.3904	0	60.6923	31.229
3.90909	21.2727	3.36364	86.0909	12.1356	-36.5722	0	78.7708	34.5882
4.25	21.25	3	98.5	-284.456	-45.6631	0	85.2275	40.4908
4	21.2179	4.69231	75.5	-275.365	-44.5268	0	19.3699	25.4469
4.3125	21.2083	2.97917	64.0208	-237.865	-45.6631	0	20.6612	21.7528
4.28125	21.2031	2.09375	69.0156	-309.456	-36.5722	0	140.754	49.767
4.04444	21.1778	3.94444	96.9778	-181.046	-43.3904	0	98.1407	33.1885
3.97333	21.16	2.69333	107.36	208.727	-37.7086	0	121.385	33.5446
4.46429	21.1429	5.21429	51.75	168.954	-38.8449	0	29.7005	17.727
4.21739	21.1304	6	70.4348	3.0447	-27.4813	0	144.628	25.8546
4.19118	21.1176	3.80882	75.6029	-325.365	-41.1177	0	86.5188	36.7255
4.4125	21.1125	8.2625	60.75	148.499	-38.8449	0	76.1882	36.9733
4.2381	21.0952	6.04762	56.1429	222.363	-39.9813	0	82.6448	33.5103
4.72881	21.0678	7.44068	55.9831	121.227	-35.4358	0	121.385	40.9745
4.5	21.0312	3.53125	62.4062	-278.774	-39.9813	0	64.5663	30.5305
4.32955	21.0227	4.81818	72	193.954	-26.3449	0	225.982	43.5635
3.98182	21.0182	5.39091	72.7455	-271.956	-34.2995	0	107.18	35.4923
4.15789	21.0105	4.33684	104.853	-296.956	-35.4358	0	112.345	23.8204
4.05882	21	2.94118	59.2471	196.227	-38.8449	0	36.1571	32.3135
4.23077	20.9846	4.70769	51.9846	-239.001	-29.754	0	139.463	30.7678
3.45	20.975	5.025	52.875	-231.046	-32.0267	0	105.889	31.1807
4.17647	20.9706	3.32353	46.9265	176.909	-27.4813	0	76.1882	32.3573
4.21008	20.958	3.58824	87.958	-233.319	-38.8449	0	12.9133	22.0893
3.98214	20.9107	6.30357	71.9286	228.045	-30.8904	0	81.3535	22.8056
4.19	20.89	2.7	80.01	-290.137	-32.0267	0	94.2667	24.7118
4.32468	20.8701	9.54545	49.5065	-256.047	-33.1631	0	178.203	39.2518
3.96491	20.8596	5.21053	67.0702	14.4083	-30.8904	0	36.1571	12.9273
4.63529	20.8588	10.8706	50.7176	105.318	-29.754	0	83.9361	30.5815
4.48571	20.8571	7.17143	64.0286	168.954	-35.4358	0	37.4484	23.2214
4.28571	20.8571	7.21429	62.5714	60.9993	-18.3904	0	183.368	45.0219
4.1	20.85	6	54.2	-332.183	-28.6176	0	43.9051	22.4178
4.2	20.8	2.98	102.36	91.6812	-21.7995	0	117.511	31.4377
4.32099	20.7778	6.03704	109.296	75.7721	-22.9358	0	95.5581	35.2367
4.10811	20.7748	6.18018	60.6216	-323.092	-27.4813	0	98.1407	33.1885
4.1831	20.7606	3.38028	61.9859	-327.637	-29.754	0	16.7872	19.1134
4.29703	20.7525	5.53465	91.8713	213.272	-26.3449	0	77.4795	29.4524
4.36957	20.7174	6.84783	78.3913	147.363	-28.6176	0	104.597	42.2185
4.45556	20.6778	3.91111	56.6	139.408	-22.9358	0	87.8101	42.982
4.20238	20.6548	14.119	64.4048	129.181	-24.0722	0	54.2357	34.2085
4.16667	20.6389	3.49074	83.7222	-334.456	-21.7995	0	51.653	31.0281
4.41379	20.6207	5.31034	96.931	16.6811	-26.3449	0	78.7708	26.9335
3.9823	20.6018	4.89381	59.5841	-304.91	-21.7995	0	90.3928	31.5303
4.27778	20.5926	6.10185	76.2037	116.681	-21.7995	0	96.8494	32.3209
3.84375	20.5781	3.70312	40.5938	-296.956	-24.0722	0	67.1489	25.1348
3.91892	20.5225	5.59459	50.7928	117.818	-27.4813	0	18.0786	16.6545
4.24599	20.4973	4.69519	58.7433	-287.865	-21.7995	0	99.432	30.5464
4.32653	20.4898	4.81633	66.5714	204.181	-21.7995	0	59.401	25.841
4.05263	20.4737	3.86842	59.1579	-266.274	-19.5267	0	95.5581	31.4648
3.86667	20.4381	3.29524	63.1238	223.499	-21.7995	0	68.4402	29.8357
4.12048	20.4217	3.21687	93.6265	-315.137	-18.3904	0	91.6841	32.4376
4.35537	20.4215	5.42149	83.7934	-275.365	-19.5267	0	73.6055	30.2008
3.6125	20.4	3.65	61.3375	-9.45531	-12.7085	0	86.5188	36.7255
4.12727	20.3818	2.36364	112.527	-246.956	-12.7085	0	7.74795	32.572
4.32031	20.3516	4.10938	58.7266	212.136	-12.7085	0	130.424	35.2083
4.15447	20.3333	3.17073	73.5285	126.908	-16.1176	0	73.6055	34.5091
3.8	20.2889	2.91111	50.7556	97.363	-13.8449	0	95.5581	35.2367
4.30357	20.2857	5.94643	44.4821	187.136	-14.9813	0	78.7708	30.4424
4.56757	20.2613	7.07207	54.5946	-234.456	-8.16308	0	218.234	46.8678
4.22917	20.25	2.39583	106.021	-253.774	-13.8449	0	15.4959	31.8086
4.5	20.25	5.5	68	82.5902	-11.5722	0	144.628	43.2951
4.28788	20.197	3.83333	65.5758	228.045	-12.7085	0	71.0229	28.1186
4.4	20.1875	5.225	63.0625	142.818	-9.29945	0	161.416	44.961
4.27966	20.1864	4.04237	67.2542	-324.228	-9.29945	0	107.18	39.5838
4.25926	20.1852	4.25926	79.4074	49.6357	2.0642	0	157.542	36.0798
4.2037	20.1667	3.14815	106.556	74.6357	-14.9813	0	32.2831	25.7601
4.36986	20.1644	7.21918	52.3973	155.318	-5.89035	0	72.3142	29.1504
4.26582	20.1519	4.60759	57.4684	-301.501	-12.7085	0	45.1964	23.7559
3.63768	20.1449	3.50725	49.0145	22.3629	-4.75399	0	112.345	38.9957
4.40476	20.1429	6.37302	61.7619	90.5448	-14.9813	0	18.0786	22.1671
4.30275	20.1376	3.09174	69.8257	121.227	-9.29945	0	183.368	41.5603
4.31034	20.1264	7.14943	83.5402	108.727	-9.29945	0	14.2046	26.7281
4.46154	20.1231	10.6154	53.3538	205.318	-13.8449	0	29.7005	27.2319
4	20.1143	5.85714	53.1143	-317.41	-13.8449	0	14.2046	18.772
3.82558	20.0233	4.15116	47.814	-283.319	-7.02672	0	179.494	36.8373
4.18841	20.0145	2.69565	96.3478	-268.547	-12.7085	0	3.87398	37.6991
4.13415	20.0122	7.64634	51.1585	-262.865	-8.16308	0	145.92	33.6826
3.95385	19.9846	3.13846	64.8769	-8.31895	-5.89035	0	109.763	20.79
4.11111	19.9732	4.11877	70.9502	8.72652	-5.89035	0	152.376	43.8202
4.35165	19.967	7.9011	70.0659	-336.728	-7.02672	0	82.6448	33.5103
4.01493	19.9179	2.13433	85.2985	32.5902	3.20057	0	68.4402	29.8357
4.20833	19.9167	4.66667	44.7917	64.4084	-8.16308	0	73.6055	30.2008
4.11538	19.8846	2.71154	108.385	-312.865	-4.75399	0	71.0229	36.942
4.01136	19.8636	4.09091	53.5682	221.227	-5.89035	0	61.9836	28.1369
4.16327	19.8469	2.41837	57.9388	-53.7735	2.0642	0	61.9836	28.1369
4.13889	19.8333	4.69444	48.3611	-250.365	-9.29945	0	112.345	21.7798
4.27941	19.8235	15.5294	57.4853	101.908	-4.75399	0	104.597	33.8025
4.14545	19.7636	6.74545	65.4	-301.501	-7.02672	0	68.4402	26.1108
3.98701	19.7532	5.94805	45.3247	40.5447	5.4733	0	89.1014	30.6359
4.75	19.75	3.25	58	-341.274	0.927838	0	89.1014	30.6359
4.09639	19.747	2.93976	79.747	-242.41	2.0642	0	100.723	31.3449
4.29412	19.7451	4.92157	92.7255	-293.547	-1.34489	0	49.0704	28.0028
4	19.7391	6.19565	66.6087	168.954	10.0188	0	148.502	38.055
3.98333	19.7333	6.21667	50.5333	72.363	4.33693	0	166.581	43.8963
4.16667	19.6905	2.60714	70.9048	60.9993	-0.208527	0	123.967	34.9872
4.28916	19.6867	3.77108	64.5422	229.181	-1.34489	0	27.1178	22.7018
4.31579	19.6842	10.5263	77.4737	91.6812	2.0642	0	34.8658	30.0466
4.01031	19.6701	4.43299	53.7216	142.818	-0.208527	0	12.9133	22.0893
4.1134	19.6701	2.82474	68.3814	181.454	6.60966	0	85.2275	35.6374
4.44444	19.6667	5.85185	44.5556	-275.365	2.0642	0	114.928	36.7315
3.98039	19.6667	5.03922	56.8824	-57.1826	10.0188	0	219.525	47.4241
4.19079	19.6645	3.23026	68.3684	-11.728	3.20057	0	138.172	36.0311
3.86047	19.6628	2.5814	52.5233	1.90833	5.4733	0	158.833	36.6737
4.14286	19.6531	3.02041	58.6939	107.59	3.20057	0	120.093	40.1074
4.11765	19.6471	4.82353	58.4118	138.272	4.33693	0	107.18	39.5838
4.64198	19.642	10.9136	76.8148	117.818	3.20057	0	69.7316	30.9722
4.03333	19.6333	4	52.6667	25.772	2.0642	0	47.779	26.5484
4.31959	19.6186	3.18557	47.4845	148.499	2.0642	0	76.1882	32.3573
4.21918	19.6164	4.79452	60	-316.274	5.4733	0	99.432	34.0677
4.46753	19.6104	12.3117	53.3636	-328.774	3.20057	0	89.1014	44.2555
4.17391	19.6087	3.34783	45.2609	-259.456	6.60966	0	193.699	50.2377
4.3913	19.5978	3.32609	56.087	82.5902	7.74603	0	92.9754	33.3578
4.1129	19.5968	6.17742	58.0806	-296.956	4.33693	0	76.1882	28.4789
4.13	19.58	3.29	75.85	128.045	4.33693	0	83.9361	39.2731
4.19231	19.5769	3.57692	67.8846	207.59	14.5642	0	112.345	35.0992
4.28571	19.5714	2.71429	91.0571	96.2266	10.0188	0	89.1014	30.6359
3.83186	19.5664	4.21239	56.5398	-228.774	10.0188	0	27.1178	22.7018
4.08197	19.5656	3.95082	54.1803	-286.728	6.60966	0	67.1489	33.0218
4.22535	19.4789	3.05634	98.8451	218.954	15.7006	0	74.8969	41.0819
4.08197	19.4754	4.83607	76.0328	196.227	15.7006	0	86.5188	28.8856
4.12281	19.4474	4.33333	53.0614	149.636	11.1551	0	127.841	37.2081
4.2	19.4353	3.96471	68.1529	-278.774	10.0188	0	76.1882	32.3573
3.63333	19.4333	3.33333	54.1333	16.6811	16.8369	0	131.715	43.5802
4.05479	19.411	5.53425	73.6164	-341.274	13.4279	0	113.637	35.9107
4	19.4	6.28571	62.4	-304.91	15.7006	0	71.0229	28.1186
4.01471	19.3824	2.85294	56.75	89.4084	8.88239	0	32.2831	25.7601
4.06	19.38	4.08	66.49	-312.865	15.7006	0	87.8101	29.7543
4.26087	19.3768	4.95652	59.5652	-65.1372	14.5642	0	29.7005	27.2319
4.53261	19.3696	4.98913	60.8696	157.59	12.2915	0	24.5352	30.6748
4	19.3636	3	51.2045	-300.365	8.88239	0	43.9051	31.9191
4.34483	19.3621	4.87931	55.3966	-246.956	15.7006	0	105.889	43.2673
4.15789	19.3421	3.47368	45.5	-231.046	16.8369	0	135.589	38.0523
4.14634	19.3415	2.65854	60.3902	38.272	14.5642	0	109.763	27.4287
4.21277	19.3404	4.48936	59.4468	24.6356	15.7006	0	16.7872	26.2187
4.30189	19.3396	3.62264	70.717	185.999	16.8369	0	118.802	43.6068
4.15528	19.3168	3.32298	79.8944	51.9084	15.7006	0	126.55	30.2247
3.7037	19.2963	2.59259	83.963	133.727	15.7006	0	85.2275	35.6374
3.77083	19.2917	4	50.3333	121.227	15.7006	0	51.653	26.3822
4.03509	19.2895	2.72807	67.3158	-329.91	21.3824	0	136.88	38.7806
4.07143	19.2857	5.21429	48.5	-289.001	17.9733	0	61.9836	32.572
4.42105	19.2807	4.21053	60.2982	75.7721	17.9733	0	116.219	37.5615
4.10084	19.2773	3.27731	65.8655	98.4994	16.8369	0	89.1014	34.4612
4.66667	19.2667	3.13333	52.8	-295.819	23.6551	0	123.967	34.9872
4.06452	19.2581	3.32258	58.5806	-253.774	23.6551	0	121.385	40.9745
4.13402	19.2577	4.06186	75.0309	-264.001	21.3824	0	107.18	35.4923
4.69231	19.2308	3.61538	59.4615	-276.501	19.1097	0	103.306	41.1825
4.4	19.2286	2.68571	53.1333	-23.0917	27.0642	0	24.5352	30.6748
4.14563	19.2136	5.21359	54.4078	-29.9099	24.7915	0	36.1571	21.6475
3.88	19.2	3.64	130.8	62.1357	21.3824	0	96.8494	36.1955
4.4375	19.1875	3	56.9375	154.181	16.8369	0	20.6612	21.7528
4.22727	19.1818	5.54545	95.8864	5.31743	23.6551	0	120.093	44.5599
4.14516	19.1452	2.96774	58.2742	-10.5917	21.3824	0	104.597	42.2185
3.78571	19.1429	3.14286	70.6429	107.59	22.5188	0	68.4402	34.3041
4.11628	19.1395	3.67442	66.0698	149.636	17.9733	0	15.4959	31.8086
4.12903	19.129	7.54839	56.043	90.5448	28.2006	0	108.471	36.3527
3.88333	19.1083	8.58333	48.5833	-317.41	24.7915	0	105.889	34.6422
4.40426	19.1064	3.48936	69	156.454	23.6551	0	87.8101	33.4696
4.25	19.0625	5.25	94.9375	173.499	22.5188	0	78.7708	34.5882
4.14286	19.0476	3.85714	52.8095	137.136	25.9279	0	69.7316	30.9722
3.94286	19.0286	3.34286	59.7714	203.045	24.7915	0	120.093	40.1074
3.91667	19	4.41667	58.5	-343.547	22.5188	0	14.2046	18.772
4.375	18.9896	4.04167	55.4479	215.545	21.3824	0	15.4959	22.3402
4.11364	18.9545	4.70455	54.4545	209.863	31.6097	0	169.164	45.268
4.22807	18.9474	4.14035	56.614	-286.728	29.337	0	91.6841	36.4879
4.11881	18.9406	7.51485	51.0198	121.227	29.337	0	102.015	32.1538
4.18667	18.9333	3.88	58.4533	49.6357	22.5188	0	7.74795	32.572
3.96	18.92	4.46	42.48	-0.364395	33.8824	0	156.25	38.6206
4.56627	18.9036	3.62651	41.4699	-336.728	31.6097	0	78.7708	30.4424
3.98039	18.902	2.47059	98.2353	182.59	28.2006	0	104.597	33.8025
4.27586	18.8793	3.05172	72.069	78.0448	27.0642	0	107.18	31.9459
4.43182	18.8636	6.63636	47.9886	-308.319	35.0188	0	126.55	36.4602
4.04762	18.8571	5.52381	51.8571	-343.547	33.8824	0	83.9361	30.5815
4.27848	18.8354	3.68354	68.9873	-259.456	32.7461	0	92.9754	33.3578
4.24818	18.8321	2.44526	59.6642	103.045	31.6097	0	122.676	37.8038
4.25641	18.8205	2.35897	77.9487	21.2265	36.1552	0	202.738	43.5584
4.09375	18.8125	2.96875	89.1875	192.818	36.1552	0	148.502	45.6455
3.82474	18.7732	4.19588	69.8763	34.8629	36.1552	0	55.527	26.1396
4.2973	18.7568	3.37838	58.5135	168.954	31.6097	0	99.432	34.0677
4.2	18.7548	2.94839	68.6065	46.2266	35.0188	0	170.455	42.237
4.03704	18.7531	3.58025	64.5185	60.9993	33.8824	0	129.133	41.8879
4.1194	18.7463	4.38806	56.8657	154.181	33.8824	0	123.967	38.6039
4.01639	18.7377	3.30328	78.8197	-270.819	32.7461	0	92.9754	33.3578
4.10101	18.7374	3.20202	61.2929	138.272	37.2915	0	211.777	55.4357
4.02817	18.7183	4.50704	50.9014	-11.728	36.1552	0	108.471	29.5561
4.21429	18.7143	4.32143	49.4286	-294.683	33.8824	0	46.4877	25.1327
4.44538	18.7059	5.03361	62.7059	-323.092	32.7461	0	64.5663	30.5305
4.34694	18.6939	4.95918	47.4898	-19.6826	39.5642	0	83.9361	34.5657
4.42857	18.6735	4.61224	87.6837	82.5902	38.4279	0	91.6841	28.9653
4.16667	18.6528	4.16667	57.6528	-281.047	36.1552	0	41.3224	28.2743
4.10784	18.6471	9	48.6275	181.454	33.8824	0	3.87398	37.6991
4.06452	18.6452	3.51613	89.3226	-300.365	44.1097	0	125.259	39.4123
4.27273	18.6364	4.77273	71.5909	-290.137	40.7006	0	78.7708	30.4424
4.11607	18.625	3.5625	89.8661	230.318	44.1097	0	2.58265	56.5487
3.92308	18.6154	6.30769	62.8462	68.9539	39.5642	0	122.676	37.8038
4.55435	18.6087	9.25	63.8587	120.09	41.837	0	89.1014	27.3564
4.08397	18.6031	2.37405	59.084	106.454	40.7006	0	76.1882	25.1963
3.72	18.6	2.84	92.68	162.136	41.837	0	54.2357	24.938
4.30952	18.5952	6.64286	65.3571	166.681	39.5642	0	29.7005	34.623
4.07246	18.5942	2.28986	87.2174	222.363	45.2461	0	58.1096	28.6278
3.90361	18.5904	3.26506	72	208.727	42.9733	0	116.219	41.7314
4.10526	18.5639	4.04511	78.4662	-265.137	41.837	0	127.841	30.8447
4.38095	18.5238	2.95238	42.8095	-336.728	41.837	0	65.8576	31.764
4.21649	18.5155	3.80412	58.3608	153.045	45.2461	0	111.054	30.9803
4.01515	18.5	3.07576	100.288	145.09	44.1097	0	37.4484	19.3598
3.875	18.5	3.10417	64.5625	87.1357	40.7006	0	20.6612	21.7528
4.16393	18.4754	4.86885	56.7377	145.09	40.7006	0	5.1653	28.2743
4.22917	18.4688	4.75	68.9792	-118.546	54.337	0	123.967	31.8086
3.86364	18.4636	3.49091	68.7364	7.59016	48.6552	0	175.62	38.1223
3.9	18.45	3.56667	52.2667	171.227	41.837	0	38.7398	20.718
4.26042	18.4375	5.20833	60.7396	184.863	42.9733	0	9.03928	25.6563
3.47368	18.4211	3.89474	66.1053	-321.956	52.0643	0	135.589	31.7245
4.46914	18.4198	6.32099	54.1605	-310.592	48.6552	0	64.5663	30.5305
3.95349	18.4186	3.26744	76.9302	40.5447	44.1097	0	82.6448	26.3568
4.83333	18.4167	7.5	49.0833	-345.819	45.2461	0	12.9133	22.0893
4.25424	18.4153	7.39831	63.2712	55.3175	50.9279	0	111.054	42.497
3.80769	18.4038	2.65385	46.3462	-9.45531	47.5188	0	156.25	35.4908
4.15	18.4	3.025	52.65	-271.956	47.5188	0	81.3535	36.8935
4.2069	18.3103	2.89655	68.3793	173.499	47.5188	0	69.7316	23.8565
4.23611	18.3056	4.63889	87.3056	-277.637	54.337	0	126.55	36.4602
3.93269	18.25	3.47115	64.4135	-329.91	52.0643	0	85.2275	28.0298
3.90816	18.2347	3.89796	71.3469	104.181	52.0643	0	156.25	38.6206
4.11475	18.2295	3.96721	44.4426	-286.728	48.6552	0	72.3142	33.3089
4.38298	18.2021	5.2766	63.2979	188.272	50.9279	0	85.2275	28.0298
4	18.1875	3.8125	58.3125	81.4539	47.5188	0	71.0229	28.1186
4.07143	18.1786	5.07143	63.3333	181.454	48.6552	0	28.4092	16.219
4.2037	18.1667	7.87037	62.3333	-335.592	46.3824	0	14.2046	18.772
4.4	18.1333	6.91667	47.8	66.6811	54.337	0	118.802	43.6068
3.97917	18.125	9.29167	79.8333	95.0903	55.4734	0	32.2831	25.7601
4.22222	18.1111	6.15556	66.4667	37.1356	49.7915	0	73.6055	39.6775
3.89474	18.1053	2.05263	61.1053	91.6812	52.0643	0	3.87398	37.6991
4.18919	18.0811	2.51351	63.9595	-340.138	58.8824	0	182.077	40.977
4.23188	18.0725	5.34783	72.8986	209.863	53.2006	0	80.0622	31.4487
4.21875	18.0469	5.82812	52.4531	138.272	53.2006	0	140.754	45.1045
4.15126	18.0252	3.10084	64.4454	203.045	52.0643	0	37.4484	23.2214
4.13333	18.0133	4.37333	72.5467	84.863	57.7461	0	118.802	35.4539
4.2	18	4.8875	54.3125	-302.637	56.6097	0	76.1882	25.1963
3.72727	17.9545	5.31818	44.8636	226.909	54.337	0	76.1882	22.3994
4.36296	17.9407	4.74815	61.3259	-310.592	55.4734	0	65.8576	21.2794
4	17.9048	3.33333	92.7619	118.954	61.1552	0	129.133	31.471
3.80435	17.9022	4.94565	61.7826	162.136	56.6097	0	50.3617	21.5026
4.21053	17.8947	3.86842	72.5	125.772	56.6097	0	28.4092	19.9487
4.55556	17.8889	6.22222	70.7778	155.318	55.4734	0	45.1964	28.1995
4.08333	17.8889	3.30556	67.8611	20.0902	66.837	0	219.525	44.1166
4.06122	17.8878	4.33673	105.388	-8.31895	60.0188	0	153.668	34.3272
3.97531	17.8642	2.71605	54.2222	-16.2735	62.2915	0	58.1096	28.6278
4.21154	17.8269	4.5	66.3462	171.227	56.6097	0	126.55	33.1478
4	17.8088	2.91176	57.2794	30.3175	66.837	0	105.889	34.6422
4.44737	17.7982	4.64912	90.1053	197.363	64.5643	0	165.29	31.2377
4.33333	17.7879	2.69697	103.121	-290.137	61.1552	0	134.298	41.0614
4.35385	17.7769	3.00769	62.4385	133.727	61.1552	0	78.7708	23.9437
4.28235	17.7647	4.75294	69.8824	6.45379	61.1552	0	95.5581	22.9378
4.28571	17.7619	6.33333	46.8571	48.4993	62.2915	0	38.7398	24.8505
4.31183	17.7419	10.7097	60.2581	220.09	61.1552	0	103.306	32.973
4.18919	17.7297	3.39189	58.1757	74.6357	61.1552	0	50.3617	25.0796
4.01515	17.7273	3.21212	45.5303	55.3175	62.2915	0	118.802	32.1324
3.90909	17.7273	4.90909	49.4545	185.999	63.4279	0	100.723	34.9583
4.70175	17.7193	5.84211	55.4386	107.59	62.2915	0	87.8101	29.7543
3.77778	17.7037	5.09259	53.7407	206.454	60.0188	0	61.9836	28.1369
3.67391	17.6957	2.67391	55.4348	-275.365	71.3825	0	100.723	25.4846
4.15789	17.6842	1.84211	50.4211	42.8175	67.9734	0	120.093	40.1074
4.31579	17.6447	3.82895	51.6974	1.90833	66.837	0	69.7316	30.9722
4.32	17.64	3.48	78.4	148.499	65.7006	0	87.8101	37.83
4.21127	17.6338	5.52113	53.9577	-332.183	70.2461	0	42.6137	36.4927
4.23077	17.6154	4.29231	53.7231	100.772	67.9734	0	86.5188	28.8856
4.26471	17.5882	7.56863	78.3235	160.999	67.9734	0	91.6841	36.4879
4.12	17.5867	3.44	59.8133	140.545	65.7006	0	12.9133	15.514
4.28846	17.5769	2.96154	49.2885	-320.819	73.6552	0	125.259	35.7199
4.64583	17.5625	4.35417	75.3542	-300.365	72.5188	0	114.928	33.1794
4.24324	17.5541	3.2027	72.3919	68.9539	70.2461	0	60.6923	26.9768
4.22951	17.5082	5.27869	50.0164	78.0448	67.9734	0	73.6055	30.2008
4.3913	17.5	3.93478	50.5435	90.5448	73.6552	0	61.9836	21.4166
4.08333	17.5	3.16667	47.9167	171.227	71.3825	0	76.1882	36.9733
4.21642	17.4627	4.58955	69.0896	212.136	70.2461	0	89.1014	27.3564
3.84211	17.4474	3.13158	86.8684	133.727	69.1097	0	67.1489	28.7204
4.1375	17.4375	4.175	57.2625	-311.728	77.0643	0	46.4877	21.3696
4.27778	17.4259	5.5	50.4074	-287.865	71.3825	0	82.6448	29.6478
4.22807	17.4211	3.40351	66.7719	-279.91	72.5188	0	23.2439	27.5308
4.31034	17.3966	5.18966	53.3793	110.999	69.1097	0	27.1178	18.1764
4.18182	17.3818	3.58182	66.7273	48.4993	75.9279	0	126.55	30.2247
3.7931	17.3793	3.24138	48.1724	-342.41	75.9279	0	81.3535	32.4713
4.34343	17.3737	4.15152	64.1111	85.9993	74.7916	0	24.5352	23.6274
4.25532	17.3723	6.81915	60.6809	220.09	72.5188	0	81.3535	32.4713
4.45161	17.3548	3.48387	60.6452	57.5902	78.2007	0	91.6841	28.9653
4.13462	17.3462	2.69231	55.2308	126.908	75.9279	0	139.463	54.0886
4.1039	17.3247	3.22078	77.961	176.909	77.0643	0	87.8101	33.4696
4.47619	17.3095	3.58333	60.5476	34.8629	73.6552	0	47.779	31.5144
4.09211	17.3026	3	64.3289	-117.41	88.4279	0	118.802	32.1324
4.28571	17.2857	5.54762	50.4524	71.2266	77.0643	0	73.6055	34.5091
4.22222	17.2778	7.95833	54.2083	112.136	74.7916	0	87.8101	33.4696
4.15294	17.2706	2.58824	58.4235	97.363	73.6552	0	45.1964	23.7559
4.41892	17.2703	3.5	46.5946	-73.0918	90.7007	0	173.038	40.0919
3.81022	17.2628	3.64964	82.3942	-9.45531	85.0188	0	148.502	32.0583
4.05556	17.2407	4.03704	65.963	143.954	77.0643	0	113.637	35.9107
4.13534	17.2331	3.63158	60.218	191.681	77.0643	0	36.1571	26.2721
4.19231	17.2308	2.55128	70.9615	81.4539	86.1552	0	152.376	36.7293
4.05714	17.2286	3.4	59.9	164.409	83.8825	0	206.612	42.0088
4.21711	17.2171	2.77632	53.3553	182.59	83.8825	0	117.511	38.4009
3.84	17.2133	3.58667	50.5067	-328.774	79.337	0	61.9836	32.572
4.30769	17.1923	4.84615	49.2308	-179.91	99.7916	0	131.715	39.4973
3.89922	17.1783	1.89922	62.3411	-166.274	92.9734	0	69.7316	35.6108
4.225	17.175	3.9875	50.3	222.363	82.7461	0	125.259	35.7199
4.10938	17.1562	6.67188	47.9531	207.59	81.6097	0	71.0229	36.942
4.25926	17.1481	2.33333	44.9259	195.09	82.7461	0	86.5188	32.4924
4.2381	17.1429	2.71429	67.9048	-299.228	81.6097	0	81.3535	32.4713
4.42857	17.1429	3.71429	52.1429	104.181	82.7461	0	49.0704	20.4141
4.28736	17.1379	3.42529	108.494	150.772	81.6097	0	27.1178	28.8634
4.24194	17.1129	5.20968	62.6452	4.18106	89.5643	0	122.676	34.2621
3.91111	17.1111	3.03333	54.0444	18.9538	87.2916	0	123.967	42.7367
4.42308	17.1026	4.67949	55.6795	26.9084	85.0188	0	37.4484	28.1822
4.41176	17.0735	5.42647	58.4412	96.2266	80.4734	0	40.0311	26.5348
4.33333	17.069	4.16092	88.3103	-160.592	97.5189	0	90.3928	35.4673
3.84615	17.0615	3.16923	61.5385	-316.274	86.1552	0	122.676	37.8038
4.30435	17.0109	13.25	60.0978	-340.138	86.1552	0	73.6055	39.6775
3.97297	17	2.67568	64.027	112.136	82.7461	0	47.779	26.5484
4.14706	16.9853	3.94118	79.25	-328.774	89.5643	0	98.1407	33.1885
4.26	16.95	5.24	76.53	124.636	88.4279	0	94.2667	34.2908
4.31579	16.9474	4.31579	58.2105	-294.683	88.4279	0	77.4795	33.4635
4.82609	16.9391	8.3913	58.9913	66.6811	86.1552	0	104.597	37.6991
3.97297	16.9324	2.87838	85.7162	-289.001	97.5189	0	120.093	36.2288
4.29688	16.9219	4.10938	50.8281	-176.501	95.2461	0	20.6612	21.7528
3.95614	16.9211	3.85965	53.7105	40.5447	90.7007	0	129.133	31.471
4.4918	16.918	5.68852	49.5082	-306.047	90.7007	0	56.8183	27.3696
4.34783	16.913	4.6087	43.5217	54.1811	97.5189	0	171.746	29.0271
4.07547	16.8962	3.5283	101.066	137.136	97.5189	0	74.8969	31.2698
3.88889	16.8889	2.88889	59.2222	103.045	91.837	0	245.352	39.3248
4.01887	16.8868	5.16981	59.8113	48.4993	90.7007	0	41.3224	23.5725
4.03175	16.8571	3.5873	78.4762	151.909	95.2461	0	116.219	37.5615
3.69369	16.8288	3.66667	53.7748	220.09	94.1098	0	138.172	39.5157
3.95556	16.8	2.75556	71.8444	-279.91	96.3825	0	7.74795	18.8496
4.15476	16.7976	4.89286	55.0476	190.545	90.7007	0	56.8183	17.9959
4.28814	16.7797	2.67797	65	-7.18258	97.5189	0	134.298	45.306
4.02381	16.7619	4.61905	44.5952	-120.819	97.5189	0	77.4795	33.4635
4.25	16.75	4.5	86.25	205.318	96.3825	0	109.763	33.504
4.05769	16.75	3.30769	92.2885	-312.865	94.1098	0	61.9836	37.9904
4.30864	16.7407	2.90123	58.2963	-278.774	102.064	0	78.7708	45.4417
4.0404	16.7071	2.9899	73.6061	168.954	98.6552	0	133.007	44.4389
3.89286	16.7024	7.25	45.6548	-343.547	96.3825	0	67.1489	28.7204
4.20238	16.7024	2.5119	65.119	-300.365	95.2461	0	58.1096	33.39
4.21569	16.6863	2.84314	96.3529	-116.274	107.746	0	120.093	32.8347
4.06522	16.6848	3.63043	55.1087	75.7721	100.928	0	147.211	40.8997
4.24138	16.6552	2.58621	58.0345	-333.319	99.7916	0	86.5188	32.4924
4.0375	16.65	5.125	62.35	-66.2736	94.1098	0	20.6612	21.7528
4.22656	16.6328	3.10938	61.4297	-143.546	111.155	0	193.699	46.375
3.9542	16.6107	3.73282	67.5344	13.272	100.928	0	77.4795	26.0576
4.01	16.6	3.99	71.19	122.363	97.5189	0	69.7316	35.6108
3.89216	16.598	2.28431	61.7647	191.681	96.3825	0	78.7708	17.2551
3.87671	16.589	3.60274	43.0411	37.1356	102.064	0	120.093	32.8347
4.17647	16.5882	4.17647	52.0882	130.318	102.064	0	83.9361	39.2731
4.41509	16.5849	3.26415	53.7925	183.727	102.064	0	40.0311	26.5348
4.18681	16.5604	3.46154	48.4615	-316.274	100.928	0	67.1489	22.122
4.25581	16.5581	4.81395	70.0233	195.09	110.019	0	157.542	46.8414
3.97849	16.5484	4.07527	48.0968	1.90833	105.473	0	46.4877	29.8339
4.09615	16.5385	4.84615	89.9615	60.9993	104.337	0	80.0622	24.7352
4.35227	16.5341	2.64773	71.8523	-304.91	103.201	0	74.8969	35.7306
4.05941	16.505	4.21782	74.7129	-187.865	111.155	0	184.66	45.6583
4.01667	16.5	4.38333	85.2167	91.6812	105.473	0	104.597	37.6991
4.09091	16.4545	2.58586	56.1212	146.227	105.473	0	131.715	39.4973
4.375	16.4375	3.4375	50.5625	-321.956	102.064	0	10.3306	21.1027
4.33333	16.4167	3.44444	53.8333	-170.819	107.746	0	163.998	39.0978
4.09302	16.3953	4.51163	80.1008	-127.637	111.155	0	87.8101	33.4696
4.25	16.3929	3.73214	58.5	214.409	106.61	0	116.219	33.9292
4.13433	16.3433	3.31343	67.3881	115.545	103.201	0	92.9754	37.523
4.44186	16.3256	4.67442	80.5465	-325.365	107.746	0	98.1407	33.1885
4.75	16.3125	7.4375	64.9375	181.454	106.61	0	56.8183	27.3696
4.38235	16.3088	3.45588	59.5882	-345.819	107.746	0	5.1653	28.2743
4.25	16.3077	2.88462	67.6154	200.772	102.064	0	15.4959	31.8086
4.09091	16.2893	2.89256	97.1653	-285.592	110.019	0	126.55	36.4602
4.33333	16.2738	2.94048	62.5	228.045	112.292	0	55.527	22.5804
4.10667	16.2667	3.70667	71.4667	-301.501	110.019	0	116.219	30.7505
4.36111	16.25	2.83333	111.278	165.545	108.883	0	85.2275	31.5297
4.42029	16.2391	6.14493	87.1739	8.72652	114.564	0	204.029	44.115
4.08421	16.1474	5.27368	59.3474	103.045	113.428	0	113.637	44.4966
4.49091	16.1273	2.69091	56.5273	-337.865	112.292	0	139.463	40.2578
4.04	16.12	3.26	69.24	34.8629	111.155	0	123.967	24.3103
4.35227	16.1023	4.38636	50.3636	81.4539	119.11	0	337.036	37.5126
4.25	16.0833	5.33333	91.1667	-161.728	116.837	0	178.203	31.2506
4.22	16.07	21.11	64.03	-104.91	120.246	0	184.66	31.216
4.43548	16.0645	2.72581	74.5	28.0447	113.428	0	47.779	26.5484
4.27481	16.0305	4.12214	60.9542	115.545	113.428	0	68.4402	22.9811
4.19149	16.0213	3.55319	56.3298	-315.137	114.564	0	15.4959	31.8086
4.32584	16	4.55056	73.0562	42.8175	113.428	0	28.4092	24.9154
3.25	16	2.25	72.75	57.5902	112.292	0	59.401	19.6691
3.5	16	6.28571	53.7143	-52.6372	127.064	0	86.5188	32.4924
4.28571	16	3.93878	48.5102	-310.592	119.11	0	94.2667	34.2908
5.66667	15.9677	4.22581	71.8065	206.454	115.701	0	46.4877	29.8339
4.46154	15.9487	7.05128	63.0513	180.318	113.428	0	50.3617	35.0134
4.31915	15.9362	5.57447	86.6383	-293.547	119.11	0	129.133	37.9636
4.17808	15.9315	6.24658	93.2466	64.4084	117.973	0	133.007	23.6876
4.12987	15.9221	3.61039	59.0519	174.636	115.701	0	21.9525	32.6851
3.97297	15.9189	3.94595	44.8919	-329.91	114.564	0	28.4092	31.6777
4.25	15.9167	5.13889	82.3056	160.999	120.246	0	61.9836	32.572
3.88571	15.9143	8.51429	66.2571	187.136	119.11	0	91.6841	41.2416
4.08571	15.9143	4.58571	81.7857	-279.91	119.11	0	94.2667	30.6201
4.16129	15.9032	6.25806	49.8065	143.954	115.701	0	69.7316	27.1054
4.17647	15.8824	6.35294	57.9412	-200.365	127.064	0	131.715	39.4973
4.075	15.875	16.425	73.925	50.772	124.792	0	152.376	31.0893
4.46269	15.8657	5.02985	99.9403	-132.183	124.792	0	142.046	31.9178
4.21429	15.8571	3	91.1071	38.272	119.11	0	41.3224	28.2743
4.12698	15.8571	4.1746	68.3333	129.181	135.019	0	241.478	49.7428
4.06452	15.8495	5.16129	81.1398	116.681	124.792	0	154.959	45.3182
4	15.8469	2.82653	50.1837	-327.637	123.655	0	91.6841	36.4879
4.32857	15.8429	3.22857	51.8571	155.318	121.383	0	12.9133	22.0893
4.54118	15.8235	4.97647	77.8118	155.318	128.201	0	130.424	38.7267
4	15.8148	7	76.7037	225.772	128.201	0	134.298	34.039
4.17021	15.8085	2.76596	81.1277	1.90833	122.519	0	68.4402	39.7113
4.1978	15.7912	2.97802	95.9341	16.6811	122.519	0	37.4484	28.1822
4.28889	15.7889	4.55556	65.0444	-154.91	127.064	0	100.723	34.9583
4.27523	15.7706	4.86239	75.6422	32.5902	124.792	0	152.376	40.0663
4.03333	15.75	3.25	53.3	-181.046	124.792	0	123.967	34.9872
4.38235	15.7255	3.28431	68.0392	143.954	123.655	0	120.093	36.2288
4.1875	15.7188	2.92188	64.9219	-311.728	128.201	0	92.9754	33.3578
3.97959	15.7143	6.58163	109.796	-295.819	128.201	0	113.637	35.9107
4.30189	15.6981	3.41509	51.3585	12.1356	127.064	0	73.6055	30.2008
4.29231	15.6923	2.89231	62.6	-161.728	122.519	0	15.4959	22.3402
3.95139	15.6667	3.92361	83.8958	-189.001	127.064	0	33.5745	22.653
3.88785	15.6542	3.83178	79.8505	24.6356	129.337	0	16.7872	26.2187
4.28346	15.6535	5.9685	83.8583	-139.001	127.064	0	29.7005	27.2319
3.97297	15.6396	2.84685	68.973	63.272	125.928	0	81.3535	36.8935
3.7973	15.6216	3.67568	44.3243	92.8175	129.337	0	64.5663	30.5305
4.19718	15.6197	4.08451	49.9577	166.681	129.337	0	60.6923	31.229
4.32099	15.6049	2.61728	48.8395	179.181	129.337	0	46.4877	29.8339
4.38462	15.5812	3.71795	85.359	-344.683	127.064	0	11.6219	26.7081
4.25	15.5682	2.29545	69.2614	-278.774	130.473	0	96.8494	26.0844
3.69014	15.5634	4.26761	43.338	-285.592	129.337	0	72.3142	25.6563
4.28261	15.5435	3.43478	65.3696	104.181	131.61	0	86.5188	36.7255
3.76923	15.5	3.11538	46.1538	56.4539	130.473	0	34.8658	24.429
5.5	15.5	4	57	-333.319	138.428	0	90.3928	31.5303
3.82353	15.4804	2.7451	69.049	16.6811	133.883	0	129.133	34.5146
4.04211	15.4737	3.70526	49.1263	-324.228	132.746	0	87.8101	33.4696
4.04268	15.4634	2.70732	71.0854	184.863	131.61	0	72.3142	29.1504
4.29333	15.46	6.78667	76.98	-343.547	138.428	0	99.432	24.8353
3.96296	15.4444	3.50926	52.3796	-206.046	136.155	0	51.653	31.0281
4.17742	15.4355	6.90323	57.2581	5.31743	136.155	0	94.2667	34.2908
4.15152	15.4242	3.21212	46.0606	163.272	135.019	0	61.9836	28.1369
4.25806	15.4194	5.77419	59.4839	-149.228	138.428	0	49.0704	28.0028
3.86111	15.4167	3.30556	84.6111	-166.274	138.428	0	36.1571	32.3135
4.21488	15.4132	5.34711	48.6529	31.4538	135.019	0	85.2275	35.6374
4.56842	15.4105	5	83.7895	68.9539	136.155	0	45.1964	28.1995
3.85	15.4	5.56667	61.3333	-196.956	139.564	0	104.597	22.645
4.15517	15.3966	4.86207	71.2931	-126.501	141.837	0	64.5663	30.5305
4	15.3667	3.2	64.5111	-131.046	138.428	0	46.4877	29.8339
4.20253	15.3354	2.8038	59.5696	-298.092	136.155	0	71.0229	36.942
4	15.3333	6.66667	47.3333	59.8629	141.837	0	213.069	41.5597
4.33333	15.3333	4.33333	48	-2.63712	144.11	0	87.8101	37.83
4.2549	15.3333	4.27451	45	-243.546	145.246	0	23.2439	27.5308
4.20312	15.3281	5.20312	60.9844	-319.683	139.564	0	94.2667	27.4552
4	15.3231	5.33846	59.8615	72.363	144.11	0	76.1882	22.3994
4.5302	15.3087	6.77852	54.2752	80.3175	144.11	0	109.763	33.504
4.19643	15.3036	3.25	87.0179	208.727	146.383	0	65.8576	31.764
3.83333	15.2963	6.44444	58.1667	24.6356	139.564	0	85.2275	28.0298
4.45455	15.2909	3.8	55.3636	91.6812	144.11	0	109.763	37.2234
4.21429	15.2857	4.64286	117.786	100.772	142.973	0	80.0622	40.8289
4.04615	15.2769	3.30769	76.1385	182.59	141.837	0	131.715	39.4973
4.18182	15.2727	4.22727	48.5227	149.636	139.564	0	20.6612	28.9529
4.24	15.26	4.84	48.38	-139.001	148.655	0	161.416	32.2049
4.25	15.25	6.625	47.0625	118.954	146.383	0	116.219	18.0856
3.74825	15.2168	3.18182	58.965	155.318	144.11	0	82.6448	38.074
3.78378	15.2162	3.37838	60.6757	138.272	142.973	0	64.5663	35.3429
4.11765	15.1765	4.11765	48.1529	-306.047	147.519	0	78.7708	26.9335
4.23288	15.1644	4.69863	61.2055	-292.41	144.11	0	60.6923	36.424
4.1875	15.1625	3.475	63.3375	-192.41	144.11	0	30.9918	23.7405
4.17568	15.1622	3.90541	64.8378	166.681	141.837	0	87.8101	37.83
3.93333	15.15	3.48333	55.8667	39.4084	154.337	0	165.29	36.582
4.22523	15.1441	2.72072	97.8108	-175.365	150.928	0	77.4795	29.4524
4.125	15.1324	4.58824	85.4926	33.7266	146.383	0	69.7316	35.6108
4.42609	15.1217	3.15652	58.2174	214.409	147.519	0	18.0786	22.1671
4.18182	15.1136	2.81818	51.1591	110.999	150.928	0	103.306	26.8083
4.34091	15.0909	4.46212	80.2197	-314.001	148.655	0	98.1407	33.1885
4.38298	15.0851	3.04255	69.7234	-187.865	149.792	0	49.0704	20.4141
3.9589	15.0822	4.35616	53.4932	-149.228	145.246	0	95.5581	25.3935
3.87755	15.0816	3.18367	61	221.227	149.792	0	111.054	42.497
4.10811	15.0811	5.91892	67.4595	-326.501	148.655	0	90.3928	31.5303
4.07692	15.0769	4.46154	62.1538	122.363	145.246	0	24.5352	23.6274
4.70909	15.0727	3.90909	46.8545	143.954	145.246	0	3.87398	37.6991
4.35593	15.0678	3.16949	54.3729	-162.865	155.473	0	161.416	44.961
4.10606	15.0455	2.87879	70.8788	203.045	154.337	0	76.1882	32.3573
3.91045	15.0448	4.61194	55.194	-299.228	148.655	0	28.4092	19.9487
4.625	15.0357	4.32143	60.5536	-345.819	148.655	0	7.74795	18.8496
4.49123	15.0351	5.80702	81.9649	141.681	153.201	0	116.219	33.9292
4.40625	15.0312	6.20312	50.2812	166.681	153.201	0	131.715	39.4973
4.55	15.025	3.725	55.9875	49.6357	153.201	0	69.7316	27.1054
4.24242	15.0152	3.62121	61.7879	90.5448	153.201	0	47.779	26.5484
4.22642	15	4.49057	59.566	-208.319	164.564	0	169.164	45.268
4.2963	15	3.83333	64.2407	-319.683	154.337	0	49.0704	15.3374
4.21538	15	3.33846	61.8462	76.9084	150.928	0	7.74795	32.572
4.34091	14.9773	4.15909	55.3864	182.59	148.655	0	45.1964	17.318
4.02424	14.9636	3.98788	63.4848	132.59	158.883	0	92.9754	37.523
4.075	14.9625	3.5875	85.5875	196.227	157.746	0	73.6055	34.5091
4.21875	14.9531	2.89062	44.2188	65.5448	154.337	0	86.5188	41.7271
4.20339	14.9492	5.59322	57.4237	125.772	154.337	0	56.8183	27.3696
4.125	14.9286	3.875	64.125	176.909	161.155	0	158.833	31.1826
4.22388	14.9254	4.37313	46.3731	-120.819	163.428	0	105.889	38.6357
3.9726	14.9041	2.76712	98.8493	81.4539	156.61	0	59.401	22.475
3.89655	14.8966	2.58621	86.4828	185.999	153.201	0	37.4484	28.1822
4.17683	14.8963	5.53659	66.6585	-224.228	172.519	0	218.234	54.4543
3.87097	14.871	2.70968	39.3871	-192.41	162.292	0	178.203	42.5212
3.97222	14.8611	3.30556	49.5833	-293.547	161.155	0	30.9918	23.7405
4.07229	14.8554	4.03614	63.1446	-300.365	157.746	0	131.715	35.909
3.63636	14.8409	2.68182	54.5	-150.365	161.155	0	111.054	42.497
4.01471	14.8382	3.05882	52.5735	57.5902	161.155	0	81.3535	36.8935
4.12644	14.8276	3.63218	98.6322	103.045	160.019	0	71.0229	36.942
4.12941	14.8118	4.12941	57.2706	107.59	155.473	0	15.4959	31.8086
4.08333	14.7917	8.83333	49.25	215.545	163.428	0	118.802	39.2495
4.20833	14.7917	3.48611	76.0417	-136.728	163.428	0	81.3535	32.4713
4.2716	14.7901	4.98765	62.5556	-175.365	158.883	0	81.3535	32.4713
4.14925	14.7761	2.70149	52.3134	-321.956	157.746	0	37.4484	23.2214
4.92453	14.7736	4.0566	58.9245	229.181	166.837	0	64.5663	16.0869
4.37143	14.7714	4.91429	58.9429	92.8175	165.701	0	117.511	38.4009
4.29545	14.75	7.65909	54.5455	33.7266	165.701	0	50.3617	29.4961
4.6	14.7429	2.92857	90.0714	120.09	165.701	0	78.7708	26.9335
4.02857	14.7429	3.17143	51.9429	148.499	169.11	0	59.401	25.841
4.2087	14.7391	4.6087	57.7565	163.272	162.292	0	86.5188	41.7271
4.12174	14.7043	3.14783	87.4	185.999	162.292	0	77.4795	33.4635
3.98246	14.7018	2.89474	52.7895	-131.046	164.564	0	9.03928	25.6563
4.3	14.6875	3.375	57.125	50.772	166.837	0	67.1489	38.2269
4.45122	14.6829	4.36585	61.1585	81.4539	163.428	0	74.8969	27.5217
4.375	14.6719	7.65625	72.8125	-159.455	163.428	0	11.6219	26.7081
4.2439	14.6585	3.54472	52.6341	226.909	162.292	0	6.45663	22.6195
3.5	14.6562	2.6875	53.6875	71.2266	170.246	0	145.92	48.4757
4	14.6442	3.22115	44.9904	-161.728	170.246	0	104.597	33.8025
4.3	14.6429	2.82857	95.6429	-316.274	170.246	0	18.0786	22.1671
4.42623	14.6393	5.95082	55.4262	106.454	167.973	0	64.5663	35.3429
4.2381	14.619	3.38095	66.1905	-176.501	175.928	0	151.085	43.0807
4.54545	14.6182	2.47273	53.0182	125.772	174.792	0	78.7708	34.5882
4.67742	14.6129	3.74194	75.9032	168.954	172.519	0	108.471	32.7203
4.30435	14.6087	5.30435	70.6522	188.272	173.655	0	67.1489	22.122
4.30435	14.6087	4.5	72.413	109.863	180.473	0	144.628	33.089
4.13333	14.6	3.73333	61.6667	134.863	180.473	0	104.597	42.2185
4.14953	14.5981	2.95327	61.215	82.5902	177.064	0	90.3928	35.4673
4.5375	14.575	3.925	53.025	-202.637	170.246	0	15.4959	22.3402
4.14286	14.5556	4.4127	101.841	-190.137	179.337	0	156.25	42.1295
4.6	14.525	3.275	58.1	53.0448	175.928	0	77.4795	33.4635
4.08176	14.522	2.59748	67.3711	148.499	173.655	0	10.3306	21.1027
4.11111	14.5	3.13889	93.3889	160.999	172.519	0	20.6612	21.7528
4	14.5	1.5	42.1667	-201.501	181.61	0	158.833	39.9079
4.33803	14.493	3.22535	88.2817	-317.41	179.337	0	107.18	31.9459
4.31111	14.4889	7.66667	60.7111	-151.501	179.337	0	32.2831	25.7601
4.05556	14.4861	4	48.7014	221.227	177.064	0	56.8183	31.9225
3.97727	14.4773	2.93182	48.4318	63.272	185.019	0	198.864	38.9173
3.71053	14.4737	3	51.7105	-231.046	185.019	0	153.668	44.5661
4.13158	14.4737	4.52632	121.447	151.909	180.473	0	100.723	39.1491
4	14.4731	4.50538	85.3548	40.5447	181.61	0	36.1571	32.3135
3.90123	14.4568	5.06173	60.8148	196.227	187.292	0	90.3928	20.5251
4.39216	14.451	5.08824	78.3039	100.772	182.746	0	98.1407	33.1885
4.23256	14.4419	5.67442	45.7907	162.136	178.201	0	52.9443	23.7646
4.09091	14.4364	4.77273	53.1091	123.499	179.337	0	5.1653	28.2743
3.99351	14.4221	3.05844	78.9286	28.0447	190.701	0	113.637	39.8973
4.14943	14.4138	3.26437	93.8621	-214.001	186.155	0	194.99	43.4723
4	14.407	3.44186	54.7907	118.954	181.61	0	68.4402	34.3041
4.13559	14.4068	3.20339	40.4746	185.999	179.337	0	63.2749	25.5021
4.2	14.4	5.9	72.1	50.772	189.564	0	153.668	48.8761
4.05455	14.4	5.18182	57.0909	73.4993	187.292	0	95.5581	39.6365
4.13924	14.3924	6.75949	56.9873	-181.046	187.292	0	95.5581	35.2367
4.17391	14.3913	3.10145	64.5797	84.863	185.019	0	73.6055	34.5091
4.34783	14.3913	15.7391	72.6957	-165.137	195.246	0	72.3142	29.1504
4.29348	14.3804	2.96739	70.8696	214.409	192.974	0	77.4795	29.4524
3.86207	14.3793	2.68966	50.9828	223.499	190.701	0	74.8969	35.7306
4.4717	14.3774	7.20755	49.6226	141.681	190.701	0	61.9836	32.572
3.8125	14.375	4.3125	65.125	-343.547	205.474	0	103.306	22.0893
3.91176	14.3529	2.14706	125.559	123.499	195.246	0	107.18	31.9459
3.65	14.35	2.25	91.35	157.59	188.428	0	71.0229	24.7482
4.34247	14.3425	8.45205	43.0822	189.409	189.564	0	71.0229	24.7482
3.95192	14.3173	5.77885	93.1058	-196.956	194.11	0	104.597	37.6991
4.16129	14.3065	6.16129	62.1129	180.318	192.974	0	92.9754	29.787
4.34211	14.2895	5.57895	66.4737	132.59	192.974	0	103.306	36.774
3.75701	14.2804	3.65421	59.2243	150.772	191.837	0	21.9525	18.915
4	14.2791	4.86047	64.2791	-235.592	199.792	0	91.6841	36.4879
4.32692	14.2692	5.13462	51.8654	55.3175	199.792	0	134.298	41.0614
4.0274	14.2603	3.26027	84.863	-149.228	198.655	0	107.18	44.3291
4.04938	14.2593	3.14815	55.6173	-171.955	196.383	0	59.401	22.475
4.13592	14.2524	5.51456	56.6117	-186.728	200.928	0	188.533	40.641
3.98611	14.25	4.94444	73.6389	37.1356	199.792	0	86.5188	25.7935
4.23864	14.25	3.45455	78.625	115.545	199.792	0	34.8658	20.1289
4.09459	14.2432	3.56757	50.027	-228.774	197.519	0	41.3224	28.2743
4.13636	14.2424	4.30303	106.652	-227.637	204.337	0	136.88	27.2368
4.38462	14.2308	3.07692	52.7231	226.909	199.792	0	86.5188	28.8856
4.26667	14.2	3.2	59.4667	129.181	199.792	0	14.2046	26.7281
3.95588	14.1912	2.69118	49.8235	-217.41	194.11	0	23.2439	21.2058
4.07018	14.1754	6.52632	89.4561	-207.183	207.746	0	89.1014	34.4612
4.01887	14.1698	3.69811	60.8868	187.136	202.064	0	87.8101	26.5692
4.5	14.1667	1.83333	117.167	-216.274	200.928	0	65.8576	36.7708
4.41441	14.1622	4.6036	56.973	-220.819	197.519	0	5.1653	28.2743
4.025	14.125	4.65	44.65	-124.228	215.701	0	74.8969	35.7306
4.44	14.12	4.96	57.08	116.681	207.746	0	167.872	37.7341
4.43902	14.0976	15.2927	75.4634	-165.137	205.474	0	120.093	36.2288
4.28	14.08	3.74	45.44	215.545	202.064	0	85.2275	31.5297
4.26984	14.0794	4.30159	58.0635	65.5448	219.11	0	149.794	30.0444
4.27586	14.069	2.82759	50.931	-181.046	211.155	0	109.763	37.2234
3.98529	14.0441	3.11765	95.5882	197.363	207.746	0	67.1489	22.122
4.21739	14.0435	3.23188	46.6812	205.318	208.883	0	18.0786	16.6545
4.29762	14.0357	3.20238	62.9167	-159.455	215.701	0	116.219	33.9292
4.35294	14.0294	4.57353	66.7941	105.318	215.701	0	71.0229	28.1186
4.28889	14.0222	3.62222	73.8444	125.772	213.428	0	87.8101	37.83
3.91667	14.0167	3.08333	70.1833	33.7266	207.746	0	71.0229	36.942
4.1	14	5.3	90.6	-153.774	220.246	0	99.432	34.0677
4.18182	14	6.27273	86.8182	-169.683	215.701	0	94.2667	34.2908
4.75	14	4.5	63.75	-223.092	214.564	0	69.7316	35.6108
4.66667	14	3	55.3333	-227.637	211.155	0	5.1653	28.2743
4.5	14	2	64.25	87.1357	225.928	0	154.959	32.1521
4	14	2.66667	88	224.636	221.383	0	87.8101	33.4696
4.18947	13.9895	3.26316	71.3684	218.954	216.837	0	38.7398	30.1593
3.76596	13.9787	5.40426	57.234	203.045	214.564	0	107.18	26.1531
4.04132	13.9752	2.94215	53.6612	-253.774	230.474	0	83.9361	24.2766
4.08333	13.9667	7.21667	76.3	173.499	229.337	0	64.5663	23.2385
5.06897	13.9655	12.2069	49.3103	129.181	222.519	0	113.637	32.438
4.48148	13.963	5.55556	48.8148	-231.046	217.974	0	91.6841	36.4879
3.9434	13.9245	4.07547	66.8868	-246.956	230.474	0	55.527	19.6391
4	13.9231	3.48718	60.5641	-175.365	224.792	0	193.699	39.7608
4.22581	13.9194	2.64516	55.7419	-243.546	225.928	0	38.7398	30.1593
4.19298	13.9123	5.36842	51.0175	210.999	222.519	0	78.7708	26.9335
4.29412	13.9118	6.64706	88.9216	-275.365	235.019	0	158.833	47.6125
4.2	13.8909	4.2	90	-211.728	229.337	0	59.401	29.9142
4.43548	13.8871	4.40323	50.3387	106.454	222.519	0	90.3928	28.1551
4.23077	13.8846	6.57692	73.7308	216.681	220.246	0	5.1653	28.2743
4.13333	13.8833	10.85	50.1167	-187.865	233.883	0	184.66	45.6583
4.26562	13.875	5.36719	63.5156	137.136	231.61	0	138.172	39.5157
4.34667	13.8533	2.86667	55.6667	-225.365	229.337	0	127.841	30.8447
3.78723	13.8511	2.61702	60.5319	117.818	228.201	0	51.653	31.0281
4.08411	13.8505	3.56075	64.3178	-149.228	235.019	0	104.597	33.8025
4.42697	13.8427	6.83146	62.236	91.6812	235.019	0	90.3928	28.1551
4.02273	13.8409	4.03409	58.8523	108.727	231.61	0	103.306	29.6783
4.05556	13.8333	4	85.6778	221.227	231.61	0	56.8183	27.3696
4	13.8228	6.05063	75.1392	-283.319	241.837	0	103.306	36.774
3.77333	13.8	4.14667	42.48	-242.41	239.564	0	165.29	51.5621
4.2	13.8	3.8	60.9143	-217.41	236.155	0	125.259	35.7199
4.29787	13.7872	3.21277	57.6596	-261.728	237.292	0	14.2046	26.7281
4.52459	13.7869	4.55738	57.2295	125.772	233.883	0	100.723	34.9583
3.97101	13.7826	6.14493	47.4493	-179.91	233.883	0	27.1178	28.8634
4.02174	13.7826	2.65217	53.1957	97.363	233.883	0	25.8265	20.5912
4.36	13.78	5.76	49.5	101.908	232.746	0	25.8265	20.5912
4.13253	13.759	4.03614	54.3855	-289.001	247.519	0	54.2357	24.938
4.22581	13.7581	2.77419	71.0968	-266.274	241.837	0	99.432	38.1517
4.2197	13.7576	4.95455	77.9697	228.045	240.701	0	42.6137	25.0688
4.38095	13.7333	5.31429	75.8381	-226.501	239.564	0	47.779	22.5733
4.01818	13.7273	3.43636	75.4182	-257.183	240.701	0	29.7005	17.727
3.85714	13.7143	4.14286	52.7143	114.408	238.428	0	94.2667	38.5725
4.10476	13.7048	3.20952	86.2952	-176.501	236.155	0	18.0786	30.4075
4.18033	13.6967	2.86066	57.3115	142.818	235.019	0	9.03928	25.6563
4.41176	13.6912	6.69118	45.5588	-199.228	258.883	0	162.707	38.4845
4.21667	13.6833	2.73333	69.1833	-274.228	252.064	0	58.1096	24.7297
3.8	13.68	2.08	53.02	109.863	252.064	0	89.1014	34.4612
4.34545	13.6727	6.54545	78.1636	-158.319	247.519	0	96.8494	40.715
4.04545	13.6667	3.37879	51.2424	-259.456	246.383	0	60.6923	26.9768
4.24638	13.6522	4.17391	50.9855	223.499	244.11	0	65.8576	36.7708
4	13.6327	3.34694	56.6327	99.6357	244.11	0	54.2357	29.0864
4.15603	13.5816	3.00709	103.702	95.0903	241.837	0	19.3699	25.4469
4.22222	13.5741	3.7963	59.8611	157.59	262.292	0	47.779	31.5144
4.35152	13.5394	8.83636	55.6485	-274.228	260.019	0	52.9443	27.7178
4.21739	13.529	3.13768	96	123.499	258.883	0	117.511	38.4009
4.17895	13.5158	3.09474	48.6	-156.046	256.61	0	103.306	29.6783
4.25	13.5	5	45.4167	225.772	255.474	0	49.0704	28.0028
4	13.4944	5.04494	84.2247	-283.319	254.337	0	117.511	28.5815
4.2268	13.4845	3.41237	54.3402	118.954	254.337	0	27.1178	22.7018
4.08696	13.4565	2.86957	57.7174	-150.365	250.928	0	24.5352	23.6274
5.90909	13.4545	7.63636	76.5909	10.9993	275.928	0	103.306	32.973
4.12281	13.4211	8.68421	48.2456	193.954	275.928	0	92.9754	26.7081
4.14286	13.4107	5.33036	83.6964	17.8174	274.792	0	45.1964	23.7559
4.06667	13.4	3.03333	78.6167	145.09	271.383	0	143.337	38.7754
3.6	13.4	10.4	79.8	-228.774	273.655	0	43.9051	31.9191
4.2	13.3733	4.76	63.1467	132.59	271.383	0	143.337	38.7754
4.11111	13.3519	6.25926	85.0185	173.499	269.11	0	73.6055	30.2008
4.21333	13.3467	3.12	100.507	-267.41	261.155	0	118.802	32.1324
4.01818	13.3455	4.25455	74.8818	-235.592	277.065	0	91.6841	32.4376
3.80583	13.3398	2.34951	65.4951	117.818	275.928	0	116.219	37.5615
4.10345	13.3333	2.56322	53.8276	-218.546	275.928	0	47.779	31.5144
4.41176	13.3235	5.41176	57.0588	155.318	271.383	0	71.0229	21.8956
3.77011	13.3218	3.7931	64.8966	206.454	277.065	0	50.3617	25.0796
4.65714	13.3143	5.54286	70.7429	200.772	273.655	0	33.5745	18.6655
3.79661	13.2797	7.14407	54.4237	212.136	274.792	0	21.9525	32.6851
3.98851	13.2759	8.35632	69.8506	230.318	269.11	0	18.0786	16.6545
4.24742	13.2577	5.04124	108.485	183.727	278.201	0	41.3224	19.858
3.94915	13.2373	2.98305	65.7288	216.681	278.201	0	37.4484	23.2214
3.30769	13.2308	2.15385	49.6154	-270.819	279.337	0	5.1653	28.2743
3.45455	13.2273	3.59091	63.8636	-267.41	272.519	0	133.007	40.2756
3.77778	13.2222	2.55556	64.1429	-225.365	278.201	0	15.4959	22.3402
3.77622	13.2028	3.45455	68.7133	162.136	273.655	0	81.3535	32.4713
4.31429	13.2	4.28571	48.1714	222.363	273.655	0	33.5745	27.8622
4.02778	13.1944	3.61111	81.1111	-29.9099	-116.118	0	14.2046	26.7281
4	13.1842	3.07895	88.7368	-61.7281	-295.663	0	40.0311	13.5858
4.19355	13.1828	5.46237	70.6774	-301.591	-242.945	0	46.4877	18.3218
4.35897	13.1795	3.17949	56.1282	-289.091	-246.354	0	27.1178	18.1764
3.42857	13.1786	4.39286	105.286	-276.591	-239.535	0	99.432	30.5464
4.35714	13.1667	2.66667	49.2857	-264.091	-241.808	0	51.653	26.3822
4.46429	13.1429	5.48214	54.0179	-257.273	-239.535	0	116.219	30.7505
4.04762	13.1333	3.45714	90.1619	-239.091	-240.672	0	166.581	43.8963
3.76471	13.1176	2.94118	66.521	-100.455	-228.172	0	120.093	36.2288
4.12676	13.1127	3.09859	71.662	-95.9092	-239.535	0	61.9836	28.1369
4.94366	13.1056	5.75352	60.1197	-91.3637	-234.99	0	83.9361	24.2766
3.848	13.104	3.368	45.896	148.409	-230.445	0	86.5188	36.7255
4.36364	13.0909	13.6364	45.9545	165.455	-234.99	0	122.676	41.851
3.61538	13.0865	3.28846	52.9327	171.137	-239.535	0	7.74795	32.572
4.23881	13.0597	2.55224	56.2537	183.637	-242.945	0	49.0704	20.4141
4.13514	13.0541	3.37838	74.2162	205.228	-244.081	0	102.015	32.1538
4.39286	13.0357	3.19643	51.8571	235.909	-246.354	0	69.7316	15.0233
3.7931	13.0259	2.97414	55.6207	249.546	-246.354	0	7.74795	18.8496
4.4	13.0143	4.31429	77.1	226.818	-237.263	0	56.8183	31.9225
4.10891	13.0099	3.43564	46.7426	-283.409	-240.672	0	71.0229	28.1186
4.15493	13.007	4.28169	59.2394	-214.091	-228.172	0	77.4795	26.0576
4.13158	13	2.97368	51.8158	248.409	-239.535	0	99.432	38.1517
4.18919	13	4.22973	73.8919	268.864	-232.717	0	12.9133	22.0893
4.13333	13	4.4	66.5467	237.046	-237.263	0	100.723	39.1491
4.02083	13	2.72917	82	-307.273	-238.399	0	10.3306	21.1027
3.97059	13	5.61765	55.5588	-193.637	-224.763	0	6.45663	44.1786
4.375	12.9948	3.29688	90.974	-223.182	-223.626	0	147.211	31.5032
4.26596	12.9894	3.7766	74.2766	139.318	-224.763	0	120.093	40.1074
4.375	12.9861	4.11111	53.4028	183.637	-234.99	0	123.967	38.6039
4.4127	12.9841	3	51.0952	-286.819	-228.172	0	157.542	46.8414
4.06593	12.956	5.93407	51.6264	-177.727	-217.945	0	15.4959	22.3402
4.4898	12.9388	6.06122	66.8776	210.909	-229.308	0	72.3142	29.1504
3.92683	12.9268	4.43902	73.5854	260.909	-225.899	0	55.527	30.488
4.13235	12.9265	6.77941	60.0882	-203.864	-223.626	0	58.1096	33.39
3.96721	12.918	3.06557	45.2951	201.818	-229.308	0	85.2275	35.6374
4.25	12.9167	7.91667	91.0417	250.682	-230.445	0	89.1014	44.2555
3.85417	12.9062	2.77083	80.6042	-255	-227.035	0	154.959	41.436
4.13208	12.9057	4.57547	53.8962	-303.864	-225.899	0	142.046	34.8178
4.15385	12.8974	4.0641	57.4872	-269.773	-225.899	0	61.9836	37.9904
4.23864	12.875	3.14773	69.1818	177.955	-224.763	0	183.368	41.5603
4.36842	12.8421	4.68421	61.7544	230.228	-232.717	0	23.2439	27.5308
4.03279	12.8361	4.78689	51.0164	221.137	-225.899	0	78.7708	19.1707
4.83333	12.8333	4.33333	72.5	-234.546	-222.49	0	74.8969	31.2698
4.13934	12.8197	2.86885	58.7213	-274.318	-222.49	0	43.9051	31.9191
4.10204	12.8163	4.83673	51.9796	197.273	-220.217	0	94.2667	30.6201
4.46154	12.8077	4.73077	52.1538	-244.773	-217.945	0	72.3142	33.3089
3.93333	12.8	3.66667	54.9833	63.1819	-211.126	0	121.385	40.9745
3.97297	12.7973	2.95946	66.5	159.773	-219.081	0	60.6923	36.424
4.1039	12.7922	5.1039	85.6364	-295.909	-213.399	0	143.337	25.395
3.92857	12.7857	3.07143	45.6429	131.364	-214.535	0	143.337	35.4537
4.16564	12.7791	3.30675	100.46	165.455	-221.354	0	12.9133	32.973
4.25217	12.7739	4.08696	53.4957	247.273	-215.672	0	162.707	49.9634
4.05634	12.7606	8.64789	83.4789	230.228	-215.672	0	50.3617	25.0796
4.24675	12.7532	3.06494	76	-198.182	-214.535	0	136.88	38.7806
4.0119	12.75	3.10714	59.4881	-218.637	-219.081	0	37.4484	19.3598
4.13542	12.75	5.23958	77.1354	-187.955	-212.263	0	87.8101	29.7543
4.03788	12.75	2.30303	62.7273	165.455	-213.399	0	81.3535	32.4713
4.36232	12.7391	3.31884	69.3913	-277.728	-215.672	0	102.015	35.8604
3.72727	12.7386	3.63636	47.8523	-209.546	-214.535	0	72.3142	38.2975
4.0241	12.7349	2.91566	101.373	151.818	-212.263	0	100.723	28.2129
4.21429	12.7286	10.6571	44.8286	224.546	-214.535	0	38.7398	20.718
4.27907	12.7209	4.33721	65.8837	-250.455	-214.535	0	65.8576	36.7708
3.71875	12.7188	4.40625	61.4375	-232.273	-214.535	0	96.8494	32.3209
3.9798	12.7172	3.51515	48.8687	-265.228	-208.854	0	173.038	40.0919
4.32258	12.6989	5	71.828	181.364	-213.399	0	64.5663	30.5305
4.33333	12.6667	3.33333	53.3333	200.682	-211.126	0	127.841	50.495
4.12037	12.6667	2.94444	49.5833	-305	-206.581	0	130.424	29.3534
4.16667	12.6667	3.04167	73.5417	-203.864	-212.263	0	14.2046	26.7281
4.10526	12.6579	3.12281	80.5175	-107.273	-198.626	0	237.604	51.6821
4.05882	12.6471	4.41176	59.6471	213.182	-207.717	0	112.345	31.705
4.75455	12.6455	6.60909	63.2727	234.773	-209.99	0	59.401	34.8905
3.61111	12.6389	3.08333	50.3056	-172.046	-204.308	0	86.5188	32.4924
3.94949	12.6364	3.63636	44.3838	-165.227	-197.49	0	118.802	29.2131
4.09091	12.6364	4.45455	80.4545	256.364	-206.581	0	81.3535	32.4713
4.66667	12.6316	7.40351	63.5965	-242.5	-207.717	0	131.715	48.2457
4.41558	12.6234	4.81818	94.0909	175.682	-207.717	0	33.5745	27.8622
4.03448	12.6207	2.65517	65.8966	132.5	-206.581	0	111.054	25.527
4.10345	12.6207	3.75862	55.5862	-282.273	-202.035	0	122.676	46.4971
4.12	12.6	4.36	61.38	191.591	-199.763	0	154.959	41.436
4.01818	12.6	2.11818	86.9545	-218.637	-200.899	0	81.3535	28.7285
3.98077	12.5962	2.69231	90.5288	-209.546	-203.172	0	94.2667	24.7118
3.80435	12.5761	4.04348	71.0652	150.682	-205.445	0	73.6055	16.7389
3.82051	12.5641	2.48718	50.5897	240.455	-203.172	0	112.345	31.705
4.06977	12.5581	3.09302	69.1163	260.909	-197.49	0	151.085	30.5646
4.11111	12.5556	3.83333	50.7778	223.409	-202.035	0	165.29	43.2183
4.12698	12.5397	2.61905	51.4444	-232.273	-200.899	0	85.2275	28.0298
4.05172	12.5345	5.12069	87.9828	-186.818	-200.899	0	140.754	49.767
3.73333	12.5333	5.76667	87.8778	117.727	-191.808	0	83.9361	30.5815
4.05814	12.5233	3.02326	87.9419	154.091	-203.172	0	3.87398	37.6991
4.32	12.52	3.76	48.12	173.409	-200.899	0	47.779	26.5484
3.86486	12.5135	3.21622	59.4324	-174.318	-198.626	0	36.1571	26.2721
4.45143	12.5086	5.34286	54.2	139.318	-202.035	0	28.4092	24.9154
4.35714	12.5	5.03571	46.3929	162.046	-196.354	0	103.306	41.1825
4.5	12.5	3.75	51	204.091	-199.763	0	86.5188	23.1275
3.80597	12.4925	2.35821	55.7313	-261.818	-196.354	0	108.471	40.5434
4.27523	12.4862	2.77982	65.9174	137.046	-197.49	0	108.471	22.2059
4.07692	12.4769	3.41538	59.9231	148.409	-195.217	0	123.967	34.9872
4.11905	12.4762	4.78571	67.1667	-244.773	-194.081	0	197.573	35.7345
4.03093	12.4742	2.82474	52.4021	-205	-198.626	0	42.6137	30.0691
4.60417	12.4583	2.95833	45.3542	-201.591	-190.672	0	96.8494	32.3209
4.10417	12.4583	3.70833	57.6667	242.728	-194.081	0	80.0622	31.4487
4.08333	12.4551	4.09615	64.5128	-228.864	-194.081	0	67.1489	28.7204
4.24545	12.4455	3.7	70.4727	-303.864	-187.263	0	144.628	39.4772
3.96	12.44	4.28	45.24	-293.637	-189.535	0	27.1178	22.7018
4.12329	12.4384	3.54795	79	-290.228	-186.126	0	95.5581	28.2125
4.17778	12.4222	6.46667	45.8222	-217.5	-194.081	0	64.5663	23.2385
4.73684	12.4211	2.36842	57.7895	-177.727	-189.535	0	112.345	43.491
4.47222	12.4167	10.4583	48.3611	173.409	-190.672	0	61.9836	28.1369
4.37879	12.4091	6.65152	80.697	207.5	-191.808	0	145.92	40.1853
4.5	12.4054	5.89189	64.5135	-276.591	-186.126	0	135.589	46.1814
4.16	12.4	7.34667	47.88	-189.091	-187.263	0	134.298	45.306
4.28261	12.3913	2.45652	56.1304	134.773	-186.126	0	163.998	46.4112
4.34483	12.3793	5.06897	55.4138	179.091	-188.399	0	27.1178	28.8634
4.17219	12.3642	4.2053	51.755	250.682	-187.263	0	92.9754	29.787
4.31461	12.3596	3.82022	63.2247	266.591	-188.399	0	64.5663	26.5537
4.14286	12.3571	2.35714	43.1429	216.591	-186.126	0	54.2357	34.2085
4.29032	12.3548	7.6129	44.129	230.228	-184.99	0	61.9836	32.572
3.66667	12.3542	3.64583	53.0625	193.864	-183.854	0	87.8101	33.4696
4.15686	12.3529	3.62745	44.5882	165.455	-182.717	0	116.219	37.5615
3.78261	12.3478	5.43478	56.087	207.5	-182.717	0	60.6923	23.4628
4.16327	12.3469	5	42.6735	-264.091	-178.172	0	125.259	39.4123
4.16327	12.3367	4.11224	67.898	-240.228	-184.99	0	25.8265	26.1799
4.22727	12.3182	5	48.5303	-230	-181.581	0	74.8969	27.5217
4.18391	12.3103	8.10345	54.6207	-223.182	-179.308	0	55.527	30.488
4.30263	12.3026	7.40789	51.0132	-215.228	-179.308	0	98.1407	41.808
3.88235	12.2941	4.70588	85	-198.182	-183.854	0	42.6137	30.0691
4.21818	12.2909	2.72727	67.6727	120	-186.126	0	29.7005	27.2319
4.04545	12.2909	2.89091	58.1909	241.591	-179.308	0	145.92	33.6826
4.33871	12.2903	3.29032	61.2097	148.409	-179.308	0	108.471	45.4037
4.50602	12.2892	2.87952	48.1325	262.046	-174.763	0	162.707	45.6832
4.12048	12.2892	3.73494	80.1566	-244.773	-180.444	0	71.0229	42.7649
4	12.2692	3.39744	64.3846	-100.455	-172.49	0	49.0704	23.81
4.38462	12.25	10.2115	55.2885	139.318	-181.581	0	2.58265	56.5487
4.07547	12.2453	3.32075	55.7925	187.046	-174.763	0	89.1014	34.4612
3.95122	12.2195	5.7561	64.2439	212.046	-180.444	0	6.45663	22.6195
4	12.2143	3.42857	103.75	-236.818	-172.49	0	134.298	41.0614
4.29091	12.2	5.4	66.8909	102.955	-170.217	0	30.9918	29.6514
4.21277	12.1915	3.82979	50.8936	121.137	-173.626	0	134.298	41.0614
3.72727	12.1818	4.72727	90.1818	179.091	-174.763	0	47.779	22.5733
4.10185	12.1574	3.09259	68	229.091	-175.899	0	139.463	40.2578
4.63636	12.1212	2.56061	59.803	-289.091	-175.899	0	156.25	32.6902
3.8	12.1	2.5	45.7	-198.182	-178.172	0	29.7005	17.727
4.28125	12.0938	3.54688	82.5156	-192.5	-173.626	0	108.471	40.5434
4.33824	12.0882	6.20588	62.3529	108.636	-165.672	0	111.054	30.9803
4.15873	12.0794	3.4127	81.3333	134.773	-171.354	0	149.794	38.7197
4.33333	12.0794	2.36508	67.6349	158.637	-175.899	0	40.0311	22.1222
4.03846	12.0769	3.15385	44.0769	215.455	-170.217	0	142.046	34.8178
4.26829	12.0732	3.76423	74.5854	-199.318	-167.944	0	148.502	38.055
4.23333	12.0667	4.9	53.4333	171.137	-170.217	0	138.172	43.4645
4.03175	12.0635	2.65079	51.6508	210.909	-177.035	0	55.527	22.5804
4.22222	12.0617	4.16049	61.8765	249.546	-174.763	0	33.5745	27.8622
4.26923	12.0577	2.67308	86.8654	-176.591	-165.672	0	102.015	35.8604
4.08602	12.0538	3.51613	48.7419	-108.409	-165.672	0	94.2667	27.4552
4.16216	12.0405	2.87838	66.6351	-301.591	-170.217	0	30.9918	29.6514
4.20779	12.039	3.68831	82.039	-226.591	-173.626	0	34.8658	24.429
3.6789	12.0275	2.62385	61.2294	163.182	-173.626	0	16.7872	26.2187
4.07353	12	3.23529	45.0882	-303.864	-164.535	0	60.6923	26.9768
4.07246	12	2.47826	100.232	193.864	-166.808	0	107.18	39.5838
4.2	12	3.4	40.6	-7.27274	-157.717	0	136.88	35.3608
3.33333	12	3.66667	43.6667	247.273	-171.354	0	18.0786	30.4075
4.18462	12	2.84615	65.5385	-273.182	-155.444	0	104.597	27.4827
4.21622	12	3.60811	57.3243	157.5	-166.808	0	103.306	36.774
4.45631	11.9903	3.12621	56.1553	-292.5	-164.535	0	104.597	33.8025
4.06612	11.9752	3.8595	68.0083	-99.3183	-164.535	0	80.0622	24.7352
3.95455	11.9697	2.92424	76.4697	204.091	-158.854	0	161.416	41.2162
4.19048	11.9683	2.65079	64.4444	14.3182	-150.899	0	114.928	45.5136
4.06195	11.9469	5.0708	61.1858	181.364	-162.263	0	85.2275	40.4908
4.12766	11.9362	4.34043	62.4255	239.318	-161.126	0	125.259	35.7199
4.38462	11.9231	6.57692	86.9423	267.728	-163.399	0	9.03928	16.1568
4.23894	11.9115	2.74336	100.044	-281.137	-157.717	0	76.1882	32.3573
4.32143	11.9107	5.48214	57.4464	29.0909	-148.626	0	59.401	29.9142
4.01639	11.9016	3.52459	99.3934	230.228	-158.854	0	103.306	29.6783
4.20833	11.875	3.4375	45.6875	252.955	-157.717	0	95.5581	39.6365
4.17308	11.8654	3.19231	42.5962	110.909	-157.717	0	113.637	26.7281
4.03846	11.8654	2.88462	56.3846	138.182	-162.263	0	23.2439	21.2058
4.16049	11.8642	3.34568	57.679	-180	-154.308	0	145.92	40.1853
4.22059	11.8529	5.83824	48.3088	-118.636	-148.626	0	100.723	31.3449
4.19565	11.8478	3.43478	57.8261	51.8182	-147.49	0	40.0311	22.1222
4.29213	11.8427	3.79775	111.326	156.364	-155.444	0	121.385	30.4971
4.0375	11.8375	3.6125	44.5875	-164.091	-150.899	0	170.455	38.9041
3.98507	11.8358	4.29851	52.5075	-108.409	-156.581	0	102.015	32.1538
3.97727	11.8182	4.53409	52.5341	65.4546	-144.081	0	42.6137	30.0691
4.15625	11.8125	9.89062	70.9375	162.046	-161.126	0	10.3306	33.5103
4.17647	11.7941	6.67647	106.029	167.727	-157.717	0	69.7316	30.9722
3.92982	11.7895	2.59649	42.3684	218.864	-157.717	0	69.7316	35.6108
4.18692	11.7757	4.71028	50.271	131.364	-150.899	0	174.329	48.0746
4.26866	11.7612	3.37313	50.6716	149.546	-153.172	0	49.0704	28.0028
4.06579	11.7368	2.73684	88.1842	262.046	-144.081	0	136.88	42.6559
4.15789	11.7368	3.63158	44.3684	-197.046	-154.308	0	139.463	40.2578
4.02083	11.7292	2.08333	94.9792	-128.864	-142.944	0	135.589	41.8549
4.02778	11.7222	3.47222	48.1528	-284.546	-153.172	0	41.3224	28.2743
3.7907	11.7209	3.02326	101.86	84.7728	-140.672	0	80.0622	31.4487
4.54717	11.6981	9.78302	66.0377	-94.7728	-147.49	0	104.597	33.8025
3.96341	11.6951	3.67073	113.744	-294.773	-148.626	0	149.794	46.4428
4.45161	11.6882	3.56989	72.6774	33.6364	-146.354	0	29.7005	21.8034
4.11719	11.6797	3.71875	51.9219	184.773	-149.763	0	71.0229	32.1299
4.51136	11.6591	3.85227	62.9318	-305	-146.354	0	81.3535	32.4713
4.175	11.6333	4.68333	75.4083	248.409	-146.354	0	114.928	27.339
5.68421	11.6316	6.73684	72.3421	-143.637	-136.126	0	151.085	39.3901
4.28261	11.6087	3.22826	75.7391	-84.5456	-139.535	0	112.345	38.9957
4.57746	11.6056	3.60563	86.8028	225.682	-145.217	0	118.802	39.2495
4.14953	11.5981	2.74766	50.028	4.09091	-144.081	0	126.55	36.4602
4.04762	11.5873	2.22222	72.5159	91.591	-140.672	0	51.653	22.6195
4.3125	11.5833	3.08333	58.5	170	-147.49	0	34.8658	37.5275
3.98347	11.5785	6.91736	65.6281	215.455	-147.49	0	63.2749	33.9433
4.09375	11.5781	2.90625	57.75	108.636	-145.217	0	148.502	34.8854
3.83929	11.5536	3.67857	79.375	147.273	-141.808	0	126.55	44.5359
4.25	11.5329	3.35526	57.8092	234.773	-142.944	0	83.9361	27.1869
4.39394	11.5152	5.51515	94.303	-190.227	-141.808	0	142.046	34.8178
4.31034	11.5057	3.86207	66.5977	-109.546	-144.081	0	131.715	43.5802
4	11.5	4.33333	49.8333	-5.00001	-144.081	0	51.653	22.6195
3	11.5	6.5	52.5	122.273	-141.808	0	125.259	32.4748
4.125	11.5	3.125	56.25	197.273	-138.399	0	87.8101	26.5692
3.75	11.5	2.75	38.75	254.091	-146.354	0	20.6612	28.9529
3	11.5	1	213.5	-281.137	-142.944	0	122.676	37.8038
4.08475	11.4915	4.49153	41.9492	-244.773	-129.308	0	69.7316	35.6108
4.63514	11.4865	3.05405	60.0135	-252.728	-134.99	0	85.2275	35.6374
3.92929	11.4848	3.62626	80.0404	-164.091	-139.535	0	210.486	21.3706
4.72414	11.4483	6.10345	50.9483	-15.2273	-131.581	0	160.124	53.0696
4.09259	11.4444	4.77778	71.8519	174.546	-142.944	0	32.2831	25.7601
3.90598	11.4444	3.86325	75.7863	35.9091	-138.399	0	138.172	43.4645
4	11.4423	4.28846	78.5	-101.591	-136.126	0	109.763	46.4911
4.34444	11.4333	8.36667	68.9667	71.1364	-133.854	0	89.1014	38.9508
4.16949	11.4237	3.25424	65.7458	185.909	-136.126	0	129.133	46.3723
4.09091	11.4156	5.09091	43.2078	266.591	-139.535	0	24.5352	18.5836
3.98425	11.4094	5.12598	51.9528	-183.409	-133.854	0	112.345	35.0992
4.02381	11.4048	4.88095	54.1429	-62.9546	-123.626	0	120.093	22.8147
4.09091	11.3955	3.04091	56.8	9.77274	-134.99	0	136.88	42.6559
4.30435	11.3696	5.65217	64.913	29.0909	-141.808	0	16.7872	26.2187
4.23529	11.3412	3.35294	73.5529	217.728	-134.99	0	63.2749	22.3183
4.59091	11.3409	4	47.3864	242.728	-132.717	0	138.172	36.0311
4.31818	11.3409	2.68182	75.2273	207.5	-129.308	0	77.4795	29.4524
4.33333	11.3333	10.1667	55	-126.591	-132.717	0	113.637	32.438
4.19355	11.3226	5.22581	73.1613	24.5455	-129.308	0	133.007	33.3876
3.98473	11.3206	2.96183	65.6794	134.773	-133.854	0	28.4092	31.6777
4.18182	11.3182	3.04545	72.7273	-305	-136.126	0	5.1653	28.2743
4.33333	11.3125	2.85417	48.9583	-297.046	-128.172	0	135.589	31.7245
3.88235	11.3118	3.09412	71.4	-287.955	-130.444	0	100.723	31.3449
4.57143	11.2857	4.57143	49.2857	-91.3637	-130.444	0	68.4402	29.8357
4.1875	11.2812	3.34375	66.25	64.3183	-134.99	0	25.8265	26.1799
4.31818	11.2727	2.68182	73.5455	141.591	-130.444	0	61.9836	28.1369
3.86486	11.2703	2.81081	90.7568	175.682	-129.308	0	114.928	33.1794
4.10714	11.25	3.53571	52.0714	-0.454546	-128.172	0	112.345	35.0992
4.17757	11.215	3.08411	57.1869	-174.318	-125.899	0	153.668	21.6171
4.39286	11.2143	4.28571	54.369	-76.591	-123.626	0	121.385	40.9745
4.55556	11.2099	4.7037	75.1975	-39.091	-120.217	0	148.502	45.6455
4.2069	11.2069	10.7414	57.6897	-305	-127.035	0	40.0311	18.6362
4.35484	11.1935	6.25806	57.0645	43.8637	-121.353	0	112.345	43.491
4.06452	11.1935	3.58065	46.3226	227.955	-122.49	0	86.5188	23.1275
3.84615	11.1923	3.07692	89.5385	248.409	-129.308	0	37.4484	23.2214
4.23158	11.1895	3.94737	57.4842	252.955	-125.899	0	58.1096	24.7297
4.12308	11.1846	5.72308	56.6462	-112.955	-125.899	0	67.1489	33.0218
4.36111	11.1806	3.41667	55.3472	229.091	-128.172	0	7.74795	18.8496
4.06557	11.1803	3.45902	52.623	266.591	-127.035	0	46.4877	25.1327
4.4	11.18	3.2	55.38	-151.591	-124.763	0	112.345	35.0992
4.10169	11.1695	3.39831	91.6271	172.273	-122.49	0	68.4402	39.7113
4.07692	11.1538	4.53846	67.1154	193.864	-122.49	0	108.471	36.3527
4.32692	11.1154	3	53	167.727	-127.035	0	9.03928	25.6563
4.04167	11.1111	4.375	44.8889	262.046	-122.49	0	95.5581	31.4648
4.55102	11.102	6.28571	46.1429	-142.5	-123.626	0	90.3928	28.1551
4.09211	11.0921	2.68421	89.8026	-22.0455	-116.808	0	131.715	29.9375
3.88571	11.0857	2.52857	47.3571	184.773	-128.172	0	2.58265	56.5487
3.69811	11.0849	2.68868	59.2358	-159.546	-117.944	0	144.628	47.6215
4.25	11.0833	2.75	57.8333	-133.409	-120.217	0	34.8658	24.429
3.97015	11.0746	2.35821	54.791	-124.318	-120.217	0	161.416	44.961
4.14433	11.0619	5.91753	94.3402	-93.6365	-120.217	0	113.637	35.9107
5.38889	11.0556	5.33333	81.8333	215.455	-117.944	0	109.763	30.264
4.38356	11.0548	2.9863	82.0411	183.637	-124.763	0	32.2831	20.944
3.81818	11.0545	2.32727	54.2364	156.364	-109.99	0	191.116	27.1856
3.91892	11.0541	4.2027	67.1757	-186.818	-112.263	0	138.172	36.0311
4.03175	11.0476	3.1746	97.0317	-100.455	-116.808	0	38.7398	30.1593
4.07071	11.0404	5.06061	53.2929	212.046	-123.626	0	24.5352	23.6274
4.03846	11.0385	3.92308	71.3462	-8.4091	-120.217	0	98.1407	26.7846
3.66087	11.0348	2.42609	53.1478	-15.2273	-121.353	0	27.1178	18.1764
3.96552	11.0345	3.41379	56.8276	8.63637	-116.808	0	120.093	44.5599
4.12	11.02	7.32	51.2	22.2728	-119.081	0	147.211	40.8997
3.70896	11.0075	5.00746	56.4403	205.228	-115.672	0	142.046	38.0799
3.91667	11	2.58333	49	138.182	-119.081	0	127.841	45.4495
4	11	1.66667	87.3333	231.364	-114.535	0	74.8969	12.771
4	11	4	50.2	241.591	-117.944	0	87.8101	37.83
4.23077	11	5.53846	74.5385	-235.682	-112.263	0	51.653	31.0281
3.75824	10.956	3.47253	66.5165	-305	-120.217	0	40.0311	22.1222
4.03125	10.9531	3.70312	62.0625	-108.409	-117.944	0	91.6841	28.9653
3.76984	10.9524	2.88889	59.7381	-57.2728	-115.672	0	99.432	34.0677
4.03093	10.9485	4.47423	58.4433	112.046	-103.172	0	196.281	23.6274
4.30526	10.9474	4.04211	67.9368	188.182	-113.399	0	118.802	39.2495
4.32203	10.9322	4.72881	125.441	60.9092	-103.172	0	87.8101	33.4696
4.11538	10.9231	5.5	66.5	223.409	-117.944	0	33.5745	22.653
4.05747	10.9195	2.87356	61.8506	254.091	-111.126	0	120.093	44.5599
3.80645	10.9194	2.66129	72.8065	268.864	-114.535	0	3.87398	37.6991
4.5	10.8913	5.30435	49.1087	-86.8183	-108.853	0	91.6841	28.9653
4.52174	10.8841	2.52174	73.3913	-70.9092	-111.126	0	175.62	38.1223
3.64706	10.8824	4.11765	89.2647	167.727	-111.126	0	99.432	30.5464
4.17708	10.875	2.40625	64.2812	176.818	-113.399	0	85.2275	31.5297
4.11111	10.8667	2.91111	53.7778	-33.4091	-111.126	0	60.6923	26.9768
4.53333	10.8667	4	102.067	-25.4546	-109.99	0	80.0622	24.7352
4.05263	10.8596	3.50877	86.0175	-232.273	-106.581	0	46.4877	25.1327
4.02439	10.8537	5.43902	44.2683	0.681819	-109.99	0	116.219	33.9292
4.25	10.8514	3.47973	56.5473	-143.637	-107.717	0	98.1407	41.808
4.53333	10.85	2.35	56.8333	-14.0909	-111.126	0	27.1178	22.7018
4.23077	10.8462	4.07692	58.3846	18.8637	-107.717	0	129.133	41.8879
4.53846	10.8462	4.07692	56.6923	-131.137	-107.717	0	99.432	30.5464
4.33557	10.8456	6.85235	62.5906	-155	-105.444	0	112.345	38.9957
4.05325	10.8402	2.94083	74.1834	-44.7728	-105.444	0	40.0311	22.1222
3.92647	10.8382	2.625	58.2279	263.182	-106.581	0	51.653	26.3822
4.38889	10.8333	3.83333	47.8333	229.091	-108.853	0	37.4484	34.6628
4.125	10.8295	5.38636	50.8523	-168.637	-106.581	0	104.597	42.2185
4.15714	10.8286	3.11429	62.9286	-7.27274	-105.444	0	64.5663	30.5305
3.8	10.8	4	42.4	-307.273	-104.308	0	40.0311	22.1222
4.42857	10.7792	3.71429	48.8961	-111.818	-105.444	0	68.4402	34.3041
3.93846	10.7692	3.44615	57.4462	-100.455	-102.035	0	55.527	30.488
4.35789	10.7684	3.69474	78.3579	197.273	-103.172	0	28.4092	31.6777
4	10.7647	4.82353	48.8824	35.9091	-91.808	0	91.6841	23.3763
3.61905	10.7619	3.7619	66.0952	241.591	-97.4898	0	153.668	25.0246
4.09155	10.7606	2.42958	55.8944	-124.318	-98.6262	0	96.8494	32.3209
4.31633	10.7551	5.11224	64.5306	210.909	-102.035	0	30.9918	29.6514
4.25	10.75	2.8125	49.6875	-76.591	-96.3535	0	102.015	28.9409
3.98667	10.74	3.37333	59.78	39.3182	-96.3535	0	30.9918	23.7405
3.63636	10.7273	2.54545	47.5455	-92.5001	-102.035	0	3.87398	37.6991
4.05102	10.7245	3.83673	60.7755	165.455	-104.308	0	18.0786	22.1671
5.04082	10.7041	4.09184	61.8061	-65.2273	-98.6262	0	127.841	45.4495
4.29091	10.6909	4.94545	100.782	-25.4546	-100.899	0	112.345	26.1241
3.96364	10.6909	4.76364	84.4182	-94.7728	-96.3535	0	67.1489	28.7204
4.10714	10.6786	3.89286	53.5357	237.046	-99.7626	0	25.8265	26.1799
4.15	10.675	3.35	67.2	9.77274	-96.3535	0	112.345	35.0992
3.61176	10.6706	3.17647	44.0706	179.091	-96.3535	0	100.723	28.2129
3.79487	10.6667	3.92308	51.8205	188.182	-96.3535	0	121.385	33.5446
4.61905	10.6667	19.7619	74.3333	227.955	-102.035	0	14.2046	26.7281
4.15	10.6625	3.075	65.575	-86.8183	-96.3535	0	86.5188	28.8856
4.85882	10.6588	6.38824	73.5412	25.6818	-98.6262	0	46.4877	29.8339
3.83495	10.6505	2.83495	70.233	255.228	-95.2171	0	94.2667	34.2908
4.21622	10.6486	3.59459	57.1892	264.318	-98.6262	0	82.6448	29.6478
3.74194	10.6452	2.45161	128.71	66.591	-94.0807	0	67.1489	33.0218
3.76623	10.6364	3.42857	64.9351	21.1364	-94.0807	0	59.401	29.9142
4.04878	10.6341	4.65854	67.6341	229.091	-89.5353	0	183.368	38.4446
4.07895	10.6316	1.84211	51.6053	157.5	-94.0807	0	121.385	37.0122
4.0411	10.6301	3.56164	53.7808	-250.455	-87.2625	0	83.9361	39.2731
3.91892	10.6216	3.34234	57.7838	-15.2273	-92.9444	0	130.424	35.2083
4.10169	10.5932	5.52542	108.695	-109.546	-92.9444	0	104.597	24.9079
3.93333	10.5905	8.20952	57.6571	-156.137	-94.0807	0	130.424	35.2083
4.44681	10.5745	4.04255	89.8511	170	-91.808	0	90.3928	35.4673
4.03279	10.5738	3.39344	97.1803	-55.0001	-92.9444	0	2.58265	56.5487
4.02703	10.5676	2.32432	51.3784	198.409	-89.5353	0	131.715	32.7424
4.1831	10.5634	2.71831	98.0141	-135.682	-89.5353	0	55.527	26.1396
4.08571	10.5524	3.92381	55.2762	217.728	-84.9898	0	196.281	35.2689
4.475	10.55	3.7625	78	234.773	-96.3535	0	5.1653	28.2743
4.15	10.55	11.45	46.725	-143.637	-87.2625	0	56.8183	31.9225
4.05172	10.5172	3.22414	46.2586	-127.727	-88.3989	0	100.723	31.3449
4.30645	10.5161	3.83065	85.6613	207.5	-84.9898	0	74.8969	24.3494
4.28767	10.5068	4.12329	64.0548	264.318	-89.5353	0	85.2275	35.6374
4	10.5	4	76.5	-305	-82.7171	0	56.8183	23.6429
4.13725	10.4706	2.96078	44.8431	-68.6364	-86.1262	0	131.715	48.2457
4.46154	10.4615	9.46154	56	-89.091	-82.7171	0	117.511	38.4009
4.1087	10.4565	4.92391	87.9891	148.409	-81.5807	0	96.8494	28.9802
4.09091	10.4545	4.72727	76.3636	-47.0455	-79.308	0	74.8969	27.5217
4.66667	10.4444	3.33333	57.7222	-25.4546	-80.4444	0	78.7708	34.5882
3.95082	10.4262	2.93443	90.2459	21.1364	-84.9898	0	125.259	43.6317
4.36	10.42	3.02	53.64	-82.2728	-88.3989	0	12.9133	22.0893
4.25316	10.4177	6.27848	104.532	-298.182	-79.308	0	59.401	25.841
3.96	10.4133	2.46667	77.1867	-157.273	-84.9898	0	81.3535	28.7285
4.14286	10.4048	4.2619	51.619	-57.2728	-80.4444	0	105.889	38.6357
3.81333	10.36	2.76	75.72	-101.591	-89.5353	0	19.3699	25.4469
4.13684	10.3474	8.13684	51.1684	30.2273	-78.1716	0	100.723	34.9583
4.50746	10.3433	4.65672	80.4776	-17.5	-84.9898	0	50.3617	35.0134
4.12871	10.3168	4.0297	48.6634	182.5	-83.8535	0	135.589	41.8549
4.15385	10.3077	3.26923	73.4872	-103.864	-84.9898	0	60.6923	26.9768
4.17978	10.3034	4.95506	55.6404	239.318	-81.5807	0	49.0704	33.2409
4.075	10.275	2.45	73.35	-109.546	-81.5807	0	37.4484	34.6628
4.5	10.25	6.5	92.25	51.8182	-70.2171	0	126.55	36.4602
4.21739	10.2484	2.70807	62.118	39.3182	-79.308	0	95.5581	31.4648
4.17105	10.2368	3.77632	59.1974	164.318	-80.4444	0	109.763	30.264
4.24691	10.2222	5.65432	73.5185	156.364	-82.7171	0	6.45663	22.6195
4.42424	10.2121	3.54545	55.6364	6.36364	-74.7625	0	98.1407	41.808
4.1	10.2	3.3	90.5	-112.955	-75.8989	0	89.1014	30.6359
3.95652	10.1957	8.06522	68.5435	258.637	-79.308	0	125.259	39.4123
3.94231	10.1923	2.53846	74.5192	233.637	-83.8535	0	6.45663	22.6195
3.82278	10.1899	2.02532	82.8228	-82.2728	-74.7625	0	144.628	36.0954
4.15385	10.1795	4.26923	71.4615	-130	-81.5807	0	10.3306	21.1027
4.29231	10.1692	3.55385	95.3231	115.455	-71.3534	0	47.779	31.5144
4.20833	10.1667	4.08333	91.0833	-123.182	-75.8989	0	96.8494	28.9802
4.14151	10.1604	2.70755	55.2925	-143.637	-73.6262	0	134.298	26.2187
4.12745	10.1569	3.12745	84.8824	71.1364	-69.0807	0	94.2667	30.6201
4.28467	10.1533	2.72263	79.8905	231.364	-75.8989	0	157.542	39.2616
4.17117	10.1441	4.9009	74.1171	199.546	-74.7625	0	43.9051	26.6111
4.12308	10.1385	3.36923	54.4308	-155	-74.7625	0	74.8969	41.0819
4.14103	10.1282	3.25641	51.8462	-94.7728	-73.6262	0	61.9836	37.9904
4.35	10.12	3.18	46.44	205.228	-66.808	0	178.203	31.2506
4.3125	10.1161	3.83929	62.5625	191.591	-70.2171	0	98.1407	33.1885
4.01031	10.0825	6.4433	72.7216	-130	-66.808	0	118.802	29.2131
4.32895	10.0789	4.05263	84.0658	209.773	-74.7625	0	45.1964	28.1995
4	10.0741	3.07407	60.3889	159.773	-70.2171	0	95.5581	35.2367
4.3125	10.0625	3.59375	69.375	-149.318	-69.0807	0	42.6137	25.0688
4.11765	10.0588	2.5	56.5294	179.091	-71.3534	0	123.967	38.6039
4.22222	10.0556	3.37037	61.0741	167.727	-75.8989	0	10.3306	21.1027
4.77778	10.037	3.96296	72.6667	-75.4546	-69.0807	0	71.0229	32.1299
4.22951	10.0328	9.81967	57.0656	-135.682	-71.3534	0	15.4959	22.3402
3.53333	10.0222	4.11111	85.2222	-51.591	-71.3534	0	90.3928	35.4673
4.11765	10	3.88235	56.0588	-42.5	-74.7625	0	21.9525	32.6851
4	10	5.125	42.75	-37.9546	-66.808	0	96.8494	32.3209
4.15584	10	2.76623	58.026	24.5455	-69.0807	0	142.046	41.7626
5.47368	10	5.84211	74.3158	251.818	-65.6716	0	103.306	41.1825
4.24	10	2.84	60.92	124.546	-66.808	0	52.9443	32.5989
3.76667	9.98333	2.88333	45.55	14.3182	-63.3989	0	98.1407	37.1672
4.14894	9.97872	2.85106	56.8723	-62.9546	-65.6716	0	138.172	43.4645
4.05882	9.97059	3.36275	71.2549	216.591	-66.808	0	19.3699	19.1186
4.67273	9.96364	7.92727	76.9455	-125.455	-69.0807	0	16.7872	26.2187
4.72527	9.95604	2.65934	51.6044	240.455	-63.3989	0	117.511	38.4009
3.65873	9.95238	2.88889	60.3333	237.046	-70.2171	0	20.6612	16.7552
4.05	9.95	3.75	58.15	263.182	-62.2625	0	121.385	40.9745
3.87342	9.94937	2.89873	88.4304	39.3182	-64.5352	0	78.7708	30.4424
4.0625	9.9375	5.875	77.0625	-108.409	-58.8534	0	142.046	41.7626
3.94828	9.93103	3.7069	79.431	-95.9092	-63.3989	0	98.1407	37.1672
4.22222	9.92593	2.37037	58.8148	-16.3637	-50.8989	0	138.172	30.2006
3.73077	9.92308	3.97436	80.3974	174.546	-63.3989	0	45.1964	28.1995
4.0625	9.90625	2.96875	54.9062	133.637	-52.0352	0	56.8183	31.9225
4.16216	9.90541	5.01351	52.3378	224.546	-57.7171	0	94.2667	27.4552
4.06667	9.9	2.9	67.9	-52.7273	-59.9898	0	83.9361	34.5657
4.1	9.9	3.1	50.2	7.50001	-58.8534	0	67.1489	28.7204
3.91667	9.88889	3.27778	48.3889	50.6819	-59.9898	0	105.889	34.6422
4.125	9.875	2.8125	66.125	72.2728	-62.2625	0	74.8969	27.5217
4	9.875	4.625	64.75	160.909	-56.5807	0	185.951	46.2991
4.05435	9.8587	5.90217	59.1087	180.227	-61.1262	0	55.527	22.5804
5.07143	9.85714	6.95238	69.3333	-68.6364	-59.9898	0	40.0311	32.2034
4	9.82143	3.64286	123.964	-76.591	-63.3989	0	14.2046	18.772
4.10784	9.81373	2.14706	55.1667	-43.6364	-55.4443	0	117.511	38.4009
4.25	9.8125	6.9375	70	-74.3183	-57.7171	0	58.1096	28.6278
4.11429	9.8	3.62857	48.5429	125.682	-53.1716	0	108.471	29.5561
4.33333	9.7963	2.90741	69.4815	-34.5455	-61.1262	0	20.6612	16.7552
4.32353	9.79412	11.0882	91.6324	-115.227	-52.0352	0	87.8101	33.4696
4.00833	9.79167	3.04167	62.7083	185.909	-57.7171	0	34.8658	30.0466
4.38462	9.78846	7.40385	108.25	-24.3182	-50.8989	0	58.1096	28.6278
4.09375	9.78125	3.45312	45.2188	-90.2274	-56.5807	0	73.6055	39.6775
3.66667	9.77778	3.66667	45.1111	-134.546	-53.1716	0	129.133	37.9636
4.69048	9.7619	2.97619	61.3333	4.09091	-52.0352	0	52.9443	27.7178
3.93893	9.75573	2.98473	69.9542	-85.6819	-52.0352	0	51.653	31.0281
3.8125	9.75	2.9375	40.5625	-34.5455	-54.308	0	67.1489	28.7204
4.29167	9.75	6.3125	52.4167	27.9546	-53.1716	0	136.88	42.6559
3.89744	9.74359	3.25641	56.6154	41.591	-58.8534	0	16.7872	19.1134
4.15625	9.73958	2.92708	39.7917	82.5001	-44.0807	0	156.25	46.0767
3.88542	9.73958	3.35417	62.1979	67.7273	-53.1716	0	117.511	28.5815
4.38095	9.71429	3.04762	74.381	196.137	-53.1716	0	38.7398	20.718
4.14286	9.71429	4.14286	51.7143	240.455	-53.1716	0	112.345	31.705
3.71429	9.71429	3.03061	61.9286	-144.773	-47.4898	0	157.542	42.8287
4.10169	9.71186	3.77966	60.8475	202.955	-55.4443	0	86.5188	28.8856
4.17568	9.7027	3.62162	63.2297	210.909	-50.8989	0	83.9361	24.2766
3.875	9.7	5.225	73.25	218.864	-50.8989	0	147.211	40.8997
4.09804	9.69608	4.51961	48.3137	-57.2728	-50.8989	0	98.1407	33.1885
4.03448	9.68966	2.75862	52.6207	255.228	-52.0352	0	104.597	42.2185
4	9.66667	1.33333	58.3333	17.7273	-50.8989	0	96.8494	28.9802
3.9375	9.65625	2.71875	88.375	38.1819	-52.0352	0	28.4092	24.9154
4.17188	9.65625	6.70312	68.25	-125.455	-48.6261	0	73.6055	34.5091
4.10569	9.65041	3.68293	68.5203	-53.8637	-54.308	0	7.74795	32.572
4.09195	9.64368	4.97701	56.5402	-30	-49.7625	0	28.4092	19.9487
4.42857	9.64286	3.35714	55.0714	248.409	-52.0352	0	3.87398	37.6991
3.7619	9.64286	2.90476	47.8571	-73.1819	-42.9443	0	149.794	42.3474
4.18391	9.63218	5.1954	99.3908	54.091	-47.4898	0	120.093	44.5599
3.90741	9.62963	4.44444	71.2963	-107.273	-47.4898	0	63.2749	29.3215
3.64118	9.62941	3.6	53.3412	43.8637	-47.4898	0	23.2439	27.5308
4.11765	9.60784	3.31373	54.6569	-5.00001	-39.5352	0	153.668	48.8761
3.8	9.6	3	57.4	-92.5001	-42.9443	0	140.754	37.3907
4.23077	9.58974	2.69231	47.6923	267.728	-42.9443	0	34.8658	24.429
4.02439	9.58537	4.73171	52.0488	37.0455	-47.4898	0	49.0704	28.0028
4.69333	9.57333	16.7867	71.92	184.773	-44.0807	0	61.9836	32.572
3.8125	9.5625	4.4375	54.625	65.4546	-48.6261	0	11.6219	26.7081
4.07812	9.5625	4.54688	53.0156	-181.137	-36.1261	0	105.889	34.6422
3.76136	9.55682	3.25	48.3182	234.773	-47.4898	0	37.4484	28.1822
3.84615	9.55385	3.95385	46.1538	-191.364	-31.5807	0	95.5581	35.2367
4.21429	9.54762	3.5	48.7381	-42.5	-41.808	0	122.676	46.4971
4.19266	9.51376	3.16514	71.4862	-105	-34.9898	0	259.556	44.01
3.97872	9.51064	2.3617	72.617	-28.8637	-41.808	0	74.8969	27.5217
4.38889	9.5	4	70.8333	190.455	-39.5352	0	72.3142	44.3342
4.22727	9.5	7.45455	50.8636	21.1364	-45.217	0	27.1178	22.7018
4.17241	9.5	3.72414	59.2931	246.137	-41.808	0	104.597	37.6991
4.5	9.5	2.5	57.3333	42.7273	-42.9443	0	49.0704	28.0028
3.92308	9.5	2.51923	69.3846	60.9092	-38.3989	0	76.1882	32.3573
4.18462	9.49231	3.66154	92.6769	70.0001	-38.3989	0	83.9361	34.5657
4.36207	9.48276	5.72414	59.1897	32.5	-36.1261	0	83.9361	34.5657
3.925	9.475	3.075	77.0375	-123.182	-37.2625	0	102.015	21.5405
4.2	9.475	3.025	85.725	-64.091	-36.1261	0	87.8101	37.83
4.07407	9.46914	4.51852	82.5556	212.046	-40.6716	0	37.4484	28.1822
4.19149	9.46809	3.87234	109.851	195	-30.4443	0	153.668	44.5661
4	9.46667	4.28889	75.8889	222.273	-33.8534	0	179.494	36.8373
4.01235	9.44444	2.95062	70.8889	257.5	-31.5807	0	109.763	37.2234
3.92157	9.42157	5.34314	67.7451	-17.5	-34.9898	0	99.432	27.4941
4.33333	9.41667	6.08333	88.6667	49.5455	-32.717	0	133.007	40.2756
4.05195	9.41558	3.94805	73.5195	2.95455	-31.5807	0	74.8969	35.7306
4.23684	9.40789	5.88158	62.3289	16.5909	-27.0352	0	188.533	40.641
4.10619	9.40708	2.42478	77.1858	-47.0455	-30.4443	0	139.463	44.2807
3.95	9.4	3.3	92.35	-30	-30.4443	0	138.172	36.0311
4.16794	9.38168	5	72.0916	-117.5	-33.8534	0	5.1653	28.2743
4.4	9.37778	5.46667	87.7333	-123.182	-27.0352	0	136.88	29.6388
4.48148	9.37037	6.48148	86.1852	79.091	-29.3079	0	94.2667	38.5725
4.13333	9.36667	4.43333	67.4667	-81.1365	-28.1716	0	59.401	34.8905
3.93023	9.34884	2.44186	74.0465	-8.4091	-31.5807	0	34.8658	30.0466
4	9.33333	3.66667	46.1667	243.864	-28.1716	0	133.007	40.2756
4.10185	9.32407	3.14815	90.9444	267.728	-29.3079	0	24.5352	18.5836
3.86905	9.32143	2.66667	82.0476	-75.4546	-22.4897	0	147.211	31.5032
3.89844	9.3125	2.82031	69.2891	84.7728	-22.4897	0	98.1407	37.1672
4.36752	9.30769	2.50427	47.2906	-66.3637	-25.8988	0	94.2667	34.2908
4.03226	9.30645	2.58065	49.5806	38.1819	-31.5807	0	16.7872	19.1134
3.85526	9.30263	3.14474	75.1974	58.6364	-22.4897	0	126.55	44.5359
4.41176	9.29412	6.47059	47	70.0001	-25.8988	0	95.5581	39.6365
4.41667	9.29167	3.04167	89.3542	212.046	-23.6261	0	63.2749	33.9433
4.28125	9.28125	3.29688	56.5938	-185.682	-27.0352	0	46.4877	25.1327
3.73684	9.26316	3.05263	135.632	-148.182	-16.8079	0	71.0229	28.1186
4.26471	9.25	2.54412	83.3824	-15.2273	-25.8988	0	80.0622	31.4487
4.24211	9.24211	4.78947	50.5789	32.5	-22.4897	0	95.5581	25.3935
3.61905	9.2381	3.57143	43.5714	1.81818	-23.6261	0	85.2275	31.5297
3.88235	9.23529	2.35294	47.4118	45.0001	-21.3534	0	107.18	44.3291
4.42188	9.21875	4.4375	113.281	-41.3637	-22.4897	0	51.653	26.3822
4.67568	9.21622	3.7027	66.3514	263.182	-20.217	0	139.463	33.5632
4.21212	9.21212	3.21212	63.9394	-32.2728	-21.3534	0	77.4795	29.4524
4.32	9.2	4.24	60.16	-101.591	-15.6716	0	130.424	29.3534
4.21429	9.1875	3.88393	58.0714	237.046	-16.8079	0	139.463	40.2578
4.0625	9.1875	3.23438	70.6406	-156.137	-15.6716	0	16.7872	19.1134
3.89796	9.18367	3.38776	69	217.728	-19.0807	0	50.3617	29.4961
4.07042	9.1831	2.69014	57.0141	-93.6365	-11.1261	0	113.637	35.9107
4.42157	9.15686	6.05882	57.8922	225.682	-14.5352	0	104.597	33.8025
4.25	9.15	10.1667	53.15	-126.591	-16.8079	0	90.3928	28.1551
4.25862	9.14655	5.74138	81.8966	196.137	-17.9443	0	131.715	39.4973
4.08421	9.13684	2.54737	84.5263	-49.3182	-15.6716	0	86.5188	28.8856
3.75893	9.13393	4.76786	62.6696	-120.909	-16.8079	0	21.9525	24.5568
4.75	9.125	4.625	40.125	-64.091	-15.6716	0	10.3306	33.5103
4.23171	9.10976	3.4878	76.9268	-106.136	-17.9443	0	19.3699	25.4469
4.10526	9.10526	3.86842	46.2368	-135.682	-5.44427	0	130.424	32.1036
4.0678	9.10169	3.71186	50.322	-43.6364	-13.3988	0	41.3224	28.2743
4.11429	9.1	2.22857	44.9714	212.046	-15.6716	0	46.4877	25.1327
4.09859	9.09859	4.47887	77.9014	33.6364	-17.9443	0	21.9525	24.5568
4.42424	9.09091	5.60606	52.6515	170	-2.03518	0	122.676	41.851
3.84058	9.08696	2.52174	43.058	-24.3182	-6.58064	0	142.046	38.0799
4.10526	9.06579	2.76316	50.3158	249.546	-8.85337	0	103.306	36.774
4.28125	9.0625	4.9375	44.25	-39.091	-16.8079	0	5.1653	28.2743
4.26471	9.05882	4.42647	54.5294	-57.2728	-6.58064	0	126.55	40.2291
4.09375	9.04688	2.25	66.8281	-117.5	-7.717	0	160.124	31.6917
4.15323	9.03226	4.05645	55.7339	-84.5456	-9.98973	0	98.1407	33.1885
4.15942	9.02899	5.13043	53.5217	-37.9546	-11.1261	0	59.401	25.841
3.90323	9.00806	3.06452	52.9274	-11.8182	-3.17154	0	173.038	34.2348
3.5	9	2.75	54.75	91.591	-4.30791	0	52.9443	27.7178
4.14493	9	4.05797	74.8551	257.5	-9.98973	0	67.1489	25.1348
4.16667	9	2	77.6667	63.1819	-12.2625	0	40.0311	26.5348
4.53846	8.96154	7.21154	71.5962	65.4546	-5.44427	0	125.259	35.7199
4.08696	8.94203	2.37681	62.4638	266.591	-7.717	0	37.4484	16.3091
4.35714	8.94048	4.08333	113.036	-152.727	-11.1261	0	98.1407	29.7581
4.2375	8.9375	6.7625	62.2875	56.3637	-12.2625	0	47.779	19.3538
3.85526	8.93421	5.40789	72.75	81.3637	1.37392	0	82.6448	29.6478
3.5	8.91667	2.16667	58.4583	-73.1819	-5.44427	0	142.046	34.8178
4.41667	8.91667	3.91667	101.833	195	-5.44427	0	151.085	43.0807
4.16	8.9	2.72	107.98	215.455	-6.58064	0	76.1882	32.3573
4.17021	8.89362	4.76596	57.1064	-49.3182	1.37392	0	120.093	36.2288
4.21111	8.88889	4.14444	56.4111	241.591	1.37392	0	113.637	35.9107
4	8.86667	4	52.5333	-106.136	1.37392	0	120.093	44.5599
4.51351	8.86486	4.25676	63.7568	-145.909	-2.03518	0	118.802	39.2495
4.56	8.84	2.76	62.32	-33.4091	2.51028	0	130.424	42.7298
4.08333	8.83333	4.22222	59.6667	1.81818	5.91938	0	32.2831	32.1738
3.87234	8.81915	3.32979	77.3085	74.5455	2.51028	0	49.0704	23.81
4.25714	8.8	2.91429	50.7714	231.364	0.237552	0	42.6137	21.1185
4.5	8.8	4	54.8	151.818	12.7376	0	74.8969	35.7306
3.99474	8.78947	4.65263	72.1368	116.591	8.19211	0	113.637	35.9107
3.44444	8.77778	4.66667	66.7778	265.455	3.64665	0	92.9754	33.3578
4.26866	8.76119	2.73134	97.7015	-123.182	-0.898813	0	65.8576	36.7708
3.85366	8.7561	2.92683	46.9024	8.63637	13.8739	0	170.455	45.9617
3.86667	8.73333	5.13333	60.2667	250.682	9.32847	0	151.085	39.3901
4.24286	8.72857	4.88571	86.2571	-90.2274	7.05574	0	151.085	47.247
4	8.72727	4.27273	60.1818	-65.2273	4.78301	0	63.2749	25.5021
4.54545	8.72727	5.22727	67.5909	108.636	15.0103	0	154.959	34.9066
4.18182	8.72727	4.36364	86.6667	-56.1364	9.32847	0	95.5581	39.6365
3.71429	8.72619	5.90476	58.7976	-19.7727	7.05574	0	59.401	29.9142
4.1129	8.72581	3.19355	64.0484	231.364	5.91938	0	58.1096	18.8232
4.19444	8.70833	3.54167	48.1667	76.8183	12.7376	0	116.219	33.9292
4.2069	8.7069	4.24138	56.3103	-77.7274	12.7376	0	111.054	42.497
4.04412	8.69118	9.32353	57.8088	222.273	11.6012	0	15.4959	16.286
4.13725	8.64706	3.2549	75.5294	-43.6364	9.32847	0	47.779	31.5144
4	8.64706	3.58824	56.4118	-106.136	10.4648	0	96.8494	23.5619
4.14444	8.62222	2.51111	72.1333	87.0456	12.7376	0	68.4402	39.7113
3.91176	8.61765	3.85294	111.824	232.5	10.4648	0	46.4877	25.1327
4.18333	8.61667	3.08333	79.6333	81.3637	8.19211	0	24.5352	30.6748
4.07692	8.61538	4.02564	84.0385	182.5	25.2376	0	131.715	23.2299
4.03448	8.58621	3.72414	90.4483	-37.9546	17.283	0	167.872	40.9668
3.96923	8.58462	2.93846	68.8154	225.682	15.0103	0	63.2749	29.3215
4.128	8.584	3	93.496	264.318	15.0103	0	81.3535	32.4713
4.06818	8.56818	3.97727	53.2727	-8.4091	20.6921	0	152.376	48.0581
4.25	8.5625	3.3125	46	133.637	24.1012	0	21.9525	32.6851
4.05814	8.55814	3.82558	52.9302	-67.5001	18.4194	0	145.92	40.1853
4.07895	8.55263	3.73684	96.9737	-16.3637	13.8739	0	47.779	26.5484
4.06579	8.55263	2.51316	86.25	-93.6365	18.4194	0	54.2357	34.2085
4.11818	8.52727	5.34545	58.9	-108.409	17.283	0	59.401	29.9142
4.70312	8.51562	3.28125	59.5625	239.318	18.4194	0	40.0311	32.2034
3.73171	8.5122	2.65854	47.3902	-22.0455	15.0103	0	23.2439	27.5308
3.47826	8.47826	3.17391	46	222.273	28.6467	0	160.124	31.6917
4	8.47368	2.63158	80.1579	-112.955	26.3739	0	105.889	25.5267
3.94118	8.47059	2.64706	60	-22.0455	21.8285	0	67.1489	33.0218
4.07576	8.45455	4.34848	55.4848	-89.091	21.8285	0	58.1096	39.2699
4.29032	8.45161	4.51613	47.2903	129.091	29.783	0	72.3142	33.3089
4.58571	8.42857	7.41429	110.743	230.228	21.8285	0	64.5663	35.3429
4.23077	8.41538	2.84615	69.8308	252.955	19.5558	0	60.6923	18.0723
4.10256	8.41026	2.90598	80.0171	84.7728	18.4194	0	12.9133	32.973
4.0122	8.40244	3.58537	87.0122	-32.2728	32.0558	0	211.777	44.1355
4.05102	8.39796	4.93878	100.939	-59.5455	26.3739	0	96.8494	40.715
4.52542	8.38983	3.33898	67.2542	109.773	24.1012	0	104.597	37.6991
4.04545	8.38636	2.52273	81.5909	-75.4546	24.1012	0	18.0786	30.4075
4.125	8.375	2.8125	46.5	-47.0455	33.1921	0	176.912	38.685
3.62295	8.36066	2.83607	46.1803	212.046	33.1921	0	82.6448	38.074
4	8.34615	3.51923	48.2308	101.818	29.783	0	95.5581	39.6365
4.10448	8.34328	3.14925	66.4925	-103.864	26.3739	0	19.3699	25.4469
3.97674	8.33721	4.44186	63.3372	254.091	29.783	0	156.25	32.6902
4.02564	8.30769	4.05128	67.3846	-97.0456	32.0558	0	85.2275	35.6374
4.07955	8.30682	3.46591	89.5455	-80.0001	30.9194	0	87.8101	33.4696
4.17431	8.30275	3.09174	85.0275	266.591	28.6467	0	36.1571	26.2721
3.88235	8.29412	3.55882	48.8824	-12.9546	33.1921	0	136.88	32.3316
3.57143	8.28571	4.57143	54	237.046	34.3285	0	151.085	47.247
4.25	8.28125	5.1875	56.6875	-66.3637	33.1921	0	83.9361	30.5815
4.08642	8.2716	2.61728	62.1358	-109.546	30.9194	0	34.8658	24.429
3.84158	8.26733	3.46535	67.6832	-131.137	47.9649	0	126.55	11.9197
3.77941	8.25	3.14706	77.4559	-194.773	42.2831	0	138.172	32.9445
3.79747	8.24051	2	45.3924	247.273	40.0103	0	99.432	38.1517
4	8.21739	2.21739	73.2609	106.364	36.6012	0	113.637	24.3711
4.20755	8.20755	3.84906	67.7925	-93.6365	43.4194	0	130.424	42.7298
3.86842	8.18947	2.74737	63.5684	264.318	41.1467	0	86.5188	32.4924
4.46914	8.18519	6.95062	50.4815	-60.6819	41.1467	0	87.8101	26.5692
4	8.16667	4.58333	76	-111.818	42.2831	0	37.4484	28.1822
4.13636	8.16364	5.54545	86.3182	201.818	51.374	0	156.25	46.0767
3.62963	8.14815	2.14815	84.963	-15.2273	45.6921	0	142.046	45.9359
3.92857	8.14286	3.03571	108.857	-49.3182	45.6921	0	77.4795	33.4635
4.07143	8.14286	2.57143	57.9286	-69.7728	41.1467	0	56.8183	27.3696
4.14	8.12	3.71	77.77	-303.864	55.9194	0	49.0704	28.0028
3.9901	8.10891	3.24752	58.2079	-30	49.1012	0	140.754	45.1045
4.02941	8.10294	3.75	46.4118	102.955	45.6921	0	126.55	33.1478
4.23077	8.07692	4.92308	54.4615	191.591	50.2376	0	6.45663	22.6195
4	8.06897	4.08621	50.4138	-82.2728	53.6467	0	100.723	23.097
4.02326	8.05814	3.80233	63.9535	-93.6365	53.6467	0	126.55	36.4602
3.92784	8.04124	2.62887	79.9794	218.864	47.9649	0	63.2749	33.9433
4.45161	8.03226	3.90323	74.0645	242.728	47.9649	0	77.4795	26.0576
4.16279	8.02326	3.06977	54.9767	-210.682	58.1922	0	118.802	39.2495
5	8	4	51	-72.0455	50.2376	0	36.1571	21.6475
4.18627	8	4.20588	58.1765	-110.682	50.2376	0	41.3224	28.2743
4.15385	8	4.92308	64.9231	-200.455	47.9649	0	32.2831	25.7601
4.43137	8	4.47059	66.5294	232.5	60.4649	0	113.637	35.9107
3.83544	7.96203	4.34177	51.9494	-43.6364	52.5103	0	58.1096	33.39
4.0625	7.95833	3.0625	74.9792	-66.3637	50.2376	0	61.9836	28.1369
4.63889	7.94444	6.52778	69.5278	249.546	49.1012	0	11.6219	26.7081
4.1087	7.93478	4.43478	80.8043	-178.864	62.7376	0	126.55	36.4602
4.02174	7.93478	3.56522	81	256.364	55.9194	0	148.502	38.055
3.56	7.92	3.66667	44.3067	-170.909	59.3285	0	27.1178	28.8634
4.25676	7.91892	3.37838	60.6216	-57.2728	54.7831	0	120.093	40.1074
4.32432	7.91892	3.2027	95.0135	93.8637	59.3285	0	86.5188	25.7935
4	7.9	3.9	59.7	240.455	57.0558	0	67.1489	25.1348
3.88172	7.89247	3.7957	90.9032	-100.455	54.7831	0	3.87398	37.6991
4.71429	7.88889	4.03175	50.8889	98.4092	50.2376	0	27.1178	28.8634
4.44444	7.88889	3.88889	79.6667	-23.1818	62.7376	0	148.502	50.2068
3.98276	7.86207	4.34483	81.3103	72.2728	65.0104	0	95.5581	31.4648
3.93939	7.84848	2.42424	95.9394	-218.637	63.874	0	41.3224	34.3146
3.86885	7.83607	3.60656	45.2295	-76.591	55.9194	0	40.0311	32.2034
4.33333	7.82796	2.6129	82.172	65.4546	74.1013	0	169.164	41.5994
4.06897	7.82759	3.44828	67.6207	-61.8183	66.1467	0	214.36	36.5856
4	7.8209	2.79104	67.806	222.273	63.874	0	49.0704	28.0028
4.57143	7.80952	3.7381	51.881	-307.273	61.6013	0	12.9133	22.0893
4.28571	7.80612	5.31633	46.7755	-111.818	69.5558	0	54.2357	34.2085
3.70833	7.79167	2.20833	94.5833	-93.6365	65.0104	0	87.8101	26.5692
4.28571	7.78571	2.71429	69	208.637	66.1467	0	122.676	37.8038
4.32432	7.78378	3.24324	65.3243	-87.9546	62.7376	0	47.779	31.5144
4.29032	7.77419	2.77419	61.4194	40.4546	79.7831	0	92.9754	26.7081
4.09091	7.77273	4.45455	53.4773	-32.2728	71.8285	0	104.597	30.4248
4.2	7.76667	2.4	74.5667	245	66.1467	0	99.432	42.9155
4.2381	7.7619	2.7619	47.4762	-43.6364	66.1467	0	111.054	38.1044
4.29825	7.75439	4.19298	61.8596	48.4091	78.6467	0	102.015	32.1538
4.24658	7.75342	3.82192	74.6438	89.3183	76.374	0	183.368	48.8789
3.91011	7.74157	3.41573	63.3483	92.7274	67.2831	0	80.0622	24.7352
4.43182	7.72727	3.97727	57.8864	-99.3183	68.4194	0	32.2831	25.7601
4.01515	7.72727	3.40909	55.9545	193.864	83.1922	0	102.015	40.1593
4.01351	7.7027	5.28378	114.595	-116.364	75.2376	0	38.7398	24.8505
4.08824	7.69608	4.98039	65.7157	-26.5909	75.2376	0	55.527	26.1396
3.81132	7.67925	2.84906	63.5283	231.364	71.8285	0	95.5581	39.6365
3.6124	7.67442	3.05426	56.4496	217.728	79.7831	0	165.29	39.7159
3.90909	7.67273	7.63636	58.5455	243.864	78.6467	0	116.219	25.4915
4.16667	7.66667	3.41667	70.9167	-48.1819	78.6467	0	95.5581	28.2125
4	7.66667	3.14286	65.5238	206.364	78.6467	0	96.8494	36.1955
3.69091	7.65455	2.32727	43.7091	-200.455	92.2831	0	108.471	26.7871
3.84	7.64	3.28	72.72	-56.1364	79.7831	0	80.0622	27.8238
3.34426	7.63934	2.42623	42.1311	71.1364	78.6467	0	19.3699	25.4469
3.80392	7.62745	2.86275	54.0784	-61.8183	76.374	0	42.6137	30.0691
4.11905	7.61905	3.42857	86.5476	105.227	93.4195	0	87.8101	26.5692
4.21429	7.61429	3.85714	67.6	-120.909	87.7377	0	89.1014	16.4324
3.69565	7.6087	2.21739	46.3478	246.137	86.6013	0	116.219	30.7505
3.97872	7.60638	5.85106	57.5957	232.5	82.0558	0	67.1489	33.0218
4	7.60526	2.67105	54.7237	56.3637	88.874	0	82.6448	38.074
4.11111	7.60494	8.06173	52.284	67.7273	87.7377	0	96.8494	36.1955
4.02703	7.59459	5.81081	54.6216	80.2274	88.874	0	71.0229	36.942
4.06593	7.59341	3.75824	63.8242	251.818	87.7377	0	42.6137	21.1185
3.64706	7.58824	6.58824	45.8824	-272.046	101.374	0	123.967	42.7367
4.39474	7.56579	3.63158	96.1842	224.546	96.8286	0	147.211	29.0173
4.41346	7.55769	2.99038	46.2788	-209.546	95.6922	0	103.306	32.973
4.03571	7.53571	6.35714	46.8571	198.409	88.874	0	42.6137	30.0691
3.85	7.53	3.13	56.89	120	103.647	0	90.3928	35.4673
4.52381	7.52381	3.71429	56.0476	90.4546	96.8286	0	142.046	38.0799
4.15385	7.51648	3.75824	46.956	98.4092	94.5558	0	47.779	19.3538
3.91241	7.48175	2.83212	60.2482	47.2728	91.1467	0	87.8101	42.982
4.11475	7.47541	3.16393	62.6721	-287.955	107.056	0	207.903	36.8722
4.04317	7.46763	2.97842	99.5108	59.7728	99.1013	0	145.92	44.0717
3.77465	7.46479	2.47887	51.1268	235.909	97.9649	0	61.9836	28.1369
4.05556	7.46296	3.51852	67.4074	70.0001	94.5558	0	21.9525	24.5568
4.23077	7.46154	2.76923	46.6923	187.046	107.056	0	160.124	48.3898
4	7.46032	2.38095	105.19	216.591	103.647	0	118.802	35.4539
4.25926	7.44444	13.7037	62.6667	197.273	99.1013	0	113.637	39.8973
3.93243	7.43243	2.93243	60.1622	241.591	97.9649	0	19.3699	19.1186
3.60215	7.41935	7.21505	54.7312	-147.046	112.738	0	80.0622	24.7352
4.20833	7.41667	4.16667	45.0833	204.091	110.465	0	120.093	29.8516
4.10169	7.40678	2.69492	85.8136	73.4092	103.647	0	176.912	45.4973
4.32857	7.4	3.24286	48.8286	-150.455	108.192	0	16.7872	26.2187
3.94444	7.38889	3.16667	74.6667	-237.955	116.147	0	185.951	36.6435
5.02804	7.37383	2.60748	83.4579	248.409	103.647	0	91.6841	28.9653
4.31646	7.36709	3.05063	62.1266	-215.228	103.647	0	47.779	26.5484
4.46875	7.36458	7.80208	69.1667	106.364	100.238	0	54.2357	29.0864
5	7.36	2.84	89.68	-190.227	117.283	0	144.628	36.0954
3.42857	7.35714	2.85714	108.5	-97.0456	115.01	0	118.802	39.2495
4.26126	7.34234	4.10811	58.9369	-206.137	102.51	0	65.8576	24.1774
3.66667	7.33333	4.16667	90.1667	205.228	103.647	0	6.45663	22.6195
4.01266	7.32911	2.65823	102.418	-303.864	118.42	0	123.967	34.9872
3.94393	7.30841	5.3271	65.4673	85.9092	109.329	0	131.715	35.909
3.95489	7.30827	3.65414	71.4436	233.637	109.329	0	123.967	38.6039
3.86517	7.30337	3.77528	65.382	-275.455	109.329	0	32.2831	20.944
4.23404	7.2766	2.2766	52.5745	106.364	121.829	0	138.172	39.5157
4.10714	7.25	4.07143	61.3929	-161.818	121.829	0	109.763	41.5144
4.08696	7.23913	2.52174	86.2174	226.818	116.147	0	85.2275	35.6374
4.15385	7.23077	3.69231	70.1538	248.409	110.465	0	52.9443	23.7646
4.21622	7.21622	3.16216	63.9459	-265.228	129.783	0	171.746	42.8793
4.27941	7.20588	4.13235	59.0294	74.5455	124.101	0	163.998	39.0978
3.78378	7.18919	2.43243	53.4595	91.591	119.556	0	95.5581	35.2367
4.12121	7.18182	4.86364	75.4697	212.046	119.556	0	103.306	41.1825
4.125	7.16667	2.83333	43.3333	117.727	128.647	0	127.841	30.8447
3.66667	7.16667	1.66667	87.8333	-173.182	128.647	0	161.416	41.2162
3.82716	7.16049	3.49383	90.3086	183.637	120.692	0	86.5188	28.8856
4.33036	7.14286	2.9375	77.375	191.591	121.829	0	67.1489	25.1348
4.05085	7.13559	3.48023	71.452	83.6365	127.51	0	100.723	31.3449
4.14851	7.12871	3.37624	81.1386	252.955	128.647	0	102.015	32.1538
4.27083	7.125	2.33333	56.7708	234.773	124.101	0	89.1014	30.6359
3.91667	7.125	3.29167	79.75	-148.182	122.965	0	85.2275	28.0298
4.03125	7.125	2.3125	93.5312	-109.546	133.192	0	185.951	42.7392
3.90278	7.125	2.63889	66.2917	263.182	136.601	0	95.5581	35.2367
4.04396	7.12088	3.14286	46.989	-47.0455	135.465	0	94.2667	30.6201
4.45098	7.11765	2.57843	61.9902	-40.2273	133.192	0	42.6137	25.0688
3.96226	7.11321	3.24528	73.9151	-274.318	134.329	0	92.9754	37.523
3.96296	7.11111	3.2963	57.8889	-283.409	133.192	0	61.9836	32.572
4.09091	7.09091	5.18182	69.6364	239.318	127.51	0	41.3224	23.5725
4.14815	7.08642	3.1358	96.9753	101.818	125.238	0	32.2831	20.944
4.2069	7.06897	3.82759	48.2069	202.955	128.647	0	126.55	27.6355
4.34783	7.06522	5.01087	69.4239	-187.955	125.238	0	41.3224	28.2743
4.6	7.05	4.8	48.7667	222.273	126.374	0	28.4092	24.9154
3.87778	7.04444	3.68889	57.3333	-98.1819	125.238	0	21.9525	18.915
4.44	7.04	12.28	65.36	-287.955	137.738	0	49.0704	23.81
4.01905	7.0381	3.21905	93.9905	-98.1819	133.192	0	112.345	31.705
3.91765	7.03529	2.35294	48.2471	-156.137	130.92	0	108.471	32.7203
4.13514	7.02703	2.67568	66.1351	-145.909	129.783	0	49.0704	23.81
4.09091	7	3.09091	43.8182	-249.318	138.874	0	176.912	38.685
3.82051	6.97436	3.38462	59.4872	-192.5	135.465	0	90.3928	28.1551
4.10811	6.94595	4.02703	62.4054	105.227	133.192	0	82.6448	33.5103
4.06061	6.93939	3.87879	53.6061	74.5455	132.056	0	15.4959	22.3402
4	6.92857	3.5	52.3571	88.1819	141.147	0	284.092	36.768
3.536	6.856	2.232	61.056	-207.273	143.42	0	89.1014	44.2555
4.32432	6.83784	4	61.1351	-164.091	134.329	0	36.1571	26.2721
3.98246	6.82456	2.75439	60.9649	223.409	132.056	0	51.653	31.0281
4.17647	6.82353	3.52941	61.2941	-117.5	142.283	0	109.763	33.504
4.25	6.80769	4.84615	63.9423	62.0455	144.556	0	27.1178	28.8634
4.19318	6.80682	3.71591	62.3068	247.273	137.738	0	108.471	36.3527
3.96	6.8	2.85333	56.8667	185.909	137.738	0	16.7872	26.2187
4	6.8	2.33333	46.2	207.5	141.147	0	111.054	30.9803
3.78571	6.78571	3.5	68.3095	231.364	142.283	0	116.219	37.5615
3.95	6.775	2.9	133.575	189.318	142.283	0	90.3928	35.4673
3.85714	6.77143	3.62857	81.0429	112.046	137.738	0	36.1571	26.2721
4.17606	6.75352	6.42958	69.8592	-303.864	147.965	0	136.88	35.3608
4	6.73333	2.86667	46.9333	214.318	146.829	0	135.589	41.8549
4.2963	6.72222	2.83333	89.9074	-268.637	143.42	0	142.046	41.7626
3.64286	6.71429	3.46429	86.3214	-189.091	142.283	0	103.306	36.774
4.19048	6.71429	8.33333	52.7778	-122.046	151.374	0	111.054	28.0779
3.90244	6.70732	4.91463	50.0366	198.409	150.238	0	102.015	35.8604
4	6.69737	6.59211	72.8947	-212.955	150.238	0	81.3535	32.4713
4.20339	6.68644	4.23729	57.8051	239.318	146.829	0	92.9754	33.3578
4.19048	6.66667	3.09524	92.7619	-201.591	152.51	0	142.046	41.7626
4.14706	6.64706	4.16176	67.8676	260.909	146.829	0	145.92	44.0717
4.03774	6.64151	3.5283	88.2642	106.364	145.692	0	82.6448	26.3568
3.92857	6.63095	4.42857	46.8333	95.0001	142.283	0	20.6612	28.9529
4.06757	6.62162	2.43243	63.7568	-101.591	153.647	0	171.746	36.459
3.75862	6.62069	2.31034	42.5172	-295.909	149.101	0	30.9918	23.7405
3.8	6.6	4	60	-112.955	147.965	0	51.653	22.6195
3.88235	6.58824	3.82353	60.5882	113.182	145.692	0	43.9051	26.6111
3.85149	6.58416	3.61386	77.5347	-78.8637	161.601	0	207.903	45.8062
3.93333	6.56667	2.95	79.1833	120	155.92	0	102.015	35.8604
3.97917	6.54167	2.1875	56.75	224.546	150.238	0	77.4795	33.4635
4.17808	6.5411	4.17808	65.6575	-276.591	149.101	0	32.2831	25.7601
4.125	6.5	4.14423	60.1923	243.864	155.92	0	139.463	44.2807
3.86391	6.47929	3.45562	68.8402	-252.728	155.92	0	135.589	31.7245
4.11888	6.47552	2.8042	77.1119	-184.546	149.101	0	20.6612	28.9529
4.42857	6.42857	3.61905	72.5714	112.046	150.238	0	7.74795	18.8496
4.57143	6.42857	2.71429	70.8571	-290.228	160.465	0	145.92	30.9529
4.10784	6.36275	3.45098	71.549	-283.409	159.329	0	27.1178	22.7018
4.08696	6.36232	4.37681	58.5072	60.9092	154.783	0	72.3142	18.0193
4.33898	6.35593	2.74576	68.3051	99.5456	155.92	0	104.597	30.4248
4.32143	6.34524	7.52381	68.5833	-227.728	165.01	0	162.707	45.6832
3.36975	6.31092	1.79832	47.6723	82.5001	159.329	0	113.637	24.3711
3.78448	6.31034	3.46552	45.3621	-189.091	157.056	0	116.219	30.7505
4.1	6.3	3.13333	44.4333	-272.046	154.783	0	113.637	29.399
4.06122	6.29592	3.35714	78.398	-60.6819	170.692	0	143.337	35.4537
3.81818	6.27273	2.31818	95.8636	-95.9092	163.874	0	140.754	41.0068
3.64516	6.25806	2.16129	45.2097	218.864	162.738	0	95.5581	35.2367
4.52941	6.25	2.57353	87.3824	258.637	160.465	0	94.2667	30.6201
4.23377	6.23377	4.45455	52.1558	-197.046	167.283	0	143.337	38.7754
3.69355	6.22581	3.12903	70.2097	-277.728	166.147	0	111.054	30.9803
3.91667	6.21875	2.97917	52.9479	113.182	165.01	0	122.676	37.8038
4.2807	6.21053	4.77193	85.5789	-269.773	163.874	0	47.779	22.5733
4.01031	6.16495	3.26804	63.2577	-127.727	178.647	0	163.998	39.0978
3.95349	6.16279	2.86047	68.3953	-206.137	167.283	0	68.4402	34.3041
4.51351	6.16216	2.05405	45.9324	-245.909	167.283	0	81.3535	28.7285
3.91111	6.15556	3.8	49.2667	-116.364	166.147	0	54.2357	24.938
4.275	6.15	3.175	70.8	224.546	168.42	0	82.6448	38.074
4.48276	6.13793	3.90805	54.3103	233.637	168.42	0	77.4795	38.2373
3.4	6.06667	2.13333	174.933	100.682	165.01	0	95.5581	28.2125
3.71287	6.05941	4.65347	49.8317	-214.091	168.42	0	16.7872	19.1134
3.61905	6.04762	3.38095	42.5476	-261.818	175.238	0	82.6448	23.5354
3.85185	6.03704	3.33333	61	-114.091	172.965	0	165.29	28.9529
4.34375	6.03125	2.15625	76	255.228	171.829	0	103.306	32.973
4.07895	6.01316	4.14474	60.8684	-90.2274	171.829	0	129.133	31.471
3.75	6	2.58333	50.25	-276.591	176.374	0	169.164	38.3168
3.66667	6	2.66667	44.0667	-210.682	176.374	0	121.385	45.5233
3.91139	5.93671	2.91139	87.6582	-182.273	175.238	0	55.527	26.1396
4.14655	5.93103	3.81897	64.7586	-248.182	174.101	0	60.6923	26.9768
4.47619	5.90476	4.09524	76.2381	116.591	179.783	0	117.511	38.4009
4.26761	5.90141	4.77465	47.1549	-258.409	180.92	0	6.45663	22.6195
4	5.9	3.7	59.7	-202.728	172.965	0	41.3224	28.2743
4.17857	5.89286	7.07143	71.7143	221.137	174.101	0	19.3699	25.4469
4.23684	5.86842	3.57895	89.8158	-232.273	183.192	0	90.3928	28.1551
4.02632	5.85526	3.5	73.1316	-67.5001	180.92	0	157.542	42.8287
4.57009	5.84112	3.19626	66.028	265.455	183.192	0	92.9754	29.787
3.71014	5.82609	3.68116	75.6812	237.046	174.101	0	28.4092	31.6777
3.91379	5.7931	3.65517	72.6552	-243.637	183.192	0	83.9361	39.2731
4	5.7907	3.11628	94.4651	-189.091	179.783	0	51.653	22.6195
4.26316	5.78947	4.81579	69.9474	-99.3183	180.92	0	113.637	24.3711
3.45455	5.78788	3.24242	50.7576	-198.182	177.51	0	33.5745	34.7992
3.98305	5.77119	2.89831	65.161	-140.227	194.556	0	78.7708	23.9437
4.01695	5.74576	2.92373	67.8983	-217.5	183.192	0	72.3142	44.3342
3.88889	5.74074	4.51852	76.8519	-78.8637	184.329	0	37.4484	34.6628
3.77083	5.6875	2.375	90.0625	222.273	179.783	0	80.0622	35.7316
5.27273	5.68182	4.77273	87.2955	-84.5456	191.147	0	135.589	31.7245
3.92	5.6	2.76	65.28	-182.273	183.192	0	67.1489	25.1348
3.70588	5.58824	2.64706	51.2353	-87.9546	185.465	0	12.9133	22.0893
4.29412	5.58824	3.76471	53	-265.228	180.92	0	59.401	22.475
3.92969	5.58594	2.83594	74.8594	-161.818	199.101	0	198.864	31.4873
4.42308	5.55769	3.51923	99.9423	-132.273	194.556	0	145.92	36.7428
4.184	5.544	5.824	81.088	-47.0455	194.556	0	83.9361	27.1869
3.71053	5.52632	2.94737	69.9211	-55.0001	193.42	0	98.1407	33.1885
4.275	5.525	3.35	58.6	-115.227	193.42	0	121.385	37.0122
3.89552	5.52239	2.59701	57.5224	-191.364	191.147	0	131.715	39.4973
3.89744	5.51282	4.64103	57.8462	-210.682	188.874	0	113.637	44.4966
4.2029	5.50725	10.1739	73.6232	-118.636	188.874	0	18.0786	22.1671
3.75	5.5	2	75.5	171.137	199.101	0	61.9836	32.572
4.05405	5.48649	3.67568	58.4865	-270.909	194.556	0	154.959	41.436
4.01439	5.48201	3.30935	55.7338	-72.0455	190.01	0	100.723	44.0374
3.96226	5.4717	4.07547	56.6792	113.182	188.874	0	56.8183	27.3696
3.46154	5.46154	1.61538	91.3077	-231.137	194.556	0	52.9443	15.6256
3.95455	5.42424	4.18182	60.6515	-99.3183	192.283	0	196.281	44.05
4.08889	5.37778	3.13333	83.2667	-260.682	190.01	0	77.4795	33.4635
3.87342	5.36709	2.6962	51.0506	-224.318	192.283	0	51.653	22.6195
4.27778	5.29167	11.4306	51.4444	-253.864	200.238	0	95.5581	25.3935
3.96552	5.27586	2.27586	80.8276	-307.273	199.101	0	14.2046	18.772
4.14286	5.26984	5.15873	78.0952	-236.818	191.147	0	67.1489	25.1348
4.19231	5.26923	3.34615	76.3718	-182.273	190.01	0	36.1571	26.2721
3.68966	5.25862	4.2069	47.569	-276.591	204.783	0	169.164	45.268
4.03659	5.2561	3.95122	77.1463	-23.1818	205.92	0	143.337	32.5008
4	5.25	5.25	56.75	26.8182	207.056	0	52.9443	27.7178
4	5.25	3.5	56.5	-174.318	199.101	0	10.3306	33.5103
4.32787	5.2459	3.45902	88.377	-180	202.511	0	139.463	40.2578
3.82258	5.24194	3.75806	52.8548	-243.637	203.647	0	108.471	36.3527
4.2069	5.24138	3.32184	89.023	-303.864	203.647	0	43.9051	38.7379
3.96341	5.20732	3.09756	72.939	112.046	194.556	0	33.5745	15.5615
3.86957	5.18841	3.57971	55.3188	-39.091	207.056	0	72.3142	29.1504
4.07292	5.17708	4.52083	64.4167	-217.5	203.647	0	81.3535	28.7285
4.04	5.17333	5.01333	60.08	-75.4546	199.101	0	56.8183	23.6429
4.34545	5.14545	3.96364	85.8182	-226.591	197.965	0	29.7005	27.2319
3.8871	5.14516	3.53226	105.081	-300.455	208.192	0	58.1096	21.5085
3.47368	5.10526	1.05263	38.0526	-58.4092	204.783	0	90.3928	22.7224
4.25556	5.08889	3.65556	69.8333	17.7273	208.192	0	58.1096	21.5085
4.17143	5.05714	4.05714	76.2	-264.091	200.238	0	45.1964	28.1995
4.48684	5.03947	5.10526	70.5526	-124.318	208.192	0	145.92	44.0717
3.56349	5.00794	2.10317	42.0079	-101.591	204.783	0	143.337	42.5254
3.9	4.98	4	85.66	-226.591	204.783	0	89.1014	30.6359
4.43478	4.97101	5.33333	75.6812	110.909	199.101	0	52.9443	27.7178
4.53061	4.93878	4.19388	86.3673	-187.955	208.192	0	123.967	29.0037
4.32941	4.92941	3.64706	45.4118	-64.091	207.056	0	55.527	30.488
3.5875	4.925	6.875	81.2	-45.9091	205.92	0	91.6841	32.4376
4.1875	4.8375	5.3	63.925	-157.273	203.647	0	59.401	29.9142
3.68182	4.81818	2.40909	88.2727	-135.682	215.011	0	123.967	47.4811
3.95556	4.8	4.44444	81.0444	-143.637	211.601	0	50.3617	21.5026
4.0708	4.79646	3.72566	75.2212	-194.773	209.329	0	34.8658	20.1289
3.94444	4.77778	3.77778	58.6667	-74.3183	205.92	0	67.1489	25.1348
5.34118	4.77647	4.04706	82.8706	-93.6365	219.556	0	152.376	36.7293
4.36667	4.76667	6.86667	58.8	-114.091	212.738	0	103.306	41.1825
3.9625	4.75	4.2125	73.7875	-259.546	212.738	0	73.6055	39.6775
3.60526	4.73684	2.21053	57.3684	-82.2728	211.601	0	71.0229	28.1186
4.49057	4.73585	2.79245	58.0755	-218.637	216.147	0	201.447	39.9347
4.02985	4.70149	6.52239	67.5373	-157.273	216.147	0	169.164	32.7191
3.92857	4.69048	5	49.4762	-197.046	216.147	0	60.6923	26.9768
4.40777	4.63107	4.38835	69.9612	-253.864	209.329	0	42.6137	25.0688
3.95556	4.6	3.15556	51.5	-175.455	224.101	0	82.6448	29.6478
4.13924	4.58228	2.53165	48.0253	-72.0455	220.692	0	140.754	34.1876
4.21951	4.56098	2.34146	55.7073	-299.319	213.874	0	69.7316	30.9722
4.04918	4.54098	2.21311	55.0492	-164.091	212.738	0	34.8658	24.429
3.6875	4.53125	2.5	69.2188	-192.5	225.238	0	85.2275	31.5297
4.44444	4.52778	2.38889	58.0833	-167.5	225.238	0	71.0229	21.8956
4	4.5	3	69.5	-206.137	222.965	0	76.1882	36.9733
4.02985	4.47761	4.16418	49.6866	-81.1365	218.42	0	102.015	35.8604
3.92958	4.46479	2.32394	51.9296	254.091	238.874	0	65.8576	31.764
4.03571	4.44643	7.53571	55.2679	-139.091	228.647	0	200.155	53.6427
4.10811	4.43243	3.75676	51.2162	-108.409	227.511	0	138.172	36.0311
4.03448	4.41379	3.96552	46.5517	-183.409	227.511	0	112.345	31.705
4.40541	4.35135	6.59459	54.027	-294.773	235.465	0	165.29	43.2183
4.19608	4.33333	2.23529	65.451	-160.682	233.192	0	95.5581	28.2125
4.16529	4.30579	2.07438	57.7521	-99.3183	233.192	0	135.589	41.8549
4.26471	4.29412	1.75	64.8529	-162.955	222.965	0	20.6612	28.9529
3.50769	4.27692	2.84615	43.6	-134.546	245.692	0	205.321	38.5921
4.03175	4.26984	3.25397	69.5556	-167.5	240.011	0	131.715	43.5802
3.98958	4.26042	3.17708	85.0312	-84.5456	241.147	0	131.715	43.5802
3.63265	4.2449	3.36735	90.2041	-147.046	240.011	0	82.6448	38.074
3.33333	4.20833	1.5	45.0417	-117.5	254.783	0	118.802	39.2495
3.91304	4.19565	2.08696	64.8043	-299.319	249.101	0	98.1407	37.1672
[truncated: 75 more rows]

## Sheet: pEpiLC 1h
TBra	Sox2	Nanog	Dapi	X	Y	Z	Area	Compactness
4.75	61.8077	8.82692	92.5577	97.4195	166.679	0	67.1489	33.0218
4.46988	61.2169	6.10843	114.337	-107.126	-182.185	0	6.45663	22.6195
4.82857	58.4476	7.78095	110.019	-11.6716	-236.73	0	138.172	39.5157
4.70513	51.1538	4.37179	120.192	-140.081	-266.276	0	99.432	38.1517
4.61404	50.9649	17.0175	102.281	-175.308	166.679	0	51.653	31.0281
4.90323	50.3871	13.5645	96.5161	62.1922	164.406	0	41.3224	28.2743
5.09459	49.2297	15.0811	101.149	265.601	188.27	0	73.6055	39.6775
5.13043	47.8261	6.6087	125.435	-162.808	190.543	0	7.74795	32.572
4.72414	47.7931	15.1379	116.655	-101.444	-177.639	0	54.2357	29.0864
4.45	47.65	20.5	91.7	-159.399	197.361	0	103.306	32.973
4.67213	47.0984	8.54098	117.541	207.647	201.906	0	54.2357	34.2085
4.94949	45.8182	7.80808	139.727	78.1013	204.179	0	82.6448	38.074
4.2	45.6	15.6	144.8	165.601	205.315	0	69.7316	27.1054
5	45.0556	4.22222	127.278	171.283	-176.503	0	94.2667	34.2908
4.63636	43.6364	10.4545	61.7727	-44.6262	209.861	0	63.2749	33.9433
4.65789	43.2105	7.07895	72.7105	-229.854	217.815	0	73.6055	34.5091
4.42857	42.7857	5.85714	111.929	171.283	217.815	0	85.2275	35.6374
4.51163	42.5581	5.97674	88.1163	194.01	222.361	0	129.133	37.9636
5.03333	42.1667	9.43333	91.3	98.5558	-173.094	0	121.385	40.9745
4.28333	42	9.33333	67.3167	145.147	221.225	0	58.1096	33.39
4.60606	40.9394	11.8636	106.212	-190.081	230.316	0	112.345	43.491
4.47222	40.4722	5.1875	78.1667	-144.626	232.588	0	78.7708	34.5882
4.71111	40.4444	11.6333	105.878	140.601	251.906	0	77.4795	33.4635
4.75	40	6.875	72.125	-252.581	-170.821	0	68.4402	34.3041
4.55814	39.8605	14.7442	186.14	51.9649	-248.094	0	56.8183	27.3696
4.92929	39.7172	6.06061	97.4747	-121.899	254.179	0	144.628	33.089
4.6	39.6333	12.4833	115.917	291.738	259.861	0	73.6055	34.5091
5.32727	38.0909	8.69091	107.582	-146.899	259.861	0	120.093	44.5599
4.6	37.8	21.6	90	-18.4898	272.361	0	83.9361	39.2731
4.65385	37.4231	7.07692	61.3846	303.102	-161.73	0	47.779	37.8004
4.87692	37.2769	6.61538	108.246	-121.899	262.134	0	20.6612	28.9529
4.80303	37.0909	5.37879	136.258	314.465	276.906	0	37.4484	23.2214
4.47761	36.9851	6.76119	84.0746	126.965	281.452	0	60.6923	31.229
4.74242	36.4545	6.57576	106.606	133.783	279.179	0	15.4959	22.3402
4.6	36.4222	4.37778	80.6889	-25.3079	-160.594	0	67.1489	28.7204
4.77586	36.2759	8.84483	156.31	184.92	289.406	0	74.8969	35.7306
4.9	35.92	10	107.6	313.329	283.725	0	46.4877	29.8339
4.32432	35.4054	5.78378	106.081	-19.6261	288.27	0	58.1096	28.6278
4.73832	35.2523	3.69159	103.234	-18.4898	-162.867	0	21.9525	24.5568
4.88889	34.8444	5.31111	84.4444	-15.0807	-161.73	0	7.74795	32.572
5.16667	34.8333	18.75	74.75	-151.444	-237.867	0	102.015	32.1538
4.5	34.463	4.2963	118.241	179.238	-160.594	0	74.8969	27.5217
4.54386	33.9474	6.57895	94.3333	-118.49	-141.276	0	80.0622	35.7316
4.98507	33.8358	4.55224	102.119	-196.899	-140.139	0	68.4402	34.3041
4.73077	33.3462	6.57692	91.0769	-216.217	-134.458	0	139.463	40.2578
4.56034	32.7241	7.38793	95.4569	-145.763	-239.003	0	20.6612	16.7552
4.66667	32.6667	6	78	-191.217	-134.458	0	77.4795	33.4635
5.05682	32.5909	9.125	127.42	13.3285	-125.367	0	100.723	31.3449
4.725	32.575	7.775	78.625	-187.808	-128.776	0	37.4484	23.2214
4.78571	32.3214	15.0714	63.1071	-186.672	-127.639	0	6.45663	22.6195
4.64516	32.2419	5.90323	112.484	-116.217	-234.458	0	60.6923	23.4628
5	32.093	4.25581	94.6977	-150.308	-262.867	0	74.8969	27.5217
4.72881	31.8644	5.38983	73.2373	11.0557	-120.821	0	23.2439	21.2058
4.71111	31.3111	4.53333	86.3778	-84.3989	-102.639	0	104.597	42.2185
4.52778	31.1667	4.16667	78.2222	1.96481	-103.776	0	69.7316	35.6108
4.54286	31.0857	12.7714	57.0571	83.7831	-106.049	0	21.9525	32.6851
4.60417	31.0417	4	76.5833	313.329	-229.912	0	63.2749	33.9433
5.0339	30.9322	7.23729	65.7797	125.829	-91.2758	0	161.416	34.8873
4.84848	30.8081	4.82828	128.828	86.0558	-99.2303	0	60.6923	26.9768
4.54717	30.7925	6.67925	78.9434	-71.8989	-86.7303	0	81.3535	42.1566
4.75439	30.5965	5.07018	91.2105	121.283	-90.1394	0	3.87398	37.6991
4.55882	30.5735	5.07353	95.7353	-141.217	-233.321	0	23.2439	21.2058
5.50746	30.5075	6	99.0597	3.10118	-84.4576	0	71.0229	36.942
4.75385	30.0462	6.15385	81.6308	-228.717	-78.7757	0	98.1407	37.1672
4.8	30.0444	7.11111	134.111	-154.854	-74.2303	0	90.3928	35.4673
4.77358	29.566	8.26415	70	-160.535	-43.5484	0	104.597	37.6991
4.85882	29.5059	9.83529	111.976	-104.853	-228.776	0	81.3535	28.7285
4.80519	29.1688	7.27273	86.2078	-133.263	-31.0484	0	19.3699	25.4469
4.56452	29	5.17742	97.1452	-129.854	-33.3212	0	10.3306	21.1027
5.45161	28.9032	5.80645	145.968	-20.7625	-31.0484	0	82.6448	29.6478
5.15385	28.7949	5.71795	73.4359	91.7376	-31.0484	0	74.8969	35.7306
4.5	28.1667	5.83333	126.333	58.7831	-221.958	0	69.7316	35.6108
4.48889	27.8222	7.4	78.3778	51.9649	-260.594	0	74.8969	27.5217
4.83099	27.6901	6.76056	90.0282	16.7376	-276.503	0	135.589	34.6968
4.5	27.5	4	75.75	-137.808	-29.9121	0	45.1964	28.1995
4.24561	27.3158	3.84211	91.9123	297.42	-19.6848	0	76.1882	32.3573
4.54955	27.3063	11.1081	107.676	171.283	-16.2757	0	104.597	37.6991
4.83333	27.2917	11.3542	98.0417	38.3285	-10.5939	0	77.4795	26.0576
4.33898	27.2542	3.98305	120.254	-17.3534	-234.458	0	5.1653	28.2743
4.33333	27.2222	8	125.444	47.4194	-10.5939	0	15.4959	22.3402
4.82812	27.1719	7.40625	98	-107.126	-3.77566	0	56.8183	31.9225
4.88889	27.1333	7.04444	120.8	-67.3534	-2.6393	0	73.6055	30.2008
4.66	26.94	7.18	78.22	20.1467	0.769796	0	65.8576	36.7708
4.52632	26.6316	6.89474	84.9474	-115.081	-228.776	0	54.2357	18.7363
4.62069	26.5747	4.3908	113.092	-78.7171	-0.366569	0	76.1882	28.4789
4.76378	26.5512	13.0157	93.3622	159.92	-2.6393	0	65.8576	18.8266
4.57143	26.5476	10	73.2857	-126.444	0.769796	0	86.5188	36.7255
4.45455	26.5455	4.81818	58.2727	-71.8989	-1.50293	0	18.0786	22.1671
4.86667	26.4889	13.8	132.822	-115.081	-215.14	0	99.432	20.4637
5.21127	26.4648	20.0141	86.7042	-35.5352	5.31526	0	56.8183	31.9225
4.86567	26.4179	8.49254	131.373	189.465	6.45162	0	61.9836	24.4719
4.66129	26.2581	4.74194	97.2903	124.692	10.9971	0	51.653	26.3822
7.12821	26.2051	7.97436	109.769	119.01	12.1334	0	37.4484	23.2214
5.06667	26.1733	5.98667	137.04	-10.5352	-209.458	0	109.763	33.504
5.09259	25.9815	10.537	121.074	-186.672	-256.049	0	116.219	41.7314
4.5625	25.75	6.125	101.562	-169.626	20.088	0	86.5188	32.4924
5	25.6667	4.66667	68	-25.3079	12.1334	0	24.5352	23.6274
5.13043	25.6377	8.33333	138.884	87.1922	29.1789	0	126.55	36.4602
4.56522	25.1304	5.31884	64.2899	-37.808	22.3607	0	71.0229	36.942
4.80357	25.0714	5.57143	83.25	-110.535	-217.412	0	18.0786	22.1671
4.8642	25.0494	3.33333	111.148	114.465	38.2698	0	167.872	44.5795
4.96429	24.8452	4.69048	147.929	264.465	34.8607	0	86.5188	32.4924
4.44444	24.7778	3.44444	83.3333	66.7376	42.8153	0	73.6055	34.5091
4.86047	24.7209	5.25581	101.628	-248.035	49.6335	0	76.1882	28.4789
4.90741	24.5556	5.38889	119.722	187.192	-207.185	0	100.723	39.1491
4.88889	24.4167	4.63889	103.306	-209.399	51.9062	0	140.754	45.1045
4.62069	24.1207	4.87931	84.6034	91.7376	43.9517	0	55.527	35.8568
4.90141	23.7324	5.02817	114.141	-166.217	51.9062	0	56.8183	31.9225
4.37624	23.5149	10.3069	78.0891	-49.1716	57.588	0	76.1882	36.9733
4.80645	23.3226	8.06452	131.161	56.5103	-216.276	0	6.45663	22.6195
4.47059	23.1176	9.11765	74.3529	-43.4898	66.679	0	187.242	40.0862
4.74627	22.9254	7.1791	96.3134	316.738	56.4517	0	3.87398	37.6991
4.81356	22.7458	3.91525	73.9831	-255.99	54.1789	0	23.2439	27.5308
4.78723	22.7234	5.10638	100.681	55.374	67.8153	0	117.511	34.6874
4.68966	22.6552	4.7931	59.2414	-224.172	-202.64	0	59.401	34.8905
4.80435	22.6413	7.25	107.685	-245.763	-252.64	0	60.6923	31.229
4.08247	22.6392	3.29897	101.979	66.7376	60.9971	0	25.8265	16.4865
4.7973	22.5946	5.68919	161.676	8.783	73.4972	0	49.0704	33.2409
4.96104	22.5065	4.8961	129.052	-259.399	72.3608	0	10.3306	33.5103
3.92857	22.5	3.71429	106.214	261.056	78.0426	0	60.6923	31.229
4.55556	22.4028	5.69444	144.917	70.1467	-202.64	0	43.9051	26.6111
4.63636	22.303	10.5455	122.758	301.965	75.7699	0	50.3617	35.0134
4.74627	22.194	9.8806	115.567	0.828447	82.5881	0	52.9443	32.5989
4.85075	21.9552	4.53731	126.97	70.1467	76.9062	0	109.763	41.5144
4.24074	21.9074	4.37037	75.2778	101.965	96.2244	0	80.0622	40.8289
5.01408	21.9014	9.74648	106.634	-111.672	-209.458	0	21.9525	32.6851
5.11628	21.8605	5.27907	140.674	247.42	101.906	0	45.1964	23.7559
4.55224	21.806	4.0597	93.1493	253.101	100.77	0	36.1571	26.2721
4.5	21.6875	3.125	125.938	57.6467	105.315	0	108.471	45.4037
5.04348	21.6739	5	88.4565	-45.7625	110.997	0	86.5188	28.8856
5.12195	21.6707	7.5	100.927	82.6467	-194.685	0	51.653	26.3822
4.85965	21.5614	3.80702	68.4211	-193.49	120.088	0	76.1882	36.9733
4.3931	21.5586	3.62759	81.0207	256.511	120.088	0	100.723	31.3449
4.02778	21.5556	2.41667	77.8889	-117.354	126.906	0	102.015	40.1593
4.59091	21.3182	5	88.4545	100.829	125.77	0	77.4795	29.4524
4.48837	21.2093	3.97674	96.3566	-113.944	-208.321	0	3.87398	37.6991
4.76471	21.1176	5.11765	86.4706	54.2376	-253.776	0	50.3617	29.4961
4.54867	21.0088	3.33628	121.097	-74.1716	128.043	0	33.5745	34.7992
4	21	8.16667	74	-92.3535	130.315	0	126.55	40.2291
4.18182	20.8545	3.94545	70.9091	95.1467	132.588	0	104.597	42.2185
4.62264	20.8113	6.77358	69.7358	-148.035	138.27	0	148.502	41.6204
4.73077	20.8077	5.03846	101.769	-116.217	-178.776	0	92.9754	33.3578
4	20.7736	6.0566	128.472	-73.0353	132.588	0	6.45663	22.6195
5.06818	20.75	5.5	93.6818	-111.672	135.997	0	87.8101	37.83
4.61538	20.6154	5.51923	116.808	-260.535	150.77	0	9.03928	25.6563
5.09804	20.4314	7.33333	128.686	-236.672	151.906	0	83.9361	34.5657
5.0641	20.3718	6.25641	85.6795	226.965	-189.003	0	28.4092	24.9154
4.31818	20.3636	4.72727	68.3182	-143.49	149.634	0	65.8576	36.7708
4.72727	20.3636	4.54545	75.6364	-96.8989	150.77	0	72.3142	33.3089
4.93878	20.3265	11.2653	116.776	301.965	154.179	0	24.5352	30.6748
4.83721	20.3023	5.5814	100.651	64.4649	158.725	0	58.1096	33.39
4.46667	20.2	10.4	109.2	223.556	-183.321	0	28.4092	31.6777
4.45349	20.1744	9.75581	90.8837	195.147	160.997	0	133.007	40.2756
4.66667	20.1389	6.56944	128.694	-46.8989	168.952	0	185.951	42.7392
4.875	20.125	10.875	117.75	70.1467	157.588	0	23.2439	21.2058
4.125	20.125	2.5	89.875	224.498	-203.202	0	34.8658	24.429
4.41748	20.1165	3.06796	75.7573	-136.866	-271.384	0	127.841	45.4495
4.67241	20.0172	4.60345	98.569	-225.502	-200.929	0	11.6219	26.7081
6	20	8.5	99	-223.229	-203.202	0	11.6219	26.7081
4.48529	20	4.88235	110.147	227.908	-199.793	0	37.4484	23.2214
4.47368	19.9868	4.60526	89.3158	-230.048	-203.202	0	7.74795	32.572
4.58333	19.9167	9.60417	147.854	-120.957	-194.111	0	165.29	43.2183
4.8125	19.8125	11.375	114.75	-231.184	-198.656	0	58.1096	28.6278
4.44118	19.7647	3.52941	117.794	-280.048	-195.247	0	29.7005	27.2319
4.86364	19.75	5.5	157.25	-280.048	-186.156	0	104.597	30.4248
4.82051	19.6667	10.9231	155.462	83.5892	-189.565	0	67.1489	28.7204
4.78161	19.6092	7.68966	146.621	-284.593	-191.838	0	34.8658	30.0466
4.57143	19.5714	7	145.857	182.453	-182.747	0	89.1014	38.9508
4.74359	19.4872	5.15385	80.3333	-65.2746	-174.793	0	108.471	36.3527
4.75238	19.4571	7.14286	135.314	192.68	-171.383	0	95.5581	39.6365
4.78378	19.4189	5.51351	150.635	-59.5928	-138.429	0	118.802	43.6068
4.41406	19.4062	4.10938	103.125	8.58907	-140.702	0	72.3142	33.3089
4.5814	19.3488	3.76744	61.2791	61.9982	-133.883	0	61.9836	37.9904
4.88333	19.3167	9.58333	168.817	-78.911	-285.02	0	2.58265	56.5487
4.36111	19.25	5.88889	72.1111	-166.411	-133.883	0	65.8576	27.6264
4.54545	19.2424	10	84.8333	98.3619	-130.474	0	95.5581	39.6365
4.88095	19.2381	4.07143	82.1429	-172.093	-133.883	0	16.7872	26.2187
4.80556	19.2083	5.11111	150.153	-109.593	-128.202	0	58.1096	24.7297
4.21519	19.1519	3.06329	118.696	261.998	-127.065	0	86.5188	36.7255
4.2381	19.1429	3.33333	132.286	-152.775	-128.202	0	18.0786	22.1671
4.83951	19.0864	5.09877	127.247	29.0436	-129.338	0	59.401	25.841
5.05797	19.029	5.47826	116.319	248.362	-123.656	0	59.401	34.8905
5.26087	18.9565	11.6957	113.478	-120.957	-114.565	0	130.424	35.2083
5.04762	18.9524	5.95238	104.81	-272.093	-119.111	0	86.5188	36.7255
4.6044	18.9231	4.93407	84.0769	132.453	-120.247	0	46.4877	25.1327
4.57353	18.8971	4.98529	123.971	44.9528	-114.565	0	86.5188	36.7255
4.77778	18.8889	6.11111	65.1111	-151.638	-120.247	0	77.4795	33.4635
4.41176	18.8529	10.3529	88.3382	-143.684	-106.611	0	92.9754	37.523
4.85294	18.7941	6.94118	115.206	7.45271	-102.065	0	136.88	32.3316
4.48276	18.7471	3.70115	101.92	-110.729	-107.747	0	77.4795	33.4635
4.81633	18.6735	4.89796	77.9388	110.862	-272.52	0	105.889	34.6422
4.61538	18.5962	7.13462	90.0192	88.1346	-102.065	0	50.3617	29.4961
4.34211	18.5263	4.94737	107.605	110.862	-103.202	0	86.5188	36.7255
4.90476	18.5238	12.8095	143.905	215.407	-90.7015	0	95.5581	39.6365
4.69663	18.5169	6.07865	114.764	250.635	-86.1561	0	76.1882	36.9733
4.5	18.5	7.12069	125.707	-206.184	-75.9288	0	112.345	23.8204
4.85714	18.3333	5.55556	150.651	-98.2292	-78.2015	0	130.424	42.7298
3.83333	18.2222	2.83333	102.944	186.998	-72.5197	0	87.8101	33.4696
5.26866	18.194	4.95522	130.328	196.089	-72.5197	0	58.1096	33.39
5.39394	18.1667	9.62121	96.0152	199.498	-74.7924	0	3.87398	37.6991
4.38776	18.1224	3.81633	121.184	-7.32004	-65.7015	0	72.3142	33.3089
4.46154	17.9231	9.53846	132.231	-258.457	-62.2924	0	20.6612	28.9529
4.44928	17.8116	4.88406	103.29	-253.911	-57.747	0	64.5663	26.5537
4.6	17.8	4.62857	142.743	-85.7292	-58.8833	0	166.581	52.3709
4.83824	17.7206	5.13235	83.3676	-261.866	-56.6106	0	94.2667	30.6201
4.38235	17.6324	4.35294	78.7059	29.0436	-55.4742	0	86.5188	36.7255
4.29412	17.6275	12.5098	113.824	-244.82	-52.0651	0	122.676	37.8038
5	17.6	5.6	125.2	121.089	-283.884	0	7.74795	18.8496
4.64706	17.5882	5.23529	98.2353	130.18	-52.0651	0	11.6219	26.7081
4.88	17.488	5.76	101.696	256.317	-49.7924	0	55.527	30.488
4.95745	17.383	4.93617	93.2979	51.7709	-47.5197	0	38.7398	24.8505
5	17.3636	4.54545	65.3636	-102.775	-42.9742	0	149.794	42.3474
4.82667	17.36	5.42667	138.627	57.4528	-47.5197	0	71.0229	28.1186
4.51667	17.35	3.98333	79.7667	96.0892	-41.8378	0	117.511	42.664
4.78571	17.2857	3.85714	68.6429	122.226	-46.3833	0	121.385	40.9745
4.91667	17.2778	4.47222	85.1944	-60.7292	-36.156	0	67.1489	25.1348
4.825	17.275	4.1125	97.675	69.9528	-35.0197	0	87.8101	33.4696
4.6	17.2667	4.55	130.05	-274.366	-35.0197	0	5.1653	28.2743
4.68421	17.2632	3.55263	122.579	-277.775	-30.4742	0	56.8183	27.3696
4.1	17.2	5.4	106.7	-252.775	-38.4287	0	78.7708	39.5225
4.46667	17.1867	4.52	112.76	127.907	-32.7469	0	108.471	40.5434
4.59016	17.1803	5.03279	105.508	-258.457	-27.0651	0	145.92	44.0717
4.13043	17.1739	12.0725	74.1594	-180.048	-23.656	0	30.9918	29.6514
4.59574	17.1596	5.08511	80.8723	-203.911	-21.3833	0	49.0704	39.8712
4.45312	16.9844	5.76562	117.625	148.362	-282.747	0	56.8183	31.9225
4.68966	16.9483	5.10345	143.207	-199.366	-23.656	0	12.9133	22.0893
4.22414	16.931	3.27586	70.3621	247.226	-19.1105	0	85.2275	35.6374
4.2093	16.9302	3.86047	88.6512	-274.366	-25.9287	0	19.3699	25.4469
4.43077	16.8769	7.06154	123.015	149.498	-13.4287	0	85.2275	28.0298
4.24561	16.8596	2.89474	128.14	77.9073	-15.7014	0	73.6055	34.5091
4.67857	16.8214	12.2857	116.393	-181.184	0.207661	0	94.2667	34.2908
4.75	16.775	6.025	88.875	-218.684	4.75312	0	91.6841	28.9653
4.74627	16.7612	5.98507	119.701	150.635	-5.47416	0	91.6841	28.9653
4.5098	16.7451	6.01961	77.5098	-159.593	13.844	0	102.015	32.1538
4.82653	16.7449	3.19388	104.643	-61.8656	16.1168	0	81.3535	36.8935
4.87234	16.7447	5.08511	101.383	129.044	14.9804	0	107.18	39.5838
4.38356	16.726	4.21918	69.8219	-294.82	16.1168	0	64.5663	26.5537
4.64286	16.7143	5.03571	67.8214	-82.3201	20.6622	0	109.763	41.5144
4.75309	16.6914	5.96296	74.6049	-218.684	11.5713	0	87.8101	26.5692
4.58621	16.4483	5.48276	84.2069	-140.275	30.8895	0	96.8494	32.3209
5.17143	16.4286	5.98571	91.4571	234.726	30.8895	0	73.6055	39.6775
4.90909	16.3273	5.05455	103.655	-67.5474	-269.111	0	99.432	42.9155
4.75676	16.3243	8.85135	149.851	-211.866	30.8895	0	112.345	38.9957
4.90909	16.2576	5.80303	110.152	-282.32	47.935	0	107.18	39.5838
5	16.25	4.875	74.875	-101.638	53.6168	0	99.432	38.1517
4.92424	16.2424	4.21212	72.0909	-0.501846	52.4804	0	104.597	37.6991
4.34286	16.2286	9.68571	102.143	-174.366	57.0259	0	82.6448	23.5354
4.1	16.2	4.3	77.1	167.68	54.7532	0	43.9051	26.6111
4.64384	16.1781	6.27397	135.589	-166.411	55.8895	0	18.0786	30.4075
4.49565	16.1478	6.51304	91.1739	179.044	61.5714	0	127.841	33.8277
4.90566	16.1321	8.64151	136.472	169.953	60.435	0	40.0311	22.1222
4.33333	16	5.79167	109.333	33.5891	76.3441	0	104.597	33.8025
4.58	15.98	9.94	153.86	39.2709	76.3441	0	6.45663	22.6195
4.42857	15.9107	3.08929	101.518	-297.093	84.2987	0	29.7005	21.8034
4.59091	15.9091	4.77273	105.886	176.771	92.2532	0	91.6841	36.4879
4.76364	15.8364	9.16364	158.836	30.18	85.435	0	77.4795	26.0576
4.5	15.7857	3.41071	110.679	-133.457	95.6623	0	163.998	50.7596
4.2973	15.7568	5.78378	82.2973	189.271	99.0714	0	46.4877	21.3696
4.60938	15.7188	5.17188	143.781	-151.638	-261.156	0	72.3142	33.3089
4.65217	15.6957	8.15217	109.043	-64.1383	100.208	0	10.3306	21.1027
4.63462	15.5577	5.03846	113.808	-56.1837	101.344	0	55.527	26.1396
4.65714	15.5571	7	136.7	248.362	107.026	0	86.5188	32.4924
4.33333	15.5417	3.79167	94.1667	67.68	105.89	0	90.3928	40.088
4.6875	15.5	5.9375	121.708	115.407	109.299	0	73.6055	30.2008
4.44444	15.4603	4.71429	134.063	232.453	116.117	0	51.653	31.0281
4.64894	15.3085	4.7766	109.394	-151.638	122.935	0	96.8494	32.3209
4.04082	15.2449	3.32653	129.959	-82.3201	119.526	0	33.5745	18.6655
5.20988	15.1975	12.5802	96.4321	-70.9565	117.253	0	55.527	26.1396
4.84211	15.1579	4.5614	110.947	60.8619	120.662	0	89.1014	34.4612
4.2716	15.1358	3.08642	152.432	124.498	125.208	0	80.0622	35.7316
4.96226	15.0943	4.50943	94.4528	55.18	127.481	0	27.1178	28.8634
4.31343	15.0896	6.08955	156.896	-109.593	145.662	0	50.3617	25.0796
4.38806	15.0299	5.13433	118.716	226.771	147.935	0	76.1882	32.3573
4.525	15.025	5.2	101.45	-115.275	143.39	0	7.74795	18.8496
5.66667	15	4.33333	94.3333	230.18	143.39	0	14.2046	26.7281
4.94231	14.9615	7.86538	170.654	190.407	-261.156	0	27.1178	22.7018
4.41176	14.9412	5.43137	87.0196	-85.7292	151.344	0	113.637	35.9107
4.73846	14.9231	4.69231	102.077	-94.8201	149.071	0	91.6841	32.4376
4.51376	14.9174	4.70642	113.128	155.18	152.481	0	103.306	41.1825
5.28571	14.8571	7.14286	92.2857	233.589	147.935	0	33.5745	22.653
4.45614	14.8421	3.4386	98.3509	-38.0019	162.708	0	100.723	39.1491
4.93548	14.7419	13.3871	137.29	-113.002	159.299	0	37.4484	19.3598
4	14.6667	5.66667	60.6667	277.908	162.708	0	3.87398	37.6991
4.75	14.65	5.575	97.2	-107.32	163.844	0	121.385	37.0122
4.14286	14.5714	4.42857	73.4286	-133.457	170.662	0	130.424	47.3044
4.29787	14.4681	4.6383	109.745	163.135	168.39	0	68.4402	29.8357
4.58974	14.4103	9.66667	118.436	130.18	174.071	0	80.0622	31.4487
4.91781	14.3014	5.08219	175.493	230.18	169.526	0	105.889	38.6357
4.97297	14.2973	6.89189	106.108	-41.411	168.39	0	5.1653	28.2743
4.7033	14.2967	4.2967	91.1538	277.908	176.344	0	40.0311	18.6362
4.11111	14.2778	3.22222	100.13	150.635	187.708	0	111.054	30.9803
4.55357	14.25	13.5	144	192.68	186.572	0	139.463	33.5632
4	14.25	4.75	81.75	-256.184	-273.656	0	7.74795	32.572
4.30864	14.2469	3.98765	71.4938	-149.366	196.799	0	82.6448	33.5103
4.3913	14.2174	6.17391	103.5	54.0437	202.481	0	99.432	30.5464
4.74737	14.1789	4.48421	158.358	66.5437	203.617	0	111.054	38.1044
5	14.1667	5.33333	70.8333	50.6346	197.935	0	24.5352	23.6274
4	14	6	140	155.18	193.39	0	14.2046	26.7281
4.60526	13.9342	4.61842	71.5526	108.589	212.708	0	59.401	34.8905
4.81818	13.9091	2.02273	158.614	-77.7747	229.753	0	64.5663	26.5537
4.85294	13.8529	6.61765	74.7059	98.3619	227.481	0	63.2749	29.3215
4.35294	13.8	10.3882	116.694	182.453	230.89	0	49.0704	33.2409
5.1	13.6667	8.1	136.617	188.135	229.753	0	10.3306	33.5103
4.74576	13.661	5.22034	158.441	259.726	229.753	0	94.2667	34.2908
4.7	13.65	5.05	137.783	104.044	227.481	0	14.2046	26.7281
4.37209	13.6395	3.7907	78.6977	-244.82	241.117	0	171.746	46.6607
4.67677	13.6061	4.22222	98.5556	-94.8201	245.662	0	72.3142	22.6991
4.72727	13.5714	3.61039	124.532	243.817	243.39	0	90.3928	35.4673
4.71287	13.4851	5.15842	132.733	-88.0019	245.662	0	80.0622	24.7352
4.88889	13.4444	4.66667	74.2222	155.18	-260.02	0	80.0622	35.7316
4.3985	13.4286	4.66165	96.2707	25.6345	243.39	0	109.763	37.2234
4.06667	13.4	5.2	158.267	-45.9564	247.935	0	60.6923	26.9768
4.73077	13.3846	9.57692	70.1923	-284.593	249.072	0	12.9133	32.973
4.58824	13.3137	4.7451	87.8824	-200.502	255.89	0	56.8183	31.9225
5.10417	13.125	5.08333	86.125	250.635	250.208	0	68.4402	29.8357
4.69697	13.0909	4.74242	147.045	17.68	246.799	0	18.0786	30.4075
4.57692	13.0128	5.10256	88.8462	-273.229	258.162	0	149.794	38.7197
4.70588	13	3.11765	106.353	-282.32	253.617	0	42.6137	30.0691
4.81481	13	6.30864	90.1728	-197.093	261.572	0	81.3535	32.4713
4.46296	12.9815	4.37037	122.278	159.726	255.89	0	25.8265	33.9887
4.77273	12.9773	5.72727	110.977	163.135	253.617	0	6.45663	22.6195
4.37209	12.8372	4.83721	83.4419	240.408	244.526	0	1.29133	113.097
4.57143	12.7143	2.57143	132.786	-257.32	259.299	0	58.1096	28.6278
4.42857	12.6857	4.17143	86.8857	236.998	257.026	0	11.6219	26.7081
4.54348	12.6739	4.23913	99.7826	164.271	257.026	0	15.4959	22.3402
5	12.6667	3	111	188.135	269.526	0	98.1407	37.1672
4.4	12.66	4	91.88	251.771	-253.202	0	91.6841	41.2416
4.32727	12.6545	4.98182	95.6545	-83.4565	267.253	0	55.527	35.8568
4.43478	12.6522	4.43478	118.957	146.089	274.072	0	87.8101	33.4696
4.42188	12.6406	4.14062	100.016	235.862	263.844	0	65.8576	31.764
5.01667	12.6333	6.31667	106.317	249.498	270.663	0	87.8101	33.4696
3.71429	12.6327	3.40816	63.4082	74.4982	-11.156	0	19.3699	25.4469
4.27273	12.6104	5.20779	129.143	-230.048	-248.656	0	56.8183	37.544
4.26316	12.6053	4.10526	96	192.68	-256.611	0	36.1571	32.3135
4.66667	12.5741	5.12963	87.963	83.5892	-247.52	0	92.9754	37.523
4.71429	12.551	10.3673	100.184	-97.0929	-241.838	0	58.1096	33.39
4.30769	12.4615	4.09231	128.831	-250.502	-275.929	0	86.5188	28.8856
4.14815	12.4444	3.2963	135.704	-126.638	-235.02	0	130.424	42.7298
3.85714	12.4286	3.85714	112.643	-191.411	-230.474	0	83.9361	27.1869
4.07595	12.3038	2.8481	110.025	65.4073	-232.747	0	89.1014	38.9508
4.39683	12.3016	4.01587	90.2857	-160.729	-230.474	0	113.637	39.8973
4.78947	12.2105	3.05263	92.2105	264.271	-232.747	0	89.1014	30.6359
4.5	12.1111	4.44444	88	177.907	-225.929	0	64.5663	35.3429
4.41379	12.1034	4.27586	98	134.726	-227.065	0	55.527	35.8568
4.13636	12.0682	4.27273	148	79.0437	-228.202	0	55.527	30.488
4.3	12.0375	4.75	96.7625	-99.3656	-230.474	0	85.2275	31.5297
4.48333	11.95	3.53333	90.8833	-153.911	-228.202	0	12.9133	22.0893
4.65517	11.9195	23.6667	125.828	98.3619	-219.111	0	114.928	40.8092
4.55556	11.8889	4.55556	90.5556	256.317	-214.565	0	59.401	34.8905
4.44156	11.8052	3.09091	117.766	277.908	-214.565	0	27.1178	22.7018
4.86364	11.803	3.93939	99.5455	-13.0019	-211.156	0	99.432	38.1517
4.70588	11.7647	5.94118	74.4118	-228.911	-205.474	0	5.1653	28.2743
4.53333	11.7556	5.17778	86.0667	-51.0496	151.918	0	100.723	28.2129
5	11.7436	5.20513	79.641	71.6778	-175.355	0	69.7316	30.9722
4.68333	11.7333	4.83333	117.25	-130.595	-273.082	0	74.8969	31.2698
4.26316	11.6711	3.22368	123.908	-119.231	-288.991	0	21.9525	24.5568
4.73864	11.6705	6.31818	100.125	-66.9587	150.782	0	77.4795	33.4635
4.61224	11.6122	6.65306	73.8163	86.4506	159.873	0	65.8576	36.7708
4.66	11.56	6.26	98.66	81.9051	165.555	0	28.4092	31.6777
4.87302	11.5238	9.53968	120.635	-51.0496	163.282	0	87.8101	23.823
4.39796	11.449	6.77551	106.867	-66.9587	-173.082	0	74.8969	35.7306
3.90385	11.4423	4.09615	90.3077	-224.913	174.646	0	45.1964	28.1995
4.51	11.41	3.79	80.35	10.3141	182.6	0	83.9361	39.2731
4.59406	11.3465	8.24752	119.257	309.178	197.373	0	38.7398	24.8505
4.50746	11.3134	4.56716	135.403	28.496	203.055	0	130.424	32.1036
4.46575	11.2877	4.52055	71.3425	-12.4132	-182.173	0	11.6219	26.7081
4.86486	11.2838	10.5811	84.4459	76.2233	203.055	0	68.4402	34.3041
4.4375	11.2812	4.69792	96.6667	145.542	204.191	0	122.676	41.851
4.46774	11.2742	4.04839	106.274	154.632	207.6	0	117.511	34.6874
4.72222	11.2222	7.37037	124.074	-62.4132	222.373	0	87.8101	37.83
4.84848	11.2222	11.3636	113.283	-206.732	-165.128	0	77.4795	33.4635
5.06897	11.1724	5.13793	92.931	146.678	216.691	0	58.1096	24.7297
4.12766	11.1064	4	77.0213	279.633	232.6	0	27.1178	22.7018
4.39706	11.1029	3.11765	93.5	22.8142	232.6	0	12.9133	22.0893
4.85149	11.0198	4.33663	119.96	-176.05	243.964	0	63.2749	29.3215
4.45455	11	4.63636	143.364	-90.8223	-162.855	0	85.2275	40.4908
4.70213	10.9362	5.73404	107.489	-31.7314	-263.991	0	112.345	31.705
4.67164	10.8955	4.20896	149.821	-62.4132	233.737	0	23.2439	21.2058
3.83333	10.8333	3.83333	117.333	14.8596	242.827	0	74.8969	35.7306
4.65079	10.8095	3.38095	93.3016	-62.4132	242.827	0	123.967	38.6039
4.18478	10.7826	4.65217	113.783	4.63232	243.964	0	16.7872	26.2187
4.22772	10.7822	4.0198	73.4455	142.132	-163.991	0	11.6219	26.7081
4.25	10.75	6	130.25	-34.0041	251.918	0	64.5663	35.3429
4.56667	10.5833	3.81667	93.5	129.632	258.737	0	58.1096	28.6278
4.47297	10.5676	4.52703	74.4324	-187.413	257.6	0	71.0229	36.942
3.85185	10.5648	3.86111	63.3241	125.087	263.282	0	61.9836	28.1369
4.77049	10.541	5.4918	126.033	-116.959	-163.991	0	7.74795	32.572
4.27083	10.5208	5.0625	80.4583	-141.959	265.555	0	42.6137	25.0688
5.16129	10.5161	7.32258	86.0645	204.633	266.691	0	55.527	35.8568
5.30769	10.5128	5.25641	106.667	187.587	273.509	0	52.9443	32.5989
4.73418	10.481	3.78481	119.797	-34.0041	268.964	0	59.401	25.841
4.4375	10.4688	5.03125	102.094	115.996	-160.582	0	49.0704	33.2409
4.14286	10.4286	5.21429	83.2857	-143.095	270.1	0	20.6612	28.9529
4.30108	10.4086	2.43011	99.1828	144.405	-161.718	0	9.03928	25.6563
4.2	10.4	5	120	-129.459	-262.855	0	61.9836	24.4719
4.06667	10.3867	2.33333	73.1867	-19.2313	-148.082	0	98.1407	33.1885
4.875	10.3611	9.15278	125.625	-70.3678	-153.764	0	20.6612	21.7528
4.51389	10.1944	4.5	133.681	-68.095	-146.946	0	85.2275	31.5297
4.84706	10.1647	4.87059	94.8118	139.86	-131.037	0	50.3617	35.0134
5.07692	10.1538	3.23077	78.8077	12.5869	-253.764	0	76.1882	36.9733
4.57143	10.1429	3.14286	103.286	54.6324	-119.673	0	78.7708	34.5882
4.71084	10.1084	5.44578	137.048	-79.4587	-116.264	0	95.5581	39.6365
4.58696	10.087	6.21739	103.457	263.724	-113.991	0	28.4092	31.6777
4.43137	9.96078	4.41176	87.0588	-118.095	-104.9	0	127.841	45.4495
4.66667	9.91667	6.75	71.9167	-36.2768	-259.446	0	29.7005	27.2319
4.17021	9.80851	6.29787	98.0426	-38.5496	-285.582	0	94.2667	30.6201
4.51064	9.78723	3.70213	74	-135.141	-101.491	0	82.6448	29.6478
4.6092	9.78161	6.33333	120.655	117.132	-102.628	0	69.7316	41.224
4.54237	9.77966	3.16949	114.068	-21.5041	-84.4457	0	46.4877	29.8339
4.30508	9.74576	4.10169	140.525	-138.55	-95.8093	0	14.2046	26.7281
4.8642	9.7037	3.79012	128.568	-264.686	-241.264	0	69.7316	21.1067
4.40909	9.68182	3.5	90.75	-40.8223	-76.4911	0	127.841	33.8277
4.9434	9.67925	4.79245	97.3962	-209.004	-81.0366	0	96.8494	46.0194
3.83333	9.66667	3.33333	110.167	-239.686	-77.6275	0	50.3617	35.0134
4.43478	9.6087	4.06522	79.2609	309.178	-74.2184	0	33.5745	18.6655
4.74194	9.54839	6.75806	134.29	255.769	-238.991	0	33.5745	27.8622
4.42308	9.52564	4.88462	78.3333	255.769	-73.082	0	55.527	35.8568
4.4375	9.5	3.3125	85.8125	42.1324	-71.9457	0	68.4402	29.8357
4.5	9.5	5.94444	83.6111	78.496	-69.6729	0	68.4402	39.7113
4.8961	9.45455	8.46753	127.922	15.996	-61.7184	0	96.8494	36.1955
3.28	9.4	1.92	72.56	-4.4586	-235.582	0	64.5663	30.5305
4.48571	9.4	6.74286	102.857	-45.3677	-68.5366	0	90.3928	40.088
3.75862	9.37931	3.17241	73.0345	-238.55	-46.9456	0	77.4795	38.2373
4.38636	9.31818	3.68182	97.1591	-147.641	-50.3547	0	18.0786	30.4075
4.88889	9.22222	5	80	-151.05	-45.8093	0	85.2275	31.5297
4.13793	9.2069	3.17241	73.2759	-107.868	-232.173	0	50.3617	29.4961
4.76923	9.2	4.46154	84.5231	-132.868	-279.9	0	9.03928	25.6563
4.52055	9.0137	5.57534	106.945	-123.777	-285.582	0	86.5188	25.7935
4.7619	9	3.10714	97.8214	171.678	-36.7183	0	63.2749	39.5898
4.6383	8.95745	5.57447	104.128	19.4051	-38.9911	0	55.527	30.488
4.48485	8.93939	4.54545	93.3333	-172.641	-28.7638	0	135.589	38.0523
4.62821	8.88462	5.02564	96.1538	-54.4587	-29.9001	0	92.9754	37.523
4.55294	8.84706	4.57647	107.141	268.269	-226.491	0	18.0786	22.1671
4.68421	8.84211	4.84211	93	-264.686	-26.4911	0	40.0311	26.5348
4.6	8.78182	5.03636	95.3818	-234.004	-29.9001	0	112.345	38.9957
3.77778	8.77778	4.44444	93.8333	-155.595	-18.5365	0	143.337	18.8083
5	8.75	4.5	101.5	-21.5041	-1.49103	0	118.802	32.1324
4	8.71429	4.92857	133.571	-18.095	-225.355	0	95.5581	39.6365
4.07143	8.71429	5.5	86.2857	123.951	-4.90012	0	58.1096	33.39
5.02632	8.65789	8.18421	103.789	112.587	0.781703	0	69.7316	35.6108
4.29464	8.64286	2.61607	80.8839	153.496	0.781703	0	46.4877	29.8339
4.41053	8.62105	4.73684	69.8632	-126.05	4.1908	0	49.0704	33.2409
4.35294	8.51471	4.44118	123.603	263.724	-221.946	0	36.1571	32.3135
3.9	8.5	2.5	98.3	160.314	16.6908	0	127.841	33.8277
4.46875	8.48438	6.21875	153	255.769	16.6908	0	60.6923	31.229
4.23077	8.46154	3.61538	93.1923	50.0869	15.5544	0	71.0229	24.7482
4.59524	8.42857	3.69048	126.905	55.7687	16.6908	0	60.6923	26.9768
4.38889	8.38889	4.30556	101.889	97.8142	-215.128	0	86.5188	41.7271
4.08621	8.37931	3.46552	104.129	69.4051	-277.628	0	86.5188	41.7271
4.49074	8.09259	3.5	133.685	109.178	21.2363	0	95.5581	39.6365
4.66667	8.03922	6.13725	140.686	-77.186	41.6908	0	68.4402	34.3041
4.55814	7.95349	3.55814	80.7907	301.224	50.7818	0	37.4484	28.1822
3.94737	7.89474	3.52632	69.4211	61.4506	49.6454	0	32.2831	32.1738
3.8	7.8	6	109.1	-168.095	-212.855	0	69.7316	35.6108
3.83333	7.78571	3.35714	76.4524	231.905	53.0545	0	55.527	22.5804
4.39773	7.77273	6.44318	114.739	-163.55	53.0545	0	63.2749	33.9433
4.82353	7.76471	5.52941	102	-153.322	56.4636	0	49.0704	28.0028
4.85714	7.69231	6.0989	102.934	68.2688	61.009	0	63.2749	25.5021
4.59155	7.6338	5.01408	97.7465	-105.595	-225.355	0	37.4484	23.2214
4.88889	7.55556	7.13333	72.6	-87.4132	58.7363	0	50.3617	29.4961
4.83871	7.51613	5.35484	91.2258	229.633	59.8727	0	89.1014	30.6359
4.28302	7.01887	3.16981	113.038	136.451	78.0545	0	50.3617	29.4961
5.125	6.875	3.25	135.625	-86.2769	65.5545	0	46.4877	29.8339
4.07812	6.875	3.42188	142.109	251.224	-219.673	0	7.74795	18.8496
4.80357	6.875	5.23214	141.232	-255.595	76.9182	0	18.0786	22.1671
4.33333	6.87179	4.69231	120.385	-103.322	83.7363	0	92.9754	29.787
4.6	6.86	3.46	115.28	-57.8678	81.4636	0	77.4795	29.4524
4.52632	6.84211	4.15789	167.526	259.178	83.7363	0	65.8576	36.7708
4.12821	6.64103	4.41026	63.7436	264.86	-212.855	0	21.9525	32.6851
4.58537	6.58537	6.63415	99	73.9506	-269.673	0	100.723	23.097
4.80597	6.41791	7.37313	103.91	264.86	80.3272	0	21.9525	32.6851
5.23077	6.41026	11.7692	116	-229.459	84.8727	0	81.3535	28.7285
4.47143	6.4	3.67143	105.614	38.7233	84.8727	0	67.1489	38.2269
4.2	6.4	3.2	95.4	-260.141	81.4636	0	21.9525	24.5568
4.32609	6.36957	7.28261	62.8913	-241.959	-198.082	0	94.2667	43.5978
4.65854	6.36585	4.70732	60.6585	101.223	89.4182	0	80.0622	40.8289
4.32203	6.23729	4.84746	81.5085	-94.2314	90.5545	0	50.3617	35.0134
4.87736	6.10377	4.06604	104.745	288.724	97.3727	0	71.0229	32.1299
3.83333	6	4.16667	65.5	-263.55	89.4182	0	67.1489	33.0218
4.4359	5.92308	5.02564	99.7308	-143.095	-195.809	0	95.5581	39.6365
4.65854	5.80488	5.10976	86.7805	306.905	97.3727	0	58.1096	33.39
3.71429	5.71429	3	54	-59.0041	87.1454	0	9.03928	25.6563
4.33333	5.66667	4	84.5	-56.7314	92.8273	0	104.597	33.8025
4.26923	5.65385	7.30769	73.0769	-259.004	106.464	0	33.5745	27.8622
4.57534	5.61644	3.49315	114.192	252.36	-203.764	0	83.9361	39.2731
4.24444	5.28889	3.88889	100.644	53.496	114.418	0	87.8101	42.982
3.29412	5.17647	1.94118	79.3529	-254.459	112.145	0	47.779	31.5144
4.60465	5.02326	4.5814	102.442	108.042	122.373	0	85.2275	31.5297
4.41667	5	4.08333	68.3333	-227.186	121.236	0	131.715	35.909
4.70455	4.93182	4.90909	96.0682	-53.3223	-192.4	0	125.259	35.7199
3.33333	4.77778	1.44444	59.4444	-56.7314	-267.4	0	77.4795	33.4635
4.73333	4.73333	3.11111	106.133	306.905	115.555	0	45.1964	33.8243
4.63333	4.66667	3.16667	105.2	4.63232	126.918	0	61.9836	32.572
4.13333	4.63333	4.03333	63.2667	-168.095	129.191	0	72.3142	33.3089
4.13793	4.48276	4	81.8103	-56.7314	130.327	0	82.6448	29.6478
4.2	4.4	3.8	73.6	137.587	-194.673	0	61.9836	37.9904
3.61538	4.38462	2	76.4615	114.86	126.918	0	85.2275	35.6374
4.18571	4.24286	4.27143	87.7857	-190.822	132.6	0	67.1489	33.0218
3.45098	4.17647	1.43137	67.1569	-77.186	136.009	0	113.637	39.8973
3.54545	4.13636	2.90909	62.8182	-264.686	136.009	0	40.0311	26.5348
4.51724	3.72414	10.8793	133.414	-73.7769	-192.4	0	86.5188	36.7255
5.02564	3.64103	3.10256	94.2564	-162.413	136.009	0	73.6055	34.5091
5.2	3.4	4.86667	108.2	139.86	140.555	0	45.1964	28.1995
4.75439	3.24561	4.08772	129.807	55.7687	141.691	0	56.8183	37.544
12.3778	3.04444	95.8444	184.8	145.542	142.827	0	24.5352	30.6748
4.89286	3.03571	6.05357	141.411	-15.8223	-187.855	0	46.4877	29.8339
3.6	2.2	1.7	82.1	61.4506	146.236	0	30.9918	37.6991
4	2	4	113	10.3141	145.1	0	59.401	34.8905
4.08333	1.69444	1.77778	161.333	-61.2769	145.1	0	50.3617	29.4961

## Sheet: pEpiLC 3h
TBra	Sox2	Nanog	Dapi	X	Y	Z	Area	Compactness
5.0303	74.1515	35.4545	150.152	28.5682	-77.4774	0	28.4092	24.9154
4.5	66.1667	30.1667	131.167	-271.432	-272.932	0	6.45663	22.6195
5.02532	64.1013	5.39241	125.911	156.977	-321.796	0	51.653	31.0281
5.39706	63.3382	27.3529	137.985	-118.023	-66.1137	0	87.8101	37.83
5.40426	60.4255	36.7447	130.277	29.7046	-66.1137	0	111.054	30.9803
5.6	58.6	9	131.8	86.5228	-43.3864	0	94.2667	34.2908
4.89552	58	8.20896	116.343	193.341	-32.0228	0	83.9361	24.2766
5.17442	57.3837	6.75581	117.326	85.3865	-271.796	0	59.401	34.8905
5.38947	54.1474	7.13684	116.653	-104.386	-25.2046	0	73.6055	34.5091
5.34884	54.093	23.3721	128.605	137.659	-20.6591	0	52.9443	23.7646
4.91379	50.431	7.67241	174.569	-94.1592	-18.3864	0	52.9443	23.7646
4.91429	50.0286	4.67143	117.257	-161.205	0.931819	0	236.313	41.564
6.83871	49.5484	8.96774	102.613	-231.659	-264.978	0	120.093	40.1074
4.9125	49.075	10.175	103.787	-214.614	-8.1591	0	68.4402	34.3041
5.6087	46.7101	11.3478	107.348	16.0682	-1.34091	0	56.8183	27.3696
4.86486	46.5135	6.45946	85.3243	136.523	-12.7046	0	99.432	34.0677
5.52	46.12	6.32	81.8	145.614	-8.1591	0	38.7398	37.0946
6.18605	45.7907	7.62791	86.9302	-268.023	-269.523	0	42.6137	25.0688
4.93814	45.7526	4.06186	112.278	204.705	0.931819	0	113.637	29.399
5.16418	45.1045	7.20896	100.433	162.659	-1.34091	0	78.7708	34.5882
4.9322	43.4407	25.1695	108.61	-220.296	-5.88637	0	9.03928	25.6563
5.75	42	26.5	107	-171.432	4.34091	0	12.9133	22.0893
5.42391	41.5652	15.9783	123.348	-261.205	-268.387	0	40.0311	26.5348
5.45	41.525	29.225	106.325	-164.614	-304.75	0	45.1964	20.1989
5.09211	41.4868	23.6447	89.2632	203.568	11.1591	0	90.3928	31.5303
4.75676	41.0541	9.35135	83.1892	-271.432	33.8864	0	42.6137	21.1185
5.15789	39.6842	7.05263	112.684	195.614	37.2955	0	80.0622	35.7316
5.66667	39.5167	5.91667	149.633	143.341	58.8864	0	78.7708	23.9437
5	39.3784	4.12162	106.649	-94.1592	-261.568	0	68.4402	29.8357
4.89831	39.3729	8.47458	137.136	-137.341	61.1592	0	28.4092	31.6777
4.53333	38.8	5.93333	101.333	-108.932	65.7046	0	41.3224	23.5725
4.41935	38.7097	6.77419	146.065	180.841	69.1137	0	91.6841	32.4376
5.16964	38.5714	4.01786	165.018	281.978	66.841	0	47.779	37.8004
6.03191	38.5	11	105.84	-180.523	-262.705	0	47.779	26.5484
5.44444	38.4259	8.55556	149	186.523	64.5683	0	29.7005	34.623
5.025	38.375	6.525	113.975	-118.023	69.1137	0	87.8101	26.5692
5.15068	37.0137	4.53425	142.205	-123.705	66.841	0	10.3306	21.1027
4.94118	36.8588	4.29412	182.153	189.932	70.2501	0	55.527	30.488
4.82759	36.4713	7.29885	127.437	-174.841	-257.023	0	78.7708	34.5882
5.22857	36.1857	17	97.4714	-131.659	73.6592	0	152.376	36.7293
4.81818	36.1818	3.72727	204.409	285.387	71.3864	0	10.3306	21.1027
4.96154	36.0385	4.01923	142.692	186.523	73.6592	0	16.7872	26.2187
4.61017	35.8644	5.23729	103.305	-124.841	82.7501	0	38.7398	24.8505
4.69697	35.803	5.69697	164.591	-46.4319	-246.796	0	52.9443	32.5989
5.35593	35.7966	14.1525	110.085	-185.068	-289.978	0	96.8494	40.715
4.87719	35.6404	4.78947	99.6667	-270.296	-336.569	0	45.1964	20.1989
5.125	35.625	5.625	136.875	-133.932	90.7046	0	112.345	38.9957
4.84615	34.9231	6.69231	100.077	126.296	113.432	0	81.3535	32.4713
5.45455	34.7727	17.3636	99.2727	114.932	119.114	0	78.7708	30.4424
5.31667	34.7333	3.71667	99.1333	-253.25	120.25	0	64.5663	35.3429
4.90714	34.7	4.41429	163.321	-97.5683	-246.796	0	65.8576	36.7708
5.28814	34.3136	5.99153	132.508	-227.114	133.887	0	191.116	45.1466
5.11538	34.3077	4.69231	86.6923	14.9318	135.023	0	68.4402	29.8357
4.52336	34.271	5.48598	146.626	-240.75	139.568	0	37.4484	28.1822
4.86517	33.5618	5.95506	116.449	117.205	137.296	0	109.763	41.5144
4.36364	33.3409	4.72727	149.182	47.8864	-237.705	0	78.7708	30.4424
4.58065	33.3387	4.01613	149.161	-266.887	145.25	0	90.3928	31.5303
4.58974	33.1282	5.4359	94.5897	-236.205	138.432	0	14.2046	18.772
4.90476	32.9048	8	126.952	-68.0228	154.341	0	54.2357	29.0864
5.28571	32.5714	4.28571	98	224.023	148.659	0	87.8101	21.4425
5.34211	32.3816	6.71053	141.868	-255.523	-233.159	0	95.5581	39.6365
4.85366	31.7317	4.87805	185.683	255.841	155.477	0	71.0229	32.1299
5.4	31.58	4.26	134.16	-238.478	146.387	0	98.1407	33.1885
4.84211	31.5263	4.15789	83.6316	261.523	155.477	0	15.4959	31.8086
4.79518	31.3012	9.42169	102.241	300.159	163.432	0	83.9361	27.1869
4.76471	30.9216	6.60784	120.98	84.2501	-236.568	0	77.4795	33.4635
4.32143	30.8929	4.71429	153.821	-163.477	-296.796	0	55.527	30.488
4.64516	30.6667	3.96774	131.774	291.069	164.568	0	90.3928	35.4673
4.71739	30.6087	6.8913	146.196	221.75	156.614	0	5.1653	28.2743
5.14706	30.5882	7.61765	94.3824	-138.477	190.705	0	92.9754	37.523
4.77273	30.4545	4.22727	84.7273	-256.659	196.387	0	69.7316	30.9722
4.75676	30.4324	4.72973	102.973	93.341	-235.432	0	121.385	37.0122
4.68421	30.3333	5.31579	123.947	230.841	189.568	0	69.7316	35.6108
5.58491	30.1887	6.9434	116.528	-78.2501	198.659	0	69.7316	30.9722
5.232	30.168	7.384	100.408	185.387	195.25	0	98.1407	33.1885
4.9	29.96	3.68	74.52	-102.114	196.387	0	59.401	34.8905
4.84058	29.7971	4.24638	84.6087	152.432	-213.841	0	102.015	32.1538
4.375	29.6875	7.125	104.875	20.6137	205.478	0	89.1014	34.4612
5.30682	29.5795	16.9091	114.114	104.705	204.341	0	69.7316	27.1054
5.25	29.5	8.25	87.5	-41.8864	215.705	0	91.6841	41.2416
4.36364	29.3636	7.45455	125.091	-268.023	219.114	0	77.4795	33.4635
5.16393	28.9672	10.1639	107.377	174.023	-194.523	0	10.3306	21.1027
4.33333	28.9333	6.76667	104.433	-80.5228	217.978	0	78.7708	34.5882
5.29412	28.9118	5.79412	106.382	-202.114	225.932	0	69.7316	30.9722
4.49038	28.8462	6.85577	77.1058	-257.796	222.523	0	47.779	31.5144
5.10256	28.7179	6.79487	128.167	17.2046	213.432	0	30.9918	29.6514
5.25581	28.5116	7.13953	111.326	242.205	-186.568	0	122.676	37.8038
4.85714	28.4286	4.57143	80.7143	302.432	-277.478	0	28.4092	24.9154
5.07292	28.3125	3.66667	90.3021	-46.4319	221.387	0	50.3617	29.4961
4.5942	28.1449	4.08696	129.087	-49.841	224.796	0	38.7398	30.1593
4.92754	28.1159	3.21739	106.435	244.478	231.614	0	56.8183	31.9225
5.62857	27.8571	5.51429	144.971	177.432	232.75	0	63.2749	29.3215
4.44444	27.7778	3.44444	115.333	-198.705	-144.523	0	116.219	37.5615
5.30137	27.7534	5.20548	123.438	225.159	-99.0683	0	86.5188	36.7255
5.33684	27.1684	8.52632	150.2	-111.205	-96.7956	0	65.8576	36.7708
4.60938	27.1406	15.2344	163.359	22.8864	-83.1592	0	83.9361	34.5657
4.87097	26.9355	5.03226	101.935	176.296	-275.205	0	52.9443	32.5989
5.34483	26.9195	6.66667	112.586	285.387	-75.2046	0	133.007	36.6165
4.92857	26.8333	5.14286	118.143	279.705	-79.7501	0	16.7872	26.2187
4.92157	26.7059	16.2157	132.294	29.7046	-74.0683	0	46.4877	13.7654
5.1236	26.5843	4.8427	98.427	207.775	221.138	0	65.8576	36.7708
4.79487	26.4872	12.4872	128.462	-60.4068	-141.362	0	42.6137	25.0688
5.14444	26.4111	4.72222	174.911	-160.407	-232.271	0	109.763	33.504
4.77273	26.3409	5.72727	100.182	-35.4067	-314.09	0	98.1407	26.7846
4.80189	26.3302	5.9717	128.557	52.0934	230.229	0	73.6055	34.5091
5.0625	26.3125	4.15179	154	-87.6795	232.502	0	114.928	40.8092
4.93269	26.25	8.23077	165.173	-67.225	232.502	0	51.653	31.0281
5.14583	26.2292	12.625	77.9792	157.775	225.684	0	24.5352	23.6274
4.40351	26.1579	7.2807	75.8947	-47.9068	-140.226	0	20.6612	21.7528
5.2619	26.1349	6.43651	101.516	269.139	256.366	0	20.6612	16.7552
5.23656	26.0538	9.04301	169.699	216.866	-132.271	0	139.463	30.7678
4.57143	26.0268	3.09821	124.152	-63.8159	-139.089	0	7.74795	18.8496
5.19048	25.873	3.79365	113.444	250.957	-128.862	0	77.4795	29.4524
4.90426	25.766	5.94681	188.245	152.093	-241.362	0	76.1882	28.4789
4.9375	25.6042	4.1875	186.208	22.5479	-120.908	0	103.306	32.973
4.73636	25.4818	5.24545	174.336	91.8661	-122.044	0	133.007	36.6165
4.84783	25.4783	14.3043	138.87	-121.77	-117.498	0	73.6055	39.6775
4.67164	25.3582	4.37313	179.075	211.184	-127.726	0	29.7005	27.2319
5.03922	25.2157	4.43137	181.373	177.094	-232.271	0	6.45663	44.1786
5.41176	25.0196	10.1765	98.9608	-201.316	-115.226	0	182.077	40.977
4.94737	25	5.47368	143.947	-269.498	-111.817	0	86.5188	36.7255
4.75	24.8295	3.32955	81.1932	223.684	-91.362	0	32.2831	25.7601
4.42857	24.7857	4.97619	137.036	-242.225	-78.862	0	108.471	36.3527
4.88889	24.7778	14.5556	121.778	-31.9976	-236.817	0	61.9836	24.4719
4.42593	24.6944	3.4537	78.6944	221.412	-84.5438	0	127.841	37.2081
4.75	24.6923	6.40385	104.712	-125.18	-76.5893	0	60.6923	31.229
4.77049	24.6721	4.72131	119.41	-193.361	-51.5893	0	202.738	43.5584
5.60577	24.5385	5.40385	102.192	-199.043	-44.7711	0	51.653	26.3822
4.73611	24.4444	3.68056	82.0972	-235.407	-218.635	0	82.6448	33.5103
4.2029	24.2754	12.7971	159.957	113.457	-317.499	0	90.3928	15.4208
4.91398	24.2366	4.24731	100.989	-110.407	-35.6801	0	11.6219	26.7081
4.65278	24.2083	5.44444	101.5	-194.498	-34.5438	0	108.471	45.4037
5.10638	24.2021	12.2021	155.319	-106.998	-29.9983	0	64.5663	26.5537
5.57407	24.1296	14.2778	115.815	-55.8613	-18.6347	0	34.8658	24.429
4.92754	23.8986	6.43478	157.239	-193.361	-215.226	0	133.007	33.3876
5.2	23.7333	4.06667	129.8	-113.816	-23.1801	0	109.763	30.264
5.1087	23.6957	5.04348	95.7826	-62.6795	-18.6347	0	61.9836	28.1369
4.59091	23.6818	9.04545	78.0455	-101.316	-14.0892	0	131.715	39.4973
4.77465	23.6338	3.85915	80.4789	239.594	-7.27103	0	68.4402	29.8357
4.7	23.5333	11.5	121.567	-188.816	-218.635	0	19.3699	25.4469
4.85366	23.5122	4.26829	103.756	-106.998	-23.1801	0	45.1964	28.1995
4.93617	23.5106	7.6383	94.0426	-28.5885	-2.72557	0	94.2667	38.5725
4.7037	23.3704	4.74074	144.148	286.185	-3.86193	0	36.1571	32.3135
5.06	23.36	3.78	107.04	261.185	-0.452837	0	80.0622	27.8238
4.64444	23.2667	7.44444	98.0444	168.003	-217.499	0	58.1096	21.5085
5.15625	23.2344	6.78125	141.922	-36.5431	4.09262	0	85.2275	35.6374
4.93878	23.1633	4.20408	96.6531	56.6388	6.36535	0	69.7316	27.1054
4.96296	23.1111	4.44444	105.963	-71.7704	10.9108	0	131.715	39.4973
4.83505	23.0515	4.21649	107.031	45.2752	14.3199	0	118.802	39.2495
4.75248	22.9802	3.87129	84.3267	-253.589	-209.544	0	89.1014	30.6359
5	22.9058	15.3623	105	137.321	-304.999	0	69.7316	27.1054
5.74286	22.8857	11.7429	136.257	-43.3613	-317.499	0	19.3699	34.9066
5.06742	22.8652	4.53933	109.326	-233.134	13.1835	0	49.0704	33.2409
5	22.8605	4.55814	168.977	282.775	10.9108	0	147.211	31.5032
4.68421	22.8158	4.5	128.105	-62.6795	18.8654	0	80.0622	35.7316
4.56	22.8	4.92	99.88	178.23	23.4108	0	118.802	17.4453
3.93443	22.7377	4.88525	110.934	170.275	-209.544	0	28.4092	24.9154
4.81818	22.7273	6.14286	164.74	4.36603	21.1381	0	43.9051	26.6111
4.59804	22.6471	4.80392	154.275	-3.58852	22.2745	0	68.4402	29.8357
4.91525	22.6441	8.64407	157.593	39.5933	18.8654	0	69.7316	18.7638
4.93333	22.6222	5.66667	114.067	-204.725	37.0472	0	117.511	34.6874
4.66667	22.6111	5.33333	93.4444	-196.771	-206.135	0	38.7398	30.1593
4.88	22.54	4.5	155.26	77.0934	41.5927	0	178.203	46.164
4.59259	22.5093	4.75	98.3889	-70.6341	27.9563	0	209.195	32.572
4.68657	22.4925	5.52239	129.403	-100.18	38.1836	0	143.337	32.5008
4.66667	22.4583	4	106.708	-111.543	35.9108	0	114.928	36.7315
5.06061	22.3636	8.42424	145.212	-4.72489	-189.089	0	94.2667	30.6201
4.48052	22.3117	10.4675	107.195	-46.7704	37.0472	0	65.8576	21.2794
4.90196	22.2941	5.2549	152.647	-181.998	39.3199	0	73.6055	34.5091
5.18333	22.1	5.3	103.183	50.957	38.1836	0	125.259	35.7199
4.97297	21.955	13	132.757	215.73	54.0927	0	120.093	36.2288
5.08392	21.9441	4.88112	107.301	-147.907	-185.68	0	76.1882	32.3573
4.69091	21.9091	5.29091	142.255	39.5933	-298.18	0	10.3306	33.5103
4.5	21.8125	3.25	65.3125	-105.861	42.729	0	12.9133	22.0893
4.8871	21.7258	5.32258	97.8065	66.8661	51.8199	0	102.015	40.1593
4.89189	21.7207	4.68468	102.928	-113.816	48.4109	0	85.2275	31.5297
4.66038	21.6415	4.41509	101.943	89.5934	52.9563	0	49.0704	28.0028
4.9	21.6	7.76	148.38	-141.089	-185.68	0	18.0786	22.1671
5	21.5455	4.95455	134.864	210.048	63.1836	0	87.8101	33.4696
5.34783	21.4348	13.0435	105.652	-109.27	52.9563	0	12.9133	22.0893
5.42857	21.4286	7.34286	128.386	93.0025	64.32	0	67.1489	33.0218
5.11268	21.4225	6.87324	135.155	23.6842	104.093	0	154.959	21.982
4.34375	21.3125	3.75	144.812	-103.589	-178.862	0	94.2667	43.5978
5.2381	21.2381	7.57143	123.095	85.0479	96.1382	0	113.637	32.438
5.1931	21.1724	23.6897	115.193	128.23	107.502	0	63.2749	33.9433
4.99029	21.1165	4.76699	96.0583	-85.4068	107.502	0	78.7708	39.5225
5	21.1148	5.67213	161.459	147.548	110.911	0	76.1882	36.9733
4.44444	21.1111	2.22222	88.1111	-30.8613	-172.044	0	23.2439	27.5308
4.5942	21.0435	4.04348	124.855	165.73	110.911	0	145.92	36.7428
4.84906	21.0377	4	88.7358	80.5025	97.2745	0	11.6219	26.7081
4.67797	21.0339	3.62712	88.7966	-217.225	117.729	0	144.628	30.4075
4.75	21.0167	5.23333	131.983	78.2298	116.593	0	92.9754	42.4115
5.44286	20.9857	6.88571	142.629	-145.634	-174.317	0	122.676	37.8038
5.2963	20.8889	5.85185	114.444	36.1843	-291.362	0	68.4402	34.3041
4.64286	20.8571	4.5	143.667	85.0479	123.411	0	113.637	44.4966
5.21519	20.8481	6.79747	94.6076	73.6843	126.82	0	92.9754	42.4115
4.57798	20.8349	3.53211	132.138	-69.4977	138.184	0	27.1178	22.7018
5.20388	20.7282	6.45631	180.641	-61.5431	143.866	0	111.054	30.9803
5.18182	20.7273	9.18182	138.182	-25.1795	-170.908	0	51.653	31.0281
4.85714	20.7143	8.64286	157.857	97.548	143.866	0	120.093	32.8347
5.40426	20.6809	7.55319	139.064	103.23	140.456	0	9.03928	25.6563
4.16667	20.6667	3.75	89.8333	88.457	140.456	0	89.1014	27.3564
5.23404	20.5851	4.84043	133.043	24.8206	152.956	0	134.298	37.331
4.87324	20.5493	10.5915	103.803	140.73	-158.408	0	60.6923	31.229
4.69912	20.531	4.40708	81.3717	-68.3613	143.866	0	60.6923	23.4628
4.14754	20.5246	3.65574	114.607	129.366	156.366	0	30.9918	29.6514
4.90244	20.439	4.31707	136.659	102.093	154.093	0	125.259	35.7199
4.85	20.225	4.525	133.7	-66.0886	148.411	0	9.03928	25.6563
4.57353	20.1912	3.02941	94.3676	-153.589	-151.589	0	80.0622	31.4487
4.92308	20.1731	2.67308	108.904	4.36603	168.866	0	59.401	34.8905
5.18605	20.1628	7.51163	119.279	125.957	163.184	0	56.8183	27.3696
5.025	20.125	9.5375	123.4	187.321	175.684	0	99.432	38.1517
4.25	20	3	91.75	191.866	172.275	0	11.6219	26.7081
4.21053	19.8947	4.68421	89.4211	-242.225	-147.044	0	112.345	35.0992
4.83871	19.871	11.9677	147.645	-34.2704	-244.771	0	51.653	31.0281
5.12632	19.7368	6.32632	126.263	163.457	188.184	0	74.8969	35.7306
5.03226	19.7339	4.08871	114.895	-8.13398	179.093	0	78.7708	23.9437
5.04255	19.6809	5.93617	154.319	-139.952	182.502	0	134.298	34.039
5.26415	19.6226	4.34906	125.5	-111.543	185.911	0	1.29133	113.097
5.03279	19.4098	3.62295	133.705	-279.725	-143.635	0	72.3142	11.9054
4.96875	19.3594	5.35938	154	112.321	195.002	0	99.432	38.1517
4.7	19.3	5.1	105.1	-51.3158	205.229	0	91.6841	28.9653
4.6875	19.2917	4.39583	148.917	79.3661	200.684	0	78.7708	34.5882
5.09259	19.2407	7.37037	111.815	213.457	204.093	0	98.1407	37.1672
5.12	19.22	3.52	96.64	-24.0431	-142.498	0	118.802	39.2495
4.72581	19.129	4.70968	95.871	223.684	205.229	0	72.3142	25.6563
4.5	19.1	16.6	135.1	-167.225	208.638	0	174.329	32.2062
5.07955	19.0682	5.42045	94.6477	-268.362	210.911	0	52.9443	27.7178
4.09836	18.9836	3.77049	91.7377	-47.9068	212.047	0	77.4795	33.4635
4.74074	18.8889	5.51852	172.741	-55.8613	-136.817	0	131.715	27.4441
5.10465	18.8372	4.24419	132.616	161.184	221.138	0	68.4402	26.1108
5.1831	18.8169	5.39437	146.183	43.0024	225.684	0	170.455	50.1376
4.76316	18.8158	6.65789	178.553	-72.9068	225.684	0	69.7316	27.1054
5.06452	18.7258	3.40323	131.855	-203.294	-211.355	0	6.45663	22.6195
4.57143	18.7143	4.71429	111.286	-227.158	-268.174	0	36.1571	21.6475
4.76	18.68	7.30667	134.627	136.479	-217.037	0	67.1489	33.0218
4.36765	18.6765	4.76471	148.544	-237.385	-210.219	0	52.9443	27.7178
4.64516	18.6452	3.59677	119.194	-213.521	-204.537	0	78.7708	30.4424
4.87417	18.6424	3.51656	129.53	-230.567	-204.537	0	92.9754	42.4115
5.19231	18.5192	5.75	155.981	-205.567	-205.674	0	60.6923	23.4628
5.04082	18.4694	4.02041	109.653	-243.067	-205.674	0	47.779	37.8004
4.38519	18.4444	6.4963	95.0889	-221.476	-196.583	0	125.259	27.0744
4.71569	18.3824	5	137.5	-247.612	-198.855	0	100.723	31.3449
4.7	18.3	4.31667	136.683	-143.067	-186.355	0	138.172	36.0311
4.74359	18.2692	5.30769	100.244	-253.294	-198.855	0	12.9133	22.0893
4.62162	18.2162	3.51351	81.6216	238.752	-193.173	0	69.7316	27.1054
4.875	18.175	4.7	124.725	-216.93	-201.128	0	7.74795	18.8496
5.32759	18.1552	4.22414	83.9483	97.8427	-186.355	0	96.8494	26.0844
4.9	18.15	5.15	82.35	-243.067	-185.219	0	156.25	46.0767
4.90909	18.1364	5.59091	89.1136	-251.021	-190.901	0	59.401	34.8905
5.2	18	4.46667	186	237.616	-185.219	0	28.4092	24.9154
5.31884	18	6.04348	117.13	-177.158	-260.219	0	134.298	45.306
4.81176	17.9765	4.36471	121.882	-157.839	-168.173	0	142.046	41.7626
5.208	17.952	7.888	129.76	260.343	-169.31	0	114.928	36.7315
4.75714	17.9286	7.21429	120.257	-3.29375	-167.037	0	68.4402	29.8357
5.1	17.8833	9.36667	175.417	285.343	-159.083	0	162.707	32.7222
4.77358	17.7547	3.15094	136.019	-177.158	-157.946	0	99.432	38.1517
4.65789	17.7368	3.36842	109.895	94.4336	-162.492	0	89.1014	30.6359
4.66667	17.6667	3.625	122.875	-151.021	-157.946	0	133.007	40.2756
5.24	17.66	7.66	113.5	-48.7483	-148.855	0	121.385	37.0122
4.87037	17.6296	7.83333	148.481	89.8882	-153.401	0	152.376	40.0663
4.66667	17.6061	4.19697	111.288	159.206	-145.446	0	67.1489	38.2269
4.7234	17.5745	4.42553	132.574	193.297	-144.31	0	82.6448	33.5103
5.03125	17.5625	21.3125	147.781	-154.43	-147.719	0	121.385	25.4256
4.75926	17.537	5.33333	120.889	-39.6574	-145.446	0	40.0311	32.2034
4.54545	17.5	4.86364	92.3182	166.025	-140.901	0	56.8183	37.544
4.66667	17.5	5.33333	122	25.1154	-136.355	0	76.1882	32.3573
5	17.4444	3.22222	87.4444	0.115345	-131.81	0	136.88	38.7806
5	17.3913	3.28261	107.826	-112.385	-269.31	0	52.9443	20.5287
4.91892	17.1622	4.05405	117.351	-247.612	-114.764	0	74.8969	27.5217
5.17857	17.1071	5.32143	97.1071	-168.067	-131.81	0	56.8183	31.9225
5.05882	17.1029	11.4706	88.6765	-6.70284	-128.401	0	28.4092	19.9487
4.46296	17.0926	4.87037	151.407	288.752	-122.719	0	59.401	19.6691
3.78261	17.087	8.56522	72.4348	-163.521	-122.719	0	116.219	37.5615
4.87692	17	4.64615	137.508	-80.5666	-113.628	0	144.628	39.4772
4.77914	16.9693	3.58282	121.049	-62.3847	-114.764	0	144.628	36.0954
5.02857	16.9429	5.51429	140.6	81.9336	-109.082	0	65.8576	27.6264
5.01587	16.9365	8.2381	152.683	96.7064	-110.219	0	43.9051	26.6111
4.69231	16.6923	5.76923	103.923	-1.02102	-122.719	0	49.0704	28.0028
4.83333	16.6667	4.2963	94.5	-158.976	-112.492	0	76.1882	28.4789
4.125	16.625	4.75	156.625	92.1609	-106.81	0	161.416	27.6117
4.91613	16.6129	4.4	126.561	103.525	-106.81	0	55.527	26.1396
5.16304	16.5978	6.57609	120.848	21.7063	-107.946	0	77.4795	33.4635
4.89691	16.5773	3.30928	117.113	28.5245	-106.81	0	27.1178	28.8634
4.84906	16.5472	4.98113	116.679	33.0699	-105.673	0	69.7316	23.8565
4.32468	16.4935	4.85714	155.922	-31.7029	-262.492	0	60.6923	36.424
4.7619	16.4286	5.2381	119.429	-48.7483	-101.128	0	63.2749	33.9433
4.89362	16.3617	4.6383	163.383	255.797	-95.4461	0	139.463	30.7678
5.2	16.3556	5.33333	143.756	222.843	-94.3097	0	184.66	38.988
4.82812	16.3438	11.7969	89.3906	-191.93	-97.7188	0	85.2275	40.4908
5	16.2766	7.51064	114.021	-60.112	-107.946	0	52.9443	38.6966
4.95283	16.2547	4.29245	143.774	-21.4756	-95.4461	0	64.5663	30.5305
5.08696	16.2464	4.89855	111.971	-161.248	-104.537	0	94.2667	34.2908
5.03896	16.1818	4.25974	93.4156	108.07	-102.264	0	32.2831	32.1738
4.16667	16.1667	3.5	133.5	101.252	-98.8552	0	40.0311	26.5348
5.36538	16.1346	6.86538	161.5	156.934	-84.0825	0	134.298	41.0614
4.44681	16.0638	6.08511	191.915	-172.612	-86.3552	0	77.4795	29.4524
5.0303	16.0303	7.42424	130.364	-96.4757	-84.0825	0	130.424	22.7767
5.6	16.0154	5.61538	149.615	103.525	-90.9007	0	136.88	29.6388
4.81818	16	5.36364	107.833	134.206	-81.8097	0	78.7708	30.4424
5.08955	16	7.92537	175.403	-211.249	-80.6734	0	86.5188	36.7255
4.69318	16	4.94318	122.023	-164.658	-87.4916	0	72.3142	29.1504
4.5	16	4	123	-19.2029	-265.901	0	47.779	31.5144
5.07843	15.9804	6.58824	131.637	-187.385	-92.037	0	10.3306	33.5103
4.7541	15.9016	3.57377	131.197	-129.43	-73.8552	0	194.99	32.434
5.13043	15.8696	4.36957	135.391	-114.658	-81.8097	0	89.1014	27.3564
4.36471	15.8235	4	97.8588	-33.9756	-79.537	0	71.0229	32.1299
4.7561	15.7805	7.4878	118.854	188.752	-76.1279	0	89.1014	38.9508
4.875	15.75	3.875	89.625	112.615	-77.2643	0	89.1014	30.6359
4.48148	15.7222	5.22222	92.6296	218.297	-70.4461	0	74.8969	27.5217
5.14706	15.6471	9.27451	172.941	131.934	-77.2643	0	10.3306	21.1027
4.94444	15.625	4.79167	154.042	-144.203	-62.4915	0	127.841	37.2081
5.14035	15.5789	4.15789	120.526	6.93353	-60.2188	0	131.715	39.4973
4.54167	15.5	6.25	71.0833	-194.203	-62.4915	0	67.1489	33.0218
4.5	15.5	6.5	82	85.3427	-56.8097	0	90.3928	25.2449
4.18919	15.4865	4.56757	123.811	-104.43	-67.037	0	104.597	42.2185
5.35294	15.3529	8.64706	94.6078	-16.9301	-54.537	0	91.6841	36.4879
4.83333	15.3519	4.18519	136.481	-123.748	-63.6279	0	82.6448	38.074
3.56757	15.3514	2.27027	108.865	113.752	-69.3097	0	60.6923	26.9768
4.91892	15.3243	3.16216	127.108	217.161	-262.492	0	41.3224	34.3146
4.68852	15.3115	3	118.607	-166.93	-49.9915	0	81.3535	32.4713
4.50685	15.2877	4.31507	103.219	-113.521	-55.6733	0	131.715	35.909
4.49275	15.2319	3.75362	90.8696	-26.021	-53.4006	0	64.5663	35.3429
4.93023	15.093	5.5814	151.86	-105.567	-60.2188	0	2.58265	56.5487
5	15.0909	4.81818	108.591	29.6608	-46.5824	0	76.1882	32.3573
5.22222	15.0505	7.38384	149.929	-122.612	-54.537	0	67.1489	25.1348
5.26115	15.0446	10.8344	157.828	195.57	-39.7642	0	105.889	28.1654
5.24719	15.0337	4.05618	139.899	214.888	-47.7188	0	90.3928	35.4673
4	15	2.875	76.5	222.843	-43.1733	0	102.015	40.1593
5.33333	14.8172	8.43011	101.989	6.93353	-45.4461	0	108.471	36.3527
5.14159	14.7788	5.72566	120.611	-14.6574	-44.3097	0	69.7316	30.9722
4.80769	14.6154	5.15385	116.942	31.9336	-40.9006	0	28.4092	24.9154
5.12568	14.5792	7.70492	168.437	-151.021	-21.5824	0	55.527	30.488
4.5	14.5	3.44444	118.889	188.752	-36.3551	0	14.2046	26.7281
4.78205	14.3333	3.98718	138.385	195.57	-31.8097	0	73.6055	30.2008
4.2973	14.2973	2.94595	77.2162	-16.9301	-12.4915	0	156.25	38.6206
4.85124	14.281	4.57851	173.983	278.525	-263.628	0	82.6448	33.5103
4.85333	14.2667	6.45333	152.04	208.07	-15.9006	0	76.1882	32.3573
4.83654	14.2596	4.94231	117.894	50.1154	-9.08238	0	86.5188	36.7255
5.09333	14.2533	8.16	99.9733	-164.658	-6.80965	0	14.2046	26.7281
4.09091	14.0909	3.72727	116.636	205.797	-10.2187	0	85.2275	28.0298
4.82353	14.0588	5.03922	142.667	-261.249	-2.26419	0	107.18	35.4923
5.0098	14.0196	3.86275	104.931	-160.112	-3.40055	0	69.7316	30.9722
5.0678	13.9661	7.44068	106.678	-94.2029	1.14491	0	10.3306	21.1027
5	13.9268	4.5122	120.829	-133.976	5.69037	0	180.786	40.3978
5.21212	13.9091	6.50758	135.682	-101.021	6.82673	0	145.92	40.1853
4.6	13.7	3	138.1	-164.658	1.14491	0	42.6137	21.1185
5.26596	13.6702	4.30851	99.5957	-148.748	10.2358	0	89.1014	27.3564
4.81132	13.566	4.73585	101.245	50.1154	7.9631	0	61.9836	37.9904
5.28571	13.5571	6.58571	94.6286	-91.9302	13.6449	0	78.7708	23.9437
4.65934	13.4725	7.51648	150.077	17.1608	20.4631	0	67.1489	33.0218
4.76923	13.4615	2.61538	96.1538	120.57	19.3267	0	18.0786	22.1671
4.59184	13.449	6.4898	131.714	112.615	27.2813	0	47.779	26.5484
5.12195	13.4146	3.63415	121.659	-90.7938	-254.537	0	30.9918	29.6514
4.36585	13.3659	3.73171	115.951	-207.839	28.4177	0	96.8494	32.3209
4.91398	13.2903	5.32258	101.796	-101.021	20.4631	0	56.8183	23.6429
4.63934	13.2295	3.91803	126.574	166.025	30.6904	0	58.1096	33.39
4.73438	13.2188	4.5625	94.7188	61.4791	32.9631	0	143.337	42.5254
5.06557	13.1803	4.7377	139.475	-93.0666	20.4631	0	80.0622	22.0874
5.31522	13.1304	8.38043	104.098	123.979	27.2813	0	129.133	37.9636
5.03226	13.129	8.64516	97.5484	-268.067	35.2359	0	73.6055	39.6775
4.97727	13.0227	8.00758	95.3409	248.979	38.645	0	89.1014	30.6359
4.74444	13	8.32222	139.5	84.2063	43.1904	0	113.637	35.9107
5.41096	12.9452	3.80822	121.945	237.616	47.7359	0	131.715	27.4441
4.88136	12.8814	7.11864	132.492	113.752	35.2359	0	103.306	36.774
4.71014	12.7826	4.30435	126.377	242.161	40.9177	0	33.5745	22.653
4.87719	12.7544	7.96491	119.632	-264.658	42.054	0	82.6448	26.3568
4.95455	12.7045	3.61364	98.0227	-205.567	35.2359	0	27.1178	22.7018
4.66667	12.6667	4.76	126.427	26.2517	59.0995	0	120.093	24.8875
5.19417	12.5243	5.15534	158.146	2.38808	53.4177	0	122.676	46.4971
4.94595	12.4054	4.81081	114.676	58.07	-252.264	0	90.3928	40.088
4.64602	12.3628	4.61947	176.372	210.343	53.4177	0	80.0622	31.4487
4.41509	12.283	4.54717	80.3396	201.252	54.5541	0	32.2831	25.7601
4.65714	12.2571	4.42857	170.629	38.7518	60.2359	0	187.242	46.9443
4.4375	12.1875	4.375	183.375	80.7973	51.145	0	81.3535	25.5396
4.59259	12.179	4.29012	123.772	52.3881	63.645	0	68.4402	20.3322
4.7963	12.1667	4.74074	102.407	60.3427	72.7359	0	161.416	41.2162
4.55814	12.1512	3.67442	125.698	-107.839	73.8723	0	136.88	42.6559
4.94444	12.1111	3.33333	110.083	12.6154	71.5995	0	47.779	22.5733
4.68919	12.1081	5.56757	200.351	20.5699	70.4632	0	78.7708	34.5882
4.48148	12.0556	4.12963	132.37	97.8427	82.9632	0	160.124	48.3898
4.79661	12.0254	6.37288	134.602	46.7063	67.0541	0	69.7316	35.6108
4.70769	12.0154	5.30769	98.0308	-201.021	82.9632	0	98.1407	33.1885
4.4	11.975	4.375	67.375	-15.7938	94.3268	0	103.306	36.774
5.15476	11.869	3.89286	123.369	-12.3847	88.645	0	19.3699	25.4469
4.74528	11.8396	4	91.6792	133.07	81.8268	0	90.3928	25.2449
5.28571	11.8333	5.25	121.524	-96.4757	92.0541	0	83.9361	27.1869
5.37879	11.803	4.84848	105.515	-283.976	-256.81	0	69.7316	27.1054
4.74713	11.7816	4.51724	179.713	22.8426	100.009	0	111.054	38.1044
4.87805	11.7805	5.43902	136.488	55.7972	79.5541	0	43.9051	31.9191
4.375	11.75	4.025	98.675	-112.385	79.5541	0	24.5352	23.6274
4.64516	11.7419	3.64516	79.7742	-286.249	92.0541	0	2.58265	56.5487
4.45455	11.7273	4.65455	87.3273	198.979	101.145	0	136.88	23.1587
4.69307	11.7129	3.64356	150.851	-105.567	86.3723	0	16.7872	26.2187
5.5	11.6875	3.375	117.75	-102.157	89.7814	0	25.8265	16.4865
4.875	11.5	4	96.75	-106.703	90.9177	0	52.9443	32.5989
4.75	11.4545	4.25	187.409	171.706	106.827	0	103.306	32.973
4.6962	11.4304	5.4557	105.658	187.616	109.1	0	95.5581	39.6365
4.8	11.2933	5.66667	171.453	131.934	102.281	0	68.4402	16.1403
4.625	11.25	3	66.125	-72.612	105.69	0	73.6055	30.2008
3.83077	11.2154	3.93846	72.0308	-27.1574	105.69	0	114.928	33.1794
5.27778	11.1667	11.6667	118.611	-20.3392	100.009	0	24.5352	30.6748
5.46429	11.1429	9.96429	119.143	-281.703	118.19	0	96.8494	36.1955
4.36486	11.1149	5.46622	124.223	-18.0665	106.827	0	9.03928	25.6563
4.94118	11.0784	4.11765	89.7451	-82.8393	-248.855	0	68.4402	29.8357
4.72917	11.0625	5.79167	145.375	223.979	126.145	0	60.6923	31.229
4.93902	11.0122	4.31707	117.439	242.161	126.145	0	68.4402	26.1108
4.57282	11	7.38835	123.893	-195.339	131.827	0	58.1096	33.39
4.28571	11	3.28571	93.1429	168.297	112.509	0	5.1653	28.2743
4.60317	10.873	4.34921	90.7143	170.57	118.19	0	112.345	31.705
4.88333	10.8333	3.23333	112.283	-201.021	134.1	0	45.1964	23.7559
4.36145	10.7952	4.12048	148.771	280.797	128.418	0	50.3617	35.0134
4.58333	10.75	4.33333	76.4167	175.116	127.281	0	64.5663	35.3429
4.80263	10.7368	5.25	151.934	235.343	134.1	0	107.18	26.1531
4.68493	10.5479	6.87671	133.205	-93.0666	135.236	0	7.74795	18.8496
4.81429	10.5429	4.77143	102.186	-89.6575	143.191	0	77.4795	33.4635
4.38462	10.3407	4.6044	112.451	242.161	131.827	0	5.1653	28.2743
4.27869	10.3115	4.11475	69.2623	185.343	140.918	0	69.7316	30.9722
5.36842	10.2982	5.89474	154.789	230.797	137.509	0	20.6612	21.7528
4.75862	10.2759	3.55172	114.483	-196.476	142.054	0	121.385	37.0122
4.5082	10.2459	3.91803	135.131	-201.021	151.145	0	96.8494	19.4144
4.88333	10.2167	7.14167	101.792	109.206	-247.719	0	77.4795	33.4635
4.91667	10.125	4.34722	131.611	141.025	155.691	0	74.8969	41.0819
4.92105	10.0789	3.89474	118.605	-187.385	164.781	0	36.1571	26.2721
5.2	10.0667	3.03333	103.367	-174.885	169.327	0	200.155	39.4243
4.8	10	7.2	110.6	-5.56648	171.6	0	90.3928	40.088
5.08696	9.97826	4.52174	143.043	206.934	170.463	0	95.5581	35.2367
4.64912	9.89474	3.66667	172.211	160.343	173.872	0	100.723	31.3449
5.25	9.875	7.125	122.375	231.934	173.872	0	80.0622	31.4487
4.48148	9.83333	5.12963	118.944	8.0699	173.872	0	94.2667	38.5725
4.44262	9.7377	4.06557	76.7869	-157.839	177.281	0	140.754	37.3907
4.23913	9.56522	4.32609	79.6304	196.706	178.418	0	47.779	31.5144
4.75	9.5625	6.5625	101.125	-118.067	181.827	0	78.7708	30.4424
4.83019	9.54717	5.35849	98.1887	236.479	178.418	0	23.2439	27.5308
5.3	9.22	5.05	108.47	271.707	188.645	0	47.779	31.5144
4.79412	9.20588	7.76471	113.118	-110.112	184.1	0	20.6612	28.9529
4.54545	9.09091	5.72727	140.727	-185.112	180.691	0	37.4484	34.6628
4.51316	9.06579	5.31579	136.5	-139.658	190.918	0	126.55	33.1478
4.47887	9.01408	2.76056	114.042	277.388	-252.264	0	61.9836	24.4719
5.07792	9.01299	3.49351	125.039	167.161	182.963	0	72.3142	33.3089
4.71622	9	6.18919	104.432	205.797	180.691	0	121.385	37.0122
4.63636	8.95455	4.37879	90.0303	-178.294	178.418	0	19.3699	25.4469
4.55072	8.89855	4.30435	118.942	-197.612	195.463	0	59.401	29.9142
4.63934	8.86885	6.60656	122.934	3.52444	187.509	0	76.1882	42.5107
4.5614	8.7193	5.26316	162.316	-190.794	195.463	0	60.6923	26.9768
4.92188	8.59375	5.4375	156.328	-203.294	201.145	0	55.527	22.5804
4.68182	8.59091	4.20455	115.523	87.6154	212.509	0	47.779	26.5484
5.27027	8.56757	5.21622	142.351	12.6154	202.282	0	108.471	40.5434
5.8	8.1	9	108.4	94.4336	210.236	0	89.1014	34.4612
4.8843	7.95041	4.20661	101.851	191.025	211.372	0	64.5663	26.5537
4.6	7.93333	3.8	128.733	68.2972	210.236	0	123.967	38.6039
4.5	7.875	4.5	76.5	22.8426	209.1	0	96.8494	40.715
4.5461	7.8227	3.89362	152.511	-195.339	202.282	0	65.8576	31.764
4.40351	7.66667	4.57895	134.982	-161.248	211.372	0	65.8576	31.764
4.34286	7.62857	2.6	153.029	198.979	217.054	0	91.6841	25.9714
4.62264	7.58491	6.16981	101.755	-257.839	-243.174	0	60.6923	36.424
4.5098	7.4902	5.29412	124.941	-163.521	215.918	0	20.6612	28.9529
4.91071	7.42857	6.71429	154.714	-96.4757	228.418	0	82.6448	33.5103
4.7931	7.37931	6.37931	131.655	193.297	217.054	0	24.5352	23.6274
5.24528	7.37736	5.26415	195.17	-220.339	234.1	0	78.7708	39.5225
4.7451	7.19608	4.70588	130.02	-22.612	239.782	0	89.1014	44.2555
4.9434	7.11321	5.90566	113.755	-13.521	242.054	0	52.9443	27.7178
4.625	7.10714	3.28571	92.5	176.252	251.145	0	25.8265	26.1799
5.12903	7.02151	9.27957	114.462	176.252	259.1	0	130.424	32.1036
4.15	6.875	4.075	99.675	-230.567	260.236	0	99.432	30.5464
4.36842	6.68421	7.05263	158.974	187.616	259.1	0	92.9754	37.523
4.73171	6.65854	6.63415	106.976	67.1609	267.054	0	40.0311	26.5348
4.35714	6.64286	4.07143	95.2857	-61.2484	280.691	0	210.486	28.9424
4.42105	6.57895	4.59649	120.947	92.1609	279.554	0	82.6448	29.6478
4.48936	6.38298	4.91489	132.043	60.3427	273.872	0	120.093	40.1074
4.72603	6.36986	4.36986	106.836	173.979	267.054	0	28.4092	24.9154
4.85714	6.28571	3.57143	174	67.1609	272.736	0	15.4959	31.8086
4.73333	6.26667	2.6	100.8	171.706	269.327	0	9.03928	25.6563
5.41379	6.18966	5.77586	115.793	-76.0211	-243.174	0	77.4795	38.2373
4.79245	6.16981	11.3208	84.4717	-273.749	-265.901	0	145.92	30.9529
4.62069	6.13793	3.48276	108.707	-274.885	289.782	0	73.6055	26.5808
4.67857	6.07143	3.71429	98.8214	185.343	289.782	0	85.2275	35.6374
4.57143	6.01786	3.53571	93.6786	-123.748	296.6	0	117.511	31.4377
3.63636	5.90909	1.77273	70.9545	-54.4302	286.373	0	11.6219	17.8924
5.11667	5.68333	6.7	143.5	130.797	304.554	0	64.5663	30.5305
4.68571	5.55714	4.34286	109.571	-66.9302	289.782	0	73.6055	34.5091
4.48148	5.5	5.44444	103.87	-57.8393	305.691	0	16.7872	19.1134
5.32	5.44	4.44	76.6	-273.749	296.6	0	50.3617	21.5026
4.35897	5.41026	4.82051	103.795	147.843	305.691	0	2.58265	56.5487
4.63265	4.93878	5.84694	128.214	-243.067	-238.628	0	65.8576	31.764
4.62903	4.8871	11.5968	71.9194	66.0245	-243.174	0	47.779	31.5144
4.3	4.7	4.5	106.7	-219.203	-235.219	0	86.5188	36.7255
4.69136	4.50617	3.69136	171.593	76.2518	-238.628	0	59.401	29.9142
5.5	4.3	7	119.3	-69.2029	-236.355	0	40.0311	18.6362
5.5	4	2	204	14.8881	-234.083	0	98.1407	37.1672
5.84615	3.84615	7.76923	113.692	145.57	-235.219	0	36.1571	32.3135
4.88889	3.51515	2.0101	78.9293	167.161	-228.401	0	120.093	40.1074
4.23214	3.41071	4.17857	100.768	180.797	-231.81	0	55.527	35.8568
4.60976	3.31707	5.56098	140.122	143.297	-224.992	0	170.455	45.9617
5.10667	3.01333	3.77333	112.2	150.116	-230.674	0	23.2439	21.2058
4.29688	2.0625	4.75	123.5	252.388	-218.174	0	65.8576	31.764
4	2	1	93	108.07	-212.492	0	100.723	39.1491
4.23333	1.66667	2.7	98.2667	152.388	-226.128	0	12.9133	22.0893
4.8	1.6	2.6	55.6	19.4335	-209.083	0	178.203	42.5212

## Sheet: pEpiLC 6hr
TBra	Sox2	Nanog	Dapi	X	Y	Z	Area	Compactness
5.275	63.1875	119.287	106.688	-276.988	-268.252	0	77.4795	29.4524
4.25806	58.6452	12.1935	94.5484	-253.124	-276.206	0	7.74795	32.572
4.78571	57.5714	9.84286	80.8857	-247.442	-258.024	0	92.9754	42.4115
4.70833	51.9167	7.33333	126.75	-204.26	-268.252	0	40.0311	32.2034
4.71875	51.8125	13.9688	82.0625	-37.2147	-255.752	0	80.0622	35.7316
4.83784	48.1351	11.5405	94.027	-13.351	-272.797	0	9.03928	25.6563
5	47.6562	6.54688	105.062	9.3763	-273.933	0	56.8183	27.3696
4.85714	44.7143	16.5714	79.1429	15.0581	-272.797	0	12.9133	22.0893
5.12195	44.5854	19.2683	114.927	68.4673	-273.933	0	63.2749	19.6431
4.59649	44.5789	9.91228	110.404	77.5582	-271.661	0	77.4795	26.0576
5.52381	43.6667	14.3333	97.0476	86.6491	-271.661	0	65.8576	31.764
4.57647	43.3176	34.3294	70.6941	133.24	-273.933	0	46.4877	29.8339
4.94118	42.2549	31.1373	128.98	142.331	-271.661	0	103.306	36.774
4.22222	40.3889	25.7778	116.667	149.149	-265.979	0	86.5188	41.7271
5.13592	39.8641	12.0971	117.583	240.058	-265.979	0	56.8183	27.3696
4.7619	39.746	37.4762	76.0159	232.104	-264.842	0	72.3142	25.6563
4.98485	37.4697	6.69697	104.485	-51.9874	-256.888	0	96.8494	28.9802
4.71429	36.75	18.3214	80	69.6036	-265.979	0	74.8969	35.7306
5.03704	36.6574	5.32407	126.981	-30.3965	-259.161	0	11.6219	26.7081
4.8	36.6	6.4	112.733	-282.669	-259.161	0	111.054	38.1044
4.71053	35.9211	10.0263	135.316	-264.488	-250.07	0	116.219	37.5615
5	35.8125	19.7188	101.406	-208.806	-256.888	0	29.7005	27.2319
5.17857	35.6607	13	114.946	54.8309	-254.615	0	36.1571	26.2721
5.39286	35.5	17.3929	92.1429	65.0582	-258.024	0	69.7316	23.8565
4.92308	34.6154	16.6923	78	70.74	-254.615	0	105.889	34.6422
4.83562	34.589	20.4384	82.3562	158.24	-246.661	0	67.1489	28.7204
4.47619	34.5119	9.34524	111.333	240.058	-260.297	0	37.4484	28.1822
4.87719	34.4035	28.4211	85.9474	-82.6693	-243.252	0	54.2357	34.2085
5.1	34.0667	22.2333	106.267	155.967	-252.342	0	36.1571	32.3135
4.65517	34	30.0345	87.1379	52.5582	-247.797	0	135.589	26.7254
4.21111	33.7111	10.0333	130.422	179.831	-242.115	0	121.385	30.4971
4.8	33.3647	24.1294	124.376	-223.579	-236.433	0	64.5663	26.5537
4.936	33.272	20	89.312	-238.351	-240.979	0	47.779	37.8004
4.45312	32.6719	17.7344	82.6562	242.331	-250.07	0	18.0786	30.4075
5.03448	32.1839	4.31034	153.414	61.6491	-251.206	0	25.8265	26.1799
4.3	31.85	9	122.85	-246.306	-244.388	0	85.2275	28.0298
4.7	31.48	9.7	101.58	165.058	-245.524	0	7.74795	32.572
4.73684	31	12.5439	91.4211	163.922	-238.706	0	122.676	28.4026
4.875	30.625	13.625	67.375	193.467	-235.297	0	107.18	28.8566
5	30.5	27.3167	118.917	288.922	-235.297	0	5.1653	28.2743
4.51282	29.4487	18.3846	80.8718	-87.2147	-236.433	0	65.8576	36.7708
4.60714	29.4405	11.4524	103.119	152.558	-238.706	0	86.5188	36.7255
4.74359	29.359	8.20513	125.564	173.013	-240.979	0	49.0704	23.81
5.47059	29.2353	18.9412	115.412	-216.76	-234.161	0	45.1964	28.1995
4.5102	29.1224	19.3469	113.898	49.1491	-242.115	0	52.9443	27.7178
5.4918	29.0984	10.0984	95.8197	-54.2601	-226.206	0	102.015	40.1593
4.88235	28.8431	14.4314	90.3725	42.3309	-233.024	0	83.9361	34.5657
4.22059	28.5294	7.85294	96.3971	-132.669	-218.251	0	113.637	44.4966
4.30986	28.4225	6.25352	86	144.604	-223.933	0	235.021	47.1183
4.88	28.4	10.56	71	54.8309	-218.251	0	206.612	39.0791
5.0087	28.2435	13.6435	89.2435	-250.851	-223.933	0	82.6448	26.3568
4.38333	28.2	8.98333	115.883	49.1491	-230.751	0	25.8265	26.1799
4.96154	28.1154	5.15385	94.4615	279.831	-221.661	0	69.7316	35.6108
5	28	8.33333	118.667	160.513	-226.206	0	121.385	37.0122
4.875	28	17.75	84.75	287.786	-226.206	0	38.7398	20.718
4.50847	27.8983	8.79661	130.085	50.2854	-226.206	0	16.7872	26.2187
5	27.75	9.25	82.5	270.74	-217.115	0	126.55	40.2291
5.17857	27.75	10.7857	128.393	-225.851	-228.479	0	63.2749	25.5021
4.88889	27.625	8.54167	133.931	-219.033	-225.07	0	90.3928	25.2449
5.11111	27.5556	18.2222	106.333	151.422	-230.751	0	3.87398	37.6991
5.51765	27.3529	17.7529	92.3176	-245.169	-219.388	0	59.401	19.6691
5.16667	27.037	9.35185	87.1296	-204.26	-210.297	0	118.802	43.6068
4.27778	26.9444	8.46296	99.7037	258.24	-212.57	0	99.432	38.1517
5.38333	26.9333	20.6	125.717	15.0581	-213.706	0	163.998	39.0978
4.71795	26.9231	4.74359	127.923	-253.124	-215.979	0	46.4877	21.3696
5.33981	26.5631	11.0194	134.825	83.24	-205.751	0	71.0229	21.8956
4.60714	26.5357	9.17857	110.643	90.0582	-206.888	0	104.597	30.4248
5.72857	26.4571	15.0429	104.386	-222.442	-213.706	0	169.164	38.3168
5.08434	26.3614	6.03614	110.41	176.422	-212.57	0	109.763	33.504
4.65854	26.0976	8.70732	118.439	236.649	-201.206	0	90.3928	40.088
4.78481	26.0506	20.0506	123.646	-186.078	-200.07	0	102.015	35.8604
5.42105	25.9474	12.5526	103.053	167.331	-208.024	0	78.7708	30.4424
4.28358	25.9403	13.403	79.0597	-70.1692	-201.206	0	98.1407	37.1672
4.91026	25.9359	24.7308	107.154	152.558	-210.297	0	103.306	24.2967
4.71739	25.8478	7.36957	196.891	159.376	-210.297	0	80.0622	24.7352
4.8	25.775	6.45	60.875	-120.169	-200.07	0	105.889	38.6357
4.73043	25.687	7.15652	92.2957	21.8763	-214.842	0	3.87398	37.6991
4.92793	25.6757	6.34234	121.541	145.74	-208.024	0	83.9361	19.5923
4.79562	25.6423	7.38686	92.9635	-138.351	-201.206	0	143.337	42.5254
4.73529	25.5784	14.2843	103.951	-215.624	-202.342	0	117.511	31.4377
5.09859	25.4225	11.3803	101.352	-128.124	-203.479	0	42.6137	25.0688
5.77273	25.3182	14.2273	103	-16.7601	-194.388	0	60.6923	36.424
4.65455	25.2818	7.10909	133.945	-236.079	-188.706	0	59.401	29.9142
4.90816	25.1531	7.03061	100.908	198.013	-186.433	0	64.5663	35.3429
4.6383	25.1277	6.74468	128	-56.5329	-175.07	0	91.6841	36.4879
4.4	25.0333	6.6	94.6667	-170.169	-171.661	0	55.527	35.8568
4.59184	25.0102	6.87755	129.827	76.4218	-178.479	0	81.3535	28.7285
5.08642	24.8395	18.4198	120.309	-48.5783	-176.206	0	46.4877	25.1327
4.78313	24.759	15.3373	106.843	167.331	-172.797	0	37.4484	23.2214
4.90741	24.6296	15.3148	110.852	255.967	-169.388	0	104.597	22.645
4.91429	24.6	6.68571	115.814	27.5581	-169.388	0	49.0704	23.81
4.60317	24.5873	7.4127	114	176.422	-168.251	0	64.5663	30.5305
4.85714	24.5714	22.7143	125.143	277.558	-164.842	0	85.2275	28.0298
5.83333	24.5667	13.05	150.5	74.1491	-172.797	0	49.0704	23.81
4.67308	24.5385	15.1923	105.769	224.149	-165.979	0	77.4795	33.4635
4.58333	24.5	5.97917	95.4583	268.467	-164.842	0	103.306	36.774
4.7	24.46	9.5	96.64	26.4218	-162.57	0	82.6448	23.5354
4.61905	24.2381	13.8889	97.4365	284.377	-160.297	0	96.8494	36.1955
4.60638	24.2128	9.38298	113.17	19.6036	-161.433	0	36.1571	26.2721
4.54902	24.0588	22.7255	89.3529	167.331	-167.115	0	83.9361	24.2766
4.71429	23.9762	8.28571	77.3333	-50.851	-165.979	0	83.9361	34.5657
5.05556	23.9444	6.94444	132.139	15.0581	-147.797	0	65.8576	27.6264
5.19048	23.9167	17.0357	132.81	-49.7147	-156.888	0	69.7316	27.1054
4.88636	23.9091	11.5	100.432	-48.5783	-147.797	0	113.637	32.438
4.80808	23.9091	10.4444	119.384	18.4672	-158.024	0	20.6612	21.7528
4.625	23.8958	10.125	142.771	-104.26	-138.706	0	133.007	40.2756
5.45161	23.8387	13.6774	156.903	24.149	-152.342	0	165.29	39.7159
5.43333	23.8333	28.5333	105.933	-34.9419	-136.433	0	100.723	34.9583
4.83784	23.7568	6.89189	67.8108	74.1491	-134.16	0	133.007	40.2756
5.05882	23.7353	15.3529	92.2059	-44.0329	-143.251	0	41.3224	28.2743
5.04651	23.6977	11.4419	72.5116	-191.76	-125.07	0	55.527	30.488
4.81034	23.6207	28.7414	108.362	-45.1692	-136.433	0	67.1489	22.122
5.34921	23.3492	8.7619	106.079	-26.9874	-128.479	0	78.7708	26.9335
4.75	23.3281	11.4219	155.266	221.877	-123.933	0	90.3928	35.4673
4.95522	23.2836	15.6418	114.164	-55.3965	-128.479	0	74.8969	24.3494
4.97917	23.2708	7.72917	90.9583	-98.5784	-130.751	0	99.432	34.0677
5.26667	23.2667	30.7333	157.933	237.786	-122.797	0	36.1571	26.2721
4.78788	23.0606	24	76.1212	-48.5783	-126.206	0	103.306	36.774
6.25926	23.0185	11.463	114.741	82.1037	-122.797	0	103.306	36.774
7	23	9	196.5	-107.669	-128.479	0	25.8265	26.1799
5.1	22.9	20.2	118.4	-37.2147	-126.206	0	82.6448	43.5055
4.79688	22.875	16.3438	158.609	-139.488	-112.57	0	151.085	43.0807
4.62903	22.7581	21.3065	135.194	7.10357	-114.842	0	58.1096	33.39
5.06667	22.7333	24.9333	89.8667	248.013	-118.251	0	36.1571	32.3135
4.56757	22.6486	10.3514	89.6216	-250.851	-108.024	0	102.015	40.1593
4.94737	22.6316	23.6842	123.842	-28.1237	-118.251	0	149.794	32.6183
4.40909	22.5909	7.47727	66.75	-190.624	-112.57	0	111.054	17.9284
5.09677	22.5161	8.06452	93.6774	-192.897	-121.66	0	2.58265	56.5487
4.41667	22.3333	5.83333	101.75	-190.624	-118.251	0	77.4795	29.4524
5.02326	22.3256	20.3023	166.512	68.4673	-113.706	0	27.1178	18.1764
5	22.25	4.125	93.625	77.5582	-112.57	0	123.967	38.6039
4.48571	22.2	7.14286	58.9429	-45.1692	-118.251	0	18.0786	30.4075
5.0339	22.1864	33.6949	119.627	111.649	-106.888	0	67.1489	28.7204
4.86364	22.1705	4.78409	152.102	65.0582	-106.888	0	105.889	34.6422
5.29412	22.1373	12.1373	137.745	-166.76	-103.479	0	114.928	36.7315
4.25806	22.1129	10.1935	136.806	-126.987	-100.07	0	100.723	28.2129
5.08696	22.087	6	92.3043	-226.988	-102.342	0	18.0786	30.4075
4.81013	22.0759	11.1266	115.443	-49.7147	-109.16	0	90.3928	35.4673
5.23077	22.022	13.2418	152.165	284.377	-98.9332	0	112.345	26.1241
4.83333	21.9167	15.3333	144.056	-32.6692	-111.433	0	43.9051	31.9191
4.675	21.825	17.05	84.325	24.149	-95.5241	0	77.4795	29.4524
5.02083	21.7917	24.1667	114.979	29.8309	-97.7968	0	49.0704	28.0028
4.76842	21.7895	14.8842	94.7684	19.6036	-100.07	0	19.3699	25.4469
5.31034	21.7759	14.2414	117.603	-239.488	-96.6604	0	120.093	40.1074
4.75556	21.5556	8.55556	111.089	258.24	-96.6604	0	61.9836	37.9904
4.97458	21.5508	20.1864	148.322	-157.669	-96.6604	0	72.3142	25.6563
4.86667	21.4333	13.6333	93.5667	-137.215	-102.342	0	90.3928	31.5303
4.4	21.4	4.95	68.725	136.649	-95.5241	0	27.1178	28.8634
4	21.2857	10	155.571	-145.169	-101.206	0	29.7005	21.8034
4.92308	21.2615	6.2	115.231	73.0127	-102.342	0	98.1407	33.1885
4.5	21.25	22	116.417	110.513	-98.9332	0	83.9361	30.5815
4.62903	21.2419	13.7097	105.161	117.331	-96.6604	0	16.7872	26.2187
5.09804	21.1765	6.15686	144.686	277.558	-94.3877	0	11.6219	26.7081
5.25	21.1389	19.5278	103.833	-229.26	-92.115	0	99.432	27.4941
5.26923	21	6.26923	121.808	-111.078	-84.1604	0	60.6923	31.229
4.776	20.928	6.832	76.96	17.3309	-93.2513	0	30.9918	23.7405
4.38554	20.7952	7.08434	119.096	-133.806	-90.9786	0	107.18	31.9459
5.32203	20.7797	13.339	144.042	115.058	-90.9786	0	100.723	31.3449
5	20.7795	8.88976	124.654	-155.397	-92.115	0	63.2749	29.3215
4.61538	20.7538	5.98462	90.9538	-140.624	-92.115	0	25.8265	26.1799
5.22727	20.6818	17.9432	131.216	-39.4874	-80.7513	0	76.1882	36.9733
4.50725	20.6667	7.91304	166.971	-241.76	-84.1604	0	148.502	32.0583
5.24675	20.6234	11.5844	100	-142.897	-85.2968	0	125.259	39.4123
4.83871	20.6129	14.3548	124.806	133.24	-84.1604	0	32.2831	25.7601
4.71429	20.5714	5.28571	126.714	-116.76	-80.7513	0	69.7316	35.6108
4.77778	20.4444	16	86.7778	4.83084	-70.524	0	74.8969	31.2698
4.61644	20.3699	16.6712	100.74	128.695	-80.7513	0	24.5352	18.5836
5.07812	20.3438	13.7812	133.297	-232.669	-79.615	0	83.9361	30.5815
5.19048	20.3333	11.7619	143.071	-80.3965	-65.9786	0	86.5188	36.7255
4.20202	20.1919	18.3434	118.374	-141.76	-73.9331	0	166.581	40.3389
4.54667	20.16	10.5467	101.587	132.104	-70.524	0	56.8183	27.3696
4.2381	20.0794	3.63492	62.9524	-228.124	-58.024	0	80.0622	27.8238
5.18182	20.0303	6.48485	91.9394	-132.669	-63.7059	0	133.007	27.9848
5.28916	20	8.31325	98.1566	-178.124	-52.3422	0	125.259	35.7199
4.45833	19.9583	7.19792	119.833	-149.715	-68.2513	0	19.3699	34.9066
4.96875	19.95	8.4125	122.688	-186.078	-48.9331	0	136.88	32.3316
4.88776	19.9082	14.449	92.4388	30.9672	-54.6149	0	108.471	36.3527
4.26	19.89	5.51	144.05	-144.033	-61.4331	0	104.597	33.8025
4.47297	19.8378	5.62162	100.716	-138.351	-60.2968	0	40.0311	11.7359
5	19.8333	6.66667	81.9167	285.513	-51.2058	0	7.74795	32.572
4.33333	19.8333	9.16667	73	202.558	-47.7967	0	86.5188	32.4924
4.72857	19.8143	32.7714	161.957	-6.53281	-45.524	0	74.8969	35.7306
5.28125	19.8125	24.6562	138.547	192.331	-42.1149	0	90.3928	28.1551
4.88095	19.8095	7.80952	134.119	-286.079	-44.3876	0	18.0786	22.1671
4.8	19.8	12	168	183.24	-42.1149	0	74.8969	27.5217
4.92593	19.7685	5.25926	84.4167	-131.533	-43.2513	0	131.715	35.909
4.5	19.6705	6.17045	85.7159	288.922	-46.6604	0	23.2439	21.2058
4.92308	19.5577	11.875	121.702	34.3763	-45.524	0	111.054	30.9803
4.65714	19.5571	15.5286	114.5	38.9218	-44.3876	0	9.03928	16.1568
5	19.4941	4.87059	105.965	284.377	-47.7967	0	25.8265	20.5912
4.275	19.475	8.2125	68.175	-59.942	-35.2967	0	73.6055	45.9317
4.53165	19.4177	15.5696	89.1266	40.0581	-38.7058	0	65.8576	27.6264
4.67763	19.3882	17.6842	128.217	116.195	-37.5695	0	76.1882	36.9733
4.90385	19.3462	10.9808	121.058	-180.397	-37.5695	0	129.133	20.6111
4.63265	19.2449	18.8776	126.612	-55.3965	-30.7513	0	45.1964	33.8243
4.54054	19.1622	7.86486	109.054	88.9218	-26.2058	0	51.653	26.3822
4.46032	19.0794	8.20635	111.778	-153.124	-17.1149	0	40.0311	22.1222
4.6729	19.0561	10.1869	94.0374	180.967	-35.2967	0	21.9525	18.915
5.02326	19	12.7442	111.372	-131.533	-31.8876	0	63.2749	29.3215
4.72826	18.9891	5.6413	122.543	37.7854	-30.7513	0	104.597	27.4827
5.09615	18.8846	8.03846	86.8269	95.74	-23.9331	0	33.5745	27.8622
4.84416	18.8701	24.3247	119.052	-136.078	-26.2058	0	32.2831	32.1738
4.94	18.86	16.12	118.28	-147.442	-19.3876	0	55.527	30.488
4.66667	18.8506	5.04598	117.609	-141.76	-22.7967	0	23.2439	27.5308
4.67391	18.8478	12.0652	103.027	208.24	-13.7058	0	143.337	42.5254
4.93548	18.8387	8.96774	81.3226	-271.306	-10.2967	0	23.2439	27.5308
5.07792	18.8312	7.50649	88.2468	176.422	-11.4331	0	37.4484	28.1822
4.77465	18.8169	11.8169	112.169	-162.215	-9.16034	0	112.345	38.9957
4.76471	18.8039	5.43137	105.431	-38.351	-0.069416	0	82.6448	38.074
4.75	18.75	10.9286	122.429	-16.7601	-6.88761	0	28.4092	31.6777
5.06383	18.7447	10.617	113.936	-11.0783	-2.34215	0	126.55	30.2247
4.72917	18.7292	6.3125	127.104	-286.079	-5.75124	0	19.3699	19.1186
4.60526	18.6842	11.1316	82.7368	-278.124	-6.88761	0	117.511	38.4009
5.2963	18.6667	7.66667	86.6667	-117.897	-5.75124	0	82.6448	33.5103
4.70408	18.6531	12.4694	85.7041	-26.9874	-2.34215	0	85.2275	28.0298
4.93976	18.5904	14.5663	127.867	-45.1692	-3.47851	0	15.4959	31.8086
4.83951	18.5864	7.12346	79.5988	-170.169	-3.47851	0	85.2275	31.5297
4.79808	18.5673	26.4231	155.317	-97.442	-4.61488	0	122.676	41.851
4.5	18.45	5.4	69.65	-88.3511	1.06695	0	114.928	19.201
5.86207	18.4138	12.069	112.379	-72.442	4.47604	0	114.928	45.5136
4.63333	18.4	7.175	113.767	-176.988	-3.47851	0	19.3699	19.1186
5.06593	18.3956	9.12088	75.6264	161.649	1.06695	0	40.0311	26.5348
4.70652	18.3478	21.8587	129.174	-179.26	2.20331	0	72.3142	38.2975
4.72414	18.3448	7.72414	150.655	94.6037	6.74877	0	49.0704	23.81
5.06306	18.2703	9.64865	86.3964	110.513	4.47604	0	12.9133	22.0893
4.30357	18.2679	4.44643	67.6071	261.649	6.74877	0	178.203	46.164
4.25641	18.1538	4.48718	66.4103	104.831	5.61241	0	36.1571	32.3135
5.28155	18.1456	29.7184	131.058	85.5127	7.88514	0	104.597	33.8025
4.22222	18.1111	5.88889	76.6667	101.422	7.88514	0	40.0311	18.6362
4.68056	18.0556	20.3194	85.4306	-217.897	11.2942	0	118.802	32.1324
4.82222	18.0444	8.17778	78.2889	-190.624	11.2942	0	193.699	46.375
4.4	18	14.0333	111.067	-106.533	7.88514	0	139.463	36.7078
5.31132	17.9528	12.1226	151.557	-19.0328	2.20331	0	60.6923	31.229
5.05405	17.9324	7.45946	109.135	171.876	7.88514	0	42.6137	30.0691
5.12069	17.9052	12.2414	108.879	-249.715	19.2488	0	80.0622	40.8289
4.78261	17.8551	9.68116	112.188	-206.533	15.8397	0	152.376	40.0663
5	17.75	14.2	133.05	184.376	16.9761	0	64.5663	26.5537
5.04167	17.75	7.75	105.333	-97.442	10.1579	0	134.298	31.1231
4.72464	17.6812	12.2899	114.29	-30.3965	4.47604	0	54.2357	24.938
4.81967	17.6557	9.13115	113.852	192.331	21.5215	0	246.643	37.3074
4.56757	17.5405	10.2297	104.378	-5.39645	11.2942	0	67.1489	22.122
5.07143	17.5357	9.35714	122.893	162.786	12.4306	0	193.699	46.375
4.16667	17.5	7.33333	99.3333	-28.1237	10.1579	0	36.1571	32.3135
4.63158	17.4868	16.3553	86.1447	-17.8965	7.88514	0	11.6219	17.8924
5.1165	17.4563	14.0097	88.0485	-238.351	22.6579	0	152.376	40.0663
4.74766	17.4299	15.785	134.224	154.831	16.9761	0	19.3699	25.4469
4.91818	17.4182	9.15455	104.673	-20.1692	14.7033	0	87.8101	26.5692
5.2381	17.4095	8.07619	131.8	96.8764	12.4306	0	51.653	26.3822
4.93333	17.3733	13.4933	110.26	-12.2146	16.9761	0	23.2439	21.2058
4.48936	17.3617	12.1489	136.415	4.83084	21.5215	0	23.2439	27.5308
4.83333	17.3519	7.61111	74.6296	9.3763	27.2033	0	81.3535	36.8935
4.81429	17.3429	6.58571	90.5143	-7.66918	19.2488	0	68.4402	20.3322
4.55357	17.3393	8.39286	86.9107	-220.169	20.3852	0	60.6923	23.4628
4.86364	17.3333	11.9394	157.061	-200.851	23.7942	0	36.1571	26.2721
4.69231	17.2923	7.58462	123.4	-109.942	27.2033	0	40.0311	26.5348
5	17.2258	8.64516	120.806	-197.442	20.3852	0	37.4484	28.1822
4.68571	17.2	9.77143	153.057	-282.669	-272.797	0	52.9443	32.5989
5.24	17.2	8.4	86.68	-104.26	26.067	0	130.424	32.1036
5.44681	17.1915	9.23404	141.702	158.24	20.3852	0	28.4092	31.6777
4.64151	17.1887	4.77358	68.3962	-3.12372	26.067	0	123.967	26.5191
5.05714	17.1714	9.42857	115.657	-21.3056	23.7942	0	89.1014	24.5288
5.432	17.168	19.656	126.448	-82.6693	39.7034	0	142.046	45.9359
4.76786	17.1607	10.4464	145.982	-247.442	26.067	0	7.74795	32.572
5.15385	17.1538	22.1538	115.692	-172.442	41.9761	0	37.4484	28.1822
4.56962	17.1519	9.89873	119.177	-94.0329	38.567	0	69.7316	21.1067
4.94	17.14	9.16	106.76	-101.987	39.7034	0	162.707	35.4477
5.375	17.125	4.25	70.25	-13.351	30.6124	0	77.4795	29.4524
4.95833	17.0938	17.0729	83.5729	-178.124	45.3852	0	58.1096	28.6278
4.26786	17	17.4821	122.143	3.69447	30.6124	0	27.1178	28.8634
5.08247	16.9175	10.8557	139.99	-21.3056	40.8397	0	152.376	40.0663
4.76471	16.8971	8.23529	109.971	186.649	39.7034	0	109.763	41.5144
3.92857	16.8714	6.12857	83.7143	1.42174	44.2488	0	112.345	35.0992
4.66667	16.8333	8.63636	101.318	-7.66918	39.7034	0	127.841	45.4495
5.72222	16.7778	29.6667	92.3333	-286.079	55.6125	0	28.4092	11.1417
4.51429	16.7571	8.17143	100	-172.442	49.9306	0	103.306	41.1825
4.74359	16.7436	5.15385	57.641	-276.988	59.0216	0	122.676	37.8038
4.64935	16.6623	10.4416	150.221	225.286	55.6125	0	42.6137	30.0691
5.09877	16.6543	10.3827	150.111	-101.987	53.3397	0	83.9361	34.5657
4.45	16.65	9.5	165.7	-25.851	47.6579	0	40.0311	32.2034
4.85	16.65	12.4625	144.3	232.104	64.7034	0	87.8101	19.369
4.67347	16.5918	28.0816	145.796	130.967	62.4307	0	98.1407	29.7581
4.45055	16.5385	4.82418	162.154	108.24	66.9761	0	46.4877	29.8339
4.93333	16.5333	12.2	126.867	100.285	64.7034	0	92.9754	29.787
4.89655	16.5172	20.6897	118.138	-109.942	63.567	0	102.015	32.1538
4.40476	16.4762	3.85714	89.9762	-283.806	57.8852	0	10.3306	21.1027
4.71053	16.4737	8.36842	138.289	84.3764	73.7943	0	90.3928	31.5303
4.72059	16.4706	8.05882	78.7647	118.467	70.3852	0	54.2357	29.0864
4.78571	16.4524	5.71429	60.0476	94.6037	73.7943	0	126.55	27.6355
4.68478	16.4348	6.65217	79.1848	225.286	63.567	0	76.1882	32.3573
5.24138	16.4138	10.1034	90.3793	-113.351	78.3398	0	161.416	32.2049
4.93617	16.4043	13.1489	78.4255	-76.9874	81.7489	0	118.802	24.3552
4.304	16.392	18.808	113.096	232.104	81.7489	0	103.306	26.8083
4.78481	16.3291	10.4177	149.734	103.695	77.2034	0	99.432	34.0677
4.86207	16.2931	18.1897	126.362	100.285	86.2943	0	56.8183	23.6429
4.75	16.2604	11.3229	112.927	88.9218	82.8852	0	63.2749	29.3215
4.22222	16.254	5.04762	105.127	-137.215	99.9307	0	61.9836	37.9904
4.71605	16.2469	7.14815	96.9012	93.4673	85.158	0	27.1178	22.7018
4.28571	16.2449	9.93878	78.102	109.376	95.3852	0	72.3142	38.2975
4.84466	16.2136	14.5243	91.1359	-120.169	88.567	0	15.4959	22.3402
4.8125	16.2125	14.2875	93	-256.533	105.613	0	78.7708	39.5225
4.72093	16.186	15.0698	103.721	185.513	102.203	0	94.2667	22.3221
4.79012	16.1728	8.61728	71.2469	-94.0329	112.431	0	117.511	26.0611
4.92593	16.1481	17.963	121.593	-87.2147	105.613	0	161.416	41.2162
4.5	16.1364	16.0455	98.4848	73.0127	107.885	0	91.6841	25.9714
4.52703	16.1351	17.5135	143.784	196.877	104.476	0	33.5745	27.8622
4.68932	16.1068	5.2233	114.049	-284.942	124.931	0	74.8969	24.3494
4.96667	16.0833	18.1667	125.183	-130.397	104.476	0	49.0704	23.81
5.15385	16.0769	14.3846	123.154	-1.98735	120.385	0	72.3142	29.1504
4.86667	16.0667	21.3333	62.2667	-234.942	116.976	0	143.337	32.5008
4.91954	16.0575	12.2759	90.1034	46.8763	121.522	0	140.754	28.8004
4.73438	16.0469	6.90625	94.8906	58.24	118.113	0	107.18	39.5838
4.97872	16.0426	11.0319	100.277	127.558	119.249	0	41.3224	34.3146
4.36842	16.0395	13.3684	90.3684	124.149	115.84	0	3.87398	37.6991
5.09639	16.0361	15.3253	118.289	174.149	121.522	0	143.337	38.7754
5.65789	16.0263	15.6579	98.9474	-248.579	118.113	0	86.5188	36.7255
4.96341	16.0122	17.8049	111.171	-131.533	115.84	0	176.912	38.685
5	16	23.3333	86.3333	183.24	115.84	0	148.502	50.2068
4.71429	16	19.3929	129.679	-125.851	127.203	0	196.281	28.6749
5.53333	16	6.46667	131	73.0127	114.703	0	69.7316	23.8565
4.32759	15.9828	9.31034	92.5172	36.6491	124.931	0	95.5581	35.2367
4.91935	15.8387	8.6129	97.5323	67.3309	123.794	0	99.432	30.5464
4.6125	15.8375	9.9125	129.625	-81.5329	135.158	0	131.715	39.4973
4.31884	15.8116	12.1884	96	75.2855	121.522	0	36.1571	21.6475
5.23423	15.7928	10.6577	107.486	54.8309	128.34	0	78.7708	34.5882
4.83077	15.7385	10	105.338	-133.806	124.931	0	38.7398	24.8505
5.07143	15.7143	8.53571	102.357	208.24	139.703	0	76.1882	36.9733
4.32143	15.7143	17.2143	137.929	76.4218	128.34	0	51.653	31.0281
4.3125	15.6875	10.5625	97.625	98.0128	139.703	0	14.2046	26.7281
4.51579	15.6421	3.88421	100.295	173.013	129.476	0	29.7005	17.727
4.87143	15.6286	11.1286	123.529	274.149	143.113	0	94.2667	27.4552
5.47273	15.6182	12.9273	114.709	200.286	143.113	0	49.0704	33.2409
4.30208	15.5938	4.59375	91.4479	92.3309	147.658	0	133.007	36.6165
4.67742	15.5806	9.90323	81.0161	171.876	135.158	0	90.3928	35.4673
5	15.5588	5.38235	74.3824	-239.488	160.158	0	161.416	41.2162
4.63793	15.5517	5.7931	138.724	118.467	153.34	0	50.3617	21.5026
5	15.4118	9.41176	81.5294	288.922	155.613	0	9.03928	25.6563
4.88	15.4	19.36	135.7	42.3309	153.34	0	41.3224	28.2743
4.3871	15.3871	13.7742	92.9677	33.24	162.431	0	78.7708	26.9335
4.92308	15.3692	16	116.615	270.74	151.067	0	50.3617	21.5026
4.14458	15.3494	6.62651	116.53	280.968	157.885	0	98.1407	18.1777
4.78261	15.3406	9.2971	91.471	42.3309	159.022	0	71.0229	17.3815
4.7971	15.3333	9.3913	102.42	273.013	157.885	0	64.5663	26.5537
5.45946	15.2973	16.4865	90.8514	86.6491	154.476	0	19.3699	19.1186
5.03846	15.2949	16.0897	129.449	199.149	166.976	0	41.3224	28.2743
6.16129	15.2581	7.6129	175.387	-249.715	162.431	0	16.7872	26.2187
4.39474	15.2368	3.39474	104.184	118.467	162.431	0	37.4484	28.1822
5.34021	15.2268	10.4536	154.072	287.786	160.158	0	16.7872	19.1134
4.92857	15.2143	11.8571	103.729	188.922	171.522	0	36.1571	32.3135
4.58571	15.1857	16.4143	110.014	41.1945	164.703	0	63.2749	25.5021
4.88372	15.1628	13.7209	119.721	-245.169	168.113	0	73.6055	39.6775
4.5942	15.1449	11.2899	82.942	48.0127	166.976	0	10.3306	21.1027
4.73504	15.1368	9.76923	129.684	-137.215	181.749	0	102.015	28.9409
5.12766	15.1277	15.383	104.936	288.922	169.249	0	18.0786	22.1671
4.5	15.1176	5.76471	64.9706	-123.578	189.704	0	161.416	37.8761
4.67368	15.1158	7.8	157.453	-116.76	181.749	0	107.18	39.5838
4.72414	15.1149	11.4253	111.494	-70.1692	195.385	0	161.416	32.2049
5.51376	15.1009	14.9817	113.963	-29.2601	188.567	0	81.3535	28.7285
4.7193	15.0702	10.7193	129.158	-53.1238	197.658	0	73.6055	34.5091
4.84211	15.0526	25.1579	108.132	200.286	195.385	0	74.8969	41.0819
4.80153	15.0458	10.0611	149.13	-212.215	198.794	0	136.88	42.6559
4.68966	15.0345	7.48276	111.517	251.422	194.249	0	19.3699	25.4469
5	15	6	55	-173.578	198.794	0	90.3928	40.088
4.6	15	24	99.8	286.649	198.794	0	28.4092	24.9154
5.13115	14.9672	10.9508	111.197	0.285377	214.704	0	192.407	29.4759
4.78571	14.9048	17.4762	132	-59.942	204.476	0	64.5663	35.3429
4.25	14.875	6.375	88.375	-270.169	213.567	0	121.385	33.5446
5.23256	14.8488	13.8023	122.267	-120.169	198.794	0	72.3142	25.6563
5.0625	14.8438	6.34375	108.406	221.877	215.84	0	85.2275	31.5297
4.4918	14.7869	15.1803	119.049	-74.7147	203.34	0	82.6448	29.6478
5.16667	14.7778	23.8333	120.222	-245.169	219.249	0	24.5352	30.6748
5	14.7308	12.1731	142.038	-280.397	215.84	0	122.676	41.851
5.14094	14.7248	11.0403	116.53	-258.806	221.522	0	107.18	28.8566
5.09459	14.6892	8.58108	78.2973	-67.8965	211.294	0	107.18	28.8566
5	14.6667	15.5556	85.2222	-104.26	224.931	0	127.841	33.8277
4.63522	14.6226	9.59119	106.145	-69.0329	218.113	0	60.6923	23.4628
5.04712	14.6178	9.48691	106.246	216.195	227.204	0	50.3617	25.0796
4.26852	14.6019	10.5648	99.9815	-61.0783	221.522	0	74.8969	35.7306
4.5	14.5556	14.7778	115.333	-53.1238	230.613	0	100.723	31.3449
4.9403	14.5522	6.16418	143.552	-11.0783	229.476	0	32.2831	25.7601
5	14.55	12.35	110.1	57.1036	230.613	0	64.5663	26.5537
5.30159	14.5397	22.7302	111.714	5.9672	226.067	0	52.9443	32.5989
4.76	14.5333	4.50667	84.7467	63.9218	232.885	0	20.6612	21.7528
5.30882	14.5294	20	103.647	211.649	229.476	0	1.29133	113.097
4.32258	14.5161	16.9677	79.5161	-244.033	234.022	0	116.219	41.7314
5.0119	14.5119	8.94048	87.1071	-13.351	231.749	0	3.87398	37.6991
4.4	14.5111	6.15556	99.3556	1.42174	231.749	0	171.746	27.0027
4.75	14.5	8.5	61.25	223.013	232.885	0	49.0704	28.0028
5.52174	14.4783	7.52174	194.304	-261.079	230.613	0	47.779	22.5733
4.93548	14.4516	8.13978	78.6774	-254.26	228.34	0	61.9836	28.1369
4.54167	14.4444	19.2778	83.9028	-126.987	244.249	0	78.7708	30.4424
4.24138	14.4368	3.64368	91.3908	-266.76	240.84	0	134.298	22.293
4.71429	14.4286	7.14286	86.2857	-278.124	241.976	0	169.164	32.7191
4.51899	14.4177	12.557	103.063	-47.442	235.158	0	21.9525	24.5568
4.19231	14.3846	5.76923	75.3846	210.513	236.294	0	69.7316	30.9722
4.61818	14.3636	9.38182	115.218	-264.488	234.022	0	19.3699	25.4469
4.82927	14.3415	11.6098	97.0976	50.2854	243.113	0	116.219	33.9292
4.74419	14.3023	20.9302	149	52.5582	234.022	0	9.03928	25.6563
5	14.3	9.4	101.8	62.7854	243.113	0	142.046	31.9178
4.29545	14.2955	6.79545	87.8182	-254.26	238.567	0	64.5663	20.4531
4.34328	14.2687	4.77612	120.164	216.195	241.976	0	102.015	28.9409
4.84848	14.2424	18.6515	102.061	-257.669	241.976	0	54.2357	21.5423
4.66667	14.1923	14.4359	107.654	17.3309	255.613	0	68.4402	29.8357
4.42045	14.1023	7.21591	99.6364	54.8309	248.795	0	10.3306	21.1027
4.69355	14.0968	6.80645	86.7903	-187.215	255.613	0	69.7316	27.1054
4.91667	14.0833	16.4167	91.0833	63.9218	252.204	0	90.3928	28.1551
4.93671	14.038	7.58228	167.722	-195.169	259.022	0	118.802	43.6068
5.07353	14.0294	13.8382	87.6912	210.513	248.795	0	28.4092	24.9154
5.425	14.0125	8.8875	100.938	-33.8056	264.704	0	68.4402	29.8357
4.64474	13.9868	6.78947	122.474	-281.533	255.613	0	103.306	36.774
4.75472	13.9811	7.30189	103.358	-200.851	264.704	0	78.7708	34.5882
5.63636	13.9773	6.63636	104.068	-20.1692	261.295	0	47.779	31.5144
5.93976	13.9518	14.3373	107.819	-5.39645	266.976	0	76.1882	32.3573
4.28571	13.9286	7.92857	100.714	-269.033	253.34	0	10.3306	33.5103
4.47312	13.8817	3.31183	114.118	135.513	266.976	0	83.9361	34.5657
4.825	13.85	40.4	102.675	49.1491	261.295	0	59.401	25.841
4.84	13.84	14.9	113.64	57.1036	262.431	0	109.763	33.504
5.70229	13.8321	11.5496	133.458	63.9218	260.158	0	45.1964	28.1995
4.84127	13.7937	7.26984	113.238	227.558	269.249	0	64.5663	20.4531
4.44444	13.7576	10.1717	114.364	240.058	263.567	0	10.3306	14.1372
4.88889	13.75	4	51.5278	237.786	269.249	0	138.172	25.5632
5.80328	13.6721	8.36066	115.426	290.058	262.431	0	2.58265	56.5487
4.48529	13.6618	4.57353	102.132	102.558	271.522	0	94.2667	34.2908
4.69841	13.5556	5.04762	79.1746	20.7399	261.295	0	21.9525	32.6851
5.30189	13.5472	11.2075	141.434	221.877	272.658	0	40.0311	26.5348
4.82609	13.5435	9.5	119.935	-284.942	264.704	0	1.29133	113.097
4.83333	13.5098	4.53922	76.2549	62.7854	271.522	0	118.802	32.1324
5.01613	13.4839	20.2419	82.9355	67.3309	265.84	0	6.45663	22.6195
5.15385	13.4615	42.1154	87.6538	-228.124	282.885	0	105.889	34.6422
4.9927	13.4453	24.2701	83.7372	160.513	280.613	0	108.471	36.3527
4.66667	13.4444	3.66667	116.63	212.786	288.567	0	211.777	35.7094
5.11538	13.4231	17.6282	101.167	118.467	288.567	0	81.3535	36.8935
4.5	13.4	12.65	104.15	62.7854	279.476	0	38.7398	20.718
4.59677	13.3871	13.3871	109.435	226.422	276.067	0	15.4959	31.8086
3.46154	13.3846	7	61.8462	-1.98735	291.976	0	50.3617	21.5026
4.90977	13.3609	21.7293	138.692	167.331	285.158	0	37.4484	28.1822
4.77419	13.3548	10.0323	114.742	-140.624	296.522	0	171.746	36.459
5.05376	13.3441	14.1828	169.172	-108.806	298.795	0	69.7316	27.1054
4.91964	13.3393	6.70536	109.554	158.24	291.976	0	89.1014	34.4612
5.11111	13.3333	12.5556	72.8889	205.967	289.704	0	11.6219	26.7081
4.8	13.3333	7.06667	117.8	94.6037	299.931	0	3.87398	37.6991
5	13.325	8.875	117	223.013	296.522	0	72.3142	38.2975
4.46617	13.3083	10.9699	92.1579	98.0128	299.931	0	11.6219	26.7081
4.6	13.3	8.325	97.825	-76.4033	-242.912	0	55.527	26.1396
4.76744	13.2791	6.04651	126.651	66.7787	-304.276	0	9.03928	25.6563
4.25	13.25	6.25	112.25	-127.54	-231.549	0	152.376	31.0893
5.04839	13.2258	6.47581	88.9597	-119.585	-234.958	0	76.1882	25.1963
3.96226	13.217	11.3868	118.443	-290.04	-245.185	0	2.58265	56.5487
4.7	13.2	13.85	87.8	-82.0851	-239.503	0	98.1407	37.1672
4.8209	13.194	9.43284	105.955	-96.8579	-225.867	0	81.3535	32.4713
4.64444	13.1778	8.86667	148.222	-257.085	-240.64	0	25.8265	20.5912
4.43478	13.1304	8.69565	95.913	277.006	-234.958	0	38.7398	30.1593
4.81429	13.0857	10.9286	78.1	138.37	-237.23	0	37.4484	28.1822
4.54023	13.0115	8.10345	111.609	-86.6306	-231.549	0	100.723	34.9583
5.16667	13	10.5	123.5	38.3696	-225.867	0	205.321	33.5652
5.2	13	12	122.2	-30.9487	-224.73	0	27.1178	28.8634
5.66667	13	6	130.667	-20.7214	-220.185	0	50.3617	18.5748
6.69333	12.9867	10.6	80.7733	-79.8124	-231.549	0	29.7005	27.2319
4.58333	12.9762	3.5	99.4167	-130.949	-229.276	0	10.3306	33.5103
5.10638	12.9362	11.0851	112.809	181.552	-207.685	0	121.385	25.4256
4.7378	12.9329	9.71951	88.0671	219.052	-211.094	0	145.92	33.6826
4.57143	12.9286	5.35714	91.7857	91.7787	-292.912	0	61.9836	37.9904
4.63636	12.9091	15.8636	109.182	223.597	-215.639	0	29.7005	21.8034
4.87805	12.9024	14.1585	98.1707	-270.722	-214.503	0	78.7708	34.5882
4.81333	12.8667	8.98	150.98	-120.722	-227.003	0	19.3699	25.4469
5.08571	12.8571	16.0429	110.1	-60.4942	-200.867	0	173.038	43.5266
4.31915	12.8511	9.25532	101.106	-20.7214	-212.23	0	157.542	36.0798
4.83333	12.8333	13.8333	119.5	86.0969	-204.276	0	72.3142	25.6563
4.89474	12.8246	11.1228	133.912	-216.176	-204.276	0	40.0311	22.1222
4.38889	12.8148	6.27778	90.1852	-212.767	-206.549	0	5.1653	28.2743
4.73333	12.8	7.73333	96.4	230.415	-203.139	0	18.0786	30.4075
5.20896	12.7015	16.9701	99.1791	75.8696	-199.73	0	112.345	35.0992
4.17143	12.7	5.05714	125.114	-267.313	-207.685	0	47.779	31.5144
4.97872	12.6809	10.2128	181.106	211.097	-206.549	0	14.2046	26.7281
4.37241	12.669	4.28276	112.931	214.506	-200.867	0	113.637	29.399
5.25316	12.6329	17.6329	132.633	-21.8578	-203.139	0	12.9133	22.0893
3.8	12.6	3.8	183.2	-16.176	-199.73	0	83.9361	27.1869
4.50459	12.5688	3.88073	85.4862	-265.04	-196.321	0	42.6137	30.0691
5.18519	12.5556	14.037	87.3519	99.7333	-298.594	0	116.219	41.7314
4.90769	12.5538	12.8462	127.123	-217.313	-197.458	0	67.1489	33.0218
4.5625	12.5417	21.4583	59.2083	-126.403	-182.685	0	127.841	41.0543
4.6	12.5391	9.23478	158.148	221.324	-192.912	0	16.7872	26.2187
4.87234	12.5319	13.1702	77.1277	-13.9032	-191.776	0	55.527	30.488
4.67273	12.5273	11.3455	90.0545	115.642	-175.867	0	99.432	38.1517
4.9322	12.5254	17.5593	94.0508	-19.5851	-194.049	0	12.9133	22.0893
4.71429	12.5089	5.03571	104.848	225.87	-188.367	0	27.1178	22.7018
4.68235	12.4941	6.81176	109.482	217.915	-188.367	0	100.723	34.9583
5.27368	12.4842	11.6	117.6	204.279	-187.23	0	27.1178	28.8634
4.96899	12.4651	16.7209	142.395	47.4605	-178.139	0	87.8101	37.83
5.01053	12.4316	14.1053	122.084	-218.449	-180.412	0	90.3928	31.5303
4.37805	12.4268	5.47561	103.5	255.415	-172.458	0	80.0622	22.0874
4.63158	12.3684	10.7895	93.3158	228.142	-173.594	0	104.597	33.8025
5.09615	12.3462	10.3269	102.192	213.37	-178.139	0	98.1407	33.1885
5.13793	12.3448	11.931	120.586	-102.54	-164.503	0	47.779	31.5144
4.28125	12.3438	7.40625	59.5938	-132.085	-173.594	0	98.1407	41.808
4.5	12.3077	8.23077	100.615	103.142	-304.276	0	21.9525	18.915
5.11905	12.2937	6.77778	117.294	-137.767	-165.639	0	90.3928	40.088
4.57273	12.2909	8.41818	88.5091	219.052	-172.458	0	87.8101	26.5692
4.96774	12.2903	18.6774	139.161	-95.7215	-162.23	0	130.424	38.7267
5.07143	12.2619	12.2857	90.7619	31.5514	-163.367	0	87.8101	29.7543
5.3	12.2286	14.4429	121.386	-222.994	-171.321	0	117.511	38.4009
4.88095	12.2143	9.7619	81.6508	-272.994	-161.094	0	107.18	35.4923
4.61446	12.2048	13.6627	75.7229	-205.949	-166.776	0	16.7872	26.2187
5.41818	12.1909	16.2909	110.236	266.779	-166.776	0	16.7872	26.2187
4.6747	12.1687	10.7108	147.048	-265.04	-162.23	0	34.8658	30.0466
4.33721	12.1628	3.7093	75.9186	-227.54	-161.094	0	187.242	43.3349
4.51695	12.161	8.47458	126.381	257.688	-164.503	0	60.6923	15.9892
5.69565	12.1413	17.2717	133.217	253.143	-166.776	0	20.6612	28.9529
4.5	12.1356	11.5424	99.5169	-213.903	-157.685	0	102.015	32.1538
4.55385	12.1308	11.9077	89.1077	216.779	-158.821	0	96.8494	36.1955
4.62821	12.1282	17.1474	104.686	-205.949	-155.412	0	89.1014	30.6359
3.8125	12.125	7.875	77.8125	-195.722	-153.139	0	105.889	31.1807
4.53846	12.1154	9.53846	78.8077	195.188	-286.094	0	121.385	33.5446
4.74051	12.0886	13.5949	122.348	-60.4942	-144.048	0	175.62	44.8356
4.03704	12.0741	12.1111	97.0741	257.688	-157.685	0	111.054	28.0779
4.81609	12.069	7.96552	108.103	-178.676	-147.458	0	113.637	29.399
4.72581	12.0645	6.19355	74.371	-168.449	-147.458	0	89.1014	34.4612
4.7375	12.0625	12.925	158.262	84.9605	-145.185	0	63.2749	33.9433
4.58824	12.0147	9	119.765	97.4605	-146.321	0	40.0311	26.5348
4.7	12	5.2	94.6	34.9605	-152.003	0	94.2667	34.2908
4.71212	12	3.92424	99.9545	89.506	-136.094	0	129.133	46.3723
4.4359	11.9744	22.3077	89.0513	-202.54	-149.73	0	18.0786	30.4075
3.97436	11.9744	14	61.2821	-237.767	-136.094	0	82.6448	33.5103
4.60976	11.878	10.2683	115.171	13.3695	-134.958	0	82.6448	43.5055
4.22093	11.8605	7.04651	101.291	171.324	-136.094	0	72.3142	33.3089
4.39583	11.8542	5	80.1042	-118.449	-124.73	0	51.653	19.5395
5.14943	11.8506	16.3333	79.7816	-18.4487	-125.867	0	95.5581	35.2367
5.03614	11.8434	4.36145	70.7108	17.915	-131.548	0	51.653	31.0281
4.47368	11.8316	9.84211	130.632	-230.949	-127.003	0	139.463	44.2807
4.26316	11.7895	11.3684	66.5789	239.506	-291.776	0	99.432	38.1517
4.7	11.7667	6.56667	59.9667	-113.903	-124.73	0	54.2357	16.3971
4.92391	11.7609	10.9891	120.598	34.9605	-128.139	0	73.6055	30.2008
4.96923	11.7538	13.9538	108.508	177.006	-131.548	0	11.6219	26.7081
4.81955	11.7368	15.203	86.3308	23.5968	-125.867	0	90.3928	31.5303
4.23529	11.7059	4.11765	190	177.006	-122.458	0	176.912	41.9072
4.7931	11.7011	3.44828	94.7586	-109.358	-122.458	0	50.3617	29.4961
4.53782	11.6975	10.2605	127.193	162.233	-122.458	0	171.746	42.8793
4.57647	11.6706	5.16471	89.4235	169.052	-131.548	0	20.6612	28.9529
4.67273	11.6545	6.76364	87	95.1878	-125.867	0	27.1178	22.7018
4.64286	11.6071	12.7143	108.357	17.915	-120.185	0	100.723	31.3449
4.91803	11.5738	5.11475	71.7213	-235.494	-116.776	0	63.2749	25.5021
5.25	11.5714	14.2857	86.0714	30.415	-121.321	0	21.9525	32.6851
4.125	11.5714	11.75	73.75	145.188	-106.548	0	92.9754	48.1874
4.74444	11.5556	12.8222	101.311	-117.312	-112.23	0	95.5581	39.6365
4.35821	11.5522	8.14925	108.299	280.415	-96.3212	0	33.5745	27.8622
6.14286	11.551	16	79.1837	139.506	-100.867	0	40.0311	32.2034
4.9011	11.5495	17.0934	96.7692	265.643	-288.367	0	80.0622	40.8289
4.36264	11.5495	7.30769	123.78	-84.3579	-83.8212	0	28.4092	31.6777
4.63768	11.5362	15.2029	80.0435	106.551	-81.5484	0	152.376	48.0581
4.39286	11.5357	6.33929	100.607	272.461	-83.8212	0	38.7398	30.1593
4.17442	11.5116	2.7907	115.442	256.552	-77.003	0	36.1571	32.3135
4.33628	11.469	8.23894	97.823	158.824	-77.003	0	140.754	37.3907
4.525	11.4625	4.475	128.387	236.097	-74.7302	0	37.4484	23.2214
4.28571	11.3929	12	82.7857	242.915	-71.3211	0	131.715	43.5802
4.55621	11.3846	4.60947	108.574	-111.631	-71.3211	0	16.7872	19.1134
5.10345	11.3793	11	83.931	-277.54	-66.7757	0	176.912	45.4973
4.54444	11.3667	9.33333	83.8333	-83.2215	-74.7302	0	103.306	32.973
4.23404	11.3617	11.1489	79.8298	286.097	-66.7757	0	12.9133	22.0893
4.5	11.3529	6.63971	108.426	-112.767	-66.7757	0	78.7708	34.5882
4	11.3333	5.4	99.2667	88.3696	-58.8211	0	36.1571	26.2721
4.26316	11.3158	6.47368	79	100.87	-61.0939	0	113.637	35.9107
5.09677	11.2903	13.3226	117.742	255.415	-65.6393	0	16.7872	26.2187
4.47826	11.2826	6.34783	78.5217	250.87	-58.8211	0	73.6055	26.5808
4.83333	11.2778	9.94444	77.5	283.824	-299.73	0	21.9525	11.9115
4.7381	11.2381	6.85714	60.3333	95.1878	-55.412	0	58.1096	24.7297
4.49153	11.2373	14.1695	83.9661	-99.1306	-47.4575	0	74.8969	21.6465
4.1	11.2	6.8	106.2	170.188	-46.3211	0	33.5745	27.8622
4.77778	11.1667	17.9444	103	174.733	-42.912	0	81.3535	25.5396
4.73333	11.1667	16.5333	105.083	88.3696	-50.8666	0	83.9361	34.5657
4.46512	11.1279	8.44186	132.767	-160.494	-40.6393	0	94.2667	34.2908
4.84416	11.1169	19.4286	131.805	-191.176	-38.3666	0	95.5581	31.4648
4.28571	11.1143	5.42857	87.7429	-91.176	-42.912	0	112.345	26.1241
5.52	11.1067	15.56	93.92	282.688	-39.5029	0	60.6923	26.9768
4.864	11.104	11.264	146.312	-211.631	-32.6847	0	154.959	49.701
4.45205	11.0822	7	88.5479	-97.9942	-39.5029	0	32.2831	25.7601
5.0625	11.0625	11.5625	146.906	273.597	-30.412	0	78.7708	26.9335
4.63636	11.0101	14.1818	145.394	169.052	-40.6393	0	11.6219	26.7081
4.3	11	8.6	81	146.324	-23.5938	0	142.046	38.0799
4.87037	10.963	7.96296	111.519	-228.676	-27.0029	0	5.1653	28.2743
4.45455	10.9545	4.68182	129.227	-222.994	-17.912	0	204.029	38.1082
5.30851	10.9468	13.7021	106.223	-74.1306	-289.503	0	112.345	31.705
4.92647	10.9412	13.5294	86.2794	282.688	-31.5484	0	42.6137	25.0688
4.32812	10.9062	13.3906	72.5625	-217.313	-27.0029	0	73.6055	34.5091
4.63333	10.9	11.1667	131.033	-187.767	-31.5484	0	36.1571	26.2721
4.84483	10.8793	9.27586	148.017	283.824	-23.5938	0	50.3617	21.5026
4.33333	10.8667	11.6667	98.2	266.779	-12.2302	0	104.597	20.6481
4.925	10.85	8.425	81.35	-240.04	-11.0938	0	130.424	42.7298
4.23077	10.8462	8.30769	94.4615	200.87	-3.13925	0	99.432	42.9155
5	10.8333	19.1667	75.3333	-111.631	-4.27561	0	102.015	28.9409
4.78788	10.8182	9.27273	73.2727	-124.131	-2.00288	0	122.676	46.4971
5.06494	10.8182	11.987	98.987	-285.494	-0.866516	0	127.841	37.2081
4.4375	10.8125	9.3125	96.5	125.87	1.40621	0	89.1014	24.5288
4.85	10.8	10.2	71.25	-275.267	-0.866516	0	56.8183	31.9225
4.24324	10.7838	6.27027	128.108	-193.449	4.81531	0	105.889	28.1654
4.93182	10.7727	7.02273	136	-203.676	1.40621	0	64.5663	35.3429
4.82353	10.7647	14.5294	99.7647	21.3241	1.40621	0	24.5352	23.6274
4.32143	10.7619	6.22619	94.8571	4.27861	1.40621	0	21.9525	32.6851
4.27273	10.7273	7.34545	111.236	-282.085	-279.276	0	111.054	42.497
4.9	10.725	20.925	145.588	216.779	9.36077	0	162.707	30.2691
4.36	10.7067	13.0533	102.68	150.87	4.81531	0	19.3699	19.1186
4.74157	10.6966	5.23596	61.7079	-186.631	10.4971	0	162.707	38.4845
5.06154	10.6923	9.53846	123.6	-132.085	9.36077	0	103.306	36.774
4.35294	10.6471	14.6863	74.4314	-135.494	3.67894	0	9.03928	25.6563
4.17949	10.641	10.8974	71.9487	131.551	8.2244	0	51.653	19.5395
5.27273	10.6364	15.0152	92.6364	140.642	10.4971	0	148.502	38.055
4.9661	10.6271	9.13559	148.983	-186.631	3.67894	0	6.45663	22.6195
4.33898	10.5932	5.15254	94.3729	194.052	3.67894	0	51.653	31.0281
4.83077	10.5846	14.0769	108.938	258.824	12.7699	0	69.7316	41.224
5.19737	10.5789	10.1053	109.158	8.82407	8.2244	0	29.7005	34.623
4.84848	10.5758	10.303	81.1515	-136.631	15.0426	0	94.2667	30.6201
4.95597	10.5723	8.36478	74.2579	-111.631	2.54258	0	11.6219	26.7081
4.41379	10.4828	12.4138	136.793	208.824	11.6335	0	95.5581	25.3935
4.82609	10.4783	8.56522	103.913	-119.585	9.36077	0	123.967	38.6039
4.38462	10.4615	5.69231	72.6923	197.461	10.4971	0	123.967	31.8086
4.9759	10.4578	14.4337	108.614	-12.7669	-280.412	0	169.164	28.1607
4.96875	10.375	9.76042	144.042	-104.812	21.8608	0	201.447	43.0053
4.025	10.375	10.9625	85.275	17.915	16.179	0	89.1014	24.5288
4.31579	10.3684	8.10526	79.0526	23.5968	13.9062	0	55.527	26.1396
4.89796	10.3673	9.04082	100.082	125.87	7.08804	0	15.4959	31.8086
4.7561	10.3659	6.46341	100.659	-90.0397	22.9971	0	109.763	27.4287
4.1875	10.3333	5.54167	98.8542	-95.7215	20.7244	0	38.7398	24.8505
4.62025	10.3038	8.82278	144.19	129.279	13.9062	0	61.9836	32.572
4.25806	10.2903	10.5806	109.065	-77.5397	21.8608	0	60.6923	26.9768
4.76271	10.2881	6.16949	109.712	4.27861	19.5881	0	81.3535	36.8935
5.07143	10.2857	24.3571	110.357	191.779	20.7244	0	58.1096	24.7297
4.98936	10.2766	9.04255	103.787	-201.403	29.8153	0	102.015	32.1538
5.15385	10.2692	12.7692	105.654	205.415	22.9971	0	209.195	40.0622
4.8169	10.2676	11.6056	127.986	-194.585	26.4062	0	89.1014	30.6359
5.01266	10.2658	11.7595	79.6582	53.1423	30.9517	0	83.9361	39.2731
5.39474	10.2632	5.76316	152.605	184.961	30.9517	0	80.0622	24.7352
4.80435	10.2609	13.5109	127.033	220.188	27.5426	0	71.0229	36.942
4.52672	10.2595	7.20611	109.527	-21.8578	-282.685	0	52.9443	27.7178
4.70968	10.2581	7.25806	109.452	192.915	28.679	0	96.8494	28.9802
4.51111	10.2444	9.05556	113.211	-145.722	40.0426	0	74.8969	35.7306
4.7973	10.2297	7.27027	115.176	-112.767	34.3608	0	107.18	35.4923
4.58333	10.2292	8.58333	83.3333	-26.4032	42.3154	0	98.1407	33.1885
4.56923	10.2	11.8769	148.908	-19.5851	46.8608	0	81.3535	36.8935
4.65625	10.1979	7.33333	124.969	72.4605	46.8608	0	89.1014	38.9508
4.50575	10.1839	4.34483	133.874	212.233	41.179	0	187.242	43.3349
4.33333	10.1786	5.27381	77.5714	-108.222	40.0426	0	9.03928	25.6563
4.97619	10.1667	24.9405	88.9048	-277.54	53.679	0	90.3928	35.4673
4.70803	10.1606	5.68613	145.46	-286.631	54.8154	0	55.527	26.1396
4.78571	10.1429	6.5	135.429	90.6423	63.9063	0	103.306	36.774
4.63636	10.1364	17.0909	71.5909	-107.085	44.5881	0	6.45663	22.6195
4.18421	10.1316	5.40351	114.246	216.779	57.0881	0	107.18	31.9459
4.67021	10.1277	8.3617	125.798	-66.176	70.7245	0	76.1882	28.4789
4.62195	10.122	5.91463	97.0488	-59.3578	69.5881	0	77.4795	29.4524
5.38462	10.1154	10.2692	80.5385	158.824	79.8154	0	100.723	23.097
5.05333	10.1067	18.5067	89.2533	-2.53958	-283.821	0	94.2667	38.5725
4.32857	10.1	16.7714	71.3429	274.733	68.4517	0	114.928	50.9697
4.525	10.1	6.6	64.075	-286.631	63.9063	0	72.3142	29.1504
4.82178	10.099	11.1287	114.356	-278.676	62.7699	0	95.5581	25.3935
4.65574	10.082	8.52459	100.984	61.0969	76.4063	0	107.18	26.1531
5.05357	10.0714	12.2143	139.411	75.8696	78.679	0	105.889	25.5267
4.60938	10.0469	13.2031	136.219	82.6878	76.4063	0	87.8101	21.4425
4.75912	10.0365	9.20438	127.781	230.415	79.8154	0	67.1489	28.7204
4.94643	10	6.96429	137.786	128.142	82.0881	0	86.5188	36.7255
4.33333	10	7.11111	101.167	-282.085	71.8608	0	120.093	24.8875
4.61905	9.95238	10.381	112.095	-138.903	82.0881	0	77.4795	38.2373
4.85714	9.94048	7.07143	82.9405	54.2787	78.679	0	40.0311	11.7359
4.15556	9.91111	10.5111	65.4444	240.643	83.2245	0	60.6923	31.229
6.13636	9.90909	6.59091	147.182	52.0059	77.5427	0	12.9133	22.0893
4.68539	9.83146	26.4045	153.393	137.233	87.7699	0	63.2749	25.5021
4.07143	9.78571	6.52381	119.5	-101.403	93.4518	0	86.5188	25.7935
4.94444	9.77778	9.44444	136.167	-94.5851	93.4518	0	58.1096	24.7297
4.46154	9.76923	4.53846	88	-249.131	-266.776	0	51.653	31.0281
4.47945	9.76712	4.93151	113.986	55.415	85.4972	0	60.6923	23.4628
5.42857	9.73469	15.7143	122.571	66.7787	86.6336	0	139.463	44.2807
4.60976	9.68293	4.2439	92.6341	142.915	93.4518	0	116.219	46.5421
4.40476	9.66667	8.57143	84.2143	84.9605	88.9063	0	24.5352	30.6748
4.17241	9.65517	9.2069	88.7586	-0.266851	105.952	0	112.345	35.0992
4.64516	9.62366	10.043	64.871	-161.631	108.225	0	140.754	31.3402
4.74194	9.58065	12.6129	99.5161	59.9605	94.5881	0	55.527	17.1872
5.125	9.575	18.975	92.675	74.7332	97.9972	0	20.6612	28.9529
4.76812	9.56522	14.2029	70.2174	158.824	111.634	0	107.18	35.4923
4.52174	9.56522	10.913	96.087	191.779	121.861	0	96.8494	36.1955
4.55814	9.55814	4.65116	89.7674	148.597	107.088	0	112.345	31.705
4.82143	9.53571	8.92857	82.9643	154.279	107.088	0	25.8265	20.5912
4.66929	9.51969	8.14173	82.8661	-102.54	103.679	0	112.345	35.0992
4.69231	9.51923	11.75	82.8269	5.41497	110.497	0	54.2357	29.0864
4.89474	9.51316	5.64474	112.987	-34.3578	113.906	0	25.8265	20.5912
5.03571	9.5	5.39286	101	205.415	125.27	0	133.007	30.5274
4.90909	9.5	22.2727	104.773	-137.767	121.861	0	158.833	39.9079
4.32609	9.5	13.913	66.587	191.779	-280.412	0	5.1653	28.2743
4.41758	9.48352	4.1978	95.3297	-0.266851	-291.776	0	80.0622	31.4487
5.36364	9.45455	6.36364	69.2727	167.915	117.315	0	108.471	40.5434
4.08511	9.44681	5.80851	81.234	-103.676	113.906	0	73.6055	34.5091
4.70297	9.44554	7.89109	108.564	213.37	127.543	0	63.2749	25.5021
4.34286	9.44286	8.74286	120.114	-32.0851	122.997	0	142.046	38.0799
4.33333	9.41379	5.01149	107.299	140.642	130.952	0	43.9051	31.9191
4.76471	9.41176	7.17647	99.0588	230.415	128.679	0	68.4402	26.1108
4.45205	9.41096	6.09589	83.1233	234.961	137.77	0	161.416	29.7906
5.4	9.4	13.2	138.4	150.87	122.997	0	122.676	41.851
4.73394	9.3945	10.8807	113.872	240.643	129.815	0	80.0622	31.4487
4.81579	9.38158	9.84211	92.0658	-105.949	126.406	0	117.511	31.4377
4.91111	9.37778	8.91111	103.422	133.824	136.634	0	80.0622	40.8289
4.46154	9.33846	3.15385	99.0769	104.279	133.225	0	43.9051	31.9191
4.22222	9.33333	27	66	-266.176	138.906	0	71.0229	32.1299
4.53279	9.32787	9.2377	129.025	-130.949	134.361	0	87.8101	37.83
4.56818	9.30682	4.28409	111.307	-150.267	137.77	0	78.7708	34.5882
4.61111	9.30556	11.75	98.4444	-30.9487	132.088	0	23.2439	21.2058
4.34314	9.29412	15.4902	80.549	-210.494	-265.64	0	108.471	40.5434
4.76471	9.29412	7.58824	69.2353	-87.767	147.997	0	40.0311	26.5348
4.64286	9.28571	9.11905	114.103	-104.812	144.588	0	83.9361	34.5657
5.38095	9.2381	15.6667	118.857	-217.313	151.406	0	59.401	29.9142
4.66129	9.22581	5.69355	105.226	228.142	140.043	0	33.5745	27.8622
5.11111	9.22222	19.1111	84.7778	-93.4488	152.543	0	102.015	40.1593
4.86538	9.21154	20.6923	92.0769	246.324	145.725	0	21.9525	32.6851
5	9.19718	9.94366	91.9718	-279.813	154.815	0	144.628	33.089
4.76316	9.18421	13.4211	100.316	58.8241	150.27	0	120.093	27.2193
4.95238	9.1746	8.87302	81.4444	-201.403	153.679	0	71.0229	32.1299
4.86	9.14	5.96	98.82	-268.449	145.725	0	69.7316	23.8565
5.06122	9.12245	7.67347	142.837	74.7332	154.815	0	32.2831	32.1738
4.41176	9.11765	5.41176	104.176	233.824	147.997	0	43.9051	26.6111
4.0566	9.07547	15.566	88.3774	-101.403	154.815	0	65.8576	27.6264
4.79	9.07	8.77	106.43	-107.085	151.406	0	33.5745	22.653
4.66667	9.06481	15.2685	77.037	-29.8123	165.043	0	131.715	29.9375
4.43373	9.06024	11.5301	125.964	66.7787	161.634	0	205.321	35.9618
4.61765	9.05882	9.64706	81.1471	-213.903	-270.185	0	5.1653	28.2743
4.77895	9.05263	6.86316	120.505	148.597	166.179	0	86.5188	25.7935
5.025	9.05	9.8	113.725	-269.585	157.088	0	133.007	27.9848
4.816	9.048	11.352	158.128	23.5968	168.452	0	74.8969	35.7306
4.75862	9.02069	12.7724	79.1103	69.0514	153.679	0	7.74795	32.572
4.97761	9.00746	6.6791	109.127	-260.494	163.906	0	40.0311	26.5348
4	8.92308	8.41026	79.6154	-274.131	157.088	0	5.1653	28.2743
4.56522	8.8913	11.5217	144.87	237.233	162.77	0	59.401	25.841
5.12821	8.84615	11.8462	77.641	-95.7215	160.497	0	52.9443	20.5287
4.66234	8.84416	7.51948	90.3247	-44.5851	172.997	0	41.3224	23.5725
4.59854	8.83942	5.59124	141.533	155.415	168.452	0	23.2439	27.5308
4.5	8.83562	17.9452	94.6096	184.961	180.952	0	61.9836	37.9904
5.2069	8.7931	11.1034	98.3103	-280.949	168.452	0	138.172	32.9445
5.07609	8.78261	17.7174	99.663	-221.858	183.225	0	112.345	38.9957
5	8.77778	9.37778	74.7111	-268.449	169.588	0	71.0229	32.1299
5.33333	8.7619	6	117.905	-49.1305	176.406	0	86.5188	32.4924
4.55682	8.76136	29.8523	122.455	-257.085	174.134	0	127.841	41.0543
5.375	8.75	7	144.875	-287.767	-273.594	0	14.2046	26.7281
4.41667	8.72222	10.6528	88.0694	-65.0397	184.361	0	237.604	39.3382
5.20779	8.71429	19.3247	115.545	149.733	172.997	0	85.2275	31.5297
4.69388	8.71429	6.7551	94.2857	19.0514	185.497	0	52.9443	32.5989
5.2	8.7	13	72.2	-30.9487	176.406	0	90.3928	31.5303
4.84211	8.68421	8.42105	133.947	73.5969	184.361	0	76.1882	28.4789
5.33333	8.66667	8	76	37.2332	183.225	0	37.4484	28.1822
7.2549	8.66667	18.2255	97.1863	28.1423	184.361	0	67.1489	25.1348
4.37879	8.63636	6.04545	159.712	22.4604	180.952	0	64.5663	35.3429
4.53704	8.62963	7.31481	105.37	-77.5397	191.179	0	108.471	32.7203
4.625	8.625	4.125	84	-284.358	179.816	0	36.1571	26.2721
4.73563	8.57471	9.34483	103.724	-152.54	208.225	0	91.6841	32.4376
4.47107	8.57025	8.76033	81.7851	-288.904	186.634	0	45.1964	28.1995
4.32353	8.55882	4.79412	104.735	-94.5851	207.088	0	91.6841	28.9653
4.33708	8.52809	9.55056	133.843	72.4605	193.452	0	126.55	30.2247
3.75	8.5	7.5	90	-167.312	208.225	0	121.385	40.9745
4.75641	8.44872	24.8462	83.5385	66.7787	201.406	0	113.637	39.8973
4.9902	8.43137	10.2745	118.951	-286.631	-266.776	0	111.054	28.0779
4.30693	8.41584	9.70297	111.307	-30.9487	205.952	0	105.889	43.2673
4.78761	8.39823	13.1593	94.9381	-224.131	196.861	0	123.967	42.7367
4.24419	8.36047	9.37209	147.512	-47.9942	205.952	0	91.6841	28.9653
4.42857	8.35714	7.14286	100.429	20.1877	192.316	0	21.9525	24.5568
4.30769	8.34615	4.88462	147.269	-85.4942	209.361	0	118.802	29.2131
4.93443	8.34426	7.19672	130.984	-158.222	208.225	0	20.6612	21.7528
4.92857	8.30357	16.8571	102.598	47.4605	217.316	0	129.133	34.5146
4	8.2973	5.54054	130.541	-75.2669	201.406	0	144.628	33.089
4.21429	8.28571	6.14286	59.9286	-222.994	209.361	0	153.668	31.6185
4.74074	8.28395	11.037	127.728	56.5514	210.497	0	102.015	35.8604
4.6	8.24286	17.0143	135.643	28.1423	219.588	0	100.723	39.1491
4.43548	8.24194	6.98387	83.1452	37.2332	218.452	0	111.054	38.1044
5.12987	8.18182	12.5065	81.8571	92.9151	224.134	0	61.9836	32.572
5.04	8.18	8.2	107.16	-76.4033	210.497	0	58.1096	28.6278
4.6087	8.17391	5.86957	76.6522	202.006	222.997	0	103.306	36.774
4.02273	8.13636	8.56818	114.886	-38.9033	211.634	0	61.9836	37.9904
5.07692	8.10769	8.41538	94.6462	-279.813	-272.458	0	18.0786	22.1671
5.07143	8.10714	8	82.5357	281.552	227.543	0	50.3617	21.5026
4.75	8.09375	6.29688	123.156	-45.7214	218.452	0	144.628	47.6215
4.90909	8.09091	19	103	183.824	229.816	0	105.889	43.2673
4.17857	8.07143	6.82143	73.0714	-153.676	218.452	0	72.3142	33.3089
4.80682	8.06818	18.0909	91.75	-52.5396	224.134	0	51.653	31.0281
4.17778	8.02222	6.82222	120.778	-91.176	217.316	0	19.3699	19.1186
4.65455	8.01818	12.0364	87.7455	-226.403	225.27	0	162.707	38.4845
4	8	21	88	-88.9033	224.134	0	160.124	31.6917
4.91837	8	13.0408	103.143	232.688	234.361	0	82.6448	26.3568
4.25	8	3.75	125	54.2787	226.406	0	87.8101	26.5692
4.98305	7.97458	9.37288	95.6949	-224.131	236.634	0	176.912	35.7849
4.36	7.97	6.21	117.67	-37.7669	230.952	0	36.1571	26.2721
4.78947	7.96053	10.2368	116.961	-168.449	242.316	0	121.385	37.0122
5.45455	7.90909	10.0909	83.4545	45.1877	225.27	0	11.6219	26.7081
4.37143	7.88571	4.51429	95.1143	-49.1305	230.952	0	100.723	28.2129
3.79268	7.87805	6.63415	72.3659	59.9605	229.816	0	2.58265	56.5487
4.71795	7.87179	9.51282	81.6667	-85.4942	-253.14	0	218.234	40.6275
4.625	7.85	7.425	126.175	8.82407	251.406	0	112.345	38.9957
4.51282	7.84615	8.41026	83	-53.676	236.634	0	51.653	31.0281
5.01163	7.82558	8.37209	95.9186	217.915	246.861	0	40.0311	22.1222
4.76923	7.76923	25.3846	74.7692	-38.9033	237.77	0	24.5352	23.6274
4.51471	7.76471	11.8235	86.4412	-45.7214	244.588	0	122.676	28.4026
4.11765	7.70588	14.4118	78.2941	223.597	245.725	0	47.779	16.7185
4.68519	7.69444	9.13889	93.8704	-222.994	245.725	0	108.471	32.7203
4.25806	7.69355	5.1129	106.274	232.688	243.452	0	82.6448	26.3568
4.55128	7.66667	6.97436	115.077	91.7787	255.952	0	56.8183	27.3696
4.88889	7.66667	17.6667	70.4444	228.142	245.725	0	20.6612	16.7552
4.4918	7.63934	9.85246	67.541	242.915	263.907	0	60.6923	26.9768
5.26531	7.63265	10.2449	81.2755	-25.2669	259.361	0	27.1178	22.7018
5.96364	7.6	25.9182	85.9727	-243.449	262.77	0	64.5663	20.4531
4.65517	7.58621	8.65517	114.517	-270.722	259.361	0	56.8183	31.9225
5.25781	7.58594	16.0547	121.867	-193.449	268.452	0	65.8576	31.764
5.06452	7.51613	11.7419	97.1613	-21.8578	263.907	0	71.0229	28.1186
4.65385	7.5	8.84615	114.885	29.2786	-254.276	0	126.55	30.2247
4.57534	7.49315	3.05479	112.137	-266.176	266.179	0	90.3928	31.5303
4.54839	7.48387	6.90323	88.7097	87.2332	262.77	0	71.0229	32.1299
4.64583	7.47917	7.66667	89.6667	82.6878	268.452	0	59.401	29.9142
4.45455	7.47273	13.9455	137.182	236.097	265.043	0	67.1489	28.7204
5.29268	7.39024	5.67073	107.451	-238.903	267.316	0	78.7708	34.5882
4.04167	7.38889	3.91667	109.75	230.415	267.316	0	34.8658	30.0466
4.66667	7.35043	6.88034	81.7521	278.143	271.861	0	10.3306	21.1027
3.26667	7.33333	2.06667	58.1333	-234.358	270.725	0	3.87398	37.6991
4.28571	7.28571	10.4286	119.143	212.233	-164.503	0	16.7872	26.2187
4.45238	7.28571	5.54762	100.643	262.233	-282.685	0	7.74795	32.572
4.04255	7.2766	3.87234	106.511	34.9605	-258.821	0	85.2275	31.5297
5.2625	7.2375	9.375	103.388	-278.676	-258.821	0	58.1096	21.5085
5.21311	7.21311	9.27869	144.164	278.143	-250.867	0	47.779	31.5144
4.2963	7.18519	3.62963	88.7407	96.3242	-248.594	0	28.4092	24.9154
4.23636	7.16364	5.16364	113.145	142.915	-244.049	0	152.376	36.7293
5.05051	7.16162	17.0808	114.293	87.2332	-246.321	0	102.015	35.8604
4.8	7.12727	8.12727	109.345	-257.085	-246.321	0	61.9836	32.572
4.82051	7.11538	8.58974	98.2821	-282.085	-250.867	0	147.211	31.5032
5.08824	7.08824	6.61765	75.7059	87.9095	138.248	0	56.8183	31.9225
5.5	7.08333	14.1944	123.181	-104.136	-139.025	0	145.92	44.0717
4.33333	7.06667	9.23333	100.4	-52.9998	-234.479	0	92.9754	42.4115
4.66667	7.04762	10.5714	80.9524	-271.182	-245.843	0	19.3699	25.4469
4.85965	7.03509	11.2456	140.491	-20.0452	157.567	0	24.5352	30.6748
4.89655	7.03448	12.5862	74.069	-18.9088	163.248	0	71.0229	24.7482
4.64634	7.0122	11.9024	120.451	-230.273	155.294	0	125.259	29.6111
4.69072	7.01031	11.3608	107.608	-232.545	163.248	0	60.6923	26.9768
5.2093	7	13.2326	130.419	257.228	-144.707	0	32.2831	32.1738
4	7	8.25	90	-66.6362	174.612	0	77.4795	18.5473
4.4898	6.9898	16.2449	90.949	148.137	178.021	0	51.653	31.0281
4.27397	6.9863	4.57534	122.507	65.1822	178.021	0	98.1407	29.7581
4.62069	6.96552	9.2069	106.517	-20.0452	167.794	0	16.7872	26.2187
4.6129	6.92473	8.33333	109.925	272.001	-144.707	0	61.9836	24.4719
3.94737	6.89474	3.47368	108.842	135.637	184.839	0	50.3617	35.0134
4.38596	6.89474	5.64912	113.895	141.319	179.157	0	72.3142	29.1504
4.05882	6.88235	8.82353	105.529	3.81847	198.476	0	82.6448	26.3568
3.84	6.88	5.12	77.52	-301.864	191.657	0	25.8265	26.1799
4.44595	6.86486	8.87838	124.122	-90.4998	-142.434	0	112.345	23.8204
4.47143	6.82857	7.97143	100.957	67.4549	184.839	0	80.0622	24.7352
4.36364	6.81818	4.27273	105	81.0913	209.839	0	163.998	39.0978
5	6.81818	6.54545	80.1818	-298.455	208.703	0	37.4484	28.1822
4.76271	6.81356	12.9831	89.9661	-92.7726	218.93	0	87.8101	42.982
4.7125	6.7625	12.8	101.75	-125.727	-140.161	0	108.471	32.7203
4.52	6.74	10.52	118.06	-192.773	-233.343	0	60.6923	31.229
3.95238	6.71429	3.71429	98.5714	1.54574	207.567	0	65.8576	27.6264
5.25	6.7	8.25	128.25	7.22756	216.658	0	63.2749	33.9433
4.6	6.7	2.8	80	52.6822	228.021	0	54.2357	29.0864
4.83333	6.68889	6.6	102.578	193.591	246.203	0	78.7708	30.4424
4.44	6.68	8.56	67.6	-137.091	-140.161	0	54.2357	29.0864
4.26087	6.65217	4.19565	113.109	58.364	249.612	0	142.046	24.9395
4.52174	6.56522	14.7826	118.348	272.001	255.294	0	41.3224	28.2743
4.5	6.56522	18.3043	77.087	273.137	260.976	0	5.1653	28.2743
4	6.5	11	82	-74.5907	284.839	0	69.7316	30.9722
5.13483	6.48315	19.3933	77.618	9.50029	-133.343	0	120.093	32.8347
4.57	6.47	12.76	86.09	219.728	285.976	0	111.054	30.9803
4.78481	6.4557	6.5443	119.013	-299.591	289.385	0	38.7398	24.8505
5.58209	6.44776	7.64179	143.284	-143.909	304.158	0	27.1178	28.8634
3.66667	6.42857	6.19048	104.476	-12.0906	307.567	0	85.2275	31.5297
4.59016	6.37705	4.60656	192.918	164.046	-134.479	0	58.1096	33.39
4.5	6.375	9.25	106.75	-297.318	297.339	0	90.3928	31.5303
4.89552	6.37313	5.53731	105.791	-292.773	305.294	0	27.1178	22.7018
4.28571	6.36735	7.20408	141.898	-299.591	305.294	0	67.1489	22.122
3.71429	6.35714	3.35714	77.4286	-41.6361	316.658	0	90.3928	40.088
3.85	6.35	2.7	99.35	18.5912	-135.616	0	49.0704	28.0028
4.45455	6.2987	5.02597	101.662	259.501	-225.388	0	81.3535	36.8935
4.31507	6.27397	10.3151	94.4384	14.0458	320.067	0	23.2439	21.2058
4.15	6.25	4.2	89.1	65.1822	-143.57	0	43.9051	26.6111
4.04762	6.2381	4.14286	113.476	-233.682	-133.343	0	58.1096	39.2699
3.98462	6.21538	4.93846	117.815	59.5003	-141.297	0	37.4484	28.1822
4.35294	6.17647	4	97.0588	-284.818	-140.161	0	60.6923	31.229
4.3	6.175	8.35	119.475	237.91	-233.343	0	14.2046	18.772
4.15942	6.17391	8.53623	111.797	266.319	-136.752	0	77.4795	29.4524
4.52174	6.15942	7.02899	96.5072	-278	-132.207	0	131.715	39.4973
4.91525	6.11864	16.7119	88.6949	-229.136	-127.661	0	76.1882	36.9733
4.92	6.1	9.22	140.68	-203	-125.388	0	18.0786	22.1671
4.53846	6.07692	6.48718	55.641	237.91	-226.525	0	126.55	33.1478
4.66667	6.05405	9.36036	132.55	-180.273	-251.525	0	83.9361	27.1869
4.55	6.05	4.05	72.1	68.5913	-110.616	0	126.55	30.2247
4	6	8	88	58.364	-111.752	0	151.085	33.1831
4.78261	6	7.3913	101.652	98.1368	-109.479	0	61.9836	28.1369
4.44444	6	9.77778	88.6667	156.091	-108.343	0	176.912	49.5096
3.71429	6	8.28571	68.4286	244.728	-220.843	0	96.8494	40.715
5.09836	5.96721	9.67213	109.197	-243.909	-107.207	0	123.967	38.6039
5.08	5.96	7.08	90.8	123.137	-99.2519	0	109.763	41.5144
4.43396	5.9434	6.79245	85.0189	-295.046	-100.388	0	63.2749	39.5898
4.47826	5.8913	4.69565	115.5	211.773	-89.0247	0	118.802	43.6068
4.8	5.88571	8.48571	127.057	200.41	-202.661	0	126.55	44.5359
4.8	5.88333	4.76667	114.95	162.91	-96.9792	0	43.9051	31.9191
5.125	5.875	13.9375	149.625	132.228	-92.4338	0	81.3535	42.1566
4.77419	5.85484	4	89.9355	-105.273	-81.0701	0	139.463	48.858
4.33333	5.83333	4.22222	77.5556	82.2276	-76.5246	0	55.527	30.488
4.56338	5.83099	5.61972	83.1268	235.637	-211.752	0	25.8265	26.1799
5.02222	5.8	7.84444	103.089	182.228	-79.9337	0	59.401	29.9142
4.87234	5.79787	10.0426	81.9574	108.364	-75.3883	0	109.763	37.2234
4.68333	5.76667	3.5	78.1	218.591	-84.4792	0	25.8265	26.1799
4.46154	5.75385	13.2615	103.015	-73.4543	-74.2519	0	89.1014	34.4612
4.77966	5.74576	3.62712	93.7288	239.046	-206.07	0	131.715	32.7424
4.37705	5.72131	6.57377	122.262	-297.318	-242.434	0	135.589	26.7254
4.3617	5.70213	3.93617	101.787	241.319	-239.025	0	83.9361	34.5657
5.02469	5.67901	14.4444	99.642	-266.636	-67.4337	0	83.9361	39.2731
4.66667	5.66667	8	86	43.5912	-67.4337	0	25.8265	20.5912
4.46067	5.65169	13.4382	137.393	59.5003	-67.4337	0	52.9443	32.5989
4.20588	5.61765	4.84314	88.0588	45.864	-61.7519	0	77.4795	29.4524
5.2	5.55556	7.33333	106	240.182	-193.57	0	38.7398	30.1593
4.5	5.5	7.5	92.5	-160.954	-57.2064	0	24.5352	23.6274
4.25	5.5	8.5	102.5	-300.727	-54.9337	0	67.1489	28.7204
4.38983	5.45763	7.81356	123.949	-157.545	-52.661	0	95.5581	31.4648
5.04878	5.39024	6.85366	139.073	-130.273	-53.7974	0	113.637	44.4966
4	5.38095	5.57143	72.9048	269.728	-185.616	0	90.3928	31.5303
3.71429	5.35714	6	81	-81.4089	-59.4792	0	12.9133	32.973
4.58621	5.34483	5.12069	120.138	112.91	-61.7519	0	91.6841	36.4879
4.24	5.32	6.8	75.04	241.319	-48.1155	0	94.2667	34.2908
3.77108	5.31325	8.37349	100.06	-251.864	-49.2519	0	92.9754	26.7081
4.6875	5.3125	12.9688	108.5	126.546	-165.161	0	43.9051	31.9191
4.28571	5.24286	8.1	110.757	-241.636	-45.8428	0	156.25	42.1295
5.93827	5.22222	24.5432	112.864	48.1367	-57.2064	0	12.9133	22.0893
4.44828	5.17241	10.7931	162.276	173.137	-40.161	0	23.2439	21.2058
4	5.16667	6	69	185.637	-35.6155	0	50.3617	25.0796
3.89474	5.15789	6.57895	137.421	-68.9089	-164.025	0	142.046	38.0799
4.60317	5.14286	8.69841	101.873	-265.5	-240.161	0	107.18	39.5838
3.93333	5.13333	8.6	85.9333	170.864	-32.2064	0	90.3928	35.4673
4.75	5.05	10.55	142.65	184.5	-27.661	0	120.093	32.8347
4.31818	5	12.5	83.7727	165.182	-24.2519	0	40.0311	32.2034
4.28571	5	10.7143	91	-235.955	-15.1609	0	52.9443	32.5989
3.97059	4.97059	3.5	68.9412	-215.5	-162.888	0	90.3928	35.4673
4.1875	4.96875	8.84375	89.9375	174.273	-27.661	0	9.03928	25.6563
4.2973	4.93243	4.27027	123.662	170.864	-21.9791	0	80.0622	22.0874
4.31707	4.92683	8.21951	79.5366	-241.636	-8.34275	0	99.432	42.9155
4.40385	4.92308	6.03846	92.0192	172	-14.0246	0	81.3535	36.8935
4.40816	4.89796	5.42857	101.592	118.591	-156.07	0	51.653	31.0281
5.31481	4.85185	8.2963	112.667	-256.409	1.88453	0	129.133	31.471
5.0625	4.8125	13.4375	84.375	-246.182	-0.388199	0	59.401	22.475
4.63043	4.76087	16.1522	101.87	7.22756	9.83909	0	192.407	45.7587
3.7619	4.69524	3.88571	90.8381	-32.5452	7.56636	0	188.533	34.9789
4.45714	4.68571	8.42857	113.986	-88.2271	-150.388	0	38.7398	37.0946
4.44	4.68	7.92	143.8	57.2276	22.3391	0	167.872	44.5795
4.95763	4.62712	12.7203	111.686	-248.455	8.70272	0	80.0622	35.7316
4.10811	4.56757	5.7027	66.6486	-27.9997	12.1118	0	14.2046	26.7281
4.61538	4.53846	7.07692	85.4615	69.7276	26.8846	0	89.1014	30.6359
5.02128	4.51064	12.9574	91.5106	42.4549	-153.797	0	29.7005	27.2319
4.35714	4.5	6.5	168.714	-187.091	-240.161	0	59.401	34.8905
4.57895	4.47368	3.84211	124.789	98.1368	38.2482	0	95.5581	35.2367
4.58209	4.41791	12.6567	111.373	-218.909	51.8846	0	107.18	44.3291
4.67442	4.40698	11.9419	94.686	68.5913	58.7028	0	59.401	34.8905
3.73333	4.33333	4.46667	66.4	-83.6816	65.521	0	114.928	36.7315
4.33333	4.33333	4.42424	84.8182	72.0004	-148.116	0	117.511	31.4377
4.58333	4.31667	14.2167	106.65	118.591	65.521	0	95.5581	35.2367
4.35955	4.30337	10.4831	97.8427	198.137	74.6119	0	51.653	31.0281
4.5302	4.26846	10.6309	92.3221	-238.227	78.021	0	76.1882	32.3573
4.64286	4.14286	4.64286	80.5714	183.364	87.1119	0	114.928	27.339
4.82418	4.05495	13.7802	141.484	50.4094	-151.525	0	86.5188	28.8856
4.61538	3.92308	10.3077	94.6923	-229.136	79.1573	0	80.0622	35.7316
4.63415	3.9187	19.3577	117.041	122	74.6119	0	18.0786	30.4075
4.81818	3.81818	10.4364	95.8545	192.455	81.4301	0	54.2357	34.2085
5.02083	3.8125	27.375	161.312	-88.2271	79.1573	0	43.9051	19.0612
4.21951	3.7561	6.56098	86.5122	60.6367	-150.388	0	99.432	42.9155
4.5625	3.75	6.5625	88.6875	-81.4089	83.7028	0	126.55	36.4602
5.21622	3.72973	20.9459	153.432	-80.2725	92.7937	0	25.8265	26.1799
4.59091	3.68182	12.4545	91.3182	186.773	103.021	0	139.463	33.5632
5.53448	3.56897	14.9138	94.1207	214.046	106.43	0	45.1964	33.8243
4.53061	3.5	9.44898	94.7143	-284.818	-146.979	0	34.8658	20.1289
4.76	3.46	17.06	93.76	-183.682	-245.843	0	21.9525	18.915
4.61538	3.44615	12.3231	95.7538	178.819	112.112	0	54.2357	34.2085
4.67089	3.40506	11.1139	101.215	174.273	117.794	0	46.4877	35.7847
3.66667	3.33333	4.66667	68	209.501	120.066	0	51.653	31.0281
4.35455	3.10909	6.68182	115.464	-24.5907	122.339	0	108.471	45.4037
4.10714	2.875	3.94643	94.5357	81.0913	-144.707	0	108.471	32.7203
4.73214	2.73214	11.5893	138.107	-237.091	121.203	0	61.9836	28.1369
3.97561	2.68293	22.6707	101.841	261.773	125.748	0	47.779	31.5144
3.95455	2.68182	8.77273	65.8182	78.8186	122.339	0	54.2357	34.2085
3.95918	2.46939	3.7551	144.857	98.1368	124.612	0	58.1096	28.6278
3.4	2.3	2	56.7	-142.773	-143.57	0	71.0229	32.1299
4.5	2.17647	5.17647	81.1471	86.7731	128.021	0	50.3617	21.5026
3.61538	2.15385	1.84615	153.308	169.728	126.885	0	100.723	28.2129
5.1	2.15	4.65	70.3	-6.40882	130.294	0	45.1964	28.1995
4.04082	1.97959	3.06122	53.4694	-242.773	129.157	0	76.1882	36.9733
3.88571	1.31429	2.88571	48.6571	-280.273	-145.843	0	45.1964	23.7559
4	1.28571	4.04762	50.2381	58.364	138.248	0	92.9754	37.523
3.9	1.08333	2.63333	59.2667	222.001	138.248	0	107.18	39.5838
4.28571	0.428571	4.14286	61.2857	-229.136	146.203	0	68.4402	29.8357

## Sheet: pEpiLC 24h
TBra	Sox2	Nanog	Dapi	X	Y	Z	Area	Compactness
4.96296	61.716	21.7531	125.975	36.2067	-286.967	0	95.5581	35.2367
5.24	58.06	18.54	138.32	55.5249	-289.24	0	54.2357	18.7363
4.62162	52.3243	5.97297	110.838	68.0249	-289.24	0	59.401	22.475
4.90909	49.4364	17.6	123.255	108.934	-272.194	0	89.1014	34.4612
5.08861	49.3291	4.81013	109.62	218.025	-281.285	0	144.628	36.0954
6.14706	46.8235	14.2941	117.353	49.8431	-279.012	0	135.589	31.7245
4.79592	44.7245	21.1633	93.2143	24.843	-275.603	0	25.8265	26.1799
5.17544	44.4737	8.38596	112.614	207.798	-276.74	0	54.2357	29.0864
9.55	43.5	14.35	123.883	64.6158	-280.149	0	140.754	37.3907
6.32759	43	8.72414	112.914	37.343	-275.603	0	138.172	39.5157
5.2	42.6833	22.4167	110.867	71.434	-273.331	0	63.2749	33.9433
7.15385	42.6667	7.12821	95.4359	215.752	-274.467	0	29.7005	34.623
4.43243	41.4865	8.76577	94.0541	-22.8843	-259.694	0	71.0229	28.1186
6.47619	41.4524	15.4524	125.619	72.5704	-264.24	0	148.502	38.055
5.69565	41.413	11.3913	102.217	210.071	-271.058	0	82.6448	29.6478
7.3494	39.8434	7.53012	85.4096	61.2067	-268.785	0	80.0622	40.8289
5	39.7358	28.8868	81.6415	-10.3843	-259.694	0	36.1571	21.6475
5.68254	39.4603	8.5873	127.968	-13.7934	-255.149	0	67.1489	25.1348
4.59677	39.3548	8.14516	122.726	49.8431	-263.103	0	122.676	34.2621
12.8785	38.8785	16.0374	131.206	35.0703	-266.512	0	58.1096	33.39
5.41558	38.3636	12.5844	124.74	-38.7934	-254.012	0	95.5581	28.2125
4.5	37.5	18.5	119.5	30.5249	-261.967	0	46.4877	29.8339
8.38889	37.5	14.3333	131.444	40.7521	-258.558	0	94.2667	38.5725
7.43939	36.4394	11.1364	111.803	61.2067	-261.967	0	5.1653	28.2743
7.2619	34.9048	14.8095	74.7381	54.3885	-251.74	0	173.038	34.2348
4.28333	34.7667	13.1667	87.1833	-112.657	-243.785	0	91.6841	36.4879
5.26531	34.2449	34.6327	74.2857	-27.4298	-251.74	0	71.0229	24.7482
7.6375	33.7625	7.6875	86.2375	68.0249	-255.149	0	86.5188	25.7935
4.65734	33.4685	6.44056	121.944	-247.885	-241.512	0	82.6448	33.5103
5.75	33.1406	6.75	87.625	35.0703	-252.876	0	42.6137	25.0688
5.63415	32.4878	6.19512	88.1463	-33.1116	-254.012	0	10.3306	33.5103
5.76471	31.8824	79.7647	126.941	-120.612	-243.785	0	56.8183	27.3696
4.71642	31.8358	11.1194	132.866	73.7067	-251.74	0	30.9918	23.7405
4.21212	31.4848	14.8182	71.1818	-8.11155	-249.467	0	71.0229	32.1299
5.04762	31.1667	6.89286	115.333	-18.3388	-243.785	0	143.337	35.4537
6.93151	31.0959	8.52055	82.3836	-26.2934	-246.058	0	20.6612	21.7528
8.52778	30.7222	6.93056	109.764	41.8885	-246.058	0	33.5745	22.653
4.85714	30.6667	18.3333	109.262	66.8885	-248.331	0	15.4959	31.8086
10.6122	30.5714	14.0408	129.204	-125.157	-234.694	0	129.133	28.775
4.37778	30.5333	10.4889	99.7667	48.7067	-243.785	0	20.6612	28.9529
5.3	30.4	32.2	77.3	-133.112	-234.694	0	65.8576	31.764
10.1364	30.3409	73.4545	102.295	-8.11155	-240.376	0	95.5581	31.4648
11.1857	29.7857	8.53571	86.7857	-163.794	-226.74	0	104.597	27.4827
8.98387	29.7258	18.129	82.3065	-189.93	-225.603	0	99.432	38.1517
8.96809	29.1277	23.7021	95.1064	-176.294	-229.012	0	123.967	34.9872
6.78571	28.9571	6.88571	109.129	-152.43	-222.194	0	122.676	37.8038
8.68966	28.8793	9.84483	137.362	-139.93	-226.74	0	96.8494	36.1955
8.74468	28.6596	12.2128	77.4681	-156.975	-226.74	0	21.9525	24.5568
7.95789	28.3158	74.4526	122.716	-113.793	-232.422	0	100.723	31.3449
5.45161	28.2258	13.0968	103.645	-117.203	-224.467	0	99.432	30.5464
8.34831	27.2697	16.7528	137.809	-103.566	-216.512	0	64.5663	26.5537
10.5	27.25	32	101.125	-181.975	-221.058	0	78.7708	45.4417
3.66667	27.1667	7.66667	96	-133.112	-223.331	0	20.6612	21.7528
6.17241	26.7931	14.1724	106.552	16.8885	-206.285	0	154.959	41.436
8.76923	26.7692	24.4615	88.3077	178.252	-210.831	0	52.9443	27.7178
10.119	26.119	9	91.7262	163.48	-207.421	0	71.0229	32.1299
8.32857	26	9.2	114.114	-213.794	-205.149	0	90.3928	35.4673
8.89333	25.4133	9.85333	136.827	-169.475	-215.376	0	72.3142	20.1794
8.42105	25.1711	12.9079	111.039	172.57	-205.149	0	81.3535	36.8935
14.0159	25.0159	13.9365	132.143	-136.521	-213.103	0	176.912	28.6514
6.25397	24.5397	6.30159	105.524	-0.156998	-205.149	0	118.802	43.6068
4.45833	24.0625	9.91667	126.646	-188.794	-213.103	0	127.841	33.8277
5.06494	23.8182	7.54545	141.558	-118.339	-210.831	0	136.88	25.0876
9.36458	23.6875	22.2083	133.781	-152.43	-213.103	0	100.723	34.9583
6.37143	23.3429	30.8571	87.9143	-127.43	-211.967	0	73.6055	34.5091
6	23	6	71	155.525	-201.74	0	69.7316	30.9722
11.6429	22.9643	9.82143	92.25	-160.384	-200.603	0	72.3142	29.1504
12.4035	22.5439	27.193	91.193	-174.021	-206.285	0	15.4959	22.3402
4.96667	22.4333	9.76667	102.667	-109.248	-205.149	0	28.4092	24.9154
4.8284	22.2485	9.57396	108.219	24.843	-200.603	0	50.3617	25.0796
7.16667	21.75	7.08333	86.6667	-195.612	-204.012	0	25.8265	26.1799
8.33333	21.5	20.1042	119.562	-184.248	-204.012	0	104.597	33.8025
6	21.2857	6.71429	158	-169.475	-204.012	0	82.6448	29.6478
5.14655	21.2241	9.86207	98.8362	-199.021	-200.603	0	34.8658	24.429
22.7327	21.198	18.9109	98.1584	-143.339	-202.876	0	65.8576	36.7708
17.3514	20.9865	18.2703	123.189	139.616	-194.921	0	107.18	35.4923
7.23636	20.7273	20.8545	121.691	-153.566	-201.74	0	59.401	29.9142
6.60976	20.561	10.4634	134.537	-128.566	-201.74	0	74.8969	31.2698
8.93333	20.5333	25.6667	78.1333	180.525	-204.012	0	40.0311	26.5348
5.44048	20.2024	17.3214	102.512	-176.294	-201.74	0	12.9133	22.0893
7.87324	20.0423	13.4648	110.028	-193.339	-196.058	0	76.1882	28.4789
11.5263	19.8158	16.0263	124.632	11.2067	-198.331	0	50.3617	25.0796
5.48315	19.7303	9.50562	123.843	125.98	-189.24	0	78.7708	34.5882
9.07895	19.5526	16.5789	94.4737	149.843	-196.058	0	56.8183	31.9225
12.8851	19.3649	19.9054	72.7568	-137.657	-196.058	0	29.7005	27.2319
10.3478	19.3261	36.8913	76.0217	-120.612	-196.058	0	80.0622	31.4487
13.3333	19.1884	17.8116	117.029	162.343	-196.058	0	43.9051	22.4178
11.75	19.0714	27.8571	109.786	168.025	-196.058	0	38.7398	20.718
6.2439	19.0244	33.1463	79.2683	-219.475	-189.24	0	126.55	33.1478
7.53191	18.8511	23	113.979	-176.294	-194.921	0	98.1407	26.7846
6.56	18.68	8.78	89.58	-146.748	-196.058	0	56.8183	27.3696
13.193	18.6316	14.4035	90.5614	268.025	-184.694	0	82.6448	29.6478
10.7027	18.4054	11.1486	121.932	177.116	-191.512	0	94.2667	38.5725
8.80645	17.7419	17.8065	106.548	-162.657	-191.512	0	59.401	29.9142
5.54	17.74	27.17	135.89	-128.566	-190.376	0	94.2667	30.6201
8.32143	17.6429	23.4643	107.071	-210.385	-186.967	0	56.8183	23.6429
8.35385	17.5846	9.92308	111.092	-197.884	-186.967	0	105.889	34.6422
10.7432	17.527	47.4459	139.405	-186.521	-185.831	0	107.18	31.9459
15.3939	17.5152	26.4545	90.6667	190.752	-175.603	0	90.3928	35.4673
9.53846	17.4615	15.6667	156.436	-154.703	-184.694	0	86.5188	32.4924
32.4681	17.3617	32.5532	123.681	-147.884	-188.103	0	50.3617	29.4961
6.33929	17.0625	6.83036	123.902	153.252	-188.103	0	65.8576	36.7708
18.6061	17.0455	23.4545	174.591	144.161	-188.103	0	38.7398	30.1593
4.76	17	9.84	115.32	162.343	-188.103	0	45.1964	28.1995
11.6667	16.8333	14.3333	95.3889	-175.157	-186.967	0	47.779	26.5484
19.5567	16.7629	19.0103	127.34	-120.612	-188.103	0	55.527	30.488
27.8438	16.5938	14.8438	145.031	-227.43	-180.149	0	102.015	35.8604
5.42857	16.3571	9.53571	67.1786	-142.203	-183.558	0	80.0622	35.7316
16.1429	16.3492	12.873	111.984	157.798	-182.421	0	40.0311	26.5348
7.33333	16.0222	24.5778	92.0222	173.707	-180.149	0	82.6448	38.074
12.9125	15.7875	10.425	93.4125	164.616	-180.149	0	87.8101	37.83
17.6023	15.7273	27.3295	94.9773	-202.43	-180.149	0	42.6137	30.0691
5.07692	15.6154	28.6154	72.6154	-162.657	-181.285	0	18.0786	30.4075
6.5	15.4286	22.9286	128.143	-127.43	-181.285	0	122.676	34.2621
8.96667	15.4	15.7667	93.9333	131.661	-183.558	0	11.6219	26.7081
20.375	15.3542	15.4167	94.4375	257.798	-172.194	0	28.4092	24.9154
4.82759	15.2759	6.25287	125.299	-180.839	-176.74	0	114.928	33.1794
16.4793	15.2562	11.4463	120.884	144.161	-177.876	0	82.6448	18.9941
22.4085	15.1972	20.7746	91.4789	180.525	-173.331	0	98.1407	37.1672
10.6316	15.1447	11.4868	70.1842	-172.884	-175.603	0	23.2439	27.5308
19.6974	15.0395	19.5658	107.158	-138.794	-173.331	0	108.471	32.7203
20.4286	14.881	17.9286	116.738	-191.066	-174.467	0	51.653	31.0281
5.71875	14.8438	27.6562	85.25	-156.975	-175.603	0	42.6137	30.0691
20	14.551	13.9388	104.082	-149.021	-169.921	0	65.8576	24.1774
25.1807	14.4578	8.93976	123.59	154.389	-169.921	0	122.676	31.1494
5	14.2745	5.58824	118.98	-197.884	-171.058	0	37.4484	19.3598
22.1507	14.2466	15.9452	86.9863	202.116	-163.103	0	80.0622	35.7316
14.2368	14.2105	25.7105	107.895	-129.703	-172.194	0	59.401	29.9142
6.88889	14.2037	15.0741	85.8333	140.752	-169.921	0	14.2046	26.7281
5.47727	14.0909	22.2727	92	-168.339	-164.24	0	112.345	35.0992
35.3929	14.0714	14.8393	113.482	165.752	-166.512	0	131.715	39.4973
15	14	11	155.5	-143.339	-164.24	0	86.5188	28.8856
7.53488	13.7442	12.5814	160.558	-156.975	-164.24	0	64.5663	26.5537
25.8214	13.4107	26.3036	132.482	-195.612	-164.24	0	61.9836	21.4166
38	13.3077	19.1923	86.8846	-181.975	-168.785	0	2.58265	56.5487
27.5169	13.2697	13.5506	158.079	144.161	-164.24	0	92.9754	37.523
24.15	12.9667	9.86667	91.1833	188.48	-165.376	0	71.0229	28.1186
33.8621	12.8621	19.3621	144.655	-134.248	-163.103	0	104.597	42.2185
14.7755	12.7959	22.3265	139.163	260.071	-160.831	0	76.1882	42.5107
15.2055	12.7808	16.6301	122.055	-177.43	-163.103	0	30.9918	23.7405
40.9318	12.7727	13.3182	117.932	178.252	-158.558	0	54.2357	29.0864
14.2308	12.7692	10.4615	110.538	148.707	-156.285	0	129.133	37.9636
8.17241	12.7356	16.8161	113.782	188.48	-159.694	0	16.7872	26.2187
13.9107	12.6607	17.9821	128.304	-172.884	-159.694	0	23.2439	27.5308
15.6818	12.5682	13.9773	134.432	-195.612	-158.558	0	58.1096	24.7297
19.7015	12.4179	30.7761	144.806	169.161	-151.74	0	105.889	34.6422
6.73684	12.3553	8.69737	95.2237	-188.794	-150.603	0	135.589	24.6165
13.5072	12.2899	13.058	130.522	-154.703	-149.467	0	80.0622	24.7352
19.8667	12.25	16.15	154.483	-146.748	-147.194	0	107.18	28.8566
16.0476	12.2381	27.381	96.2857	-138.794	-151.74	0	80.0622	27.8238
12.2133	12.0933	20.0667	160.32	-161.521	-150.603	0	81.3535	28.7285
14.7879	11.9091	9	103.313	152.116	-149.467	0	50.3617	21.5026
40.1408	11.8873	34.4648	103.789	158.934	-150.603	0	100.723	28.2129
5.53333	11.8	7.5	103.433	-171.748	-151.74	0	117.511	34.6874
6.10417	11.7292	7.97917	112.521	177.116	-151.74	0	58.1096	24.7297
5.40909	11.697	15.8182	127.606	-178.566	-146.058	0	5.1653	28.2743
5.54545	11.6667	25.3333	111.03	-269.475	-130.149	0	37.4484	16.3091
5.5625	11.5982	23.5357	103.866	-171.748	-141.512	0	82.6448	29.6478
38.9608	11.5686	11.4902	145.667	-159.248	-138.103	0	114.928	40.8092
22.049	11.5294	18.2941	105.608	-149.021	-138.103	0	41.3224	19.858
19.7662	11.4935	22.3896	108.701	-11.5206	-117.649	0	73.6055	26.5808
21.7188	11.3438	11.2812	157.375	206.661	-106.285	0	180.786	40.3978
32.5116	11.2093	20.2558	115.047	-41.0661	-107.421	0	77.4795	33.4635
17.8462	11.1231	7.83077	92.7692	-0.156998	-106.285	0	64.5663	26.5537
20.6324	11.1029	22.9559	117.529	-131.975	-105.149	0	85.2275	31.5297
27.74	11.02	7.6	120.04	-24.0207	-107.421	0	112.345	31.705
31.55	11.0167	22.1667	91.8833	224.843	-102.876	0	92.9754	33.3578
10.2278	11	34.2911	101.696	-10.3843	-107.421	0	183.368	35.6327
11.1212	11	20.6364	82.1212	-205.839	-94.9214	0	98.1407	33.1885
27.3099	10.9437	19.7042	84.2958	186.207	-96.0577	0	102.015	32.1538
31.5	10.8077	11.9038	116.308	199.843	-97.1941	0	91.6841	28.9653
18.1923	10.75	15.2885	76.2788	-45.6116	-99.4668	0	80.0622	27.8238
5	10.6667	8.90476	95.6667	-37.657	-98.3305	0	86.5188	32.4924
22	10.6275	11.6078	134.216	-29.7025	-98.3305	0	56.8183	17.9959
35	10.5556	11	99.2222	177.116	-89.2395	0	113.637	32.438
4.93878	10.5102	14.5714	133.531	-19.4752	-94.9214	0	114.928	33.1794
7.52941	10.4902	10.6863	114.294	-10.3843	-97.1941	0	65.8576	27.6264
26.5714	10.4286	7.42857	97	171.434	-82.4213	0	145.92	22.5647
27.8909	10.3727	15.9636	112.509	213.48	-94.9214	0	49.0704	33.2409
19.4677	10.371	23.0806	81.9355	223.707	-97.1941	0	10.3306	14.1372
23.8261	10.3623	29.1159	122.29	160.07	-83.5577	0	95.5581	31.4648
5.10256	10.3205	14.3974	113.731	221.434	-90.3759	0	103.306	36.774
34.03	10.26	25.48	128.94	197.57	-89.2395	0	108.471	36.3527
17.2	10.15	24.45	114.45	-27.4298	-89.2395	0	127.841	33.8277
16.7037	10.1481	20.4444	132.63	207.798	-86.9668	0	33.5745	27.8622
18.5663	10.1205	17.7349	167.096	186.207	-84.6941	0	85.2275	31.5297
31.8	10.0933	16.6267	120.56	212.343	-81.285	0	89.1014	24.5288
32.8	10.075	16.975	86.575	194.161	-75.6032	0	67.1489	25.1348
7.53704	10.0741	12.4074	140.685	181.661	-75.6032	0	55.527	26.1396
9.7619	10	23.7143	113.548	203.252	-73.3304	0	122.676	34.2621
20.119	9.90476	15.3095	171.929	210.071	-75.6032	0	42.6137	30.0691
13.2553	9.87234	24.0638	106.468	189.616	-71.0577	0	49.0704	28.0028
5.84746	9.86441	17.8305	116.61	131.661	-42.6486	0	56.8183	31.9225
23.419	9.75238	15.3714	117.171	136.207	-39.2395	0	99.432	20.4637
25.6053	9.60526	11.4737	80.1579	-28.5661	-41.5122	0	82.6448	26.3568
44.4355	9.54839	13.3548	159.629	-12.657	-41.5122	0	41.3224	28.2743
21.5	9.5	14.3333	171.667	144.161	-35.8304	0	99.432	38.1517
25.5789	9.47368	30.4211	119.632	-19.4752	-39.2395	0	32.2831	25.7601
29.7816	9.43678	15.8161	134.908	157.798	-33.5577	0	59.401	34.8905
15.4643	9.42857	9.28571	127.107	-4.70246	-33.5577	0	83.9361	30.5815
19.5294	9.36471	13.5294	117.259	-94.4753	-14.2394	0	27.1178	22.7018
40.1774	9.32258	18.1613	99.8226	-112.657	-14.2394	0	154.959	29.68
5.42857	9.28571	8.25	103.357	153.252	-29.0122	0	85.2275	35.6374
26.9524	9.28571	12.9206	151.667	-101.293	-11.9667	0	81.3535	25.5396
30.16	9.24	13.48	137.16	-130.839	-5.14853	0	105.889	25.5267
5.76786	9.23214	9.39286	148.571	-116.066	-8.55763	0	43.9051	31.9191
10.886	9.20175	14.307	116.009	-94.4753	-7.42126	0	67.1489	38.2269
17.1951	9.19512	13.7927	143.622	-125.157	-4.01217	0	6.45663	22.6195
29.2222	9.18519	16.6296	115.074	-122.884	-0.603071	0	56.8183	31.9225
16.973	9.16216	19.8108	133.865	-86.5207	2.80602	0	33.5745	22.653
28.3818	9	10.5455	97.6909	-108.112	-0.603071	0	112.345	21.7798
65	9	27.5	74.5	61.2067	11.8969	0	82.6448	33.5103
11.3028	8.99083	16.3945	127.908	-83.1116	6.21512	0	1.29133	113.097
34.1613	8.96774	21	87.5806	-94.4753	6.21512	0	92.9754	37.523
39	8.96154	15.2692	85.4231	-128.566	9.62421	0	99.432	38.1517
29.6892	8.94595	14.1081	124.23	-109.248	8.48785	0	65.8576	31.764
14.1364	8.90909	11.0682	99.0682	-85.3844	16.4424	0	98.1407	29.7581
15.175	8.9	17.95	86.675	-117.203	14.1697	0	98.1407	29.7581
37.0217	8.84783	7.47826	78.7391	-102.43	15.306	0	80.0622	40.8289
22.4685	8.79279	20.1622	114.865	-128.566	23.2606	0	114.928	33.1794
39.0654	8.76636	16.8972	92.0093	-112.657	15.306	0	14.2046	18.772
29.5764	8.74306	20.1736	88.0139	50.9794	26.6697	0	64.5663	30.5305
27	8.73684	9.66667	165.018	77.1158	25.5333	0	37.4484	23.2214
26.0278	8.68056	16.1111	85.8611	65.7522	20.9879	0	74.8969	31.2698
32.1143	8.6	20.6571	83.9714	69.1613	32.3515	0	92.9754	29.787
6.84783	8.58696	10.7391	129.674	97.5704	28.9424	0	74.8969	35.7306
9.78832	8.58394	10.6496	132.628	57.7976	24.397	0	80.0622	27.8238
31.6	8.57778	19.4444	114.8	-92.2026	23.2606	0	120.093	36.2288
29.1935	8.54839	7.87097	119.806	-114.93	26.6697	0	149.794	32.6183
21.7792	8.54545	19.5065	102.935	45.2976	32.3515	0	126.55	30.2247
4.33333	8.5	9.29167	165.042	-104.703	27.8061	0	116.219	33.9292
23.8587	8.44565	24.337	123.489	80.5249	33.4879	0	142.046	29.3312
15.1333	8.41667	32.05	131.267	90.7522	36.897	0	68.4402	26.1108
44	8.4	10.75	99.7125	-134.248	33.4879	0	43.9051	31.9191
6.6875	8.3125	20.1875	111.641	-126.294	34.6242	0	85.2275	35.6374
27.1724	8.31034	16.0862	143.724	57.7976	38.0333	0	68.4402	20.3322
41.5349	8.26744	29.3837	122.128	31.6612	48.2606	0	82.6448	26.3568
23.2264	8.26415	16.3962	124.264	43.0249	40.3061	0	69.7316	30.9722
31.4138	8.2069	11.6552	103.034	95.2977	42.5788	0	96.8494	36.1955
22.8194	8.18056	12.2917	120.069	-83.1116	47.1243	0	11.6219	26.7081
31.6271	8.16949	19.2373	87.1525	-131.975	41.4424	0	47.779	26.5484
22.0303	8.15152	15.3939	146.03	40.7521	47.1243	0	25.8265	33.9887
20.7073	8.13415	19.8049	83.7561	78.2522	43.7152	0	63.2749	22.3183
26.2157	8.09804	17.9314	119.912	-125.157	43.7152	0	24.5352	23.6274
13.662	8.08451	9.32394	103.507	-85.3844	50.5334	0	12.9133	32.973
17.5526	8.07895	37.6842	91.6579	60.0703	41.4424	0	20.6612	16.7552
27.9814	8.06832	14.8882	87.7081	70.2976	45.9879	0	64.5663	26.5537
16.4255	8.06383	23.4894	104.426	99.8431	44.8515	0	19.3699	25.4469
13.6866	8.0597	24.6418	128.328	46.434	49.397	0	58.1096	39.2699
28.5375	8.0375	7.175	180.875	60.0703	49.397	0	107.18	35.4923
13.7174	8	11.8478	89.2826	88.4795	48.2606	0	72.3142	38.2975
14.4615	7.92308	21.3269	124.827	53.2522	57.3515	0	103.306	36.774
15.6364	7.90909	28	105.545	73.7067	49.397	0	36.1571	21.6475
27.4375	7.875	14.1875	110.375	-87.6571	53.9424	0	28.4092	24.9154
16.5833	7.875	14.0833	92.7083	25.9794	59.6243	0	56.8183	23.6429
31.1912	7.85294	6.44118	80.2059	33.934	56.2152	0	95.5581	25.3935
29.9778	7.84444	21.0444	113.244	-268.339	-288.103	0	42.6137	30.0691
24.2857	7.83929	18.9107	85.4821	83.934	60.7606	0	127.841	37.2081
24.9894	7.80851	17.8723	81	73.7067	55.0788	0	28.4092	31.6777
17.022	7.79121	25.8791	153.901	45.2976	57.3515	0	33.5745	18.6655
25.55	7.7	11.1	83.05	93.0249	53.9424	0	14.2046	26.7281
12.3175	7.66667	26.4127	110.667	96.434	61.897	0	76.1882	20.0016
39.6667	7.66667	28.6667	105.222	65.7522	59.6243	0	144.628	33.089
44.3833	7.66667	14.75	106.35	65.7522	65.3061	0	9.03928	25.6563
19.5952	7.64286	15.9286	111.238	24.843	65.3061	0	2.58265	56.5487
21.4634	7.63415	8.56911	96.6423	57.7976	68.7152	0	89.1014	34.4612
18.8571	7.60714	29.9821	103.982	35.0703	65.3061	0	6.45663	22.6195
18.7455	7.58182	18.1636	122.764	29.3885	72.1243	0	121.385	25.4256
20.871	7.58065	20.2903	137.5	41.8885	70.9879	0	30.9918	29.6514
74.0909	7.54545	13.3636	94.2727	70.2976	69.8516	0	78.7708	39.5225
30.9375	7.53125	14.6875	90.8125	81.6613	70.9879	0	42.6137	25.0688
14.7436	7.5	22.8718	149.962	52.1158	77.8061	0	100.723	19.147
16.5882	7.47059	18.8235	79.0294	93.0249	72.1243	0	120.093	27.2193
21.2708	7.45833	14.8125	101.312	262.343	83.4879	0	52.9443	32.5989
21.3973	7.45205	17.0137	114.562	75.9795	75.5334	0	52.9443	32.5989
15.7073	7.43902	17.4634	127.707	38.4794	78.9425	0	112.345	31.705
25.7692	7.4359	16.3846	61.1026	60.0703	75.5334	0	23.2439	27.5308
29.5867	7.41333	14.5067	146.107	63.4794	84.6243	0	191.116	38.7076
11.0395	7.36842	12.7632	119.211	69.1613	77.8061	0	28.4092	31.6777
13.9091	7.36364	35.9091	145.091	79.3885	82.3516	0	94.2667	30.6201
14.0196	7.35294	11.9216	88.5686	95.2977	78.9425	0	40.0311	26.5348
6.30882	7.35294	16.4265	147.118	148.707	91.4425	0	46.4877	35.7847
27.6579	7.34211	17.2368	116.105	45.2976	82.3516	0	46.4877	29.8339
32.1579	7.33333	23.9474	108.842	50.9794	91.4425	0	142.046	31.9178
15.8421	7.31579	12.3684	74.1053	89.6158	88.0334	0	43.9051	26.6111
52.8868	7.28302	14.6981	103.509	77.1158	90.3061	0	78.7708	26.9335
20.6944	7.27778	14.8333	168.639	41.8885	89.1698	0	46.4877	29.8339
31.4314	7.27451	30.1961	128.255	85.0704	93.7152	0	74.8969	35.7306
43.6667	7.23333	14.1333	106.367	257.798	93.7152	0	72.3142	38.2975
21.9545	7.22727	14.3636	89.3182	304.389	102.806	0	37.4484	28.1822
8.3	7.2	9.6	153.1	246.434	99.397	0	45.1964	33.8243
21.7174	7.17391	19.1522	119.391	237.343	107.352	0	51.653	26.3822
25.9167	7.16667	13.7917	99.125	145.298	95.9879	0	23.2439	36.6435
12.2941	7.14706	10.5588	128.324	302.116	108.488	0	63.2749	25.5021
18.1333	7.13333	12.9	93.5	257.798	99.397	0	27.1178	14.7781
21.025	7.1125	11.75	126.287	245.298	111.897	0	131.715	43.5802
22.7019	7.10577	15.7404	109.519	255.525	106.215	0	76.1882	32.3573
11.4545	7.09091	11.9091	134.4	-199.021	124.397	0	127.841	45.4495
29.3488	7.04651	20.4651	104.977	-93.3389	119.852	0	15.4959	31.8086
17.6731	7.03846	24.6731	135.577	297.571	117.579	0	102.015	26.1422
27.75	7	14.9167	102.333	233.934	119.852	0	92.9754	26.7081
21.1695	7	26.7797	172.339	-179.703	130.079	0	74.8969	27.5217
64	7	11	93	-167.203	122.124	0	41.3224	28.2743
13	7	13.5	76.5	32.7976	126.67	0	32.2831	25.7601
24.7308	6.98077	14.5	152.885	-185.384	125.533	0	16.7872	19.1134
46.5833	6.97222	13.5278	98.8056	-214.93	132.352	0	116.219	41.7314
20.8571	6.95238	20.381	85.1429	237.343	115.306	0	40.0311	22.1222
31.3571	6.92857	22.7143	145.738	31.6612	131.215	0	58.1096	21.5085
37.4697	6.90909	23.0303	150.667	304.389	120.988	0	25.8265	16.4865
26.7143	6.90476	13.2381	134.317	-169.475	128.943	0	58.1096	24.7297
8.68966	6.89655	10.4828	139.759	296.434	125.533	0	11.6219	26.7081
4	6.88889	12.3333	164.444	-2.42973	143.715	0	77.4795	29.4524
42.2424	6.87879	9.69697	140.394	299.843	130.079	0	94.2667	30.6201
36.1011	6.85393	17.7079	99.0337	55.5249	141.443	0	112.345	19.9658
25	6.83333	14.6111	104.611	-192.203	136.897	0	218.234	43.5991
7.21429	6.82143	9.89286	126.036	-203.566	142.579	0	114.928	36.7315
23.0303	6.81818	12.9394	112.424	305.525	133.488	0	23.2439	16.6789
21.2673	6.79208	8.48515	105.812	-94.4753	148.261	0	158.833	47.6125
14.1806	6.79167	12.8056	106.014	20.2976	142.579	0	23.2439	21.2058
31.9296	6.77465	37.5352	153.761	129.389	149.397	0	28.4092	19.9487
17.1538	6.76923	15	95.4615	30.5249	140.306	0	67.1489	28.7204
4	6.75	4	75.5	-217.203	143.715	0	108.471	40.5434
31.0556	6.72222	15.3333	78.7222	300.98	142.579	0	87.8101	21.4425
11.9167	6.70833	8.95833	168.542	40.7521	150.533	0	109.763	33.504
14.8587	6.69565	18.5543	86.2826	25.9794	149.397	0	55.527	22.5804
14.1818	6.68182	24.5909	106.227	182.798	155.079	0	41.3224	28.2743
19.5645	6.67742	11.129	107.887	296.434	142.579	0	16.7872	26.2187
23.6569	6.67647	17.451	88.1765	-199.021	153.943	0	100.723	34.9583
29.8182	6.66667	21.697	167.909	304.389	150.533	0	40.0311	32.2034
24.1667	6.66667	14	70.6667	-210.385	155.079	0	112.345	35.0992
10.4231	6.61538	8.80769	139.577	19.1612	157.352	0	56.8183	31.9225
4.95652	6.6087	14.8696	107.217	-86.5207	156.215	0	24.5352	30.6748
12.5	6.59259	9.77778	146.185	296.434	153.943	0	18.0786	30.4075
41.7647	6.58824	13.2353	91.1765	-216.066	160.761	0	37.4484	23.2214
7.57692	6.57692	7.19231	76.8462	180.525	159.624	0	21.9525	24.5568
31.2453	6.57547	10.1132	165.16	-91.0662	161.897	0	127.841	33.8277
34.175	6.55	6.65	135.15	32.7976	164.17	0	108.471	32.7203
35.5652	6.52174	23.3261	147.696	172.57	166.443	0	68.4402	29.8357
27.4795	6.52055	10.6986	121.986	24.843	160.761	0	38.7398	30.1593
31.9756	6.4878	21.2195	129.963	10.0703	169.852	0	55.527	30.488
27.266	6.46809	14.2234	90.2021	-84.248	169.852	0	40.0311	26.5348
23.2041	6.44898	15.5306	139.367	-210.385	168.715	0	147.211	34.2814
11.1207	6.43103	20.6724	85.6034	16.8885	166.443	0	58.1096	33.39
47.2895	6.39474	8.84211	72.9474	163.48	174.397	0	65.8576	31.764
23.6154	6.36538	7.57692	134.904	-202.43	168.715	0	32.2831	20.944
24.9804	6.33333	21.5294	128.961	-78.5662	182.352	0	103.306	24.2967
43.3556	6.33333	18.6444	85.1556	230.525	181.215	0	103.306	36.774
20.5319	6.31915	22.3404	98.0213	155.525	181.215	0	91.6841	36.4879
31.5763	6.25424	27.0169	130	0.979367	181.215	0	58.1096	39.2699
7	6.1875	5.9375	86.6875	220.298	182.352	0	71.0229	32.1299
33.7755	6.16327	12.3469	93.898	28.2521	174.397	0	130.424	35.2083
13.2041	6.16327	25.2857	90.1633	8.93392	177.806	0	46.4877	25.1327
36.3871	6.14516	10.5806	155.419	-89.9298	175.533	0	51.653	31.0281
14.7632	6.13158	33.7105	142.158	172.57	178.943	0	92.9754	42.4115
28.825	6.125	11.725	107.075	19.1612	173.261	0	37.4484	28.1822
14.7647	6.11765	14.1765	114.706	-206.975	181.215	0	98.1407	41.808
16.6905	6.09524	14.5238	96.1905	-84.248	178.943	0	72.3142	22.6991
27.9275	6.08696	19	132.609	146.434	186.897	0	49.0704	20.4141
21.5714	6.08163	21.5102	92.7755	11.2067	181.215	0	34.8658	24.429
9.71642	6.07463	15.4776	126.552	-137.657	192.579	0	58.1096	28.6278
30.9286	6.04762	16.1429	130.69	208.934	189.17	0	147.211	37.396
18.6481	6.03704	22.0556	135.741	140.752	193.715	0	82.6448	33.5103
37.8788	6.0303	8.66667	128.364	236.207	189.17	0	80.0622	35.7316
11.3469	6.02041	15.6327	104.571	-88.7935	188.034	0	94.2667	27.4552
12.6	6.01538	6.52308	131.585	16.8885	188.034	0	74.8969	31.2698
8.6	6	12.8	158.8	199.843	195.988	0	43.9051	22.4178
4	6	7	69	224.843	188.034	0	54.2357	34.2085
22.3396	5.98113	16.4528	131.34	-206.975	194.852	0	72.3142	38.2975
28.6829	5.97561	13.1951	136.659	-78.5662	192.579	0	60.6923	23.4628
27.7212	5.97115	17.7885	92.9519	58.934	202.806	0	52.9443	32.5989
20.7308	5.96154	16.4231	96.6154	-84.248	194.852	0	25.8265	26.1799
56.6364	5.95455	8.93182	101.909	-75.1571	203.943	0	112.345	21.7798
12	5.94805	12.4156	111.494	215.752	194.852	0	41.3224	28.2743
15.5946	5.94595	11.1351	142.162	-194.475	205.079	0	11.6219	26.7081
29.7838	5.91892	18.3514	154.541	224.843	195.988	0	74.8969	31.2698
8.34091	5.90909	12.0455	188.841	-189.93	208.488	0	108.471	29.5561
26.4255	5.90426	12.3404	153.319	133.934	201.67	0	59.401	25.841
40.4	5.9	34.02	92.86	-213.794	206.215	0	105.889	28.1654
23.5833	5.88889	8.19444	106.083	244.161	207.352	0	64.5663	20.4531
9.31034	5.86207	16.9655	79.6207	232.798	205.079	0	162.707	41.8783
26.1094	5.84375	12.1562	116.594	207.798	201.67	0	51.653	26.3822
23.5968	5.83871	7.25806	183.613	-87.6571	205.079	0	63.2749	33.9433
21.8538	5.83846	27.5692	126.077	-80.8389	202.806	0	12.9133	22.0893
18.1327	5.83673	24.398	101.673	198.707	205.079	0	37.4484	23.2214
15.7069	5.81034	17.5172	111.448	216.889	200.534	0	32.2831	25.7601
23.6023	5.80682	11.4659	160.182	-208.112	211.897	0	107.18	28.8566
27.3929	5.80357	6.76786	170.232	144.161	210.761	0	40.0311	32.2034
24.6711	5.78947	17.4868	159.961	136.207	209.624	0	105.889	38.6357
30.7739	5.78261	22.8522	135.496	-197.884	211.897	0	43.9051	26.6111
43.0556	5.77778	13.2222	90.7222	196.434	209.624	0	36.1571	26.2721
6.74074	5.77778	10.3333	132.926	221.434	207.352	0	40.0311	26.5348
17.7826	5.76087	18.4783	108.5	205.525	213.034	0	180.786	26.0226
26.0698	5.74419	12.1628	176.116	-79.7025	209.624	0	65.8576	31.764
40.3485	5.74242	22.9545	100.303	128.252	218.715	0	118.802	32.1324
31.6	5.73333	13.4667	122.133	-219.475	210.761	0	18.0786	30.4075
43.1224	5.69388	11.6735	107.837	-186.521	217.579	0	94.2667	34.2908
47.1935	5.67742	11.0645	101.935	237.343	215.306	0	111.054	42.497
31.284	5.66667	17.8272	129.926	225.98	219.852	0	103.306	32.973
23.1774	5.66129	10.7742	89.2419	216.889	217.579	0	47.779	31.5144
27.3974	5.64103	16.1667	144.641	-218.339	223.261	0	64.5663	26.5537
20.1591	5.63636	22.2955	118.068	204.389	220.988	0	103.306	41.1825
25.9524	5.61905	22.8571	96.9048	-226.294	231.215	0	81.3535	22.8056
32.0364	5.6	10.9455	133.055	-213.794	225.534	0	6.45663	22.6195
23.3214	5.58929	8.33929	100.196	-209.248	222.124	0	69.7316	30.9722
15.9706	5.58824	9.76471	130.294	-196.748	220.988	0	41.3224	34.3146
28.092	5.58621	21.2874	173.011	-181.975	226.67	0	74.8969	35.7306
30.3968	5.57143	18.3333	185.667	138.48	224.397	0	59.401	25.841
38.3827	5.55556	25	110.691	-85.3844	235.761	0	28.4092	19.9487
32	5.53333	21.3778	103.511	232.798	223.261	0	38.7398	37.0946
34.4524	5.5	19.8333	154.31	237.343	228.943	0	114.928	30.071
8.53333	5.46667	9.6	87.2667	-202.43	227.806	0	56.8183	31.9225
16.26	5.46	16.2	128.6	-170.612	234.624	0	59.401	25.841
12.8793	5.44828	7.46552	149.052	129.389	225.534	0	43.9051	26.6111
19.322	5.42373	20.1356	118.085	212.343	228.943	0	60.6923	26.9768
17.5821	5.40299	28.3433	180	221.434	227.806	0	94.2667	38.5725
50.8611	5.375	10.4444	100	-187.657	232.352	0	85.2275	35.6374
24.8947	5.36842	15.9474	120.632	133.934	226.67	0	2.58265	56.5487
32.6792	5.32075	6.22642	154.34	-210.385	235.761	0	105.889	25.5267
60.0312	5.3125	12.0469	101.156	-219.475	234.624	0	67.1489	25.1348
15.1915	5.29787	17.7021	168.617	74.8431	239.17	0	52.9443	23.7646
47.4118	5.29412	7.47059	111.588	-197.884	235.761	0	72.3142	33.3089
50.0455	5.27273	19.8182	137.818	-181.975	239.17	0	34.8658	20.1289
42.3913	5.21739	20.6522	74.2174	-230.839	235.761	0	36.1571	21.6475
16.4324	5.2027	16.4865	122.757	-177.43	242.579	0	37.4484	28.1822
26.6	5.2	25.6	178.3	-202.43	240.306	0	11.6219	26.7081
23.8	5.2	5.2	107.3	-191.066	243.715	0	42.6137	30.0691
30.6915	5.17021	10.9787	102.894	-86.5207	242.579	0	46.4877	25.1327
41.7126	5.14943	21.5747	116.184	-214.93	243.715	0	72.3142	29.1504
36.9444	5.12222	19.9222	117.989	-220.612	241.443	0	24.5352	18.5836
19.3333	5.10256	12.3846	65.0256	-160.384	251.67	0	37.4484	34.6628
40.3049	5.07317	38.2805	117.463	-184.248	247.124	0	54.2357	24.938
19.9375	5.0625	9.3125	113.125	-196.748	247.124	0	98.1407	26.7846
13.2381	5.04762	17.5714	106.19	-168.339	248.261	0	61.9836	32.572
31.2	5.03571	17.4	98.6286	-208.112	249.397	0	99.432	38.1517
25.8824	5.02941	21	125.441	73.7067	248.261	0	149.794	38.7197
36.2545	5.01818	8.8	124.182	-158.112	259.624	0	121.385	40.9745
23	5	10.4	143.4	-213.794	258.488	0	167.872	32.2215
9	5	7	155	64.6158	258.488	0	40.0311	32.2034
11.3077	4.98077	20.9808	116.481	81.6613	259.624	0	80.0622	27.8238
51.5962	4.98077	22.6538	89.8654	-168.339	258.488	0	92.9754	33.3578
10.3182	4.95455	16.0455	122.636	-181.975	256.215	0	129.133	34.5146
43.5593	4.9322	7.37288	103.39	-222.885	260.761	0	29.7005	27.2319
23.6111	4.92857	14.2857	124.381	-202.43	258.488	0	81.3535	28.7285
50.2963	4.92593	17.1111	105.556	66.8885	264.17	0	38.7398	30.1593
35.8037	4.92523	16.4299	137.234	-195.612	261.897	0	43.9051	26.6111
15.2642	4.92453	7.49057	96.3208	-150.157	267.579	0	74.8969	35.7306
16.4783	4.91304	20.087	88.4565	72.5704	261.897	0	78.7708	26.9335
6.40476	4.90476	16.5238	150.405	245.298	275.534	0	36.1571	32.3135
23.9494	4.89873	18.4937	87.5316	-192.203	267.579	0	91.6841	32.4376
32.6324	4.85294	12.7059	88.1471	-167.203	269.852	0	140.754	34.1876
21.9016	4.83607	14.5574	129.902	82.7976	266.443	0	73.6055	23.517
37.7143	4.83333	11.9762	135.905	-175.157	274.397	0	85.2275	35.6374
27.506	4.80723	25.5181	110.843	-184.248	272.125	0	77.4795	33.4635
17.7183	4.80282	7.77465	114.69	-172.884	283.488	0	54.2357	24.938
26	4.8	25.8	105.343	-154.703	275.534	0	68.4402	34.3041
19.9333	4.8	10.4333	122.433	-153.566	283.488	0	37.4484	23.2214
30.0442	4.78761	12.0619	92.1416	-157.515	-308.41	0	11.6219	26.7081
12.1023	4.78409	10.7045	83.1818	-99.5607	-315.229	0	46.4877	21.3696
37.375	4.75	13.5417	132.306	-23.4243	-312.956	0	61.9836	28.1369
28.1231	4.73846	14.1538	102.354	-16.6061	-315.229	0	10.3306	33.5103
22.6098	4.73171	11.5854	160.561	29.9849	-311.819	0	30.9918	29.6514
21.7719	4.7193	10.9474	164	35.6667	-315.229	0	11.6219	12.5664
45.8081	4.70707	11.798	135.404	200.44	-314.092	0	38.7398	20.718
35.08	4.7	13.26	119.46	-158.652	-300.456	0	111.054	30.9803
19.6744	4.65116	13.3605	93.7326	-158.652	-287.956	0	91.6841	23.3763
36.3889	4.625	10.1528	118.819	216.349	-278.865	0	41.3224	28.2743
26.5893	4.625	23.2679	99.1786	225.44	-276.592	0	63.2749	29.3215
34.375	4.625	10.5	104.5	211.803	-272.047	0	81.3535	28.7285
6.38889	4.61111	14.8056	159	232.258	-274.319	0	25.8265	26.1799
37.3768	4.57971	13.7536	99.913	-160.924	-283.41	0	12.9133	22.0893
27.1053	4.57895	11.7193	96.3158	26.5758	-272.047	0	41.3224	28.2743
20.5753	4.57534	9.89041	98.4521	91.3486	-269.774	0	80.0622	35.7316
19.4054	4.56757	9.21622	80.8649	100.439	-266.365	0	42.6137	21.1185
29.7258	4.56452	20.7581	154.484	111.803	-265.228	0	131.715	29.9375
11.5645	4.56452	18.7903	160.113	-164.334	-273.183	0	7.74795	32.572
27.1944	4.54167	14.1389	138.917	-163.197	-267.501	0	143.337	29.8669
21.5426	4.52713	21.5969	92.6744	85.6667	-265.228	0	72.3142	38.2975
33.6404	4.51685	24.8876	119.438	-217.743	-261.819	0	104.597	33.8025
31.1286	4.51429	18.4286	80.4143	-239.334	-256.138	0	197.573	48.2486
31.75	4.5	23.125	94	219.758	-270.91	0	59.401	25.841
46.6111	4.5	11.8333	103.889	170.894	-258.41	0	1.29133	113.097
39.0962	4.5	14.4231	131.962	-151.834	-256.138	0	184.66	36.1364
21.6441	4.47458	11.0678	87.7119	234.531	-270.91	0	16.7872	19.1134
25.1522	4.46739	19.3587	112.326	229.985	-261.819	0	130.424	26.9086
7.69231	4.46154	13.2051	149.538	223.167	-264.092	0	65.8576	31.764
27.3978	4.44086	14.086	112.376	-207.515	-256.138	0	89.1014	27.3564
49.3485	4.43939	17.0455	95.0606	-133.652	-256.138	0	38.7398	24.8505
29.4333	4.43333	7.7	116.633	-142.743	-257.274	0	47.779	31.5144
56.8793	4.43103	12.3448	96.7586	-227.97	-249.319	0	113.637	35.9107
16.0312	4.42188	10.4688	112	-132.515	-250.456	0	61.9836	18.8496
34.5526	4.42105	24.6316	88.9474	-197.288	-245.91	0	95.5581	28.2125
17.875	4.40625	11.625	134.031	-217.743	-248.183	0	86.5188	28.8856
14.0976	4.40244	11.4512	80.4146	-205.243	-249.319	0	77.4795	26.0576
10.75	4.375	18.75	100.75	-190.47	-240.228	0	92.9754	33.3578
39.569	4.36207	8.32759	111.534	-180.243	-234.547	0	108.471	36.3527
44.0851	4.3617	15.5745	96.5745	-162.061	-239.092	0	144.628	36.0954
41.8571	4.34694	20.9796	104.143	-146.152	-243.638	0	105.889	34.6422
18.8889	4.33333	21.3333	106.444	-172.288	-235.683	0	65.8576	31.764
27	4.33333	13.6667	105.667	-131.379	-245.91	0	36.1571	26.2721
33.7815	4.32773	13.7059	156.807	-7.51519	-236.819	0	37.4484	28.1822
40.7907	4.30233	17.1163	88.186	-234.788	-237.956	0	153.668	37.3544
43.6988	4.3012	8.85542	156.277	-222.288	-237.956	0	73.6055	30.2008
45.0674	4.29213	9.94382	85.9326	-214.334	-235.683	0	68.4402	29.8357
26.1154	4.26923	11.2692	100.538	-156.379	-233.41	0	6.45663	44.1786
25.2059	4.26471	8.58824	112.706	-205.243	-231.138	0	87.8101	23.823
29.463	4.25926	21.8333	130.296	-150.697	-234.547	0	104.597	30.4248
18.449	4.2449	26.1633	121.122	-245.015	-222.047	0	120.093	40.1074
26.619	4.2381	15.8095	89.4762	-191.606	-231.138	0	42.6137	25.0688
15.9028	4.23611	19.9444	134.583	-233.652	-227.728	0	80.0622	35.7316
23.814	4.23256	10.3256	161.93	-159.788	-227.728	0	69.7316	35.6108
25.0435	4.23188	22.0145	97.3188	-224.561	-226.592	0	52.9443	27.7178
23.4697	4.22727	16	119.212	-184.788	-222.047	0	85.2275	35.6374
16.2	4.22222	21	120.378	-166.606	-224.319	0	68.4402	29.8357
44.6087	4.21739	5.43478	161.565	-192.743	-224.319	0	68.4402	29.8357
38.9012	4.19753	11.6296	152.963	-215.47	-223.183	0	67.1489	28.7204
40.2529	4.13793	17.1034	124.713	-208.652	-223.183	0	41.3224	28.2743
26.5417	4.13333	17.5417	107.942	-175.697	-224.319	0	7.74795	18.8496
44	4.125	7.975	133.225	-149.561	-218.638	0	191.116	45.1466
26.1029	4.11765	15.0441	83.9265	-222.288	-222.047	0	21.9525	24.5568
24.0263	4.10526	7	73.9211	-201.834	-219.774	0	46.4877	25.1327
26.9524	4.09524	14.5429	117.886	-176.834	-218.638	0	54.2357	21.5423
32	4.07143	25.8571	71.5714	-233.652	-216.365	0	86.5188	36.7255
35	4.07092	11.4184	79.2199	-170.015	-215.228	0	60.6923	26.9768
48.6667	4.06061	7.24242	100.788	-223.425	-217.501	0	23.2439	27.5308
15.3922	4.05882	21.8039	164.98	-227.97	-212.956	0	64.5663	30.5305
17.6111	4.05556	7.83333	151.944	-201.834	-210.683	0	103.306	22.0893
28.2222	4.05556	14.7778	111.222	-187.061	-210.683	0	80.0622	31.4487
42.2105	4.05263	13.3158	102.474	-159.788	-208.41	0	94.2667	27.4552
28.6824	4.0473	13.2905	98.6081	-220.015	-208.41	0	67.1489	22.122
36.4902	4.03922	10.8431	87.7059	-212.061	-209.547	0	45.1964	23.7559
24.8571	4.02597	7.54545	162.857	-177.97	-211.819	0	67.1489	28.7204
27.2667	4.01667	18.65	152.867	-185.924	-206.138	0	10.3306	21.1027
52.4375	4.01562	11.2344	85	-168.879	-202.728	0	80.0622	31.4487
27.9062	4.01562	29	87.8906	-202.97	-205.001	0	34.8658	20.1289
34.2439	3.9878	7.17073	81.939	135.667	-187.956	0	33.5745	27.8622
26.4318	3.97727	6.75	163.727	-226.834	-200.456	0	142.046	45.9359
22.8667	3.975	9.89167	120.175	-177.97	-201.592	0	42.6137	30.0691
19.9245	3.96226	8.35849	114.849	-234.788	-194.774	0	61.9836	24.4719
46.1778	3.95556	9.31111	127.489	-215.47	-199.319	0	65.8576	27.6264
9.57576	3.95455	9.5303	88.6212	-208.652	-195.91	0	45.1964	20.1989
19.5	3.95455	9.95455	115.136	-188.197	-199.319	0	105.889	31.1807
15.7778	3.93939	7.34343	120.283	-157.515	-199.319	0	102.015	28.9409
20.8065	3.93548	8.87097	88.8065	-204.106	-197.047	0	64.5663	23.2385
20.8095	3.92857	28.8095	100.976	35.6667	-189.092	0	24.5352	18.5836
32.3182	3.92424	9.19697	169.606	-175.697	-195.91	0	42.6137	25.0688
41.1061	3.92424	20.4848	97.4545	-170.015	-195.91	0	29.7005	27.2319
50.6667	3.92157	13.8627	131.373	52.7122	-183.41	0	105.889	34.6422
14.8393	3.91071	16.2143	126.411	-238.197	-191.365	0	16.7872	26.2187
28.6164	3.89041	11.2466	110.479	-192.743	-191.365	0	81.3535	28.7285
45.6557	3.88525	10.9508	106.328	-226.834	-192.501	0	38.7398	30.1593
29.9804	3.88235	11.9804	113.333	-184.788	-190.228	0	32.2831	25.7601
35.575	3.85	11.95	94.2	-165.47	-190.228	0	122.676	37.8038
23.7333	3.84444	18.3778	90.0222	-172.288	-187.956	0	21.9525	24.5568
20.9167	3.83333	17	125.167	27.7121	-178.865	0	73.6055	26.5808
34.6768	3.82828	16.5556	140.808	-205.243	-183.41	0	157.542	42.8287
27.6818	3.81818	25.7424	92.3333	36.803	-181.137	0	104.597	42.2185
22.5231	3.81538	17.3846	132.108	127.712	-176.592	0	10.3306	33.5103
33.1967	3.80328	11.4754	111.672	14.0757	-169.774	0	56.8183	27.3696
19	3.8	14.6	110.4	57.2576	-174.319	0	63.2749	29.3215
38.9216	3.78431	13.4314	102.529	48.1667	-168.637	0	109.763	37.2234
21.4051	3.74684	22.6076	156.709	37.9394	-169.774	0	81.3535	36.8935
13.9923	3.74615	9.35385	88.1462	28.8485	-169.774	0	77.4795	29.4524
27.3373	3.73494	14.1928	106.422	282.258	-159.547	0	77.4795	29.4524
9.41045	3.73134	13.0746	95.0373	58.394	-165.228	0	120.093	40.1074
27.2523	3.72973	8.01802	153.108	262.94	-155.001	0	34.8658	30.0466
32.7353	3.72059	19.6471	109.632	66.3485	-158.41	0	85.2275	31.5297
40.9184	3.71429	18.2653	103.071	268.621	-151.592	0	153.668	25.0246
27.5417	3.70833	7.95833	116.458	19.7576	-158.41	0	116.219	41.7314
24.4632	3.70526	20.1895	95.0105	32.2576	-162.956	0	34.8658	30.0466
24.86	3.7	12.88	99.34	42.4849	-159.547	0	83.9361	34.5657
27.377	3.68852	11.623	96.918	123.167	-155.001	0	42.6137	25.0688
24.5696	3.68354	17.6329	94.7975	11.803	-153.865	0	32.2831	32.1738
39.5385	3.67949	18.359	99.7949	47.0303	-150.456	0	176.912	30.7994
24.6667	3.66667	14	79	102.712	-144.774	0	27.1178	28.8634
36.4048	3.64286	22.0476	91.5714	34.5303	-153.865	0	83.9361	34.5657
49.36	3.62	11.54	136.34	27.7121	-147.047	0	107.18	35.4923
26.74	3.62	16.46	132.2	65.2122	-148.183	0	134.298	31.1231
8.34615	3.61538	9.07692	148.615	6.12119	-139.092	0	58.1096	33.39
28.1642	3.61194	18.2985	123.328	15.2121	-143.637	0	98.1407	37.1672
23.6562	3.60938	10.0469	160.547	269.758	-143.637	0	92.9754	37.523
28.1418	3.59701	9.35075	129.172	-4.1061	-131.137	0	120.093	36.2288
27.1321	3.58491	16.9434	71.9245	275.44	-139.092	0	102.015	26.1422
12.1607	3.57143	5.5	98.0893	54.9849	-139.092	0	63.2749	39.5898
37.3333	3.56863	12.049	100.529	68.6213	-137.956	0	63.2749	33.9433
40.72	3.56	13.48	104.6	41.3485	-139.092	0	95.5581	35.2367
59.8689	3.55738	13.2459	100.852	23.1667	-136.819	0	72.3142	33.3089
20.2069	3.55172	9.17241	91.1034	29.9849	-139.092	0	6.45663	22.6195
23.098	3.54902	25.2157	79.451	31.1212	-133.41	0	94.2667	30.6201
13.4247	3.54795	25.9589	100.301	44.7576	-132.274	0	27.1178	22.7018
19.1667	3.54545	10.8182	80.1515	62.9394	-131.137	0	61.9836	24.4719
33.9231	3.53846	21.8462	87.3846	51.5758	-133.41	0	56.8183	27.3696
36.8133	3.53333	11.9467	107.147	6.12119	-130.001	0	95.5581	39.6365
18.0247	3.51852	12.8272	78.284	108.394	-123.183	0	72.3142	38.2975
21.8621	3.51724	16.5862	86.3448	17.4848	-125.456	0	94.2667	34.2908
34.5579	3.50526	10.3053	157.979	39.0758	-128.865	0	18.0786	30.4075
24.3333	3.5	12.5	86.4444	25.4394	-124.319	0	58.1096	33.39
19.1562	3.5	13.8125	63.9688	4.98482	-106.137	0	117.511	34.6874
25.8333	3.5	15.6667	144.917	237.94	-103.865	0	43.9051	31.9191
34.04	3.48	8.96	112.16	-97.288	-85.6828	0	16.7872	26.2187
24.875	3.47917	17.2083	119.562	-102.97	-85.6828	0	54.2357	29.0864
39.7113	3.47887	17.6479	147.556	32.2576	-82.2737	0	123.967	38.6039
26.9722	3.47222	12.7222	97.5	232.258	-86.8192	0	175.62	41.2976
6.53846	3.46154	10.6923	62.4615	41.3485	-83.4101	0	30.9918	23.7405
32.2174	3.45652	7.67391	74.9565	212.94	-77.7283	0	173.038	37.0093
6.90476	3.42857	14.0476	172.429	222.031	-82.2737	0	24.5352	23.6274
55.8182	3.42424	8.48485	149	-90.4698	-77.7283	0	135.589	46.1814
34.0877	3.42105	23.5439	91.0351	-121.152	-73.1828	0	73.6055	30.2008
34.2195	3.41463	12.9024	179.902	-79.1062	-73.1828	0	125.259	32.4748
16.7778	3.40741	10.2222	168.852	-109.788	-77.7283	0	54.2357	29.0864
43.6386	3.39759	5.42169	128.795	241.349	-74.3192	0	104.597	24.9079
24.0294	3.39706	9.05882	109.206	202.712	-73.1828	0	60.6923	26.9768
52.9811	3.39623	18.4717	106.698	225.44	-78.8646	0	30.9918	29.6514
7.17105	3.39474	8.85526	80.3553	-101.833	-77.7283	0	73.6055	34.5091
28.92	3.38	5.5	117.66	40.2121	-76.5919	0	69.7316	30.9722
33.5366	3.35366	6.78049	116.524	192.485	-66.3646	0	38.7398	30.1593
32.0256	3.33333	29.6923	95.7179	234.531	-74.3192	0	43.9051	26.6111
30.7381	3.33333	10.4286	94.6905	227.712	-70.9101	0	83.9361	27.1869
25.8421	3.32895	26.4079	98.8289	187.94	-64.0919	0	20.6612	28.9529
18.1091	3.32727	22.8364	95.9455	36.803	-67.501	0	111.054	28.0779
20.6897	3.31034	15.2759	96.3448	-263.197	-52.7283	0	121.385	33.5446
29.663	3.30435	18.0435	104.446	-240.47	-57.2737	0	71.0229	28.1186
32.3537	3.29268	18.8049	95	212.94	-61.8192	0	108.471	26.7871
3.79167	3.29167	4.45833	107.25	201.576	-66.3646	0	37.4484	28.1822
31.1545	3.29091	11.4	102.364	26.5758	-62.9555	0	3.87398	37.6991
13.2375	3.2875	12.975	114.537	48.1667	-56.1373	0	87.8101	33.4696
29.8621	3.27586	12.3103	84.3448	223.167	-62.9555	0	56.8183	31.9225
21.2045	3.27273	6.27273	97.0909	233.394	-64.0919	0	91.6841	36.4879
43.7317	3.26829	10.4634	103.268	185.667	-57.2737	0	67.1489	33.0218
26.5893	3.26786	7.76786	110.393	-76.8335	-61.8192	0	89.1014	34.4612
58.6034	3.25862	9.24138	96.9655	-252.97	-51.5919	0	60.6923	26.9768
26.2766	3.25532	24.9149	140.149	24.303	-56.1373	0	81.3535	36.8935
45.1364	3.25	12.1364	106.477	54.9849	-50.4555	0	67.1489	33.0218
43.375	3.25	25.625	89.125	197.03	-58.4101	0	92.9754	26.7081
19.2857	3.24603	12.3968	90.8254	206.121	-56.1373	0	82.6448	29.6478
21.5672	3.23881	14.0149	157.09	35.6667	-59.5464	0	46.4877	25.1327
27.9464	3.23214	9.67857	177.054	178.849	-50.4555	0	65.8576	24.1774
17.4516	3.22581	14.3226	93.1935	-272.288	-47.0464	0	60.6923	26.9768
27.8148	3.22222	12.8148	123.704	32.2576	-53.8646	0	46.4877	29.8339
18.2222	3.22222	14.8222	77.4889	61.8031	-44.7737	0	104.597	33.8025
25.56	3.22	5.2	89.82	225.44	-52.7283	0	71.0229	28.1186
13.82	3.22	8.12	111.32	236.803	-56.1373	0	58.1096	28.6278
21.5714	3.21429	11.8929	127.571	-243.879	-49.3192	0	81.3535	28.7285
5.28049	3.20732	5.92683	109.927	16.3485	-48.1828	0	114.928	40.8092
12.2	3.2	6.6	123.6	40.2121	-51.5919	0	60.6923	36.424
29.942	3.18841	20.0725	95.4058	135.667	-42.501	0	68.4402	39.7113
25.129	3.17742	5.83871	156.774	186.803	-48.1828	0	69.7316	27.1054
35.1008	3.17647	17.5966	102.076	215.212	-53.8646	0	1.29133	113.097
49.6301	3.15068	13.3151	120.63	197.03	-49.3192	0	85.2275	25.0293
47.7432	3.14865	6.28378	130.581	217.485	-44.7737	0	127.841	28.2024
33.25	3.14062	8.23438	70.6875	209.531	-50.4555	0	15.4959	22.3402
30.8362	3.13793	18.9397	96.0431	236.803	-50.4555	0	29.7005	17.727
26.8261	3.13043	8.73913	136.696	231.121	-47.0464	0	27.1178	22.7018
35.6316	3.12281	34.9825	116.439	-256.379	-45.9101	0	55.527	26.1396
22.3059	3.11765	6.57647	96.7882	-237.061	-42.501	0	27.1178	28.8634
34	3.11111	14.2778	89.0556	35.6667	-44.7737	0	74.8969	27.5217
18.0364	3.10909	22.8364	136.309	237.94	-47.0464	0	2.58265	56.5487
30.4051	3.10127	11.3671	80.7089	25.4394	-42.501	0	43.9051	19.0612
17.7619	3.09524	16.0476	81.0476	48.1667	-41.3646	0	89.1014	30.6359
27.6934	3.08759	10.3431	161.905	192.485	-44.7737	0	21.9525	24.5568
33.9625	3.0875	21.7375	92.9	-224.561	-33.41	0	54.2357	34.2085
30	3.08642	7.32099	124.432	175.44	-39.0919	0	73.6055	30.2008
40.7143	3.08571	16.3143	145.543	211.803	-40.2282	0	46.4877	21.3696
20.6905	3.08333	14.131	97.5357	-263.197	-40.2282	0	63.2749	33.9433
22.4615	3.07692	18.8462	119.231	20.8939	-40.2282	0	47.779	31.5144
33.8902	3.07317	15.5	108.707	228.849	-41.3646	0	42.6137	25.0688
32.8193	3.06024	6.98795	175.94	235.667	-41.3646	0	60.6923	26.9768
34.7639	3.05556	22.125	106.611	162.94	-27.7282	0	89.1014	34.4612
12.0968	3.05376	15.6989	111.505	206.121	-39.0919	0	23.2439	21.2058
35.0968	3.05376	11.4086	121.462	-243.879	-36.8191	0	50.3617	29.4961
26.8889	3.04762	13.9683	83.3492	65.2122	-36.8191	0	65.8576	24.1774
28.2174	3.04348	9.77174	130.239	185.667	-37.9555	0	112.345	35.0992
28.7708	3.04167	22.1562	110.969	-235.925	-33.41	0	117.511	34.6874
43.4259	3.03704	15.963	89.1481	37.9394	-35.6828	0	98.1407	26.7846
15.1379	3.03448	17.0345	113.931	-271.152	-35.6828	0	81.3535	36.8935
18.5455	3.0303	7.57576	97.2576	-251.834	-33.41	0	96.8494	40.715
47.7586	3	8.44828	124.655	204.985	-31.1373	0	96.8494	36.1955
29.2	3	17	83.6	50.4394	-33.41	0	64.5663	30.5305
17	3	13	50	226.576	-35.6828	0	30.9918	29.6514
10	3	13.8	180.2	173.167	-27.7282	0	82.6448	43.5055
38.0732	2.97561	9.2439	67.5854	-6.37883	-23.1828	0	42.6137	13.2991
18.8387	2.96774	13.9462	141.118	19.7576	-25.4555	0	111.054	28.0779
12.3158	2.94737	8.52632	86.2632	31.1212	-28.8646	0	105.889	38.6357
42.34	2.92	15.56	158.96	64.0758	-28.8646	0	118.802	32.1324
30.4487	2.91026	8.67949	104.692	222.031	-30.001	0	60.6923	31.229
16.7778	2.88889	12.7778	85.6667	-258.652	-28.8646	0	85.2275	31.5297
43	2.88525	6.29508	98.8689	194.758	-27.7282	0	80.0622	27.8238
26.1101	2.88073	14.0642	112.101	232.258	-28.8646	0	49.0704	23.81
26.1429	2.87302	29.9206	80.2698	216.349	-24.3191	0	118.802	35.4539
35.4355	2.87097	11.7097	101.613	42.4849	-25.4555	0	112.345	35.0992
26.8667	2.86667	9.76667	103.833	53.8485	-25.4555	0	80.0622	27.8238
11.7083	2.86111	7.22222	107.431	184.53	-28.8646	0	61.9836	28.1369
26.9375	2.85938	9.51562	149.375	-267.743	-26.5919	0	49.0704	28.0028
27.2581	2.85484	7.56452	86.3065	66.3485	-18.6373	0	138.172	27.7532
33.6027	2.84932	9.09589	144.521	-246.152	-24.3191	0	77.4795	38.2373
19.6164	2.84932	9.68493	84.2329	3.84846	-18.6373	0	19.3699	25.4469
26.6667	2.84848	7.93939	110.909	201.576	-20.91	0	81.3535	36.8935
62.5	2.83333	17.4444	124.056	189.076	-19.7737	0	87.8101	37.83
28.1667	2.83333	12.5833	96.1667	-251.834	-19.7737	0	46.4877	21.3696
22.8824	2.82353	9.47059	103.471	178.849	-18.6373	0	69.7316	30.9722
15.8182	2.81818	12.0909	96.1818	195.894	-18.6373	0	16.7872	19.1134
24.5938	2.8125	9.28125	82.4062	51.5758	-16.3646	0	77.4795	33.4635
13.4328	2.80597	10.0597	132.254	168.621	-11.8191	0	111.054	34.2969
26.6423	2.80292	9.75912	171.234	206.121	-14.0918	0	63.2749	33.9433
32.3667	2.8	10.0333	97.2	218.621	-15.2282	0	85.2275	31.5297
20.6562	2.78125	5.89062	176.297	34.5303	-6.13729	0	113.637	32.438
48.1778	2.77778	7.35556	169.733	44.7576	-11.8191	0	63.2749	29.3215
21.9355	2.77419	8.35484	118.065	67.4849	-8.41002	0	109.763	37.2234
26.8824	2.76471	19.4412	104.5	78.8485	-3.86456	0	38.7398	37.0946
26.2727	2.75758	12.6061	98.303	183.394	-7.27366	0	116.219	33.9292
14.2348	2.75652	10.7391	118.861	194.758	-3.86456	0	134.298	34.039
18.5	2.75	17.75	94.5	173.167	-3.86456	0	112.345	38.9957
35.9833	2.71667	16.1167	107.017	212.94	-8.41002	0	64.5663	35.3429
20.2	2.71429	10.6571	114.143	-197.288	-301.592	0	77.4795	43.964
19.9821	2.71429	15.2143	117.268	54.9849	-1.59183	0	113.637	32.438
36.125	2.71429	8.41071	121.018	204.985	-3.86456	0	89.1014	30.6359
43.5889	2.71111	12.2667	125.767	45.894	-1.59183	0	90.3928	28.1551
33.6296	2.7037	31.3333	117.296	70.894	0.680899	0	90.3928	40.088
33.3774	2.69811	7.41509	162.66	161.803	8.63545	0	86.5188	28.8856
27.5286	2.68571	12.2	159.371	60.6667	4.08999	0	7.74795	32.572
37.0541	2.68243	22.5743	107.811	79.9849	13.1809	0	85.2275	31.5297
25.675	2.675	13.5	139.3	56.1212	8.63545	0	121.385	37.0122
32.9104	2.67164	14.4328	176.09	-45.0152	29.09	0	85.2275	31.5297
31.3448	2.65517	12.7241	97.5862	83.394	17.7264	0	23.2439	27.5308
39.5636	2.65455	8.85455	102.164	14.0757	43.8628	0	107.18	31.9459
32.3333	2.65278	13.5278	100.028	4.98482	40.4537	0	64.5663	30.5305
38.3333	2.65079	15.0476	120.111	22.0303	44.9991	0	12.9133	22.0893
27.7397	2.64384	7.69863	177.096	-40.4698	31.3628	0	15.4959	22.3402
21.9636	2.63636	30.9818	75.7636	-226.834	64.3173	0	111.054	42.497
13.2632	2.63158	11.6579	63.6053	18.6212	51.8173	0	131.715	35.909
20.7544	2.63158	9.77193	109.439	-257.515	71.1355	0	99.432	30.5464
30.8438	2.625	11.25	106.062	-96.1517	67.7264	0	50.3617	25.0796
40.6711	2.61842	15.4474	95.9868	-249.561	71.1355	0	49.0704	23.81
22.359	2.61538	14.3846	103.308	-105.243	67.7264	0	90.3928	31.5303
12	2.61017	7.27119	114.424	206.121	82.4992	0	185.951	27.5308
26.67	2.61	19.52	98.62	-91.6062	75.681	0	118.802	43.6068
39.631	2.60714	8.65476	133.048	-216.606	77.9537	0	72.3142	29.1504
16.2	2.6	14.08	80.68	-207.515	77.9537	0	54.2357	21.5423
34.1	2.6	15.8	124.3	-124.561	81.3628	0	74.8969	41.0819
35.4727	2.6	11.8273	135.391	-230.243	75.681	0	107.18	39.5838
34.9661	2.59322	12.1864	79.678	-114.333	84.7719	0	162.707	38.4845
22.0822	2.58904	9.35616	107.493	-104.106	75.681	0	105.889	28.1654
20.7391	2.58696	7.80435	107.413	-187.061	87.0446	0	72.3142	29.1504
24.2586	2.58621	9.22414	102.397	-87.0607	84.7719	0	126.55	36.4602
33.2685	2.56481	7.66667	116.62	178.849	89.3174	0	182.077	37.905
36.4444	2.55556	9.88889	75.4444	-180.243	85.9083	0	47.779	26.5484
25.2211	2.54737	8.42105	103.947	-76.8335	90.4537	0	90.3928	40.088
29.9184	2.53061	11.3265	143.714	192.485	88.181	0	59.401	22.475
20.4127	2.52381	22.1111	128.873	-131.379	87.0446	0	81.3535	32.4713
27.3548	2.50538	8.86022	104.129	-193.879	82.4992	0	54.2357	29.0864
29.02	2.5	10.34	103.48	-174.561	89.3174	0	51.653	31.0281
19.2105	2.5	10.6053	80.8684	-234.788	84.7719	0	89.1014	34.4612
25.101	2.48485	13.4444	113.182	-160.924	94.9992	0	156.25	32.6902
38.5926	2.48148	18.9012	157.531	-202.97	83.6355	0	87.8101	23.823
37.8043	2.47826	4.52174	143.739	-138.197	92.7265	0	76.1882	36.9733
31.1905	2.47619	16.4762	78.2857	-147.288	89.3174	0	73.6055	30.2008
32.3933	2.46067	12.8876	106.978	189.076	91.5901	0	16.7872	19.1134
29.7766	2.45745	7.08511	123.926	217.485	87.0446	0	32.2831	25.7601
30.7931	2.44828	8.2069	103.621	210.667	88.181	0	54.2357	34.2085
22.2706	2.44706	6.96471	124.129	-222.288	85.9083	0	85.2275	31.5297
27.9302	2.44186	11.907	94.186	284.531	91.5901	0	23.2439	21.2058
42.8116	2.43478	27.4638	109.174	-214.334	84.7719	0	15.4959	22.3402
21.6627	2.43373	12.8072	107.904	276.576	94.9992	0	51.653	19.5395
24.2857	2.42857	5.85714	128.786	-210.925	85.9083	0	33.5745	27.8622
14.7903	2.41935	8.82258	92.6129	-245.015	93.8628	0	30.9918	29.6514
20.6727	2.41818	11.2545	115.255	-104.106	89.3174	0	86.5188	28.8856
20.5275	2.41758	7.74725	66.5275	-121.152	91.5901	0	69.7316	35.6108
29.0513	2.41026	8.74359	128.256	-191.606	88.181	0	9.03928	25.6563
32.6122	2.40816	10.3673	96.2653	-195.015	92.7265	0	71.0229	32.1299
8.3908	2.4023	7.65517	98.6437	-96.1517	93.8628	0	68.4402	26.1108
33.2727	2.39394	5.63636	142.485	219.758	93.8628	0	54.2357	34.2085
20.1818	2.39394	12.0303	91.1515	-234.788	92.7265	0	60.6923	31.229
50.1667	2.38889	13.3889	128.417	199.303	97.2719	0	94.2667	30.6201
6.82353	2.38235	4.79412	82.6471	-206.379	91.5901	0	56.8183	31.9225
26.0862	2.37931	8.98276	91.6207	281.122	96.1356	0	41.3224	23.5725
13.2759	2.37931	13.3448	55.5862	-223.425	92.7265	0	61.9836	32.572
19.5217	2.37681	22.1884	141.797	-214.334	98.4083	0	113.637	39.8973
36.7238	2.37143	7.6381	168.667	208.394	96.1356	0	73.6055	30.2008
19.2727	2.36364	8.90909	88.3636	-188.197	99.5446	0	107.18	31.9459
25.0886	2.35443	7.81013	97.4051	-174.561	94.9992	0	36.1571	26.2721
24.3889	2.33333	11.5	103.889	-170.015	100.681	0	43.9051	31.9191
16.9474	2.31579	7.89474	92.1053	-109.788	97.2719	0	89.1014	34.4612
43.3784	2.31081	9.58108	91.0541	-239.334	100.681	0	71.0229	32.1299
26.0638	2.29787	13.5957	89.5532	-84.788	98.4083	0	94.2667	30.6201
46.4412	2.29412	16.5882	108.294	-176.834	101.817	0	69.7316	23.8565
25.0345	2.27586	14.6552	93.6552	-147.288	96.1356	0	86.5188	28.8856
39	2.27273	7.09091	117.591	175.44	100.681	0	80.0622	35.7316
9.43678	2.26437	9.4023	71.8391	185.667	99.5446	0	52.9443	27.7178
25.6129	2.25806	8	89.0323	-230.243	100.681	0	71.0229	32.1299
23.4091	2.25	12.4773	88.5	-198.424	98.4083	0	32.2831	32.1738
22.8	2.24	28.6	81.68	-126.834	100.681	0	51.653	31.0281
28.0316	2.23158	9.78947	124.263	-118.879	100.681	0	59.401	34.8905
20.1538	2.23077	26.8462	69.2308	-154.106	101.817	0	64.5663	30.5305
32.5238	2.22619	12.869	161.179	191.349	101.817	0	45.1964	23.7559
31.6742	2.22472	29.764	137.427	225.44	109.772	0	102.015	32.1538
9.5	2.2	9.33333	123.533	215.212	101.817	0	52.9443	32.5989
17.25	2.19444	19.5556	82.6667	274.303	101.817	0	45.1964	28.1995
44.7917	2.1875	9.1875	147.479	-101.833	102.954	0	33.5745	22.653
24.0909	2.17045	9.36364	145.227	-139.334	106.363	0	80.0622	31.4487
31.2917	2.16667	9.5625	88.6042	202.712	105.226	0	72.3142	33.3089
28.8333	2.16667	11.5667	94.6889	-93.8789	107.499	0	64.5663	35.3429
23.4118	2.16471	23.0824	105.435	-242.743	107.499	0	49.0704	28.0028
39.0909	2.16364	19.2182	131.182	279.985	110.908	0	166.581	37.1558
14.697	2.16162	20.5859	108.343	-75.6971	109.772	0	36.1571	21.6475
29.129	2.16129	19.7742	78.5161	-222.288	109.772	0	102.015	32.1538
35.6176	2.14706	11.9118	78.3529	-202.97	106.363	0	15.4959	16.286
24.7317	2.14634	7.29268	130.902	-83.6516	105.226	0	71.0229	32.1299
8	2.14286	6.57143	151.286	-232.515	105.226	0	23.2439	21.2058
30.6923	2.13187	14.5714	168.022	-212.061	107.499	0	82.6448	33.5103
12.4062	2.125	12.1562	64.75	-121.152	108.636	0	74.8969	31.2698
38.9298	2.12281	16.4211	99.5965	-170.015	110.908	0	90.3928	40.088
11.5135	2.10811	7.59459	87.2432	-192.743	109.772	0	27.1178	37.4725
23.7917	2.10417	8.83333	146.542	186.803	110.908	0	78.7708	23.9437
16.1	2.1	6.65	121.75	-150.697	110.908	0	123.967	38.6039
17.75	2.1	16.8	106.4	-182.515	113.181	0	143.337	35.4537
23.75	2.08333	4.5	189.5	210.667	109.772	0	54.2357	34.2085
30.8904	2.08219	17.6438	150.041	-113.197	114.317	0	105.889	31.1807
25.5098	2.07843	13.5098	104.412	-133.652	113.181	0	54.2357	21.5423
21.4375	2.0625	8.5	92.3125	-60.9243	118.863	0	12.9133	32.973
26.3265	2.06122	16.5918	73.6735	-101.833	109.772	0	77.4795	26.0576
13.2222	2.05556	7.33333	95.4444	-234.788	114.317	0	138.172	32.9445
12.0556	2.05556	11	85.1667	220.894	108.636	0	9.03928	25.6563
29.4894	2.02128	9.04255	143.468	-70.0153	117.726	0	83.9361	39.2731
25.2232	2.01786	15.0089	119.134	-82.5153	115.454	0	148.502	29.5286
27.9545	2.01515	5.68182	99.8182	217.485	114.317	0	77.4795	29.4524
35.9355	2	14.5968	132.532	-190.47	112.045	0	6.45663	44.1786
20.9375	2	15.5	149.062	194.758	116.59	0	91.6841	25.9714
15.5455	2	11.6818	59.7727	201.576	113.181	0	71.0229	28.1186
45.0222	2	7.86667	121.578	-205.243	118.863	0	176.912	28.6514
24.5	2	11.1724	91.1034	-140.47	115.454	0	63.2749	22.3183
16.7143	2	5.85714	137.857	-226.834	119.999	0	54.2357	21.5423
14.5	2	6.75	116.25	-129.106	117.726	0	59.401	34.8905
32.2571	1.97143	6.02857	132.714	-190.47	118.863	0	63.2749	33.9433
21.1786	1.96429	8.78571	88.6071	-216.606	117.726	0	2.58265	56.5487
51.6364	1.96364	14.0364	82.4727	-122.288	122.272	0	63.2749	25.5021
12.125	1.95833	5.83333	150.833	-92.7426	121.136	0	92.9754	33.3578
25	1.95833	18.3333	100.833	207.258	122.272	0	121.385	40.9745
22.3	1.95	20.5	103.7	-220.015	123.408	0	74.8969	31.2698
19.2308	1.94872	7.30769	119.641	-102.97	125.681	0	96.8494	26.0844
16.1667	1.94444	5.72222	102.833	-106.379	121.136	0	9.03928	25.6563
9.2766	1.93617	25.0426	94.6809	-145.015	123.408	0	76.1882	28.4789
24.4091	1.93182	9.68182	90.8182	282.258	122.272	0	64.5663	30.5305
13.9452	1.93151	8.82192	92.9726	267.485	129.09	0	36.1571	26.2721
22.2026	1.91503	11.5556	116.02	277.712	127.954	0	87.8101	26.5692
11.9038	1.90385	7.88462	97.7692	-115.47	126.817	0	114.928	36.7315
29.4231	1.88462	7.42308	88.3846	192.485	126.817	0	80.0622	31.4487
6.10345	1.86207	9.31034	64.0172	-82.5153	129.09	0	139.463	28.2743
6.64286	1.85714	4.92857	174.286	-224.561	125.681	0	2.58265	56.5487
18.0714	1.85714	11.0357	82.8393	-142.743	129.09	0	65.8576	27.6264
32.8364	1.85455	12.6	104.182	-229.106	126.817	0	42.6137	21.1185
30.7126	1.85057	9.04598	103.54	-212.061	130.227	0	120.093	40.1074
15.0769	1.84615	9.19231	56.1538	-134.788	130.227	0	18.0786	16.6545
30.2955	1.84091	28.5227	81.5	-95.0153	133.636	0	92.9754	37.523
30.5676	1.83784	12.8378	78.7838	-196.152	133.636	0	12.9133	22.0893
24.4023	1.82759	13.7241	109.494	-113.197	134.772	0	72.3142	22.6991
23.4157	1.82022	16.3933	107.191	-125.697	133.636	0	20.6612	28.9529
7.45455	1.81818	7.24242	86.5455	-220.015	140.454	0	121.385	30.4971
20.9	1.8	10.2	63.1	-227.97	133.636	0	46.4877	29.8339
7.73333	1.8	4.93333	97.3333	-89.3335	139.317	0	49.0704	23.81
33.6719	1.79688	8.0625	125.172	-104.106	137.045	0	54.2357	29.0864
27.2687	1.79104	8.77612	83.9851	10.6666	200.681	0	60.6923	31.229
18.0789	1.78947	8.76316	73.8684	0.439364	198.408	0	71.0229	28.1186
24.25	1.78571	8.35714	76.25	118.621	200.681	0	134.298	45.306
43.2273	1.77273	6.86364	193.909	279.985	199.545	0	58.1096	24.7297
35.1875	1.76562	12.5781	159.984	135.667	210.908	0	50.3617	35.0134
28.5686	1.76471	8.33333	109.49	107.258	201.817	0	38.7398	30.1593
16.7059	1.76471	8.76471	69.6471	19.7576	209.772	0	207.903	34.4149
36.3889	1.75926	7.12963	114.87	131.121	206.363	0	12.9133	22.0893
14.8167	1.75	9.23333	79.6667	259.531	213.181	0	98.1407	29.7581
28.6176	1.75	4.79412	166.397	-40.4698	212.045	0	81.3535	28.7285
17.1957	1.73913	5.63043	135.152	269.758	212.045	0	105.889	31.1807
12.1667	1.72222	6.25	70.0278	3.84846	205.227	0	99.432	30.5464
22.4783	1.71739	9	142.891	99.3031	212.045	0	94.2667	34.2908
25.1429	1.71429	3.64286	184.5	107.258	208.636	0	38.7398	24.8505
22.7143	1.71429	6	83.7143	-47.288	210.908	0	24.5352	30.6748
28.05	1.7	4.95	94.3	149.303	209.772	0	50.3617	18.5748
32.5269	1.69892	9.72043	115.645	241.349	217.727	0	32.2831	25.7601
17.08	1.68	9.36	72.4	282.258	206.363	0	56.8183	31.9225
17.8235	1.67647	18.7353	61.0882	250.44	221.136	0	94.2667	34.2908
12.5833	1.66667	8.16667	158.5	112.939	209.772	0	28.4092	19.9487
12.5	1.66667	7.33333	125.111	-0.697001	217.727	0	114.928	30.071
23.7826	1.65217	10.4783	121.13	7.25755	212.045	0	51.653	31.0281
40.6143	1.64286	10.7	91.4286	94.7577	221.136	0	98.1407	37.1672
44.8571	1.64286	9.14286	68.3571	127.712	217.727	0	191.116	38.7076
29.5143	1.64286	11.8714	82.0857	-221.152	225.681	0	63.2749	33.9433
25	1.64	12.42	190	284.531	215.454	0	19.3699	19.1186
16.2273	1.63636	9.36364	58.8182	-51.8334	221.136	0	74.8969	35.7306
25.5556	1.62963	15.5679	111.84	278.849	218.863	0	37.4484	23.2214
5.32353	1.61765	4.79412	86.3235	87.9395	223.408	0	42.6137	25.0688
12.2462	1.61538	12.2	75.0462	111.803	215.454	0	63.2749	33.9433
5.6	1.6	3	119.1	-5.24246	222.272	0	3.87398	37.6991
32.5833	1.58333	7.08333	114.333	25.4394	218.863	0	49.0704	23.81
33.5714	1.57143	7.64286	91.5	-57.5152	231.363	0	90.3928	22.7224
5.2	1.56	69.96	132.72	10.6666	222.272	0	87.8101	33.4696
22.4706	1.55882	8.44118	93.1471	241.349	229.09	0	167.872	37.7341
33.4421	1.55789	9.57895	127.411	-45.0152	223.408	0	49.0704	28.0028
29.6296	1.55556	8.88889	152.296	227.712	231.363	0	34.8658	30.0466
22.9242	1.54545	13.303	82.4394	-37.0607	225.681	0	64.5663	30.5305
29.6341	1.53659	14.1707	74.0732	-170.015	234.772	0	60.6923	31.229
5.31111	1.53333	6.8	63.8222	261.803	221.136	0	43.9051	26.6111
35.4844	1.53125	11.0625	98.7656	-79.1062	234.772	0	76.1882	25.1963
42.25	1.5	14.25	104.25	19.7576	226.818	0	76.1882	25.1963
13	1.5	4.90909	100.409	277.712	227.954	0	19.3699	25.4469
5.1875	1.5	5.6875	64.375	98.1667	227.954	0	10.3306	21.1027
32.8387	1.5	11.5645	141.5	258.394	226.818	0	49.0704	28.0028
13.6705	1.5	10.4091	65.9318	108.394	226.818	0	28.4092	24.9154
11.75	1.5	9.375	65.25	-35.9243	233.636	0	117.511	26.0611
8.09589	1.49315	9.50685	80.0685	270.894	231.363	0	68.4402	29.8357
8.38235	1.48529	8.55882	90.0735	264.076	231.363	0	23.2439	16.6789
27.44	1.48	7.68	85.16	248.167	230.227	0	23.2439	27.5308
7.15789	1.47368	10.0526	86.5789	278.849	232.499	0	42.6137	21.1185
28.4	1.45714	11.3	109.571	251.576	232.499	0	23.2439	27.5308
28.3871	1.45161	6.83871	69.7097	-95.0153	244.999	0	50.3617	25.0796
37.8889	1.44444	5.44444	181	-87.0607	239.318	0	36.1571	26.2721
20.1667	1.44444	12.6667	92.3889	-70.0153	240.454	0	71.0229	28.1186
26.3171	1.43902	7.95122	80.7073	-62.0607	237.045	0	76.1882	32.3573
19.9365	1.42857	8.92063	92.7619	231.121	243.863	0	105.889	38.6357
17.32	1.42	9.26	73.04	248.167	240.454	0	94.2667	27.4552
32.6774	1.32258	13.6774	72.1935	-27.9698	242.727	0	80.0622	27.8238
21.971	1.31884	4.37681	77.6812	276.576	240.454	0	37.4484	28.1822
17.6429	1.3	4.95714	77.4286	-37.0607	242.727	0	72.3142	18.0193
10.1034	1.27586	5.34483	112.276	282.258	243.863	0	37.4484	28.1822
23.2442	1.26744	12.4302	76.9884	257.258	241.59	0	32.2831	25.7601
9.03333	1.26667	6.43333	55.2	267.485	239.318	0	27.1178	22.7018
17.6296	1.25926	5.44444	66.2963	-48.4243	244.999	0	72.3142	38.2975
8.32558	1.25581	6.80233	76.8372	-80.2425	244.999	0	65.8576	24.1774
15.25	1.25	7.78571	94.8214	273.167	247.272	0	85.2275	28.0298
15.6923	1.23077	9.61538	93.1538	242.485	242.727	0	24.5352	23.6274
12.8889	1.22222	4.42222	81.8667	-65.4698	248.408	0	86.5188	36.7255
7.88889	1.22222	4.77778	104.056	-54.1062	249.545	0	59.401	41.0346
25.2308	1.21978	6.64835	83.9011	259.531	248.408	0	72.3142	29.1504
19.4545	1.21212	8.66667	53.6667	-39.3334	244.999	0	23.2439	21.2058
30.4672	1.09836	7.59836	115.664	234.531	255.227	0	113.637	35.9107
8.72727	1.09091	3.40909	61.4545	226.576	255.227	0	49.0704	28.0028
19.8333	1.06667	6.46667	69.8667	-97.288	256.363	0	85.2275	35.6374
9.64286	1.03571	2.92857	58.5357	-80.2425	252.954	0	109.763	30.264
28.9167	1.02778	5.77778	115.611	243.621	255.227	0	87.8101	29.7543
6.5	1	4.75	114	-27.9698	251.818	0	83.9361	27.1869
10.28	1	3.56	80	267.485	252.954	0	43.9051	31.9191
32.9412	1	9.17647	134.235	281.122	251.818	0	36.1571	26.2721
16.875	1	9.875	54.5	-63.1971	257.499	0	73.6055	23.517
12.619	1	3.61905	59.8095	-45.0152	254.09	0	59.401	22.475
17.1429	1	3.85714	77.8571	252.712	258.636	0	67.1489	19.5722
10.6349	0.984127	3.73016	76.9683	258.394	254.09	0	9.03928	16.1568
11.6053	0.947368	16.9211	84.7895	-74.5607	258.636	0	52.9443	32.5989
7.6	0.9	2.7	75	-31.3789	258.636	0	50.3617	25.0796
5.2	0.9	2.4	191	-89.3335	259.772	0	15.4959	9.42478
7.85366	0.780488	3.63415	68.9512	-54.1062	259.772	0	9.03928	16.1568
11.2987	0.779221	13.2987	98.987	273.167	259.772	0	5.1653	28.2743
9.94737	0.684211	2.21053	71	-39.3334	258.636	0	10.3306	33.5103
6.66667	0.555556	2	71.6667	281.122	257.499	0	30.9918	29.6514
