# Supplementary material for: NANOG is repurposed after implantation to repress Sox2 and begin pluripotency extinction
Source: EMBO J. 2025 Aug 18;44(19):5337–74. doi: 10.1038/s44318-025-00527-9 (PMC12488938; doi:10.1038/s44318-025-00527-9)
Supplement: Supplementary file 8 — Source data Fig. 4 [file 44318_2025_527_MOESM8_ESM.zip › Figure 4/4H/Anteroposterior marker expression during pEpiLC differentiation relative to TBP and EpiLCs.xlsx]

## Sheet: Sheet1
Gene	ESCs	EpiLCs	pEpiLC 1h	pEpiLC 3h	pEpiLC 6h	pEpiLC 24h
Dnmt3b	-2.08993	0	0.199933	0.185017	-0.427483	-1.12236
Pou3f1	-9.28011	0	-0.536621	-1.10027	-1.91352	-3.37612
Utf1	-1.10243	0	-0.0974917	-0.222433	-0.764829	-2.76207
Mycn	-0.524638	0	-0.399481	-0.796945	-0.634586	-1.94956
Sox2	2.41655	0	-0.361738	-0.415943	-1.18532	-1.27866
Tdgf1	0.315778	0	-0.0421986	-0.292976	-1.45384	-0.519292
Tdh	5.36213	0	-0.191515	1.16721	1.2362	1.26003
Nanog	3.88881	0	-0.471582	0.79133	1.31911	2.44661
Rbbp7	1.08906	0	0.117018	0.373661	0.299205	1.29299
Npm3	0.0896854	0	0.15215	0.204696	-0.0838168	1.00245
Tceal8	0.20278	0	-0.0524998	0.0649243	0.0399828	1.16495
Nefl	0.334117	0	0.0735368	0.46532	0.971877	1.71157
Eomes	1.10034	0	-0.661063	1.32124	2.18923	4.84808
Fst	1.97229	0	-0.302915	2.39999	2.21243	5.28028
Fgf8	-3.53826	0	-0.561605	0.455349	1.57856	4.81299
