# Supplementary material for: NANOG is repurposed after implantation to repress Sox2 and begin pluripotency extinction
Source: EMBO J. 2025 Aug 18;44(19):5337–74. doi: 10.1038/s44318-025-00527-9 (PMC12488938; doi:10.1038/s44318-025-00527-9)
Supplement: Supplementary file 9 — Source data Fig. 5 [file 44318_2025_527_MOESM9_ESM.zip]

Archive with 3 entries (3 files):
- Figure 5/5B/Figure 5B - GFP and Nanog embryo quantification.xlsx
- Figure 5/5B/GFP2 regions.tif
- Figure 5/5B/NANOG2 regions.tif
