# Supplementary material for: NANOG is repurposed after implantation to repress Sox2 and begin pluripotency extinction
Source: EMBO J. 2025 Aug 18;44(19):5337–74. doi: 10.1038/s44318-025-00527-9 (PMC12488938; doi:10.1038/s44318-025-00527-9)
Supplement: Supplementary file 9 — Source data Fig. 5 [file 44318_2025_527_MOESM9_ESM.zip › Figure 5/5B/Figure 5B - GFP and Nanog embryo quantification.xlsx]

## Sheet: GFP2
GFP	SOX2	NANOG	DAPI	solidity	Aspect_Ratio	z	X	YflipV
103.76	306.33	42.2716	579.253	0.970838	0.543542	0	1386.99	3183.41
101.08	357.039	46.0714	802.271	0.975799	0.843872	0	1341.27	3148.99
106.835	430.392	67.6093	716.364	0.954413	0.807377	0	1372.62	3135.6
91.2662	487.031	69.2623	752.798	0.973231	0.676657	0	1314.95	3120.17
83.8964	501.257	36.4105	782.722	0.969568	0.833771	0	1272.13	3113.01
111.287	583.261	74.1894	733.087	0.961867	0.66502	0	1364.16	3090.89
99.6718	415.685	36.0057	656.546	0.960261	0.603031	0	1253.83	3079.58
127.974	376.422	58.9674	671.66	0.968468	0.899505	0	1438.34	3073.35
89.4773	436.896	38.089	732.816	0.972336	0.802912	0	1208.47	3067.27
91.9149	391.489	44.0671	818.291	0.96728	0.647263	0	1347.44	3059.29
96.3175	392.441	42.2422	843.793	0.969841	0.571413	0	1306.09	3055.9
116.071	423.882	70.537	620.963	0.976534	0.6366	0	1412.6	3051.14
81.5501	484.348	30.7702	713.084	0.97721	0.648963	0	1170.39	3040.7
129.101	432.359	64.9988	382.63	0.975177	0.898036	0	1461.36	3040.81
85.7143	361.981	34.8841	626.046	0.956186	0.565762	0	1125.4	3037.23
90.1389	421.151	61.2207	798.615	0.96853	0.687465	0	1237.7	3030.03
91.9338	506.697	42.8512	781.278	0.971708	0.562068	0	1296.98	3022.16
87.0485	476.6	44.3878	972.864	0.97224	0.755308	0	1380.22	3013.25
74.3455	162.818	66.2305	162.546	0.971731	0.769254	0	1483.97	3010.96
114.894	375.704	40.7035	625.739	0.907631	0.644281	0	1100.53	3025.23
94.5482	444.378	39.402	647.161	0.963021	0.602312	0	1154.74	3008.94
113.502	385.217	53.6699	821.777	0.972749	0.725942	0	1439.39	3012.1
149.269	411.659	48.1496	719.161	0.968726	0.857279	0	1087.35	3002.72
100.844	450.692	33.4907	675.395	0.934818	0.529425	0	1126.86	3001.99
105.631	551.757	63.123	603.951	0.971375	0.550772	0	1349.71	2997.15
92.8017	486.231	47.2319	658.597	0.973274	0.787921	0	1209.92	3000.02
113.901	524.137	55.1127	789.198	0.961182	0.673677	0	1257.38	2996.03
69.6266	279.996	33.6836	1163.53	0.971084	0.799997	0	1410.66	2995.45
120.421	530.599	45.966	854.158	0.975112	0.690273	0	1314.16	2982.37
124.325	373.856	51.3867	723.064	0.969412	0.74728	0	1061.02	2974.48
128.601	551.262	38.9645	858.446	0.966667	0.825407	0	1027.85	2975.9
127.039	330.91	64.8797	618.23	0.976731	0.848463	0	1449.93	2967.38
128.611	431.134	49.879	754.379	0.973514	0.827802	0	1100.78	2961.9
93.6089	365.776	38.9506	744.199	0.973574	0.888234	0	1166.96	2964.71
78.7707	414.672	57.2531	789.731	0.976759	0.872753	0	1207.84	2958.91
109.681	692.196	477.682	472.611	0.932099	0.67411	0	1242.01	2954.29
125.233	529.83	94.2258	621.154	0.975194	0.788046	0	1405.67	2957.69
120.423	713.287	227.432	525.731	0.964554	0.608739	0	1291.93	2951.41
296.534	491.306	71.474	457.351	0.970785	0.806791	0	994.509	2945.02
132.385	483.369	102.667	526.353	0.977366	0.752453	0	1335.47	2946
222.03	339.314	71.7904	877.937	0.97156	0.889607	0	1040.36	2937.23
183.268	483.948	60.8075	592.606	0.950893	0.551561	0	957.742	2945.66
188.176	413.206	67.1868	560.656	0.940299	0.650087	0	1153.01	2935.58
97.6434	470.168	44.3879	616.634	0.965935	0.81679	0	1187.21	2923.67
122.845	468.608	54.4043	727.972	0.972201	0.893233	0	1076.89	2922.17
86.7753	433.044	43.6909	874.316	0.980882	0.831422	0	1272.39	2915.94
96.7944	325.505	75.422	857.567	0.936438	0.540906	0	1105.6	2908.16
94.151	485.165	58.0514	739.675	0.967859	0.822267	0	1226.23	2912.56
129.265	441.865	36.8697	768.912	0.923414	0.678841	0	919.118	2919.92
112.439	346.769	35.7226	892.318	0.967068	0.489837	0	950.354	2900.97
164.272	502.31	78.3785	578.903	0.9512	0.68797	0	1312.54	2904.67
156.85	458.515	54.8627	677.673	0.972371	0.654633	0	998.08	2901.71
108.52	497.996	38.2288	752.061	0.953008	0.515027	0	894.928	2901.08
192.041	755.313	308.739	479.659	0.941317	0.603308	0	1142.47	2899.76
103.94	390.999	47.3454	886.095	0.975669	0.939627	0	1056.15	2887.17
98.8095	361.75	59.6526	946.312	0.975563	0.760316	0	1125.63	2876.24
113.697	577.932	40.3146	902.661	0.96144	0.626345	0	855.773	2877.78
132.311	458.131	59.2134	790.136	0.951398	0.646406	0	922.845	2878.9
156.76	444.831	59.3365	659.321	0.970421	0.654164	0	1268	2876.73
65.8264	277.748	39.2663	739.431	0.981924	0.775321	0	1379.11	2874.93
125.998	443.214	161.534	377.893	0.970427	0.760174	0	1209.7	2879.54
123.682	324.781	52.0165	887.046	0.970563	0.97856	0	1016.25	2873.38
124.423	424.954	63.7616	339.486	0.956346	0.617319	0	1421.86	2871.67
63.2745	338.145	37.4435	236.372	0.972775	0.857986	0	1460.5	2871.52
122.5	573.526	61.4145	921.515	0.97901	0.695641	0	895.805	2850.1
118.622	416.679	42.3103	1005.01	0.966948	0.83082	0	959.16	2856.18
161.577	311.79	64.9701	880.714	0.953739	0.820467	0	1180.81	2853.96
299.714	671	61.913	504.46	0.914773	0.425071	0	817.261	2866.15
121.821	392.194	69.8491	939.998	0.979723	0.64982	0	1104.15	2842.82
196.182	307.976	55.6169	660.841	0.949233	0.518822	0	991.655	2848.79
144.482	432.896	117.139	526.087	0.952015	0.663379	0	1071.2	2848.55
174.575	454.381	57.5513	798.008	0.970318	0.618532	0	842.473	2850.04
140.459	411.005	69.3149	653.808	0.975427	0.737843	0	1038.34	2838.75
218.335	399.399	79.2857	582.064	0.922727	0.436122	0	795.286	2852.82
108.201	365.072	47.3396	990.23	0.97299	0.753654	0	1144.53	2834.37
127.445	293.551	82.0889	624.769	0.968012	0.596234	0	1301.82	2832.07
228.755	343.584	91.3902	528.398	0.976494	0.889275	0	1266.14	2833.51
434.49	479.275	101.127	599.49	0.963964	0.711997	0	808.697	2834.56
162.591	440.858	60.7196	640.461	0.970139	0.756661	0	934.265	2813.93
115.685	418.557	55.2548	858.481	0.971957	0.939222	0	1177.5	2810.18
198.594	489.194	73.4602	651.94	0.96991	0.655847	0	844.556	2813.85
338.196	447.317	59.0815	428.583	0.966749	0.831509	0	978.304	2815.89
100.454	295.669	60.5036	456.964	0.971631	0.697964	0	1232.34	2813.92
167.379	433.23	57.1842	915.663	0.970407	0.744	0	888.501	2808.82
21.9408	59.2484	12.4778	439.109	0.954591	0.611736	0	1433.42	2806.16
138.228	334.671	53.9968	1264.83	0.966335	0.734325	0	755.326	2809.05
12.0515	47.9236	11.1348	238.72	0.91219	0.745313	0	1472.91	2802.99
104.427	309.172	55.6667	1105.09	0.960803	0.797958	0	1073.23	2808.28
136.364	519.207	53.6238	819.147	0.962036	0.728423	0	809.503	2802.67
197.897	432.897	92.2763	667.643	0.957295	0.667234	0	713.875	2797.17
97.3542	457.293	51.2084	866.895	0.967331	0.787763	0	1133.21	2792.26
117.513	515.905	107.135	529.173	0.936108	0.542557	0	1105.34	2791.67
177.879	356.179	55.8363	727.846	0.956627	0.475088	0	674.739	2777.62
122.171	636.821	49.8991	687.825	0.966667	0.856206	0	739.734	2774.06
84.8242	343.133	43.1114	992.151	0.969274	0.914431	0	1080.93	2776.09
201.662	474.196	70.8463	954.331	0.976696	0.815956	0	868.539	2773
174.436	435.708	54.7456	823.127	0.975053	0.86358	0	934.302	2771.08
394.987	225.644	71.3782	473.103	0.952548	0.85247	0	967.229	2780.4
86.6249	380.642	37.8693	846.137	0.967326	0.814595	0	774.551	2771.89
129.949	536.918	67.4203	872.757	0.970614	0.688681	0	830.432	2774.22
125.482	305.252	48.51	1040.74	0.961708	0.643703	0	1171.67	2765.15
274.131	537.704	110.137	457.564	0.959064	0.88931	0	906.616	2780.3
151.117	443.472	56.1306	864.76	0.979457	0.849244	0	703.439	2758.08
100.618	443.809	48.7367	980.574	0.9741	0.637229	0	807.58	2752.79
179.549	353.11	65.3312	526.681	0.946269	0.326069	0	635.05	2759.86
261.275	320.36	72.546	443.572	0.975345	0.730434	0	984.038	2751.13
163.622	601.774	79.6476	890.733	0.977047	0.739336	0	1140.68	2745.2
124.818	430.005	61.2615	733.337	0.966759	0.716837	0	895.183	2742.13
109.94	448.006	54.5808	810.151	0.976174	0.702289	0	1079.37	2737.11
92.654	342.107	47.0136	813.16	0.952646	0.716473	0	743.084	2738.19
154.463	325.785	77.0096	656.812	0.978245	0.831784	0	667.618	2731.75
19.2457	38.5337	9.74857	217.663	0.834128	0.478415	0	1375.16	2739.71
89.7087	472.349	47.4549	703.897	0.963084	0.716433	0	776.703	2731.05
122.538	428.163	121.776	877.183	0.967202	0.593523	0	855.996	2730.76
288.946	343.66	90.4487	476.707	0.959714	0.573804	0	943.466	2737.94
114.2	311.711	38.5433	844.689	0.968511	0.73955	0	619.15	2724.9
197.232	578.063	63.5656	805.101	0.971576	0.869885	0	1113.46	2723.38
179.121	606.305	90.6526	663.802	0.97205	0.864395	0	705.315	2709.94
96.0149	437.674	45.1771	958.025	0.979843	0.74107	0	806.378	2703.87
282.018	422.064	102.491	594.026	0.974381	0.751553	0	904.576	2710.89
111.679	432.596	167.612	724.859	0.964	0.626508	0	839.109	2702.85
134.065	344.562	59.4378	895.531	0.974967	0.914953	0	741.396	2709.98
229.188	340.611	78.9744	477.361	0.953157	0.767222	0	1063.45	2711.15
243.525	511.895	74.2198	886.596	0.97829	0.862485	0	966.32	2698.7
108.017	632.344	54.3379	638.368	0.962214	0.815386	0	619.904	2690.54
148.522	414.151	63.8709	847.689	0.972042	0.95991	0	671.872	2685.69
112.644	322.319	58.3381	924.042	0.964481	0.758007	0	775.215	2683.64
109.306	420.544	122.951	817.831	0.981565	0.779415	0	1171.64	2676.68
411.435	599.177	89.7886	403.404	0.957164	0.576063	0	1124.59	2691.09
128.476	404.936	45.2456	883.384	0.969182	0.665192	0	562.427	2679.65
156.535	447.706	53.3321	834.821	0.970121	0.85889	0	928.097	2671.3
186.35	536.805	109.992	279.476	0.942342	0.789079	0	1209.92	2680
116.962	376.344	42.5039	894.393	0.867316	0.839658	0	514.261	2671.92
116.9	439.233	54.2854	986.95	0.968475	0.901975	0	872.145	2667.72
106.923	408.232	50.5337	956.234	0.967904	0.865206	0	831.557	2660.85
172.054	332.826	79.3833	853.381	0.957447	0.806259	0	742.018	2669.67
126.178	341.46	70.7124	691.619	0.957676	0.80401	0	1287.07	2666.25
137.851	479.433	75.9268	837.978	0.972516	0.820577	0	708.209	2663.9
166.875	449.013	132.596	491.714	0.963121	0.910361	0	1251.16	2667
123.763	264.705	37.365	1116.76	0.948379	0.579377	0	978.254	2662.38
183.313	404.869	66.9645	902.826	0.963325	0.891105	0	484.71	2653.19
130.891	300.802	65.3397	551.927	0.926952	0.447739	0	771.435	2658.69
86.4733	316.3	47.2494	994.28	0.974379	0.852453	0	1556.75	2651.19
101.987	414.76	55.5746	1047.96	0.98	0.704301	0	1226.82	2646.31
155.717	495.596	85.1604	760.341	0.948586	0.588347	0	639.792	2647.98
102.951	453.624	69.1829	983.456	0.97495	0.763447	0	1475.15	2651.39
113.919	290.363	81.5342	473.924	0.968254	0.618448	0	576.727	2648.37
102.645	346.952	41.5623	1076.12	0.972685	0.642184	0	531.901	2635.27
122.622	430.391	144.422	566.233	0.972941	0.544607	0	802.341	2642.11
282.289	262.322	105.726	354.873	0.94877	0.729559	0	451.477	2647.33
105.541	372.216	54.5402	920.959	0.971167	0.835391	0	753.699	2637.75
130.554	427.638	53.4628	890.515	0.969759	0.807185	0	885.09	2630.78
102.798	424.089	53.8823	1079.37	0.969246	0.885253	0	1350.91	2637.85
101.469	286.562	85.0965	954.979	0.97377	0.809711	0	1265	2635.61
90.2364	278.81	45.7331	1095.47	0.959344	0.809432	0	1193.19	2630.65
118.45	392.026	50.7558	1087.12	0.940144	0.586453	0	1311.58	2631.65
107.434	453.344	49.9242	1045.23	0.940959	0.697541	0	1507.09	2638.54
118.718	370.626	36.7028	909.674	0.933657	0.443062	0	689.958	2631.69
123.806	337.999	42.576	1132.49	0.974753	0.789669	0	936.778	2618.47
122.679	423.694	48.0591	981.761	0.948808	0.758995	0	502.051	2617.42
279.023	445.388	153.227	367.865	0.951157	0.910391	0	847.732	2624.61
88.7089	268.986	47.8711	1356.73	0.955105	0.735832	0	1387.36	2620.18
164.406	565.559	102.07	373.458	0.94702	0.797664	0	1589.57	2629.15
134.733	474.418	113.779	582.932	0.975734	0.779567	0	1441.67	2620.16
118.747	220.573	49.8455	689.725	0.956522	0.807176	0	404.125	2609.96
249.212	447.431	54.4935	411.091	0.966743	0.758383	0	1008.42	2619.14
90.9765	463.746	44.4054	1067.31	0.967932	0.72501	0	1520.27	2616.65
194.294	510.575	107.618	332.46	0.950617	0.613171	0	590.474	2618.01
192.184	376.155	59.3196	859.326	0.973974	0.807806	0	976.937	2614.25
134.427	467.479	60.4042	588.425	0.956044	0.906076	0	1479.81	2618.36
91.4167	528.667	35.5355	961.579	0.979127	0.765806	0	1556.4	2606.67
122.469	546.823	98.8944	702.592	0.971669	0.696095	0	644.246	2608.89
105.767	406.123	56.9664	803.823	0.966148	0.93236	0	730.425	2606.22
181.628	530.352	103.845	554.205	0.888889	0.415311	0	482.351	2600.98
183.911	573.539	95.9282	551.132	0.958165	0.593259	0	1171.25	2604.99
324.878	323.11	87.7166	380.296	0.966431	0.707535	0	1146.28	2603.38
342.525	740.994	235.033	464.507	0.925455	0.82801	0	802.147	2602.33
197.517	268.099	95.8695	509.577	0.963138	0.649068	0	431.142	2591.8
134.424	391.729	69.9627	912.545	0.9587	0.703246	0	547.507	2594.43
105.031	386.953	56.8629	1198.58	0.969029	0.68096	0	1237.64	2585.99
99.4523	449.48	52.389	952.339	0.97552	0.772993	0	686.011	2591.69
133.458	417.395	61.4753	825.403	0.970196	0.834154	0	904.96	2590.92
104.85	435.04	43.8517	1067.27	0.972302	0.880939	0	766.022	2585.27
133.142	343.108	90.4253	813.678	0.967581	0.684478	0	1362.13	2600.13
112.824	440.345	181.932	876.339	0.975424	0.965755	0	1197.41	2589.85
111.482	520.706	161.377	958.686	0.975287	0.817239	0	1286.45	2588.49
90.6447	448.559	38.3931	880.859	0.971116	0.789503	0	1476.01	2586.59
101.304	387.066	66.0894	1126.94	0.972808	0.723396	0	1328.93	2587.14
114.704	345.37	44.8005	937.844	0.970559	0.939869	0	601.396	2576.93
137.638	572.792	65.428	440.159	0.961303	0.903074	0	1412.22	2592.92
86.8558	402.343	49.4087	1010.21	0.976114	0.863515	0	1517.04	2579.79
104.633	261.56	56.7214	834.345	0.972741	0.548292	0	982.687	2579.35
136.295	300.067	67.1258	526.528	0.975703	0.811548	0	347.235	2565.05
121.429	415.667	57.2106	639.28	0.967742	0.898819	0	1440.98	2580.58
192.28	496.753	54.3316	770.768	0.973163	0.735636	0	944.536	2567.7
109.309	395.524	63.209	733.573	0.97518	0.678626	0	514.697	2562.4
118.252	513.492	82.1423	722.973	0.97608	0.769948	0	651.155	2565.24
110.307	405.598	96.2861	862.886	0.980634	0.935541	0	716.813	2562.61
152.498	374.303	96.2616	521.416	0.94375	0.672602	0	1383.39	2570.85
152.922	320.708	67.0381	500.29	0.964413	0.894202	0	396.798	2562.82
106.552	252.104	40.2823	608.869	0.959543	0.558935	0	305.95	2560.86
95.8254	455.016	43.7329	895.168	0.977104	0.809944	0	1572.69	2559.47
100.701	393.435	44.5608	1062.9	0.973451	0.884945	0	1356.55	2559.8
93.6841	297.149	35.8327	1194.27	0.971698	0.854117	0	1036.08	2561.39
415.664	413.763	113.913	431.608	0.969925	0.83111	0	1147.88	2565.1
122.057	296.739	61.9189	927.835	0.981152	0.737501	0	806.271	2553.18
116.2	443.57	86.3377	477.548	0.975452	0.975443	0	1412.34	2562.33
104.066	342.55	72.5375	1091.65	0.974582	0.658706	0	1185.95	2553.26
132.136	661.827	132.413	755.241	0.939726	0.548887	0	1315.15	2561.03
69.8385	230.092	39.9635	888.777	0.952381	0.777301	0	484.221	2559.57
84.656	376.481	40.7521	819.489	0.971612	0.822457	0	1494.5	2551.92
264.756	341.214	80.4286	400.433	0.923404	0.802677	0	447.449	2554.49
115.641	403.937	44.7652	1018.5	0.934196	0.50431	0	580.969	2539.43
83.0085	347.25	53.5146	743.132	0.963743	0.68073	0	1462.02	2549.02
198.516	405.796	61.3538	593.35	0.956474	0.622834	0	425.279	2541.21
79.2471	338.7	40.3947	609.339	0.968839	0.773962	0	274.311	2545.13
115.794	363.685	42.8559	978.588	0.972853	0.748688	0	765.604	2537.01
115.056	386.333	62.8629	988.674	0.980491	0.739291	0	1234.37	2542.99
5.28666	10.9413	6.02744	109.507	0.928822	0.385052	0	1747.89	2551.04
176.281	430.833	64.659	420.059	0.943844	0.612388	0	971.439	2545.31
151.105	336.482	50.2018	818.161	0.973214	0.720883	0	622.485	2538.39
113.366	450.938	66.9945	983.52	0.973381	0.757261	0	1298.98	2540.6
190.226	268.637	62.4163	471.461	0.963618	0.568781	0	855.727	2536.5
92.2534	400.389	185.279	430.234	0.953184	0.77321	0	1441.65	2537.95
84.9787	229.536	43.934	838.23	0.949495	0.914214	0	489.085	2535.41
230.789	393.189	171.109	566.141	0.970767	0.586171	0	461.103	2527.42
148.048	875.435	131.865	849.074	0.969697	0.628927	0	1341.76	2531.21
83.958	313.192	35.7843	657.457	0.959695	0.488622	0	243.404	2527.39
142.59	533.322	88.6896	630.955	0.944072	0.57049	0	560.45	2527.21
170.873	368.085	64.2389	497.956	0.974511	0.764959	0	379.986	2521.62
196.067	210.185	66.7957	246.282	0.973562	0.742165	0	332.069	2521.67
115.734	397.522	57.4475	621.464	0.966725	0.612536	0	1271.95	2522.23
190.013	469.662	70.5831	672.221	0.971624	0.754136	0	688.715	2503.26
149.104	334.882	54.1224	276.928	0.976215	0.687553	0	275.129	2505.11
90.4619	284.722	49.2364	958.838	0.9653	0.952446	0	416.352	2507.43
136.571	407.501	72.2987	607.519	0.955741	0.744375	0	490.232	2503
149.553	234.992	97.3825	472.916	0.970488	0.699039	0	804.539	2503.14
131.478	147.724	41.1099	293.352	0.958078	0.871186	0	210.277	2499.26
77.3125	326.023	64.9024	932.241	0.976893	0.91712	0	588.33	2491.11
97.1551	389.935	46.9743	1254.71	0.975779	0.747203	0	1274.64	2496.82
102.642	375.423	51.4877	1129.95	0.977054	0.745308	0	1366.23	2488.42
146.484	462.69	92.1455	1150.8	0.978455	0.760504	0	1319.27	2486.04
127.413	418.279	292.416	378.551	0.973725	0.980856	0	1430.38	2497.68
206.077	232.015	55.4972	599.971	0.970046	0.678401	0	346.942	2479.72
79.8191	354.561	59.122	927.262	0.982438	0.757265	0	636.674	2478.95
80.8046	328.847	45.6463	1096.13	0.970896	0.80247	0	440.809	2477.03
142.214	434.574	74.3071	391.92	0.958555	0.686222	0	389.914	2476.58
146.946	280.213	48.7684	411.152	0.956548	0.895069	0	273.196	2464.75
161.348	334.482	62.652	555.75	0.977376	0.936854	0	720.207	2465
166.419	179.454	39.357	444.953	0.973196	0.698604	0	845.919	2470.48
141.986	307.373	53.6724	459.869	0.961806	0.910739	0	310.912	2462.99
145.05	477.508	64.8384	916.514	0.966601	0.580515	0	1273.54	2468.34
354.992	708.394	112.563	377.797	0.945996	0.64908	0	772.496	2467.24
119.853	408.087	68.4228	626.632	0.96673	0.688359	0	410.295	2446.9
99.9073	386.143	58.0382	851.733	0.980615	0.866001	0	678.846	2446.91
104.558	160.447	26.3805	325.292	0.935818	0.775539	0	249.4	2448.79
85.8968	300.705	80.7089	747.252	0.974129	0.691294	0	577.61	2449.33
91.1469	334.438	90.1859	570.315	0.971609	0.679738	0	619.97	2446.2
98.0809	407.674	54.8977	652.966	0.965885	0.774613	0	518.257	2444.7
85.7293	315.497	51.9015	862.051	0.974448	0.879173	0	479.378	2442.95
58.763	202.098	36.2085	807.87	0.947013	0.665304	0	448.142	2441.23
134.497	277.223	47.9847	479.718	0.89444	0.546926	0	321.543	2437.93
186.953	454.462	56.9916	707.977	0.967585	0.81101	0	1253.15	2442.23
91.9431	300.32	47.4223	819.479	0.965197	0.936836	0	370.675	2433.44
111.507	341.834	49.8962	1227.64	0.971373	0.787565	0	1287.67	2429.37
97.3752	444.092	99.2963	1031.35	0.972958	0.842448	0	1502.7	2427.48
143.869	281.401	74.561	350.109	0.968331	0.615272	0	550.878	2430.16
110.635	240.229	52.8881	1345.3	0.955914	0.866617	0	749.551	2426.01
133.337	261.232	62.3127	296.629	0.964778	0.812865	0	284.548	2428.3
99.4865	228.874	50.7773	805.257	0.978836	0.63707	0	661.398	2409.26
107.771	369.294	47.4656	576.01	0.96442	0.828813	0	344.123	2405.53
162.826	338.25	117.413	345.356	0.918313	0.491126	0	426.731	2397.66
88.8402	342.123	53.8229	1136.23	0.976051	0.914553	0	1130.16	2403.48
182.849	423.273	102.083	298.625	0.972048	0.821629	0	467.85	2404.36
144.867	635.949	120.745	926.885	0.930973	0.688352	0	1175.84	2405.9
118.602	363.408	143.511	432.791	0.969975	0.773008	0	395.155	2399.44
85.8946	270.154	47.5995	1473.16	0.971102	0.775409	0	881.137	2395.47
5.51266	9.57358	5.48576	153.084	0.961217	0.67486	0	1701.1	2394.46
60.2972	93.5617	28.8083	409.484	0.949224	0.432332	0	1467.23	2395.7
96.1187	300.59	51.9065	746.037	0.978585	0.780276	0	532.585	2394.08
74.7519	215.643	65.7953	434.242	0.965569	0.795385	0	1525.26	2399.67
118.818	240.736	46.3535	985.765	0.976391	0.784853	0	1324.84	2390.77
118.626	392.72	53.6133	939.12	0.978261	0.7673	0	1275.68	2397.8
133.798	353.079	63.5992	1450.3	0.897959	0.745216	0	854.595	2397.36
128.881	509.635	86.7928	351.935	0.942675	0.810301	0	914.05	2397.19
118.951	178.945	53.1933	296.676	0.955556	0.590928	0	291.586	2391.16
87.42	179.326	44.0749	815.759	0.964589	0.756799	0	629.396	2387.65
114.276	424.028	49.4854	1237.81	0.938332	0.643575	0	837.636	2378.43
115.529	526.124	47.1883	1316.24	0.967397	0.725294	0	1163.21	2374.3
125.388	403.231	78.0837	393.454	0.977964	0.840588	0	497.183	2378.81
236.681	539.324	114.569	484.804	0.965753	0.878381	0	797.524	2373.87
143.065	422.921	69.712	527.653	0.974186	0.90964	0	945.27	2375.45
57.4269	308.223	41.9654	244.697	0.969072	0.880913	0	1548.68	2374.29
110.133	303.114	71.6557	516.05	0.967134	0.618173	0	364.424	2368.37
75.4385	377.117	46.3155	792.51	0.964119	0.873132	0	1496.86	2374.87
85.2578	182.701	27.974	947.448	0.950495	0.799152	0	644.92	2360.9
10.1435	21.835	7.84188	516.902	0.971943	0.806443	0	1640.43	2355.89
88.2857	482.385	70.3045	1149.47	0.97561	0.780845	0	905.137	2361.06
248.726	786.832	77.702	649.86	0.978474	0.87268	0	1257.99	2363.57
101.486	527.709	49.0631	1241.33	0.975662	0.708519	0	1128.89	2351.06
5.92543	13.6995	6.19588	118.83	0.876585	0.670007	0	1692.88	2329.73
211.244	519.829	68.6714	703.179	0.971734	0.864925	0	1316.94	2347.58
89.1037	403.694	46.789	1116.96	0.982255	0.765763	0	774.666	2338.1
54.7738	111.979	31.1314	800.317	0.905193	0.675106	0	1421.78	2344.48
133.84	643.644	128.584	498.029	0.969952	0.783469	0	867.263	2345.27
234.449	292.218	91.6655	416.713	0.97561	0.720067	0	476.995	2342.52
126.335	424.769	94.5113	970.385	0.973522	0.742461	0	927.171	2336.82
120.544	480.324	46.148	1326.48	0.975508	0.89762	0	1172.27	2331.02
101.652	414.213	43.7176	1376.07	0.976591	0.745689	0	1217.2	2335.71
145.282	515.547	61.3811	1130.39	0.977303	0.736835	0	1279.03	2334.34
114.336	597.032	112.933	452.94	0.963585	0.827868	0	969.916	2338.57
45	90.9553	26.1109	248.897	0.97498	0.77419	0	1471.4	2329.57
103.888	264.287	68.6139	266.132	0.965402	0.901722	0	612.207	2326.07
84.6607	208.779	47.7178	857.937	0.973789	0.897403	0	572.28	2323.3
211.46	329.454	92.6165	507.321	0.968872	0.931612	0	1078.47	2328.35
168.735	420.965	81.2537	333.485	0.961131	0.724137	0	1006.95	2328.88
168.3	577.816	65.1597	885.407	0.96822	0.565737	0	1118.32	2314.94
8.68773	26.7756	7.98718	189.036	0.890701	0.331239	0	1553.76	2322.08
67.8929	132.143	39.3635	727.426	0.953771	0.921898	0	1444.06	2311.89
72.5425	284.707	66.6913	418.502	0.970684	0.982775	0	451.076	2313.8
110.536	587.779	47.152	1156.89	0.975749	0.862387	0	844.411	2308.08
114.922	330.5	97.4772	955.798	0.967938	0.815864	0	1323.78	2309.83
188.904	393.285	78.1056	1090.39	0.97035	0.78908	0	1042.27	2308.32
77.1932	355.949	91.2285	310.916	0.967949	0.836042	0	483.8	2307.64
126.471	387.358	41.1625	1181.26	0.975152	0.765426	0	1256.18	2297.92
99.9985	427.044	49.2088	1285.61	0.968399	0.795409	0	1082.85	2296.88
111.522	440.331	54.8957	1052.86	0.975214	0.815634	0	961.845	2299.39
128.541	521.015	51.4645	1178.43	0.978852	0.748968	0	1213.38	2300.26
371.763	843.08	108.691	410.527	0.952727	0.861307	0	927.13	2305.14
38.3339	37.1063	23.4567	695.376	0.977675	0.91734	0	1520.78	2292.85
140.305	546.995	73.1488	566.853	0.97235	0.925914	0	769.236	2291.14
200.73	358.168	63.3517	802.124	0.976077	0.831352	0	1006.34	2289.65
158.574	457.125	54.7743	951.318	0.974359	0.916366	0	1295.89	2279.87
160.935	129.501	97.0576	957.837	0.971989	0.808437	0	555.849	2280.13
85.6499	307.648	43.2696	1023.94	0.970588	0.734595	0	1336.66	2262.3
90.2898	382.28	40.8548	1114.77	0.977584	0.729398	0	1085.47	2262.87
112.481	329.886	55.6092	714.318	0.928697	0.491127	0	1469.78	2258.73
110.213	428.017	61.2083	966.492	0.97668	0.610325	0	788.518	2258.27
160.55	387.198	85.3337	648.457	0.969758	0.773999	0	1374.79	2244.53
120.558	325.91	59.2804	749.471	0.966279	0.904942	0	461.729	2244.91
93.141	112.77	135.117	1191.23	0.976298	0.845368	0	549.597	2243.01
101.622	396.054	43.7354	905.697	0.973515	0.792021	0	1407.51	2237.22
105.099	398.921	65.8231	936.067	0.980152	0.83942	0	640.175	2232.19
108.773	307.953	97.2783	418.755	0.971942	0.893595	0	599.897	2233.26
99.536	377.79	41.0909	1037.98	0.975369	0.753844	0	1470.17	2218.66
84.9295	254.604	32.9295	1126.7	0.973323	0.75867	0	1100.75	2218.2
122.573	314.731	76.3301	608.419	0.975043	0.694704	0	715.411	2222.92
80.9824	309.382	50.3521	1142.68	0.97711	0.950692	0	804.808	2217.22
111.332	395.973	53.418	641.494	0.974968	0.850449	0	881.583	2204.63
164.439	486.753	53.304	655.859	0.976422	0.793756	0	1435.05	2207.85
124.904	381.61	51.4448	654.713	0.981199	0.636959	0	1340.65	2204.17
80.4241	260.353	50.8521	1013.57	0.979048	0.728912	0	592.075	2198.94
173.246	466.258	133.176	375.087	0.958416	0.803081	0	678.029	2205.16
89.8505	349.203	52.6914	1101.62	0.979688	0.825716	0	642.532	2185.83
82.6059	240.239	52.036	478.557	0.940239	0.744047	0	1549.93	2200.8
91.7909	400.999	39.9634	1210.21	0.974445	0.926274	0	1240.79	2184.73
114.111	409.884	69.1735	403.828	0.97293	0.968927	0	759.897	2190.14
124.357	374.333	72.6037	598.333	0.953333	0.814978	0	1181.03	2191.74
142.065	562.041	66.7264	471.409	0.94508	0.705174	0	1268.87	2174.42
93.9371	386.45	60.8782	678.186	0.973231	0.793825	0	789.904	2165.29
141.713	585.765	54.2165	995.824	0.955302	0.671302	0	1199.79	2164.24
155.248	519.877	47.9911	397.185	0.967603	0.800943	0	1439.79	2171.57
87.7429	321.091	63.4522	847.308	0.976888	0.622137	0	589.641	2159.71
124.538	331.241	75.946	837.315	0.97624	0.862241	0	930.368	2162.19
115.327	419.537	86.9856	475.762	0.961219	0.745016	0	739.238	2162.33
85.338	136.701	134.941	648.919	0.977154	0.971455	0	362.929	2150.81
100.107	401.05	74.1713	1065.62	0.952038	0.898637	0	1066.64	2153.99
104.522	365.113	63.1903	780.581	0.970452	0.655017	0	1371.5	2148.93
151.726	465.395	84.1851	427.077	0.975028	0.739181	0	975.185	2145.64
90.8152	450.99	40.8249	1080.24	0.971645	0.843899	0	1229.43	2144.88
86.7277	332.807	43.9407	953.273	0.976178	0.63879	0	1471.08	2141.6
105.731	473.529	52.7246	1287.6	0.97573	0.82477	0	1031.47	2134.48
106.402	531.492	89.8947	573.453	0.976147	0.76746	0	645.335	2144.73
111.03	512.659	84.5318	644.426	0.971757	0.990466	0	699.678	2137.8
89.3876	465.65	42.2457	1113.64	0.969118	0.903391	0	1181.5	2131.34
164.037	405.447	49.3425	526.515	0.980251	0.91948	0	1285.01	2136.51
188.603	383.557	87.4365	609.251	0.938596	0.984557	0	895.626	2118.26
136.413	594.648	70.0895	745.932	0.957714	0.643227	0	940.323	2125.34
99.7382	455.33	48.5236	1414.21	0.796971	0.510787	0	1067.01	2106.12
100.479	408.644	45.2925	1214.06	0.863188	0.393657	0	1099.44	2110.76
52.0537	56.4156	66.1425	619.066	0.981701	0.95412	0	495.806	2121.49
101.505	340.067	73.4957	1125.84	0.974627	0.894817	0	597.787	2112.29
173.98	489.57	93.7649	704.945	0.959746	0.528852	0	1122.97	2115.77
103.444	325.435	82.9859	882.746	0.974046	0.856851	0	1356.67	2115.66
146.447	373.364	84.5121	328.053	0.913525	0.975532	0	677.299	2119.87
153.972	511.766	74.859	543.8	0.97584	0.634747	0	1261.72	2107.95
110.635	433.964	48.1007	1250.79	0.980254	0.621652	0	1007.14	2097.28
101.095	567.652	57.2943	1008.02	0.969432	0.813455	0	1224.46	2112.8
102.626	380.041	55.9291	764.55	0.9734	0.974733	0	1463.07	2102.88
63.1253	70.9557	48.8443	420.875	0.976514	0.568973	0	424.763	2111.24
102.913	382.265	45.6647	758.825	0.95553	0.628433	0	1429.71	2105.49
91.8234	288.346	55.8985	1011.4	0.974331	0.781236	0	719.979	2100.73
100.911	433.755	74.1142	632.622	0.908025	0.72531	0	641.116	2100.97
110.686	395.578	46.9918	1292.07	0.939394	0.583385	0	930.191	2089.99
85.98	377.787	50.3656	1312.78	0.961451	0.78746	0	959.064	2098.86
86.9177	505.334	40.797	1224.27	0.973868	0.881613	0	1193.51	2097.9
162.174	297.123	88.0899	480.297	0.900952	0.489869	0	573.13	2086.62
103.26	331.773	51.4766	757.83	0.966601	0.526581	0	1149.1	2086.7
114.113	427.78	97.646	718.624	0.944284	0.635996	0	1378.96	2088.37
85.1462	392.999	39.019	1021.09	0.972856	0.903099	0	1409.5	2075.34
86.8942	255.409	50.1002	1120.12	0.945727	0.77354	0	674.653	2069.95
139.803	420.355	62.7029	770.722	0.936652	0.726165	0	755.316	2084.9
102.278	472.792	54.8434	960.13	0.946764	0.630367	0	982.14	2075.93
111.203	556.572	93.3863	644.252	0.963323	0.654738	0	1042.24	2075.38
90.2253	344.05	39.1845	1001.58	0.974952	0.913657	0	1244.75	2072.31
82.845	215.648	45.9505	1393.84	0.969136	0.858603	0	632.345	2068.37
132.899	315.597	67.9082	655.433	0.971338	0.755872	0	1310.09	2071.42
121.169	450.385	53.3624	705.268	0.968889	0.901092	0	1109.94	2069.58
111.72	437.991	61.8952	744.491	0.970917	0.867583	0	1072.02	2061.63
113.49	373.084	52.5533	730.81	0.961089	0.737142	0	1441.9	2062.79
129.351	302.004	62.051	726.245	0.955542	0.532902	0	709.335	2047.05
83.4052	323.469	43.2484	1293.73	0.978976	0.818916	0	761.142	2048.65
119.091	172.977	78.5053	175.886	0.953815	0.625486	0	1659.77	2055.11
79.384	240.654	45.1013	345.689	0.969325	0.776372	0	1470.94	2051.44
77.2426	278.229	44.4704	827.629	0.972686	0.699138	0	1341.72	2050.94
117.486	303.432	65.9715	701.577	0.975146	0.792206	0	892.484	2052.32
70.732	283.366	39.6878	1198.4	0.975904	0.657851	0	1022.02	2038.9
95.2236	389.579	67.588	332.822	0.948247	0.617192	0	1390.09	2048.18
90.4335	380.259	47.1688	1285.38	0.975431	0.825936	0	938.792	2037.58
108.89	336.161	56.0775	842.481	0.976577	0.823928	0	802.989	2031
131.435	573.77	60.6215	779.022	0.976357	0.743635	0	987.258	2029.51
80.3477	256.871	56.5499	914.497	0.978355	0.769919	0	624.616	2021.68
100.014	375.301	47.7686	1065.49	0.984227	0.919439	0	869.389	2025.4
76.8561	317.153	57.4403	482.498	0.97534	0.731371	0	1350.65	2017.05
93.0239	306.357	37.2378	944.437	0.972071	0.84894	0	1130.55	2007.09
101.746	510.455	56.9365	384.666	0.959077	0.725137	0	1172.18	2009.25
103.676	402.4	61.0724	879.294	0.971211	0.90024	0	957.856	2003.26
107.863	339.604	72.0024	721.125	0.970896	0.608291	0	918.317	2001.73
36.4523	106.399	96.4213	624.789	0.975816	0.844171	0	442.558	2002.02
104.394	296.503	56.8647	962.388	0.976124	0.745982	0	785.681	1994.7
69.2564	221.719	55.2532	977.058	0.943602	0.61198	0	553.078	1989.34
84.5325	342.208	41.1621	1272.61	0.977734	0.886076	0	885.519	1987.24
83.0597	255.05	81.4177	498.511	0.903017	0.557185	0	522.301	1979.76
117.484	600.071	71.7155	564.472	0.963768	0.895518	0	1167.68	1979.85
94.7928	295.233	52.5288	1005.09	0.978091	0.79879	0	753.635	1972.02
94.4059	361.087	49.7025	1078.95	0.974706	0.694724	0	1125.37	1972.39
88.0419	446.507	62.6864	856.204	0.97518	0.825422	0	829.943	1967.1
50.006	151.095	28.994	461.059	0.97704	0.644406	0	1600.31	1952.91
59.4755	175.024	53.0009	744.695	0.982862	0.672029	0	497.898	1943.87
66.9272	214.461	37.9313	1192.08	0.973579	0.541215	0	558.322	1954.33
87.3653	352.18	54.7368	842.606	0.981496	0.979117	0	790.359	1952.08
131.203	481.742	61.4603	410.356	0.943152	0.786058	0	1198.44	1957.74
140.378	454.012	57.5005	755.559	0.954453	0.87081	0	1161.46	1949.07
36.5615	83.5451	20.377	1069.29	0.9747	0.879364	0	450.811	1950.11
54.7062	118.41	32.6555	349.197	0.972685	0.854222	0	1658.48	1942.99
135.16	450.234	61.2873	658.288	0.969231	0.548596	0	1103.24	1937.42
82.6489	271.134	47.2511	1064.62	0.9737	0.627141	0	748.386	1936.46
76.8062	254.002	43.1212	1014.56	0.980557	0.83381	0	623.778	1929.66
112.216	467.631	49.2169	625.014	0.967705	0.814786	0	1136.27	1936.14
31.1532	83.1633	16.5658	787.678	0.944976	0.816926	0	422.362	1933.17
109.647	285.163	65.2826	782.336	0.977916	0.811783	0	706.948	1926.09
98.2146	357.811	42.8205	979.077	0.973418	0.754375	0	1188.09	1928.62
89.7188	320.234	59.0824	726.017	0.97417	0.799974	0	842.198	1932.63
65.3575	220.597	40.3403	981.385	0.974372	0.770802	0	571.401	1918.22
24.5507	61.1304	19.2957	532.267	0.848708	0.468619	0	457.752	1916.85
22.0611	163.116	14.0421	130.032	0.967413	0.892536	0	1691.31	1923.99
144.564	236.985	56.2531	656.196	0.923654	0.461529	0	1201.49	1900.2
47.2086	77.4602	18.4903	823.858	0.96875	0.787587	0	1634.02	1906.29
85.2897	296.354	72.9131	948.57	0.980852	0.826837	0	734.648	1889.3
57.2296	142.712	29.4979	190.059	0.965287	0.773876	0	1666.79	1897.66
38.0853	93.0097	20.757	132.323	0.976793	0.822262	0	1708.75	1889.44
67.0526	117.491	37.2018	423.531	0.960467	0.736254	0	1176.84	1861.8
89.1868	313.458	96.0037	746.27	0.971996	0.746082	0	659.205	1857.21
95.1356	273.785	47.6534	363.274	0.965753	0.787874	0	1091.68	1854.04
69.7089	231.714	42.0308	1056.16	0.970729	0.736385	0	724.439	1849.31
74.1423	198.339	68.9958	595.273	0.920647	0.702114	0	1585.81	1846.92
66.2929	188.424	34.0152	279.088	0.97377	0.688935	0	1618.41	1848.36
72.4465	217.569	46.5519	975.756	0.964067	0.686945	0	681.744	1837.65
98.7286	231.032	65.0068	223.719	0.97037	0.971761	0	936.287	1836.28
54.2071	179.671	44.3314	678.052	0.967381	0.70497	0	772.063	1838.44
61.9857	211.823	29.3115	716.005	0.959928	0.633477	0	1519.21	1820
66.1715	311.022	32.0583	618.189	0.960089	0.63582	0	1559.24	1814.34
100.06	319.875	47.7056	647.128	0.972744	0.774691	0	1180.65	1808.19
64.3383	202.494	44.0405	803.237	0.974924	0.673581	0	718.095	1813.46
89.7866	350.98	123.474	438.627	0.937405	0.741808	0	1593.02	1812.71
103.723	275.562	49.2064	442.784	0.967919	0.778892	0	1132.21	1799.15
112.315	335.778	85.795	262.641	0.971399	0.890632	0	1030.63	1792.11
78.5773	213.547	58.1086	151.559	0.945652	0.858861	0	948.005	1792.1
108.735	342.677	48.5661	578.351	0.981102	0.763731	0	1216.99	1782.97
74.839	270.931	34.6997	760.274	0.965986	0.913863	0	1505.27	1778.69
85.3014	331.767	43.5278	242.517	0.969044	0.806254	0	1073.34	1786.27
22.0177	37.6919	16.9394	190.179	0.951923	0.611167	0	1670.93	1786.75
84.1665	315.296	43.4884	689.728	0.968886	0.667369	0	1109.57	1774.94
59.4694	248.115	27.819	534.383	0.972087	0.731303	0	1559.34	1772.62
120.08	415.209	83.8349	153.975	0.949891	0.881721	0	994.697	1781.22
44.1349	110.498	21.9197	146.619	0.977673	0.788214	0	1725.95	1769.99
113.307	292.196	57.3628	181.302	0.950728	0.722301	0	932.865	1767.26
26.8295	93.715	15.376	166.366	0.958537	0.784394	0	1765.27	1755.41
104.744	306.332	65.9822	286.08	0.979518	0.793682	0	1049.49	1748.87
37.9653	122.616	23.4515	327.088	0.941308	0.744993	0	1678.26	1748.36
58.416	204.751	53.7962	303.908	0.964513	0.763691	0	1644.37	1745.87
104.873	277.349	60.86	497.294	0.979086	0.647024	0	1291.23	1742.85
57.1709	168.29	39.1757	737.554	0.940767	0.587944	0	1527.72	1739.92
84.2729	335.304	50.7679	696.744	0.933603	0.585585	0	1217.66	1740.42
87.9077	298.277	54.5134	222.039	0.964401	0.910968	0	1096.37	1743.18
43.9946	173.28	23.8882	286.233	0.961839	0.714131	0	1707.15	1730.16
28.3382	76.8009	15.7067	166.842	0.975941	0.776695	0	1800.39	1728.1
27.6109	82.1303	19.0264	108.357	0.948247	0.498568	0	904.254	1735.1
82.9067	254.795	37.9046	775.871	0.978571	0.817541	0	1121.27	1717.94
88.8853	176.015	69.4129	347.784	0.926075	0.648362	0	1632.71	1719.95
33.3231	131.511	18.2762	276.955	0.924171	0.642412	0	1732.89	1713.91
106.84	336.093	52.3061	662.531	0.97506	0.59231	0	1263.23	1710.45
100.269	280.666	69.5935	452.209	0.968348	0.801568	0	1355.13	1714.37
62.6131	169.217	32.3244	991.779	0.972468	0.63498	0	1482.17	1702.49
66.0814	146.495	32.2248	769.332	0.955296	0.565117	0	1538.62	1712.75
32.1479	131.493	21.0465	368.224	0.955607	0.626959	0	1688.5	1703.19
80.1552	282.523	35.9149	903.02	0.978564	0.672859	0	1219.53	1694.78
31.3584	74.0817	65.4259	234.946	0.976596	0.817223	0	873.239	1698.74
29.303	124.197	20.6403	269.571	0.943629	0.817732	0	1755.89	1689.22
25.4775	83.7273	14.493	204.331	0.967512	0.834768	0	1792.89	1692.27
68.9121	136.858	31.4701	804.3	0.978646	0.862801	0	1547.99	1681.85
96.8866	189.609	55.0985	197.258	0.967276	0.694396	0	938.323	1688.92
47.662	97.7773	36.1976	439.329	0.952203	0.642179	0	1000.62	1685.43
36.2821	166.403	36.0642	282.527	0.915301	0.825018	0	1712.24	1685.43
41.4908	146.705	22.8678	406.475	0.897767	0.609249	0	1666.33	1683.82
97.8055	296.509	38.3448	497.306	0.973225	0.89164	0	1145.38	1672.73
97.0169	216.308	48.5316	343.233	0.964722	0.86545	0	1640.42	1679.69
67.627	180.281	42.9904	209.352	0.928358	0.592243	0	917.061	1671.88
41.5875	162.835	36.9202	324.852	0.95539	0.930733	0	1692.39	1671.45
38.2426	160.159	67.2684	242.597	0.935244	0.676581	0	1732.03	1657.54
79.8434	124.671	62.8021	475.853	0.9	0.520075	0	1031.15	1653.55
97.1075	212.876	43.9645	626.156	0.967811	0.721146	0	1478.91	1659.25
50.8291	142.285	33.1631	421.182	0.970616	0.807164	0	878.827	1653.97
143.203	239.928	59.3544	228.598	0.975148	0.84902	0	958.568	1656.24
77.8366	210.64	61.1107	262.142	0.91226	0.609106	0	914.266	1651.3
37.4118	138.133	25.0346	337.06	0.967526	0.590693	0	1762.97	1631.2
104.087	283.554	54.5926	1020.65	0.968985	0.840865	0	1224.87	1631.45
95.3802	150.301	36.7822	271.194	0.96374	0.592965	0	1540.46	1633.92
77.7319	110.828	140.886	679.2	0.960526	0.571989	0	1410.41	1625.96
64.3594	188.585	40.7313	258.008	0.960147	0.517976	0	1714.74	1614.62
107.185	216.898	62.9608	375.812	0.971164	0.735062	0	952.898	1624.54
103.633	462.683	52.9822	732.329	0.926829	0.614139	0	1197.27	1618.77
72.7468	188.038	73.5769	248.505	0.969731	0.864175	0	862.489	1620.5
60.6585	89.9189	38.0854	675.4	0.957099	0.440281	0	980.558	1608.11
136.574	193.91	65.4401	333.109	0.948247	0.512237	0	1490.52	1622.79
59.079	186.011	35.3145	495.897	0.958756	0.73016	0	892.757	1607.78
89.9673	178.908	42.2374	659.028	0.961366	0.817733	0	1436.02	1605.47
57.8566	201.18	37.1653	520.516	0.896688	0.666731	0	1663.45	1604
61.217	232.884	112.261	431.034	0.972896	0.736023	0	1530.14	1607.39
121.307	331.858	45.1361	888.993	0.910492	0.588697	0	1144	1592.86
86.9395	418.909	47.2757	928.283	0.97234	0.70308	0	1177	1597.66
74.5729	232.588	45.5917	998.372	0.97035	0.855194	0	1470.37	1595.26
50.3763	189.794	71.6131	650.984	0.969216	0.63944	0	1567.96	1600.83
27.0301	59.341	14.1677	124.67	0.982931	0.704902	0	1832.52	1589.13
39.8498	50.0248	94.4512	432.334	0.96346	0.548105	0	690.54	1597.67
105.52	488.879	57.4788	547.02	0.923922	0.929377	0	1227.02	1593.16
87.449	206.463	47.692	520.837	0.966184	0.817398	0	1019.71	1584.88
48.6352	197.281	24.9142	509.997	0.972816	0.699554	0	1696.08	1577.28
41.6606	108.653	20.0629	206.341	0.97893	0.776389	0	1775.16	1588.34
67.4382	278.857	46.4673	727.142	0.970196	0.761539	0	1611.41	1585.5
54.689	55.1208	56.1186	405.192	0.965443	0.792799	0	1096.08	1592.75
61.3638	221.64	32.0497	762.095	0.971542	0.729355	0	1651.36	1574.82
85.4587	146.798	62.4457	389.875	0.968711	0.789864	0	1375.86	1584.74
45.8518	213.181	22.1583	413.958	0.91988	0.778579	0	1738.49	1559.95
81.2378	295.533	781.351	505.346	0.9425	0.465837	0	1567.99	1563.79
62.9924	197.296	77.3108	393.276	0.973684	0.742412	0	903.033	1568.93
103.022	326.223	125.248	504.331	0.963996	0.49328	0	1544.45	1558.87
75.4804	300.116	39.4037	944.787	0.977519	0.806281	0	1207.65	1561.58
121.374	315.297	87.5997	876.9	0.96164	0.689618	0	1460.29	1564.13
76.8765	331.215	119.518	552.857	0.965921	0.732015	0	1600.37	1555.79
101.545	367.436	118.78	786.886	0.884793	0.504499	0	1482.16	1537.02
96.9979	297.528	46.5877	754.756	0.849956	0.846784	0	1326.35	1549.38
44.869	181.36	24.0713	326.886	0.981941	0.796371	0	1798.37	1547.01
77.0547	247.557	46.5533	633.414	0.975843	0.839301	0	1042.26	1541.69
114.826	456.475	229.85	482.341	0.971279	0.889193	0	1510.18	1544.69
117.2	325.933	64.4546	688.113	0.96068	0.737975	0	1136.61	1546.41
99.5258	383.094	50.6042	927.594	0.970215	0.906733	0	1440.63	1537.37
24.2442	110.044	14.7481	206.899	0.975472	0.732025	0	1856.49	1538.71
194.917	311.439	171.768	716.332	0.937803	0.621435	0	1357.13	1537.06
88.7506	346.053	57.5	444.24	0.974654	0.743706	0	1002.72	1536.8
189.138	355.716	140.135	653.699	0.959657	0.874419	0	1393.07	1538.23
102.696	264.828	42.7615	886.1	0.971201	0.858249	0	1095.81	1534.37
60.8366	274.866	44.2119	611.623	0.929835	0.827063	0	1695.17	1529.24
65.2128	285.251	60.9359	675.922	0.971671	0.759533	0	1655.77	1529.9
64.9842	312.75	40.3643	725.802	0.954008	0.850916	0	1619.77	1522.94
78.2973	315.853	109.119	706.612	0.942006	0.593531	0	1581.32	1510.71
161.771	292.171	65.0856	470.567	0.958498	0.619302	0	1188.14	1524.98
106.959	331.597	158.621	523.888	0.933277	0.748363	0	1544.04	1516.22
104.691	247.992	80.0658	851.852	0.9748	0.513882	0	1316.58	1520.37
130.066	231.807	66.9251	740.728	0.976435	0.906751	0	892.951	1513.7
43.9971	215.205	21.774	450.967	0.92881	0.442902	0	1803.62	1503.5
92.6042	283.617	81.9399	877.276	0.915858	0.579554	0	1501.98	1511.22
147.346	436.196	68.6488	294.227	0.958541	0.770369	0	1134.76	1515.26
125.035	372.359	73.6154	773.994	0.966216	0.690657	0	1417.77	1507.24
157.243	138.913	50.3805	283.604	0.973734	0.840989	0	850.12	1508.07
68.6347	252.475	87.3691	181.51	0.963702	0.633128	0	967.64	1511.16
53.7668	148.564	52.4008	998.353	0.971214	0.689049	0	1713.19	1507.22
42.4189	62.0151	32.7868	598.775	0.965392	0.749689	0	628.804	1504.6
106.579	289.804	69.8856	596.889	0.976077	0.883324	0	1025.89	1502.93
38.0483	186.533	20.21	409.97	0.97437	0.570516	0	1887.12	1494.32
87.7502	314.943	35.5694	985.362	0.962931	0.589044	0	1453.26	1495.79
118.195	233.51	56.1482	625.248	0.981702	0.725407	0	1170.95	1490.55
44.1035	92.4824	18.0939	222.124	0.970482	0.805896	0	1937.21	1484.25
109.585	332.048	84.0474	1174.46	0.967953	0.771001	0	1341.82	1485.2
116.547	282.335	98.303	913.702	0.905306	0.720593	0	1371.46	1482.94
121.006	298.907	55.9824	880.743	0.9748	0.878494	0	1518.89	1489.41
45.7612	229.252	22.7218	514.353	0.971794	0.492587	0	1779.11	1479.89
98.3965	230.211	115.242	889.085	0.97876	0.907137	0	936.577	1482.17
71.4559	251.755	38.6548	358.34	0.931818	0.7163	0	1669.79	1487.39
93.1192	288.133	56.2483	433.533	0.969762	0.773356	0	985.143	1484.95
110.514	389.633	65.5907	490.302	0.967437	0.71411	0	1209.92	1489.29
78.4197	310.688	46.6798	812.303	0.962217	0.784128	0	1552.66	1482.9
111.408	357.901	62.4201	646.611	0.974416	0.894398	0	1255.62	1484.17
188.6	280.849	72.8745	357.531	0.956522	0.89194	0	1287.65	1486.37
82.1581	289.638	40.6807	736.451	0.957414	0.720057	0	1605.56	1476.44
114.202	205.799	57.1902	951.575	0.976526	0.925557	0	1120.13	1476.81
125	370.156	96.1259	727.859	0.963768	0.756466	0	1315.35	1483.23
87.071	120.778	240.506	274.598	0.949438	0.649743	0	873.438	1478.47
159.963	567.322	122.908	474.511	0.965625	0.595649	0	1437.06	1476.07
98.103	152.029	62.5914	210.992	0.965517	0.749608	0	792.906	1461.32
87.9362	399.636	52.5014	950.57	0.952257	0.74192	0	1226.07	1464.2
53.7123	272.004	34.3112	440.032	0.914673	0.75669	0	1697.31	1463.89
126.533	350.362	67.4512	837.248	0.960865	0.624705	0	1285.34	1456.56
84.827	316.022	40.2314	1138.52	0.980371	0.956605	0	1392.95	1452.74
33.3152	59.3906	105.773	224.749	0.955598	0.936243	0	602.718	1454.49
47.7506	236.445	25.4381	501.626	0.950237	0.847189	0	1738.02	1456.9
53.573	245.842	26.7405	573.381	0.929192	0.467226	0	1764.67	1439.23
49.137	200.78	24.0847	407.528	0.967213	0.744428	0	1835.53	1458.36
291.893	303.597	151.864	491.728	0.957698	0.839595	0	1487.96	1455.59
69.9519	292.441	33.8981	768.161	0.961183	0.731471	0	1570.39	1452.54
142.858	409.61	104.882	813.969	0.967268	0.706866	0	1431.4	1445.17
173.48	308.428	78.7561	796.388	0.96648	0.820961	0	1157.18	1452.37
54.4791	276.973	25.229	597.527	0.963408	0.769838	0	1896.11	1441.59
146.238	246.476	125.333	355.051	0.970909	0.681128	0	1023.57	1442.23
85.1706	302.228	46.1559	1255.38	0.968794	0.704904	0	1195.8	1442.35
43.8177	209.921	24.0378	463.334	0.949842	0.727436	0	1945.93	1442.2
91.4215	323.736	54.0233	1209.69	0.942125	0.811902	0	1258.59	1443.17
37.6518	76.7299	32.0915	186.752	0.953191	0.943208	0	723.891	1452.54
93.3447	285.314	57.7917	503.995	0.975719	0.776616	0	983.641	1440.73
137.872	308.814	79.2719	458.818	0.964789	0.833793	0	1090.2	1444.65
73.5542	94.8782	46.3805	327.881	0.969618	0.762555	0	860.952	1438.44
45.2935	114.366	60.4565	199.908	0.955017	0.753546	0	688.136	1438.81
94.9715	335.679	41.4049	960.411	0.964751	0.661191	0	1533.1	1424.71
70.2017	336.275	34.5705	538.556	0.963315	0.81614	0	1688.14	1427.25
44.1556	177.177	27.8197	545.543	0.956522	0.4997	0	1810.71	1433.38
61.404	383.731	27.9912	558.154	0.890564	0.51887	0	1594.92	1424.49
145.185	302.234	83.9491	498.304	0.970588	0.772905	0	1120.09	1430.65
106.808	308.454	130.185	591.781	0.958231	0.80349	0	1057.64	1428.02
108.699	422.196	91.5175	709.676	0.960396	0.670688	0	1230.79	1430.65
108.472	93.4145	54.1923	306.698	0.970103	0.720408	0	755.827	1423.08
147.823	164.462	245.217	782.484	0.970833	0.710391	0	936.139	1420.5
93.4585	200.658	61.2449	511.471	0.966026	0.72345	0	887.854	1415.59
64.1144	243.948	52.8777	1296.89	0.968733	0.554017	0	1617.34	1403.63
68.3652	160.765	55.0017	209.591	0.95515	0.740449	0	727.136	1419.16
86.344	132.012	51.0086	410.163	0.982416	0.86142	0	665.791	1410.36
94.501	344.308	38.907	1034.55	0.963316	0.563419	0	1394.81	1413.22
177.677	408.323	129.442	532.323	0.971542	0.816891	0	1316.03	1404.92
58.2487	283.912	36.2579	447.24	0.872542	0.67178	0	1656.42	1407.32
135.671	318.837	57.2047	736.24	0.962857	0.819261	0	1146.68	1419.21
78.7979	241.547	30.3098	645.75	0.956452	0.586996	0	1944.6	1404.68
106.552	339.432	63.2602	914.644	0.929921	0.6067	0	1173.19	1408.46
104.216	216.258	52.1348	637.979	0.972994	0.750857	0	700.62	1404.92
85.6233	300.414	46.7118	1070.37	0.977146	0.876284	0	1265.49	1406.82
84.1679	315.317	59.5016	823.012	0.965128	0.591249	0	1082.31	1403.62
77.8826	304.181	45.1022	1024.15	0.909941	0.581364	0	1211.71	1393.94
95.2211	303.722	38.6968	955.759	0.96837	0.820542	0	1457.33	1396.03
52.8581	145.46	43.6299	1110.59	0.94564	0.485436	0	1836.12	1403.15
57.0464	284.55	32.63	518.501	0.885348	0.509585	0	1903.36	1385.44
79.4336	238.604	84.0287	549.15	0.953552	0.80099	0	985.502	1400.78
99.4719	294.67	88.6827	554.084	0.940529	0.678728	0	1043.3	1399.84
81.8121	264.543	59.8121	829.747	0.97238	0.694336	0	1016.12	1392.86
79.0719	260.949	38.9574	1160.9	0.967568	0.961333	0	1112.33	1394.34
90.2994	384.62	48.1487	906.757	0.912545	0.417887	0	1372.38	1387.77
70.4664	396.611	33.0399	866.333	0.954327	0.572236	0	1520.41	1387.98
61.0125	265.852	32.6855	546.905	0.972594	0.64691	0	1700.11	1385.62
66.7272	344.784	37.6017	579.51	0.905182	0.544031	0	1673.05	1385.33
102	237.242	80.7991	606.494	0.942329	0.482004	0	900.692	1390.78
77.3725	140.015	69.674	275.447	0.965699	0.638453	0	772.816	1389.12
110.634	129.883	125.22	673.152	0.971698	0.713834	0	956.693	1393.74
78.2713	280.367	69.9879	907.665	0.937381	0.755407	0	1063.15	1378.49
67.2107	197.774	60.4559	663.104	0.942238	0.725648	0	863.813	1380.74
87.8153	146.853	66.8953	477.018	0.96766	0.580367	0	727.704	1380.79
89.2627	385.247	56.7069	922.415	0.904587	0.526924	0	1334	1356.54
86.7698	261.81	115.598	1023.94	0.973699	0.900261	0	1167.4	1369.16
95.5385	302.031	65.0837	800.129	0.965593	0.704128	0	927.719	1368.01
12.308	20.6422	32.7654	183.214	0.967047	0.828432	0	626.739	1371.21
53.5034	377.988	26.7561	700.778	0.974257	0.876265	0	1806.35	1368.31
81.2631	274.912	42.8153	777.75	0.947099	0.653434	0	1126.06	1363.78
104.386	134.529	89.3728	317.451	0.973172	0.840584	0	673.767	1362.5
101.009	303.242	46.8039	868.683	0.959711	0.888166	0	1288.14	1359.26
80.9325	260.661	50.2124	770.315	0.955311	0.748804	0	1090.91	1356.54
81.8268	296.369	101.576	816.192	0.919859	0.657037	0	981.796	1355.77
70.26	314.551	41.8339	602.263	0.960128	0.738701	0	1592.77	1358.06
110.72	180.204	56.3278	483.93	0.96635	0.832552	0	801.583	1354.62
101.353	285.573	89.8023	622.13	0.962547	0.81021	0	834.943	1355.9
51.5486	262.468	28.993	643.372	0.956412	0.665312	0	1850.24	1361.27
69.7103	315.336	33.8207	678.056	0.966097	0.597845	0	1977.98	1341.73
76.1072	146.518	106.713	505.409	0.9546	0.894374	0	750.488	1353.72
97.0245	432.374	49.3673	962.88	0.965675	0.79574	0	1364.48	1356.35
62.6293	317.13	33.8275	524.063	0.946258	0.604787	0	1505.79	1346.54
73.8547	234.717	40.2487	875.043	0.970615	0.650931	0	886.307	1342.89
64.2298	410.623	34.9143	375.336	0.924092	0.730844	0	1767.91	1358.12
83.9902	320.996	124.898	731.293	0.956147	0.845531	0	1023.93	1351.53
58.2456	340.038	29.9929	800.6	0.960273	0.870851	0	1891.63	1348.45
91.2259	289.986	47.6206	801.119	0.964072	0.637016	0	1198	1343.12
79.3631	248.057	47.79	785.335	0.958996	0.739282	0	1056.04	1338.24
67.1995	453.672	32.1584	748.053	0.964303	0.748323	0	1731.66	1342.08
77.0267	392.434	38.1854	861.442	0.964008	0.87952	0	1446.03	1338.37
76.7175	309.268	50.6697	946.611	0.910268	0.600852	0	1394.64	1343.12
40.0701	128.578	23.5952	391.664	0.968064	0.715657	0	2032.99	1332.06
134.329	166.545	181.667	259.539	0.918871	0.947016	0	708.384	1334.26
64.3905	375.083	29.8848	723.061	0.951628	0.651031	0	1931.82	1323.43
81.4288	250.539	65.246	982.254	0.96642	0.783349	0	929.397	1330.5
69.3543	351.396	39.0487	744.183	0.94837	0.502	0	1252.65	1326.96
68.9794	335.335	34.5098	814.681	0.965959	0.682848	0	1844.98	1325.84
80.1535	233.037	50.7586	985.385	0.94196	0.635835	0	962.744	1326.8
79.4398	326.385	35.9343	680.607	0.965826	0.522123	0	1228.71	1321.03
68.722	267.493	47.4878	486.011	0.957187	0.67269	0	1663.58	1326.99
291.461	162.189	155.141	238.843	0.962312	0.716279	0	775.225	1327.15
77.7785	247.207	78.2576	907.289	0.939116	0.523159	0	862.955	1314.86
80.9809	283.088	60.6813	738.977	0.953716	0.686878	0	1403.48	1307.98
52.1841	192.333	55.3516	1041.28	0.965517	0.686968	0	1573.67	1319.92
92.6646	220.21	78.8125	932.913	0.969697	0.939591	0	1013.71	1314.57
74.7016	170.352	30.8714	1188.72	0.966892	0.713226	0	1129.8	1319.67
88.1823	287.691	55.2987	689.168	0.836274	0.578971	0	1305.43	1311.37
96.0834	207.428	94.6506	475.9	0.952336	0.858958	0	821.083	1316.83
73.6553	108.024	142.522	199.601	0.971429	0.720475	0	660.758	1319.08
84.1523	253.35	80.1905	743.176	0.965476	0.754557	0	1084.79	1310.9
76.2059	291.857	52.894	723.973	0.903731	0.461694	0	1264.65	1300.53
59.7016	360.993	30.1273	767.677	0.952169	0.614181	0	1746.87	1302.84
82.8733	423.11	37.5268	566.583	0.895042	0.62122	0	1791.69	1296.44
64.7641	365.122	32.418	718.886	0.905512	0.699103	0	1889.28	1302.15
76.2137	314.187	53.9316	620.489	0.961074	0.649933	0	1650.55	1307.46
132.183	126.974	72.5018	830.679	0.964614	0.654492	0	741.406	1303.2
215.703	339.836	93.2289	668.663	0.956091	0.727626	0	1189.07	1298.78
72.5197	211.018	49.2049	1114.82	0.954663	0.601853	0	921.103	1298.23
79.9327	173.701	99.6891	528.96	0.971842	0.74809	0	797.38	1293.53
77.6385	217.762	41.3899	1265.64	0.956522	0.588995	0	971.342	1284.26
74.7815	353.69	36.9614	693.456	0.888076	0.399582	0	1453.62	1281.88
71.8984	395.61	47.7143	655.344	0.961087	0.854015	0	1597.09	1291.11
63.7865	273.661	41.7033	769.018	0.922772	0.631625	0	1423.04	1270.28
70.5917	124.404	128.108	210.285	0.973602	0.878629	0	681.745	1293.79
75.4007	80.614	154.309	445.954	0.963043	0.812996	0	622.149	1291.48
128.24	206.639	114.79	247.045	0.953819	0.811156	0	706.216	1293.22
64.7837	340.596	40.7464	490.262	0.948893	0.813068	0	1676.35	1280.05
71.8171	194.185	75.9294	927.716	0.966546	0.63731	0	850.794	1280.06
73.3935	287.826	36.0442	770.278	0.962411	0.633867	0	1108.23	1280.45
123.867	243.733	58.3879	661.924	0.943015	0.55095	0	1018.72	1287.98
73.9293	284.175	40.4583	763.052	0.964395	0.828846	0	1150.46	1275.07
82.1779	396.312	44.1203	671.538	0.968947	0.793727	0	1557.73	1272.77
95.8382	408.31	45.5072	782.022	0.969216	0.714507	0	1951.91	1276.64
75.2713	302.661	40.9374	879.554	0.97643	0.67948	0	1503.22	1267.62
72.4239	398.16	39.514	774.8	0.974813	0.853988	0	1725.52	1270.86
72.2238	156.699	41.6811	1001.14	0.928367	0.712494	0	910.989	1265.74
71.5253	367.665	33.3737	654.276	0.947079	0.547573	0	2038.64	1259.63
86.0682	277.835	43.1051	894.894	0.964883	0.618103	0	1203.55	1258.85
46.0919	264.289	27.5809	583.735	0.925604	0.982444	0	1861.14	1260.48
72.7934	152.844	103.891	267.112	0.961846	0.636293	0	746.339	1266.71
56.7086	287.348	41.2735	679.201	0.960249	0.80778	0	1283.24	1266.75
76.88	402.4	39.4121	729.044	0.965153	0.789751	0	1630.27	1251.82
65.076	331.184	32.9985	838.78	0.847938	0.498337	0	1750.17	1258.6
77.9212	158.284	99.7515	380.303	0.967742	0.603665	0	696.692	1261.75
123.091	265.877	421.361	375.345	0.90742	0.593168	0	793.555	1258.89
78.5389	386.161	44.505	621.655	0.890667	0.430226	0	1906.35	1261.71
45.8901	206.56	30.0951	466.638	0.940358	0.771938	0	1774.89	1250.15
165.91	262.396	80.7102	459.053	0.972222	0.878867	0	1023.6	1257.02
72.4562	186.557	56.2209	867.307	0.965116	0.939271	0	1118.63	1248.84
82.9635	217.816	83.7722	825.312	0.965492	0.605612	0	838.74	1248.11
105.15	180.902	83.2451	768.916	0.951638	0.500085	0	884.962	1237.02
68.887	326.762	36.1838	841.748	0.865635	0.609823	0	1170.28	1241.99
60.737	295.422	40.5542	727.334	0.964989	0.711997	0	1369.67	1231.03
74.3481	374.895	49.6123	630.431	0.932862	0.486526	0	1700.53	1222.4
65.9964	446.264	28.0698	706.575	0.942102	0.642901	0	1913.47	1237.28
59.152	143.127	60.003	441.786	0.945402	0.628598	0	704.977	1230.86
67.8361	195.402	99.3651	784.334	0.972428	0.885913	0	777.519	1231.36
64.3913	227.246	38.9971	824.085	0.96311	0.60301	0	924.857	1230.35
120.66	147.548	44.2075	433.259	0.966574	0.719572	0	997.066	1233.39
66.1424	284.912	43.3852	822.745	0.952579	0.801806	0	1272.41	1232.18
108.65	376.583	74.0416	298.132	0.952643	0.565569	0	1601.8	1229.72
62.4612	298.702	41.0962	303.041	0.965476	0.914307	0	1813.36	1231.21
119.142	189.283	106.724	432.846	0.962647	0.797782	0	736.428	1226.6
62.0793	285.265	40.6285	586.675	0.960031	0.863607	0	1419.56	1215.37
53.8264	323.211	27.0117	671.182	0.975344	0.779295	0	1962.78	1216.53
71.1043	149.686	93.1543	872.669	0.928019	0.859803	0	816.899	1220.69
61.9376	266.535	36.2026	756.306	0.954645	0.829171	0	1237.18	1216.48
66.1075	272.42	49.3452	601.644	0.974268	0.727612	0	1329.44	1221.32
84.4739	535.645	44.5885	504.103	0.970927	0.767882	0	2008.31	1215.9
68.9619	245.97	39.0604	1023.12	0.953037	0.408358	0	1140.09	1221.44
74.3586	324.459	42.6205	729.163	0.946875	0.901385	0	1481.78	1221.44
129.116	244.177	98.4598	814.476	0.976178	0.854663	0	858.571	1208.24
160.746	252.071	115.021	582.914	0.889764	0.515597	0	1067.83	1223.65
81.3703	509.769	39.3287	755.225	0.964072	0.824759	0	1858.11	1205.98
87.0367	332.874	39.8445	440.407	0.952742	0.445091	0	1768.17	1216.63
80.4494	314.588	45.9366	713.789	0.925957	0.521816	0	1644.16	1204.53
92.1929	437.163	81.1347	475.666	0.975633	0.628061	0	1583.82	1204.63
79.3059	522.915	33.996	697.519	0.925564	0.703478	0	1902.31	1202.18
88.612	579.663	50.3639	285.342	0.934685	0.580483	0	1828.41	1211.82
59.3451	279.047	31.4272	508.37	0.961466	0.731141	0	2085.87	1206.36
83.1897	182.044	87.3082	811.309	0.971038	0.655901	0	751.086	1201.35
64.7023	243.618	37.866	901.225	0.962981	0.540587	0	1170.15	1198.6
76.7145	257.79	44.4478	917.48	0.962343	0.685919	0	1028.71	1199.81
74.2529	254.107	55.2529	744.614	0.966501	0.733432	0	1274.52	1201.05
78.3263	236.386	44.3216	910.671	0.956892	0.668258	0	1096.85	1193.95
58.5389	158.595	217.736	870.458	0.951381	0.747661	0	913.599	1197.27
73.6196	255.062	50.1494	894.176	0.890394	0.569769	0	1009.65	1191.92
65.3401	247.855	39.6061	880.375	0.968332	0.845023	0	977.755	1188.54
66.5679	230.533	39.8516	933.168	0.916835	0.698635	0	1048.36	1178.94
69.4477	295.645	38.8485	1102.83	0.964143	0.767279	0	1490.52	1190.22
107.236	199.153	62.1265	1006.64	0.974107	0.931006	0	796.147	1186.66
64.8327	253.944	48.3405	721.445	0.93823	0.762996	0	1372.6	1177.36
61.6958	238.829	54.4198	573.872	0.941079	0.755654	0	1213.21	1181.12
87.7215	471.112	39.3612	623.335	0.95355	0.93739	0	1786.09	1183.01
72.2526	188.93	58.551	676.241	0.938922	0.639622	0	1250.99	1182.95
78.9264	437.076	40.7408	797.683	0.931474	0.733372	0	1756.39	1176.52
70.8233	339.539	40.3301	783.015	0.913366	0.482602	0	1678.04	1171.68
75.795	280.993	41.4934	657.969	0.957924	0.689078	0	1136.1	1178.36
64.6733	336.467	31.099	566.052	0.941525	0.769466	0	2111.72	1171.67
77.7578	264.93	56.4644	715.531	0.928036	0.42964	0	1456.17	1162.65
72.8569	489.758	33.9926	825.54	0.967599	0.938553	0	1892.57	1159.67
73.3881	270.424	49.6296	862.421	0.97509	0.840597	0	1304.65	1160.35
69.6418	143.254	23.6003	266.985	0.948197	0.61702	0	2156.08	1157.79
75.0676	157.879	84.2704	1056.08	0.948162	0.522736	0	761.899	1172.45
52.1073	338.038	29.3389	478.912	0.92068	0.879575	0	1998.2	1153.63
61.1842	278.359	52.4927	319.75	0.937879	0.626039	0	1731.94	1166.26
82.7496	448.584	47.4819	697.24	0.926681	0.597658	0	1619.66	1154.91
67.1712	360.119	40.4748	817.039	0.967244	0.951599	0	1844.74	1157.4
52.5275	339.398	27.8521	559.249	0.964198	0.870834	0	1954.91	1157.3
59.751	252.681	40.0569	800.434	0.959889	0.586789	0	998.723	1154.76
54.9707	339.504	34.4546	391.744	0.897946	0.857923	0	2083.89	1144.58
60.4639	174.1	34.6364	627.897	0.95509	0.75911	0	957.088	1159.64
71.8885	319.694	45.6117	863.117	0.954998	0.651338	0	1665.89	1140.47
76.7824	428.514	42.206	914.4	0.974898	0.717896	0	1581.07	1142.88
86.2444	201.538	52.4414	851.83	0.955357	0.641284	0	749.336	1143.41
62.2892	248.259	47.4656	824.581	0.969799	0.751029	0	1232.53	1140.01
72.3294	327.46	56.1457	649.888	0.9674	0.820994	0	1402.43	1145.86
73.0276	198.239	37.9582	987.891	0.945783	0.684535	0	828.324	1135.11
70.4553	354.95	47.8219	709.447	0.922179	0.520957	0	1534.67	1127.88
81.7157	400.267	44.6912	702.797	0.949444	0.617271	0	1782.61	1138.53
76.8496	305.212	59.518	808.537	0.923657	0.526045	0	1374.17	1124.39
74.0197	395.226	47.9741	729.761	0.919213	0.790376	0	1811.87	1126.34
62.8546	339.778	36.4504	557.148	0.946819	0.755295	0	2119.66	1138.58
60.075	252.527	50.5913	583.135	0.971825	0.830798	0	1051.32	1128.26
63.8618	293.461	41.2971	679.239	0.885373	0.603816	0	1090.14	1132.69
59.7088	181.837	44.2998	809.414	0.955298	0.798624	0	943.676	1138.05
74.9804	191.875	44.313	882.991	0.957845	0.853899	0	719.531	1129.85
83.9536	379.293	48.1005	640.233	0.9176	0.594182	0	1745.11	1123.21
56.4789	434.637	36.9672	475.53	0.942563	0.482481	0	1936.64	1121.21
79.583	176.094	47.7588	985.157	0.940986	0.546162	0	797.032	1116.67
62.4454	299.68	56.1784	633.778	0.91755	0.575058	0	1296.87	1128.01
40.7613	97.1007	17.5373	181.775	0.968237	0.962962	0	2183.65	1126.21
70.4459	333.3	44.8883	504.319	0.900936	0.605584	0	1856.41	1125.32
47.3441	389.247	27.1218	512.018	0.958495	0.673311	0	1974.69	1115.5
72.4513	362.44	42.645	753.275	0.977625	0.667363	0	1440.42	1113.9
86.4797	413.333	65.749	673.59	0.93563	0.370086	0	1630.17	1122.32
62.5592	234.057	50.691	836.631	0.902957	0.544251	0	1343.54	1112.04
61.5025	307.035	40.0532	462.908	0.820649	0.383649	0	1918.3	1104.87
50.9643	241.184	45.0875	584.63	0.935768	0.72599	0	990.754	1119.13
56.9447	219.92	40.3333	914.07	0.93552	0.560904	0	939.683	1099.59
68.7656	315.405	47.8259	649.549	0.950761	0.841274	0	1489.05	1106.89
61.5427	245.13	43.9032	678.672	0.954429	0.596933	0	1267.23	1109.47
64.6984	406.813	39.74	444.605	0.949194	0.744049	0	1891.89	1104.01
82.3438	408.821	36.7955	389.452	0.96962	0.702522	0	2108.44	1104.44
81.1176	167.091	76.5354	944.128	0.966281	0.833719	0	764.231	1107.19
58.4953	271.418	53.4827	862.382	0.952096	0.604304	0	1322.62	1107.53
109.754	279.013	52.117	665.704	0.963994	0.710603	0	1413.89	1085.58
87.2697	359.75	51.5131	599.55	0.955888	0.906693	0	1703.98	1088.73
52.6434	140.726	39.1912	621.882	0.97124	0.649233	0	718.172	1096.56
66.5646	158.092	42.2	815.21	0.964719	0.846406	0	838.266	1092.81
73.1364	339.829	60.8968	359.061	0.940658	0.716047	0	2031.67	1094.97
72.742	349.962	63.6202	606.664	0.877551	0.699992	0	1623.03	1095.67
70.9494	335.117	44.4907	597.852	0.856547	0.76732	0	1764.67	1092.94
67.8371	264.962	78.1264	602.141	0.976461	0.836805	0	1590.38	1090.19
66.8324	316.883	48.8165	743.324	0.963939	0.653007	0	1539.1	1089.07
74.9478	361.29	54.8858	605.253	0.963645	0.813794	0	1650.74	1080.23
88.1652	335.806	45.2783	639.864	0.965338	0.728121	0	1805.65	1093.19
55.3486	217.009	38.9412	837.297	0.957418	0.640967	0	912.862	1084.53
75.668	234.991	51.7453	733.127	0.954722	0.659618	0	1235.16	1086.49
52.0778	267.427	36.1855	503.804	0.962171	0.700075	0	1961.68	1083.08
57.1151	255.076	34.7453	870.931	0.914834	0.766533	0	1304.52	1074.59
54.4857	247.994	34.2371	754.976	0.917031	0.766875	0	1080.57	1080.33
62.1603	308.589	32.0155	596.97	0.943554	0.778415	0	1839.72	1079.21
64.9259	237.875	46.439	824.365	0.930268	0.736027	0	1033.52	1072.83
55.9873	231.994	38.3751	802.942	0.970408	0.890309	0	1117.55	1073.42
67.1226	264.652	45.5967	795.589	0.960022	0.784058	0	1260.05	1069.52
63.4255	292.736	37.9453	513.144	0.966272	0.633438	0	1874	1071.93
68.907	301.484	64.3114	666.597	0.960656	0.648366	0	1369.57	1076.02
73.7962	320.111	57.1847	658.793	0.925344	0.74456	0	1510.32	1073.15
57.7941	269.09	30.627	724.284	0.959239	0.578552	0	2141.25	1070.66
130.524	169.019	264.126	1663.76	0.966234	0.60937	0	779.685	1082.87
78.4016	113.046	25.7801	271.703	0.973137	0.977132	0	2184.02	1067.45
54.7113	184.541	68.7121	614.796	0.953364	0.679356	0	742.243	1063.92
73.5504	346.522	41.4353	692.216	0.965278	0.728125	0	1790.96	1077.65
56.4688	251.859	41.2344	880.08	0.967761	0.702332	0	1334.5	1052.28
68.5186	383.943	38.3365	775.998	0.941133	0.439136	0	1756.8	1062.07
69.6145	276.646	43.9639	514.383	0.926339	0.618469	0	1897.28	1066.89
63.5641	315.545	43.1586	428.183	0.891617	0.80464	0	1919.77	1060.97
77.0624	474.689	38.8502	604.474	0.945279	0.854389	0	2109.22	1057.8
66.1074	375.567	59.7151	751.054	0.964085	0.791194	0	1550.16	1051.31
59.6496	331.385	33.7752	557.218	0.954527	0.692545	0	1963.64	1045.81
68.1182	242.602	59.1743	742.125	0.96604	0.72454	0	1148.35	1048.94
58.8185	315.417	38.4224	479.086	0.939394	0.961573	0	1772.06	1033.67
58.8176	318.801	33.4396	574.881	0.951648	0.713669	0	2069.92	1046.89
64.3188	288.818	49.3952	793.947	0.890183	0.451575	0	1396.15	1037.39
66.4675	329.568	37.1706	762.626	0.901543	0.858837	0	1707.26	1041.05
57.9882	319.475	37.565	491.06	0.973802	0.910796	0	1849.69	1041.7
55.3441	231.891	44.8453	610.33	0.967665	0.792064	0	1091.43	1047.56
72.5591	303.538	41.1485	788.226	0.944206	0.903989	0	1222.13	1045.58
68.2941	320.734	60.1044	716.244	0.96533	0.748078	0	1674.87	1044.52
60.3721	465.214	38.7563	461.533	0.964738	0.66424	0	1805.75	1040.32
76.1684	333.101	56.3212	693.723	0.926771	0.621362	0	1650.73	1040.09
67.8236	355.052	46.553	534.862	0.970132	0.733679	0	2009.59	1028.04
63.7874	223.167	51.277	599.871	0.965594	0.842634	0	749.977	1035.33
56.0613	183.907	55.0876	528.337	0.949977	0.456458	0	823.012	1009.85
70.8872	206.544	56.7071	795.582	0.958573	0.644118	0	1035.35	1035.1
63.7959	282.451	53.7886	860.672	0.955276	0.737127	0	1246.63	1027.59
63.2903	225.584	43.0185	824.835	0.975928	0.651776	0	787.424	1015.47
61.7813	217.448	62.6024	786.585	0.971615	0.738819	0	915.305	1021.03
73.4412	262.259	64.5294	733.077	0.840804	0.407046	0	1271.26	1025.2
62.9681	240.055	63.3444	626.204	0.933376	0.9161	0	1299.96	1026.75
64.579	296.393	42.0285	512.614	0.969499	0.755576	0	1931.5	1023.71
64.3821	308.678	34.7839	595.403	0.934723	0.774781	0	2058.06	1011.18
79.5427	295.133	66.4278	620.685	0.891661	0.403383	0	1530.03	1014.24
63.2824	346.251	36.2669	532.93	0.965344	0.865087	0	1890.14	1014.57
69.0677	219.411	56.6175	723.663	0.956364	0.664514	0	1158.1	1016.95
64.7497	208.935	51.1211	701.139	0.977318	0.772266	0	1072.79	1016.92
66.7806	316.168	53.7469	661.471	0.950211	0.560201	0	1457.5	1014.3
63.2557	219.601	84.9544	900.543	0.924634	0.951324	0	1345.83	1001.7
53.6328	205.272	45.9012	690.678	0.961489	0.781202	0	1124.63	1013.25
63.8582	332.696	48.4583	503.547	0.965146	0.982528	0	1724.15	1006.15
83.9031	357.437	60.461	526.305	0.929942	0.574786	0	1669.95	1011.88
81.3256	323.261	63.6585	388.206	0.933941	0.627444	0	2134.11	1009.32
67.4592	328.724	42.7764	580.887	0.896093	0.613571	0	2101.34	998.459
52.8264	189.022	37.3521	906.868	0.946759	0.637525	0	1965.35	1012.1
82.3348	319.264	58.6635	536.529	0.910594	0.539776	0	1815.29	992.577
60.0323	229.605	64.8868	725.266	0.94402	0.639574	0	1224.13	997.358
56.3521	200.042	42.6342	784.186	0.966224	0.681177	0	1044.89	994.538
76.8824	374.562	53.5724	648.675	0.939394	0.745967	0	1632.89	990.834
70.6512	265.321	59.3179	665.136	0.949946	0.463301	0	959.471	995.361
78.475	432.333	82.89	254.832	0.875912	0.538482	0	1770.4	998.851
58.7568	270.811	47.5227	897.192	0.961398	0.741893	0	1297.55	992.254
60.1947	215.329	63.5247	775.113	0.968373	0.661478	0	1184.26	983.502
62.1736	189.357	80.1592	529.013	0.947189	0.669669	0	883.92	987.305
61.5175	201.265	59.8802	707.794	0.948692	0.729388	0	1073.94	989.547
63.3182	275.636	58.465	701.122	0.94702	0.799454	0	1254.04	992.639
58.6639	330.867	40.2826	516.848	0.963614	0.835817	0	1687.38	980.424
74.5071	380.533	41.7718	652.734	0.960358	0.743622	0	1867.21	972.032
53.5244	179.178	42.2222	837.985	0.926829	0.697704	0	1105.47	980.973
54.0647	192.39	47.5	786.86	0.952842	0.846502	0	1130.56	978.393
64.0024	357.524	47.7701	716.833	0.96989	0.695517	0	1529.88	969.286
65.2359	387.553	40.2804	600.294	0.967539	0.886358	0	2017.31	970.065
69.9802	301.433	64.9621	558.448	0.963492	0.851173	0	1562.83	978.465
70.0894	362.691	42.2241	599.385	0.962258	0.68262	0	1788.32	962.352
61.0413	264.544	54.5349	876.16	0.964778	0.6609	0	1276.97	973.034
64.557	215.371	57.7409	925.994	0.952532	0.86862	0	927.965	958.567
62.4112	186.005	95.4548	560.315	0.914286	0.862022	0	846.03	967.4
74.3145	392.044	63.0966	479.608	0.935484	0.46735	0	1902.19	965.719
78.0174	316.343	50.2275	652.304	0.96706	0.864314	0	1931.38	959.999
56.1038	238.903	33.8038	920.102	0.952722	0.632463	0	1317.04	957.034
57.2916	264.299	44.9659	730.388	0.973193	0.756192	0	1245.31	960.575
67.1682	298.726	48.47	873.776	0.970207	0.807287	0	1379.27	964.144
58.4636	172.58	44.4121	584.45	0.894349	0.603803	0	784.867	952.248
57.2486	164.345	55.7822	685.285	0.956623	0.69387	0	813.343	954.808
58.8143	213.729	50.1353	774.894	0.946346	0.679182	0	1052.89	947.484
66.3535	283.606	50.3495	789.936	0.963035	0.774458	0	1351.08	956.746
68.7623	384.472	79.2145	531.455	0.961491	0.625304	0	1497.78	958.55
55.1538	181.617	42.255	981.328	0.968571	0.826061	0	879.678	944.03
69.7471	308.809	46.5866	903.606	0.935185	0.747977	0	1458.03	944.467
56.693	293.58	39.4117	537.357	0.927221	0.608755	0	1598.08	948.509
57.1888	194.697	44.9502	841.031	0.963048	0.750149	0	1147.63	945.665
62.4938	328.321	57.49	435.519	0.968721	0.510718	0	1726.32	952.399
56.3252	204.69	60.9299	781.018	0.9507	0.594441	0	1192.7	947.725
73.5011	205.851	66.0151	742.094	0.897089	0.842068	0	979.502	943.616
65.2713	334.704	34.6953	636.298	0.95177	0.603218	0	1846.11	941.498
88.2531	299.845	59.7538	673.553	0.919497	0.755363	0	1417.47	940.964
42.9015	148.986	33.5821	697.672	0.978173	0.578261	0	750.484	915.617
53.9755	225.833	52.4418	754.72	0.939033	0.751782	0	1281.11	930.581
58.6327	240.748	46.8673	813.553	0.965883	0.808309	0	1388.65	929.835
70.7891	407.234	45.24	628.908	0.96447	0.667301	0	1958.81	919.441
59.4939	332.989	30.8723	610.02	0.968927	0.801342	0	2001.93	923.701
54.9592	201.055	48.6476	858.049	0.957812	0.865523	0	1329.18	931.769
52.6559	341.155	33.1446	620.617	0.950828	0.52471	0	2090.4	928.802
70.6165	336.217	50.008	635.447	0.942723	0.657019	0	1526.4	931.458
65.3297	266.701	50.3482	614.436	0.860743	0.832837	0	1699.56	928.574
46.9722	169.2	62.3158	443.974	0.962025	0.823824	0	846.23	928.047
63.4139	215.904	56.7362	659.658	0.944842	0.501923	0	1254.72	918.109
61.7132	280.694	46.9364	497.383	0.89321	0.588789	0	1667.54	923.886
49.6118	185.845	47.443	820.243	0.952779	0.634975	0	1220.4	911.847
73.1431	302.435	42.8759	584.713	0.973154	0.807614	0	1920.01	920.842
72.2985	210.967	61.3221	696.329	0.96533	0.821747	0	1003.02	922.945
65.5595	318.769	58.6686	629.742	0.932172	0.679897	0	1497.1	915.55
62.5339	219.378	72.1343	812.533	0.963908	0.783064	0	945.697	917.993
87.0235	379.724	68.5225	441.045	0.894921	0.654414	0	1875.73	920.152
59.9002	255.195	54.4789	427.785	0.931818	0.467876	0	1548.12	921.136
55.1729	264.923	39.5743	525.596	0.960062	0.889872	0	1608.47	910.317
55.4611	227.223	71.1691	538.696	0.944828	0.503333	0	1180.93	914.175
58.4864	201.955	68.2282	758.929	0.972603	0.884128	0	1358.06	914.729
62.7606	260.112	44.8098	590.78	0.973369	0.777482	0	1642.23	915.084
53.2085	193.079	65.2706	585.348	0.93328	0.391541	0	893.419	905.323
54.6712	217.558	40.3979	815.622	0.969164	0.754066	0	1036.85	894.793
50.7129	216.438	52.8314	707.063	0.9293	0.646031	0	1311.93	910.38
73.9351	341.585	55.4137	533.028	0.951308	0.703725	0	1798.69	902.417
65.4308	259.65	50.2862	815.183	0.829508	0.539479	0	1433.7	903.116
67.5039	314.041	47.1651	622.967	0.954484	0.658424	0	1845.32	900.332
71.804	307.148	45.0767	624.094	0.926696	0.630801	0	1718.15	906.083
70.9134	317.091	50.9289	534.1	0.953913	0.727168	0	1750.3	904.805
64.0974	361.321	39.0731	594.835	0.944065	0.774316	0	1892.62	893.968
61.6806	183.128	56.2345	691.596	0.911381	0.559306	0	989.225	899.966
16.0422	47.8009	11.8938	232.089	0.950761	0.40975	0	720.941	881.739
66.1052	306.565	57.9862	456.863	0.949212	0.899543	0	1556.82	897.511
61.7399	216.827	64.5315	794.625	0.968375	0.715941	0	1411.65	895.627
57.2905	313.532	40.3965	528.306	0.964961	0.746792	0	1523.03	891.489
64.4555	245.12	43.2369	1214.45	0.967089	0.701406	0	2092.33	901.871
62.2008	247.819	30.836	798.052	0.83674	0.835072	0	2122.55	878.479
56.5704	195.425	40.9874	816.289	0.958644	0.46338	0	906.309	882.531
65.335	282.775	51.3804	576.616	0.971395	0.876638	0	1695.54	895.361
45.0539	167.067	38.2114	721.94	0.974762	0.92509	0	820.788	885.379
44.939	157.058	39.484	807.047	0.943379	0.782768	0	1083.2	891.42
65.2714	278.17	84.5162	440.618	0.958982	0.87666	0	1469.21	892.755
60.4269	230.561	47.7211	885.143	0.955441	0.9204	0	967.372	883.734
52.8523	219.559	45.2413	694.25	0.96412	0.587453	0	1237.07	882.229
62.8702	319.163	38.7892	558.524	0.874334	0.749177	0	1930.48	886.834
62.946	324.511	37.5135	649.371	0.972727	0.910587	0	2012.43	878.476
73.3156	272.882	78.5867	418.72	0.914634	0.801531	0	1297.23	890.804
65.0913	246.721	71.9289	724.811	0.955046	0.708246	0	1358	882.44
51.2811	269.628	75.498	717.787	0.943897	0.65553	0	1392.57	876.883
63.8942	226.631	95.2462	677.484	0.94683	0.861585	0	1495.1	886.957
73.9441	331.617	61.4359	422.131	0.946114	0.791836	0	1648.43	883.507
56.9846	221.139	40.3315	964.665	0.957806	0.794387	0	937.895	879.536
56.6829	172.579	54.8103	833.449	0.968478	0.808845	0	1114.59	875.151
67.0212	270.157	54.7547	736.183	0.952038	0.83544	0	1270.75	868.432
53.8541	339.238	44.965	527.683	0.977186	0.73618	0	1591.31	875.787
54.5616	262.343	31.2115	728.13	0.979255	0.750087	0	2061.38	861.366
59.576	223.708	54.4106	862.221	0.97048	0.846867	0	1320.84	871.502
59.6362	161.823	90.1145	524.764	0.950413	0.816179	0	867.036	873.93
58.007	266.434	55.4684	662.364	0.964046	0.670981	0	1196.76	866.04
72.2584	307.212	52.4964	468.525	0.96092	0.96832	0	1717.51	872.311
51.5984	246.057	46.0665	556.891	0.927952	0.676734	0	1445.99	860.382
63.0844	339.467	37.1329	509.18	0.836609	0.499215	0	1755.68	866.874
66.375	366.873	37.9521	746.16	0.97599	0.82364	0	1953.94	860.019
62.8656	400.546	41.3626	537.648	0.96414	0.736896	0	1675.12	860.342
56.7492	256.164	33.0661	542.299	0.954155	0.752918	0	1627.79	867.416
72.4239	417.574	42.796	568.372	0.909561	0.575175	0	1838.4	855.134
52.2777	294.98	57.9574	470.504	0.979574	0.686291	0	1494.48	845.855
74.9129	414.755	46.0715	606.326	0.944381	0.484745	0	1918.2	851.049
62.5775	226.764	62.989	785.008	0.963317	0.75345	0	983.121	849.991
48.9711	174.461	57.0744	683.441	0.908348	0.70477	0	841.286	838.566
64.1531	198.063	58.4027	817.57	0.973232	0.928196	0	784.715	847.728
53.9051	192.101	66.6131	657.971	0.960729	0.931993	0	1145.9	856.856
68.2994	360.646	42.3762	660.172	0.963425	0.876903	0	1876.12	851.961
43.7292	221.099	31.4922	528.68	0.929227	0.479707	0	1553.94	852.7
43.9728	208.197	31.9888	521.706	0.906542	0.78567	0	1576.86	847.62
52.7183	235.833	49.2567	435.733	0.938453	0.501556	0	1529.81	838.576
59.9189	218.778	49.5317	952.801	0.959941	0.704201	0	936.662	844.033
63.7358	167.436	62.673	569.31	0.931641	0.737675	0	879.836	849.181
64.1893	239.449	59.3627	642.073	0.935162	0.595858	0	1358.14	845.012
58.0633	260.96	36.8096	618.559	0.913295	0.861268	0	1643.31	836.118
56.8262	204.12	62.5252	746.011	0.953754	0.630382	0	1037.55	842.282
58.7478	182.41	76.1266	626.388	0.909388	0.452366	0	1219.82	837.453
56.9062	277.126	41.1979	706.379	0.945419	0.525751	0	1386.81	846.543
69.676	335.662	39.4684	821.432	0.943329	0.868229	0	1996.08	840.575
57.0753	217.753	39.6165	495.445	0.961749	0.609888	0	1611.07	840.399
57.879	246.053	50.3742	772.699	0.836581	0.627125	0	1325.97	838.114
53.1535	186.309	57.2467	761.91	0.956015	0.578115	0	1089.4	840.211
64.9753	370.241	44.3274	610.826	0.940465	0.490471	0	1791.37	832.406
60.2585	173.54	46.6512	648.671	0.953349	0.760728	0	902.696	836.046
63.9729	208.107	52.1717	779.264	0.951835	0.757867	0	1280.07	830.005
47.8968	127.131	49.1569	780.612	0.934526	0.748572	0	1132.37	820.537
59.8324	187.332	73.947	718.729	0.934589	0.667961	0	1182.06	833.919
80.2511	414.355	61.7016	531.889	0.961648	0.883576	0	1820.01	827.633
49.9298	323.543	45.6989	500.091	0.960899	0.80975	0	1450.96	827.863
63.3725	296.394	44.9596	581.591	0.968783	0.623472	0	1684.98	817.825
59.9264	356.096	33.9532	671.527	0.939753	0.616125	0	1912.67	811.708
75.9506	376.509	94.0105	319.027	0.950213	0.934911	0	1592.76	821.696
75.5631	315.869	42.1084	789.339	0.902218	0.538087	0	2011.21	814.076
67.1121	145.588	23.3392	550.674	0.972743	0.610453	0	756.605	808.748
63.7107	347.401	37.4625	631.981	0.952849	0.808723	0	1953.22	812.206
54.4099	196.168	56.0145	797.609	0.941268	0.846051	0	1001.69	804.01
70.4199	281.393	42.2864	664.227	0.943978	0.959467	0	1765.97	821.827
78.525	388.752	67.5708	308.863	0.864865	0.791766	0	2078.41	820.343
63.4241	195.942	83.8376	594.789	0.932679	0.668841	0	954.413	805.997
71.4533	346.816	42.617	743.931	0.972921	0.67459	0	2047.03	807.613
58.3458	193.242	74.6356	550.502	0.895273	0.669995	0	799.853	813.442
70.543	312.433	55.5244	551.413	0.930736	0.569678	0	1737.35	811.663
55.5442	231.073	39.0315	423.856	0.941311	0.726525	0	1383.44	801.147
46.8015	182.035	35.1269	482.328	0.928994	0.942648	0	1424.82	798.564
64.8194	285.62	100.384	475.635	0.925395	0.689288	0	1472.32	806.591
65.845	222.655	36.3539	666.029	0.959171	0.639149	0	2129.61	802.082
52.3468	295.854	43.7	770.57	0.937129	0.519395	0	1330.66	814.067
61.1545	187.089	71.7443	728.38	0.866868	0.799223	0	1046.15	807.493
57.4309	190.664	43.1668	798.292	0.972133	0.580145	0	1078.95	796.867
67.0324	194.956	71.9122	672.999	0.909722	0.853869	0	1173.09	806.733
66.562	300.237	57.6324	547.21	0.971429	0.743003	0	1566.05	801.101
56.0286	232.681	45.0908	425.323	0.937008	0.418885	0	1350.92	806.955
54.5408	283.106	38.8197	616.94	0.944149	0.850544	0	1710.95	795.795
87.5146	413.622	65.7775	549.377	0.953447	0.623882	0	2098.28	798.852
55.2333	185.149	43.2216	779.054	0.910209	0.654726	0	908.932	795.401
49.0483	203.872	46.8003	662.507	0.932868	0.636564	0	1209.87	786.399
51.5737	173.067	49.7397	733.912	0.933659	0.655859	0	820.675	787.123
55.0168	242.005	43.9688	815.145	0.896858	0.78044	0	1273.05	793.775
54.9571	202.581	49.939	847.095	0.975155	0.797853	0	862.306	782.272
60.0889	319.938	70.3948	479.012	0.952494	0.698808	0	1608.72	795.741
74.3742	381.237	69.9111	363	0.922633	0.845349	0	1651.43	795.252
62.7877	313.405	76.2377	561.866	0.870458	0.552229	0	1302.3	797.423
76.0217	311.721	60.1477	543.502	0.945328	0.759087	0	1794.61	787.066
76.8317	380.316	46.4414	705.21	0.891717	0.634781	0	1873.05	783.023
53.9514	228.283	69.1418	675.086	0.965753	0.82866	0	1243.69	786.645
78.8023	268.227	44.9295	816.998	0.945666	0.689545	0	2012.48	775.733
68.9169	300.32	40.8171	734.004	0.963004	0.82593	0	2071.24	773.701
45.0773	207.336	40.9	433.027	0.94886	0.747032	0	1307.73	770.878
64.1742	288.03	39.726	658.789	0.983051	0.829473	0	1747.44	777.529
58.2298	186.499	65.5922	625.087	0.910549	0.57227	0	1110.74	779.735
60.0127	175.37	54.1113	778.871	0.96434	0.718213	0	1165.09	769.012
72.903	346.465	58.9616	418.629	0.963845	0.641746	0	1471.72	778.1
64.0449	301.281	40.0608	720.39	0.972431	0.771955	0	1681.68	753.395
75.4002	293.272	60.3173	536.34	0.967351	0.739377	0	1639.26	762.452
85.5591	407.677	51.8928	745.047	0.966784	0.923417	0	1973.85	759.317
49.8758	279.539	39.6217	454.789	0.970319	0.726076	0	1357.68	759.542
70.2238	314.507	58.9357	445.2	0.874327	0.597281	0	1579.28	751.312
81.9496	355.205	59.2378	528.04	0.972485	0.879195	0	1608.01	764.098
34.5939	125.65	26.8668	724.314	0.970836	0.676414	0	796.367	745.161
47.6691	238.59	39.3828	510.869	0.939943	0.684469	0	1424.76	758.634
66.857	289.979	40.2702	692.177	0.908602	0.829118	0	1720.48	759.867
56.2059	221.189	53.8371	842.825	0.959368	0.698878	0	1127.74	747.401
56.1776	194.971	66.3832	690.25	0.945126	0.598733	0	1089.1	749.411
55.9276	188.833	59.7775	798.61	0.967973	0.615709	0	1036.88	755.374
62.5608	273.029	55.0206	550.452	0.94187	0.755246	0	1529.34	753.003
67.544	252.191	38.4469	741.937	0.966851	0.700331	0	2039.79	752.703
56.8251	209.762	45.9957	835.854	0.872795	0.516015	0	894.521	742.769
52.8073	170.694	53.005	767.204	0.942097	0.506214	0	1238.12	759.618
51.0621	198.432	40.2417	443.013	0.909274	0.37345	0	1255.37	753.741
74.8209	348.687	51.6086	647.508	0.959939	0.727593	0	1842.99	742.496
48.3516	183.236	66.4479	476.641	0.960305	0.655209	0	1274.42	735.628
62.3229	291.055	52.0559	533.963	0.967123	0.777642	0	1454.96	741.549
67.7507	259.307	64.4836	681.839	0.95738	0.989193	0	1750.43	733.109
73.3522	248.545	60.5435	589.182	0.968829	0.752979	0	1554.87	733.882
79.2071	313.068	51.0255	719.837	0.967159	0.777105	0	1943.62	741.129
67.0156	274.731	34.2291	760.018	0.971147	0.731358	0	2088.63	725.683
57.4923	181.43	64.5088	772.13	0.94063	0.734577	0	847.113	726.269
47.925	221.862	57.9866	442.224	0.947051	0.671438	0	1307.36	728.69
50.2444	192.994	30.7232	843.765	0.968626	0.706849	0	959.221	728.742
81.883	314.309	73.3607	605.847	0.901087	0.648151	0	1643.03	732.541
76.851	391.438	50.0161	720.452	0.900116	0.602278	0	1794.06	715.182
70.0531	311.441	41.4139	730.168	0.937411	0.608166	0	1996.44	723.243
80.9647	350.717	55.7509	496.426	0.944908	0.779432	0	1613.83	735.491
68.1356	201.732	78.9605	689.613	0.955259	0.97068	0	1066.95	722.023
60.9477	206.01	76.8415	588.477	0.944842	0.569739	0	1169.34	730.352
54.525	190.563	43.9826	516.624	0.911434	0.698916	0	1235.9	726.05
49.6062	166.773	60.3211	841.094	0.949118	0.637018	0	913.337	712.033
58.3618	186.767	51.9214	906.839	0.967294	0.669409	0	1022.57	725.495
71.1464	270.597	56.3798	586.859	0.940469	0.617941	0	1515.18	719.363
62.4219	320.748	49.071	583.699	0.931238	0.525469	0	1703.19	704.891
79.6542	326.849	51.3954	826.93	0.932808	0.740129	0	1916.5	705.588
51.5318	328.755	38.5395	565.406	0.941802	0.894253	0	1427.84	709.708
62.8116	184.429	50.6217	440.526	0.955452	0.815526	0	1204.36	704.26
69.6707	346.445	48.6134	751.577	0.941128	0.801525	0	1833.62	705.193
56.2134	196.112	58.5566	833.62	0.953657	0.803973	0	997.109	704.385
68.3139	302.84	47.0822	700.683	0.947154	0.820731	0	1662.99	705.01
57.831	199.048	49.5297	860.795	0.958626	0.539863	0	1085.88	686.382
74.8958	289.914	41.0938	590.841	0.907801	0.741316	0	2052.96	710.789
61.1313	311.625	51.8645	518.755	0.94699	0.624626	0	1455.44	691.299
111.197	272.05	70.4477	421.025	0.862816	0.757777	0	1618.05	710.746
64.2197	266.352	52.374	602.287	0.839545	0.469796	0	1637.96	685.719
50.3117	193.709	41.5689	419.14	0.960371	0.629731	0	1336.75	699.104
62.0238	175.029	71.6705	904.249	0.937584	0.535721	0	1042.41	679.966
56.0761	192.158	38.4025	517.151	0.938961	0.587336	0	1155.09	688.116
71.4724	321.805	54.0346	632.21	0.956615	0.728861	0	1550.75	682.687
76.5982	374.801	45.5421	757.286	0.975789	0.730801	0	1955.98	684.131
71.5739	237.766	60.2521	606.283	0.973985	0.852768	0	1592.48	693.353
76.7872	317.673	52.3202	708.636	0.945603	0.884187	0	1743.2	687.864
55.6737	264.464	36.4376	585.174	0.930955	0.63683	0	1506.74	693.69
41.3206	165.238	40.9086	431.536	0.947286	0.764181	0	1275	685.562
62	175.342	45.6602	863.282	0.95333	0.912077	0	956.715	681.37
41.7348	226.479	30.1141	491.97	0.969585	0.682034	0	1243.53	682.311
72.1141	385.057	42.6701	972.271	0.969495	0.798668	0	2001.12	677.901
73.7043	271.286	52.9617	675.61	0.948845	0.776719	0	2056.01	685.995
55.1175	219.015	42.0707	609.699	0.955313	0.478033	0	1482.54	659.612
73.0315	403.84	43.6955	726.645	0.967742	0.663832	0	1786.55	662.486
53.1336	202.953	70.8684	380.252	0.929069	0.629008	0	1303.87	666.802
54.0423	216.745	45.4791	795.201	0.97566	0.623725	0	1007.02	658.083
52.9124	219.575	49.3185	513.824	0.836962	0.631958	0	1386.76	673.032
67.2826	293.914	41.6994	625.864	0.934007	0.725658	0	1682.34	665.175
55.1202	254.533	37.0499	689.895	0.931061	0.771449	0	1907.62	659.391
69.7438	282.845	41.7581	749.544	0.964318	0.591264	0	1864.86	657.477
48.5023	217.107	52.4747	475.853	0.907475	0.755829	0	1341.68	662.417
61.5043	388.883	44.8081	745.682	0.965961	0.910862	0	1615.56	663.106
70.5675	337.328	36.4184	846.548	0.802406	0.536235	0	2024.29	651.563
60.0108	301.503	41.0127	649.798	0.926232	0.703505	0	1517.03	647.084
64.7723	209.223	61.0725	480.933	0.864557	0.920428	0	1206.48	663.584
54.0572	233.72	41.6651	513.597	0.930336	0.631877	0	1417.5	656.005
55.1792	165.266	39.9908	561.545	0.954054	0.456787	0	1103.02	658.936
56.1348	157.515	71.1916	535.894	0.952674	0.695358	0	1169.53	654.054
65.3628	298.619	92.1792	504.708	0.875969	0.944073	0	1456.24	662.037
71.1739	331.87	57.1123	542.412	0.897561	0.555904	0	1581.83	651.136
52.3004	168.252	64.7653	719.727	0.966977	0.777051	0	874.94	641.144
68.9735	154.684	63.3622	788.88	0.97313	0.76539	0	925.095	651.469
56.3953	202.51	64.0758	665.073	0.939198	0.620004	0	970.51	641.178
58.4564	186.189	60.7149	524.888	0.865421	0.616563	0	1130.29	647.667
60.6104	268.277	43.3317	730.01	0.967552	0.804714	0	1716.05	646.921
64.5866	317.072	47.2545	687.734	0.956737	0.75353	0	1814.77	647.292
57.9233	195.007	46.1877	453.873	0.894925	0.484178	0	1245	649.572
78.4891	368.604	62.5273	586.431	0.900164	0.636444	0	1838.37	647.245
68.2418	289.913	45.6046	640.189	0.894238	0.617647	0	1646.77	642.867
63.2424	261.665	67.1423	559.871	0.955014	0.730677	0	1448.19	628.666
53.6847	192.455	55.0821	536.132	0.935331	0.64706	0	1377.24	635.607
88.0432	329.014	67.0925	653.89	0.878199	0.774465	0	1756.31	633.058
52.427	276.048	52.0357	492.709	0.9648	0.751239	0	1316.67	632.907
58.1027	294.522	41.7901	572.976	0.944444	0.681391	0	1554.91	620.462
59.9391	345.703	42.8109	722.134	0.957354	0.960261	0	1607.23	629.954
60.7947	174.37	59.2765	574.637	0.930663	0.682745	0	1040.55	622.021
67.8416	159.089	75.582	509.336	0.92878	0.9445	0	1189.36	621.812
61.1652	175.074	69.4666	547.31	0.955921	0.711706	0	1256.24	623.961
59.8542	202.96	55.4298	463.558	0.93062	0.736166	0	1091.15	611.601
68.194	173.67	68.2556	521.89	0.94314	0.65336	0	1222.12	606.872
82.3718	347.292	45.1919	669.334	0.910355	0.882738	0	1895.33	622.523
61.776	160.202	57.7909	456.46	0.946748	0.720258	0	1143.04	607.356
69.3975	309.479	39.1931	616.889	0.962175	0.789655	0	1844.16	608.766
72.7559	377.843	48.4172	647.841	0.914579	0.646438	0	1650.67	618.489
87.1384	353.326	71.9159	602.643	0.888025	0.810974	0	1810.31	619.51
49.2838	173.322	79.2123	334.603	0.881882	0.553875	0	907.841	611.733
65.1423	281.01	51.8173	543.737	0.943785	0.849395	0	1414.17	606.666
77.6293	415.118	43.4723	831.748	0.970037	0.757956	0	1946.5	615.029
48.5866	247.894	50.5311	470.751	0.962783	0.846022	0	1347.45	609.26
65.517	281.182	47.22	757.612	0.970857	0.755429	0	1705.05	603.672
64.4911	394.738	39.3188	844.728	0.95923	0.71823	0	1921.78	608.773
56.2466	177.992	69.7453	630.14	0.958333	0.794094	0	945.198	595.978
87.567	301.914	56.3956	390.873	0.839483	0.566248	0	1991.24	610.125
70.2327	357.74	55.7017	714.664	0.957461	0.738965	0	1625.39	593.054
64.0446	313.267	35.2798	879.499	0.888253	0.683539	0	1767.66	594.387
60.0126	290.252	63.082	532.422	0.935055	0.664758	0	1308.72	594.846
60.7569	243.472	58.7556	488.026	0.969044	0.915288	0	1379.6	604.116
62.5972	165.375	88.1799	404.145	0.947541	0.767638	0	1014.66	594.556
67.0729	193.463	31.438	720.392	0.976445	0.883928	0	2018.47	595.567
62.3347	274.885	69.3901	479.131	0.945631	0.697474	0	1484.48	605.467
64.45	274.893	53.6561	573.648	0.956938	0.678393	0	1583.82	591.729
65.5867	428.714	39.2288	702.725	0.934732	0.617714	0	1892.6	584.784
72.8794	217.842	128.236	436.123	0.933371	0.563805	0	1279.77	580.423
55.0564	248.715	41.3469	551.776	0.940585	0.797688	0	1466.64	586.425
61.2355	232.197	41.0248	740.397	0.962227	0.810187	0	1658.91	575.996
67.0214	222.861	50.0435	526.215	0.953061	0.56937	0	1166.54	580.967
68.4087	220.955	110.544	559.863	0.961369	0.783842	0	1247.96	584.704
74.9413	331.253	41.4814	737.887	0.866029	0.848725	0	1968.04	580.413
63.2614	283.758	31.2684	859.041	0.905197	0.682371	0	1807.27	576.272
63.1089	445.833	38.0819	825.723	0.939873	0.78309	0	1920.44	578.231
51.217	211.888	54.0683	577.784	0.959766	0.772751	0	1342.5	577.452
66.6	303.192	79.013	497.036	0.956454	0.906158	0	1440.62	583.662
79.2525	296.93	67.4328	737.79	0.966401	0.718497	0	1741.99	575.032
66.2347	266.572	55.6746	525.474	0.937931	0.795142	0	1529.03	575.54
51.4832	253.331	32.1059	329.465	0.86	0.69267	0	1863.59	582.595
53.6427	131.969	81.9938	377.462	0.887876	0.487546	0	979.02	571.578
58.9817	208.179	86.2134	483.654	0.926061	0.629123	0	1375.21	572.529
57.7779	257.344	69.7595	505.996	0.865659	0.676995	0	1399.64	569.324
71.5347	423.009	36.326	796.061	0.965039	0.856001	0	1842.04	562
61.8236	238.654	61.2335	547.314	0.954208	0.778416	0	1109.24	569.319
57.2881	158.008	39.7622	610.553	0.968981	0.73242	0	1186.69	559.475
44.7537	137.182	65.3517	428.091	0.970991	0.605737	0	999.505	551.355
67.0766	295.132	69.0846	663.415	0.956326	0.788404	0	1431.18	554.967
62.6302	243.695	43.1373	724.573	0.947072	0.839151	0	1602.18	554.939
54.3443	148.436	89.5882	565.626	0.913867	0.740936	0	1130.6	552.826
44.3928	143.417	29.5713	671.407	0.961024	0.587465	0	895.101	563.155
69.301	291.734	38.7643	955.264	0.965354	0.817566	0	1943.92	556.21
53.8753	143.271	86.329	285.994	0.872695	0.574956	0	952.112	555.168
53.0734	146.209	91.6459	449.727	0.846341	0.474191	0	1029.47	538.773
53.0327	216.713	59.2038	539.535	0.950026	0.614959	0	1260.43	541.294
70.5252	290.998	41.1651	745.879	0.960725	0.77526	0	1787.31	554.145
71.6488	163.779	105.957	504.05	0.900498	0.553379	0	1077.2	555.24
63.4833	236.965	43.6202	596.971	0.953177	0.616484	0	1565.82	545.756
48.9906	157.051	35.787	507.685	0.96435	0.773161	0	920.043	545.21
70.9313	211.069	117.707	432.936	0.926887	0.720483	0	1324.52	557.019
62.9437	255.651	46.2368	649.285	0.94375	0.760872	0	1761.38	552.705
65.0899	186.796	30.2383	671.141	0.97752	0.837423	0	1995.64	544.483
67.5454	190.727	79.3969	611.673	0.950588	0.613161	0	1307.24	540.226
59.7414	255.59	41.5	743.804	0.962887	0.882797	0	1727.96	535.254
56.8854	221.166	36.626	735.375	0.963781	0.818336	0	1690.27	543.068
76.6712	404.339	39.1264	901.923	0.932494	0.903566	0	1817.76	539.523
61.8383	293.451	41.0131	657.954	0.956922	0.713593	0	1528.8	529.24
62.7167	241.245	79.2366	487.507	0.966203	0.711993	0	1342.7	533.352
72.6863	245.665	68.4338	621.524	0.859291	0.80004	0	1494.57	541.479
83.9502	343.948	50.7175	820.999	0.95301	0.759074	0	1871.28	528.36
55.2385	244.566	95.9528	473.65	0.89098	0.481832	0	1380.16	528.191
60.2099	246.923	36.4934	638.573	0.961407	0.783002	0	1636.33	525.049
62.7607	226.755	88.1005	648.607	0.925558	0.574731	0	1415.68	526.667
62.7419	180.955	35.2184	1302.35	0.963478	0.903064	0	1908.26	534.23
56.6093	185.343	62.086	564.289	0.932673	0.858482	0	1165.8	527.567
74.2709	269.523	46.6477	776.65	0.95155	0.729909	0	1931.43	531.939
51.333	154.567	48.6294	640.869	0.943842	0.809179	0	1204.74	518.809
55.5825	302.802	47.9973	584.054	0.888977	0.580273	0	1469.38	529.486
58.6147	146.64	50.9812	613.436	0.968621	0.799212	0	1076.51	528.357
62.1685	188.97	74.6518	595.716	0.860153	0.711128	0	1286.61	513.231
60.9232	136.182	78.7722	498.792	0.926531	0.701528	0	1135.77	511.01
70.0787	292.711	38.2125	676.757	0.961538	0.724751	0	1776.6	520.492
62.2295	187.179	81.7143	522.936	0.93913	0.568448	0	1243.36	505.635
69.1014	230.127	49.2415	613.402	0.974359	0.862883	0	1590.19	514.244
73.167	283.48	55.5706	584.254	0.95106	0.64796	0	1688.23	509.578
28.7794	121.283	30.1229	307.664	0.978055	0.790029	0	947.686	501.624
64.5185	196.34	79.837	438.044	0.908897	0.780832	0	1099.35	495.121
67.2761	289.517	125.156	542.893	0.920561	0.720517	0	1365.73	502.155
59.1398	350.255	79	572.092	0.959032	0.69339	0	1459.28	506.361
59.8846	205.451	42.8174	667.023	0.959683	0.648867	0	1497.33	483.879
60.0386	197.592	47.4664	524.564	0.978488	0.860063	0	1950.93	498.832
66.1397	307.743	34.4131	755.805	0.975362	0.89559	0	1892.33	502.648
65.1471	319.433	65.8304	601.453	0.968174	0.771397	0	1558.35	502.667
74.8861	320.641	39.2751	630.518	0.951264	0.946188	0	1917.54	502.571
71.9443	176.15	147.893	486.729	0.960981	0.573617	0	1172.38	499.213
60.6632	258.055	37.9794	756.199	0.960426	0.722816	0	1763.37	490.751
64.5974	221.295	96.4701	548.292	0.949673	0.863408	0	1424.71	488.329
60.5438	371.014	43.3937	639.527	0.967386	0.679766	0	1614.3	478.309
77.157	287.922	140.527	573.957	0.914923	0.487547	0	1347.47	488.792
51.6749	287.372	35.2085	675.854	0.933973	0.684747	0	1656.5	484.487
65.598	457.899	40.3447	798.392	0.973581	0.750753	0	1861.09	486.872
60.5252	277.103	61.6345	695.564	0.938301	0.754453	0	1542.38	477.685
55.7792	192.878	31.4695	692.422	0.970714	0.768741	0	1819.15	479.249
53.691	211.567	42.125	490.173	0.963072	0.705325	0	1384.96	472.961
61.6419	187.116	56.8724	522.842	0.967646	0.775271	0	1217.09	470.852
64.8613	268.041	66.6631	415.249	0.835843	0.389391	0	1586.19	463.309
56.3611	115.468	99.301	441.275	0.904703	0.656544	0	1169.55	471.027
69.7177	340.475	78.3512	495.042	0.855805	0.528624	0	1462.19	473.468
70.2554	298.582	53.7245	652.391	0.944162	0.577001	0	1563.59	465.272
64.5427	216.883	55.5223	614.687	0.962314	0.68734	0	1342.73	459.12
66.7072	232.813	43.8645	657.656	0.966867	0.677935	0	1715.73	464.66
61.6093	142.442	53.3221	627.518	0.970417	0.86889	0	1128.25	454.693
60.7808	171.249	95.6876	352.999	0.963731	0.812951	0	1270.9	460.913
80.5716	191.011	78.4113	450.993	0.94504	0.726698	0	1310.3	468.348
24.9484	57.3915	21.6684	185.484	0.954968	0.778088	0	997.046	461.349
60.0877	257.507	31.8769	717.671	0.91586	0.608105	0	1691.45	444.539
90.6476	244.248	47.7257	439.789	0.929204	0.801247	0	1907.54	465.821
87.626	525.891	57.269	632.743	0.761239	0.89297	0	1850.08	461.259
40.0533	142.416	30.4237	470.769	0.964391	0.716234	0	1071.12	444.496
80.0351	298.428	67.7521	572.783	0.870504	0.532086	0	1765.91	466.157
54.1284	198.609	43.9529	630.536	0.970076	0.832973	0	1441.14	446.634
76.014	438.661	41.0308	818.857	0.962264	0.550847	0	1893.01	457.147
64.7298	365.624	37.4333	615.046	0.957413	0.769876	0	1743.59	454.28
71.3233	296.515	51.2265	657.199	0.971163	0.951159	0	1643.21	438.936
62.8587	265.848	29.2745	703.447	0.933583	0.819387	0	1785.78	446.887
66.4082	323.422	41.3733	687.457	0.965362	0.855891	0	1818.92	433.215
63.2294	205.356	64.0738	473.658	0.889891	0.521685	0	1317.93	434.052
60.6906	252.414	66.6327	514.526	0.849359	0.691827	0	1494.82	441.47
75.8512	194.502	86.834	414.445	0.81858	0.389614	0	1257.48	428.198
69.9795	208.639	70.3801	510.76	0.886868	0.740971	0	1371.6	424.503
66.7133	407.852	29.922	887.096	0.950741	0.84007	0	1876.09	426.152
49.9259	138.854	72.336	387.512	0.888332	0.445681	0	1179.54	436.788
55.2085	168.47	46.0801	541.258	0.961832	0.927944	0	1406.75	428.119
56.1089	196.159	41.8641	625.285	0.948718	0.577385	0	1467.21	422.487
60.3307	254.138	36.1992	693.545	0.965385	0.826989	0	1763.03	425.629
52.1547	264.268	39.6783	523.618	0.916849	0.711417	0	1540.36	418.731
66.4738	294.386	48.8523	665.28	0.951684	0.901029	0	1605.53	428.568
45.0943	271.316	49.6066	374.484	0.884058	0.876376	0	1738.74	431.669
33.2167	104.585	23.4566	442.591	0.963138	0.711028	0	1111.96	406.8
71.2111	274.497	41.7004	521.458	0.971645	0.833666	0	1301.4	410.913
46.9326	145.579	34.6599	565.708	0.967542	0.851715	0	1183.48	395.434
47.7909	177.043	38.1594	599.908	0.971061	0.760926	0	1498.07	401.285
60.4367	223.794	39.49	629.843	0.956458	0.870585	0	1617.05	400.599
59.3893	146.07	56.4081	498.399	0.961977	0.775442	0	1336.51	400.689
67.7167	306.978	40.9328	686.568	0.976431	0.716593	0	1716.97	396.822
65.3163	255.957	41.1334	688.206	0.904927	0.527134	0	1790.76	387.692
67.8901	160.413	95.5873	314.591	0.876298	0.720082	0	1407.18	394.735
57.7944	278.467	44.5039	581.446	0.918951	0.427013	0	1650.87	386.437
51.7889	259.877	31.5553	619.301	0.78187	0.403144	0	1586.12	384.937
49.1862	168.868	30.7372	614.986	0.959654	0.922484	0	1442.64	379.673
48.1548	233.641	36.5707	669.853	0.955013	0.558046	0	1566.63	368.472
50.8248	238.609	37.0956	624.048	0.938278	0.568361	0	1534.2	363.73
59.8073	202.961	61.6746	489.594	0.913265	0.575345	0	1312.57	379.227
46.5356	237.54	34.8497	638.897	0.974648	0.635708	0	1673.66	372.23
59.2733	168.391	44.0254	522.561	0.935271	0.580334	0	1389.84	359.894
47.0511	193.524	47.3833	438.595	0.936888	0.732213	0	1478.62	363.421
56.3888	218.968	45.1005	572.929	0.947846	0.961113	0	1609.43	362.783
51.3605	205.895	40.538	631.616	0.963351	0.818883	0	1503.85	366.387
37.6189	153.653	25.9638	474.107	0.97764	0.749526	0	1257.56	348.365
60.2438	191.947	70.7534	435.418	0.960526	0.709316	0	1416.03	358.704
60.484	318.571	36.0946	692.691	0.968662	0.730147	0	1706.59	348.964
53.1042	198.409	33.5694	647.595	0.980125	0.946555	0	1318.22	338.598
62.924	225.697	63.9493	438.683	0.942045	0.675164	0	1363.7	351.391
60.0123	174.176	45.2833	651.669	0.912953	0.69214	0	1449.22	335.121
63.1873	195.597	55.9558	480.671	0.940199	0.793211	0	1640.73	344.589
51.4398	231.733	38.0671	699.825	0.958333	0.695023	0	1516.6	336.73
63.8408	316.156	50.158	667.293	0.923681	0.859467	0	1668.98	334.649
76.2224	288.816	63.0522	336.399	0.958512	0.845721	0	1605.5	337.028
57.3219	179.282	49.3928	627.897	0.96458	0.849046	0	1487.24	326.508
59.6958	164.741	44.6331	457.363	0.965255	0.814034	0	1402.82	311.269
24.4857	56.4315	14.7935	208.674	0.970315	0.479554	0	1726.13	310.769
55.98	153.911	41.8849	353.873	0.974674	0.67844	0	1617.46	307.829
39.5257	111.167	27.9118	535.116	0.983154	0.633735	0	1545.98	289.597
51.493	127.084	42.7289	199.393	0.912236	0.706277	0	1493.58	296.48
43.4536	156.933	29.3599	340.523	0.969219	0.733733	0	1590.84	279.518
22.8719	60.9184	15.7342	226.17	0.971317	0.756034	0	1447.67	266.81
90.2234	395.641	35.5771	715.382	0.970474	0.53767	1	1385.6	3180.43
144.588	442.198	77.1806	474.186	0.968607	0.840884	1	1441.08	3145.52
76.7506	565.292	45.1404	466.224	0.965286	0.865629	1	1338.73	3147.96
97.952	395.78	45.6854	708.375	0.97099	0.772737	1	1371.53	3133.56
106.301	735.532	96.6104	406.884	0.88567	0.476551	1	1317.3	3104.02
85.635	432.97	37.2939	766.97	0.977361	0.778181	1	1405.54	3106.29
93.2891	884.471	52.8569	542.174	0.969568	0.75937	1	1255.85	3098.93
86.9111	381.2	87.8667	735.404	0.95182	0.553517	1	1459.36	3088.1
105.106	566.583	54.7222	584.955	0.958843	0.497819	1	1358.98	3093.22
111.621	679.502	60.0318	437.991	0.958047	0.627791	1	1229.37	3076.61
169.222	439.014	92.7374	252.278	0.963178	0.759845	1	1495.1	3082.9
92.0915	1068.21	59.9195	551.686	0.957761	0.696868	1	1202.08	3078.52
148.155	672.843	58.7561	417.436	0.966119	0.649493	1	1345.37	3056.18
113.586	811.185	64.66	463.356	0.92037	0.732969	1	1180.13	3063.62
101.085	435.433	61.0815	573.977	0.950121	0.60171	1	1404.81	3052.05
112.593	718.309	62.2795	464.588	0.93516	0.721209	1	1165.34	3042.44
81.548	358.654	45.0112	691.235	0.973684	0.818537	1	1459.49	3039.96
105.776	586.607	50.3507	414.027	0.901501	0.336663	1	1121.31	3035.78
124.077	354.79	88.8498	374.201	0.949505	0.719982	1	1511.93	3038.65
78.7757	339.083	61.1511	783.503	0.968313	0.758526	1	1484.47	3010.07
101.186	449.938	47.4685	539.19	0.976131	0.720121	1	1379.48	3015.18
132.944	482.498	81.205	538.603	0.952978	0.637153	1	1234.17	3020.81
110.196	602.097	58.6054	274.959	0.947368	0.617117	1	1153.45	3009.49
122.693	917.157	50.9985	452.709	0.961481	0.831899	1	1124.43	3013.57
81.8329	340.589	39.1118	618.253	0.976864	0.77216	1	1436.38	3013.49
114.981	510.814	39.9192	623.577	0.974563	0.788747	1	1087.67	3003.74
83.3193	575.116	41.0152	725.292	0.977501	0.656829	1	1345.45	2994.32
92.2809	358.005	61.8837	504.496	0.957192	0.833099	1	1407.79	2999.8
213.169	626.408	62.6268	485.782	0.934211	0.45311	1	1044.61	2997.64
72.9228	406.958	50.1222	277.18	0.956923	0.841185	1	1137.53	2992.91
94.0946	693.382	75.2467	582.414	0.967555	0.744003	1	1305.73	2987.24
158.061	595.375	53.2783	520.889	0.943182	0.88111	1	1027.47	2976.29
103.739	447.691	55.2809	670.679	0.93626	0.713956	1	1450.77	2964.33
135.095	526.858	47.9387	549.407	0.968413	0.801009	1	1059.74	2972.34
73.2	521.432	188.895	681.795	0.976	0.789522	1	1239.42	2956.12
116.804	556.991	51.6987	540.982	0.975467	0.759178	1	1100.88	2962.59
71.886	485.637	42.1698	865.537	0.973462	0.73446	1	1402.95	2958.49
82.5744	621.293	84.7177	796.561	0.973573	0.653404	1	1291.96	2950.11
137.769	574.873	142.902	264.65	0.909518	0.934269	1	1201.89	2957.87
113.854	593.225	40.4268	662.628	0.96134	0.868384	1	995.187	2945.09
93.4957	479.503	103.892	654.907	0.965461	0.842124	1	1331	2947.67
96.0774	536.478	31.1161	823.465	0.970558	0.861085	1	1039.97	2936.72
93.2867	421.095	42.2002	763.239	0.968153	0.756167	1	1152.53	2934.98
96.8586	576.946	51.186	738.581	0.970918	0.588659	1	1381.33	2920.68
101.004	446.237	38.9812	614.674	0.975753	0.841153	1	1188.32	2925.27
96.6332	564.181	97.251	686.83	0.964618	0.736659	1	1348.87	2921.13
119.029	580.197	41.3834	687.371	0.96696	0.905128	1	1074.78	2921.18
80.6218	506.099	55.6361	953.439	0.978495	0.729087	1	1433.34	2916.39
105.462	454.451	75.0266	459.774	0.971376	0.761677	1	1496.35	2920.14
90.5126	452.976	59.1407	709.018	0.954738	0.478235	1	1104.12	2910.99
121.079	419.912	66.0481	650.134	0.965877	0.744572	1	1224.25	2916.39
144.763	518.008	66.3247	379.82	0.96507	0.737709	1	1268.6	2916.9
120.739	465.657	39.2893	704.498	0.95082	0.80113	1	918.51	2917.51
94.0787	425.529	34.0989	775.397	0.971616	0.637695	1	948.464	2904.19
85.1676	510.679	195.498	922.595	0.973783	0.629306	1	1143.75	2897.63
81.7091	471.368	38.3311	802.422	0.969383	0.889808	1	1305.93	2899.48
107.359	553.865	93.812	650.278	0.959473	0.878264	1	1467.7	2903.71
111.212	519.314	35.035	774.89	0.949434	0.62408	1	1001.26	2901
170.617	528.11	53.7444	357.637	0.938531	0.56831	1	895.743	2900.8
128.8	503.354	48.372	593.406	0.964828	0.871702	1	1054.28	2886.67
148.905	656.555	59.8636	456.2	0.948276	0.773797	1	1337.75	2890.38
81.3359	445.848	90.8552	755.905	0.971483	0.726736	1	1207.84	2879.91
92.8162	470.748	43.6034	687.84	0.971231	0.653157	1	1262.65	2878.54
82.5048	513.169	43.7456	943.173	0.977146	0.547066	1	1419.01	2870.08
90.8897	518.957	38.6318	810.696	0.979424	0.650364	1	926.298	2875.51
170.645	640.105	58.8195	648.862	0.963262	0.640307	1	854.287	2876.32
103.827	340.033	40.2389	997.02	0.961592	0.564106	1	1376.58	2874.68
85.3345	387.857	35.2575	940.203	0.960068	0.869313	1	1015.22	2872.39
79.7535	494.884	43.4711	1028.96	0.955556	0.664742	1	1459.32	2865.56
101.027	413.473	60.7673	790.351	0.966976	0.790521	1	1120.67	2872.62
131.781	564.639	76.9526	243.581	0.960171	0.773349	1	1489.05	2863.45
289.965	689.159	82.314	431.528	0.97155	0.73682	1	895.189	2850.43
86.2502	515.234	75.1963	957.381	0.97351	0.623226	1	1076.88	2843.29
88.9151	452.161	39.9842	915.359	0.968574	0.541701	1	989.574	2850.05
146.859	477.757	68.6723	778.464	0.972884	0.76295	1	1178.07	2854.1
101.344	478.541	34.9767	825.879	0.932285	0.718338	1	961.259	2851.62
99.5102	329.429	57.7853	867.664	0.958159	0.73983	1	1230.61	2846.15
109.451	586.935	50.6215	619.94	0.92924	0.635547	1	837.662	2851.54
111.54	566.637	45.1957	681.929	0.973389	0.686086	1	1038.07	2841.26
104.811	537.859	141.582	543.076	0.970626	0.559137	1	1331.62	2833.43
85.6311	437.362	59.8751	906.628	0.967991	0.571131	1	1300.03	2829.18
117.823	497.367	55.8093	768.702	0.914894	0.305562	1	787.265	2848.72
162.091	494.098	58.278	828.224	0.946295	0.877968	1	804.351	2832.32
98.6041	421.227	45.4769	924.536	0.963153	0.633465	1	1404.08	2838.33
75.8151	441.425	45.9636	947.01	0.975201	0.783438	1	1264.29	2831.6
125.266	398.344	84.444	598.183	0.952569	0.945342	1	1154.19	2837.32
199.801	451.287	82.7151	752.23	0.955584	0.711304	1	763.133	2819.04
133.011	799.872	87.7697	394.977	0.966667	0.734742	1	1444.43	2823.99
110.556	572.569	47.3164	849.37	0.973919	0.690435	1	844.808	2812.82
100.108	453.846	45.7459	860.051	0.956044	0.866831	1	1172.93	2810.82
99.5875	583.097	39.6132	940.831	0.970555	0.660938	1	930.827	2812.54
105.511	497.384	38.3938	856.454	0.972593	0.888797	1	978.079	2813.01
105.347	559.873	52.2674	865.009	0.948016	0.567186	1	1027.34	2801.2
101.69	283.271	53.8556	1049.37	0.971541	0.693678	1	1226.81	2811.06
86.1525	525.499	42.678	957.428	0.956757	0.596271	1	891.942	2805.41
98.6485	527.958	54.116	616.357	0.9625	0.713074	1	1135.19	2795.6
103.98	480.235	50.0394	991.614	0.962054	0.754262	1	724.161	2793.89
87.4271	687.424	55.1836	862.526	0.97619	0.725254	1	1098.84	2784.38
123.869	539.313	41.8564	743.924	0.955451	0.664018	1	808.858	2800.37
181.256	476.307	71.7923	384.185	0.974304	0.738069	1	1361	2787.48
174.766	526.876	102.013	448.889	0.969967	0.671707	1	1262.07	2785.02
108.077	664.744	74.3236	689.023	0.963389	0.823504	1	1318.25	2788.12
101.716	469.804	165.021	797.228	0.970858	0.647221	1	1218.88	2782.42
120.029	391.536	39.2665	902.594	0.96333	0.453067	1	675.71	2777.36
109.756	431.993	63.8557	1024.93	0.961624	0.893403	1	905.359	2776.15
113.546	374.464	48.0611	1051.16	0.969968	0.664882	1	974.997	2779.3
95.7658	588.903	47.8496	1016.95	0.974076	0.745424	1	833.478	2773.47
172.798	565.191	53.889	653.264	0.959908	0.891016	1	870	2774.71
137.769	516.017	45.7389	783.06	0.947267	0.794233	1	935.852	2768.85
142.35	540.978	44.9869	563.755	0.961104	0.83268	1	775.168	2772.27
113.239	778.488	48.8785	525.342	0.897651	0.660572	1	743.136	2768.82
160.118	890.44	67.8229	606.226	0.950321	0.837303	1	1161.52	2770.42
128.545	536.012	44.3496	916.912	0.979472	0.920874	1	706.027	2760.44
99.5387	526.101	43.9723	967.607	0.957038	0.65632	1	804.194	2758.77
110.12	597.1	71.8905	848.94	0.966057	0.731683	1	1054.62	2754.69
134.181	520.181	180.381	896.148	0.966521	0.605084	1	1018.07	2756.74
150.642	451.789	81.7391	804.854	0.97205	0.703219	1	1198.89	2751.69
137.444	828.002	64.2646	379.043	0.973799	0.774487	1	1339.25	2762.43
133.305	369.717	42.9267	643.626	0.943925	0.321597	1	629.307	2755.37
91.3993	587.911	52.6872	1063.15	0.975769	0.771107	1	1137.88	2750.17
134.187	481.019	53.5944	1109.77	0.967422	0.614379	1	983.922	2746.73
152.902	510.189	54.1806	742.663	0.965385	0.76767	1	1306.84	2751.39
122.274	513.266	60.6391	467.683	0.95546	0.747782	1	1082.32	2742.49
138.294	502.602	52.3221	717.095	0.96299	0.752503	1	898.79	2738.76
100.943	519.228	44.9692	874.896	0.973932	0.862709	1	663.036	2728.83
89.5032	518.869	41.6055	662.486	0.971329	0.711697	1	778.908	2729.53
125.09	374.939	45.6597	885.352	0.95945	0.624704	1	948.133	2733.87
78.0091	502.669	76.0608	906.241	0.970828	0.591965	1	859.897	2730.1
93.0322	571.991	40.7178	992.822	0.974158	0.866523	1	1111.38	2725.64
78.8215	445.192	49.0618	628.243	0.966814	0.855569	1	735.757	2735.11
172.501	330.232	51.2843	471.998	0.960976	0.863942	1	608.31	2728.59
94.8877	508.388	115.057	983.352	0.915623	0.727188	1	1152.63	2718.16
133.141	483.123	106.424	400.023	0.962894	0.733557	1	1565.14	2730.05
385.35	538.996	113.499	583.036	0.972145	0.935833	1	1018.89	2721.68
130.188	326.154	46.0545	707.911	0.962547	0.441723	1	1321.85	2725.03
115.027	426.657	90.6129	906.775	0.970165	0.820692	1	1190.11	2716.73
94.9842	521.927	49.9181	970.416	0.968842	0.865327	1	706.174	2709.36
72.4971	548.588	96.1786	920.396	0.973182	0.634095	1	841.397	2701.36
92.3732	611.657	50.2163	937.55	0.96875	0.66438	1	1062.25	2714.74
91.8599	481.956	43.7842	948.586	0.963496	0.873558	1	742.039	2709.98
135.707	416.797	49.8455	644.041	0.911111	0.337657	1	562.488	2719.53
116.832	425.913	51.5092	672.352	0.976259	0.755385	1	804.696	2702
124.017	513.14	48.0618	957.231	0.973463	0.769604	1	909.117	2704.77
84.6622	388.77	61.3397	1050.15	0.974122	0.871573	1	1546.99	2702.53
113.342	509.356	41.046	895.944	0.952621	0.884378	1	613.412	2695.64
113.593	458.218	65.0304	822.365	0.980116	0.879868	1	1401	2696.66
161.82	557.941	51.3174	712.137	0.957187	0.705004	1	966.628	2695.09
61.2632	349.226	83.2491	393.147	0.953052	0.815005	1	1320.9	2686.72
95.8132	390.006	52.132	1086.99	0.965243	0.521364	1	1126.83	2691.52
113.883	366.654	42.9936	1056.67	0.954303	0.804932	1	1081.03	2685.99
146.863	494.74	48.1414	554.279	0.967136	0.808649	1	560.755	2680.17
100.553	487.318	43.2087	885.578	0.957706	0.798045	1	670.032	2680.48
140.971	470.705	60.7895	704.989	0.970562	0.80545	1	520.582	2682.18
83.7506	406.556	40.1343	937.752	0.967822	0.777187	1	771.818	2684.49
95.623	386.367	74.4043	707.227	0.930388	0.779302	1	1272.79	2684.56
493.301	479.092	107.007	388.612	0.95843	0.918404	1	1039.67	2687.07
88.4083	409.861	59.3333	1012.75	0.965714	0.647189	1	1208.77	2671.58
86.7726	501.915	82.7933	863.754	0.957447	0.676528	1	1170.34	2667.32
115.778	567.763	48.7519	842.85	0.981838	0.870762	1	874.288	2668.19
83.2886	370.23	43.4746	1016.48	0.952626	0.817904	1	739.439	2666.28
89.7073	355.226	56.6855	1179.54	0.981898	0.792582	1	1245.8	2659.29
98.1732	530.739	67.3073	905.206	0.971318	0.684772	1	1470.37	2659.77
84.6126	486.596	43.3834	993.048	0.973975	0.807617	1	705.516	2659.8
198.674	377.75	65.6027	1186.97	0.97482	0.894406	1	990.153	2659.53
133.488	538.72	81.5325	726.274	0.94438	0.534911	1	1124.71	2667.01
114.73	518.466	50.6821	640.173	0.958449	0.680156	1	827.434	2662.5
96.6261	385.338	44.9658	927.316	0.910392	0.700208	1	762.455	2647.76
87.1251	571.608	59.862	876.198	0.97664	0.814956	1	1424.44	2659.23
87.4704	486.357	58.5566	924.475	0.963104	0.5692	1	1504.23	2646.77
116.792	445.299	48.8803	1012.38	0.964948	0.927306	1	483.041	2649.77
96.559	342.477	46.2713	918.925	0.948916	0.63915	1	578.284	2647.41
132.456	654.415	80.9657	535.588	0.968144	0.847386	1	928.406	2655.68
121.378	463.703	55.8798	1015.23	0.974268	0.883627	1	1025.08	2648.3
87.1326	564.925	81.7975	908.476	0.967139	0.695716	1	801.767	2643.23
140.727	493.276	46.955	771.025	0.96611	0.622569	1	638.426	2644.44
152.235	505.014	52.0062	894.616	0.976744	0.881691	1	1100.6	2646.28
99.6663	418.442	43.0594	565.34	0.960405	0.750063	1	534.127	2637.92
122.793	474.404	45.6621	783.466	0.932241	0.892505	1	892.993	2635.73
93.9813	496.568	75.9706	1025.23	0.978568	0.759782	1	851.518	2626.03
121.658	646.079	83.2392	1055.53	0.960586	0.768298	1	1139.12	2637.3
70.8471	346.245	91.5885	965.279	0.966667	0.677159	1	1580.28	2632.94
94.108	571.418	101.452	908.696	0.983798	0.685711	1	1655.82	2632.55
150.803	416.859	74.0368	607.602	0.94	0.716646	1	1194.2	2633.94
96.2063	600.208	63.3278	794.137	0.96577	0.853993	1	1534.51	2632.33
71.867	303.254	63.8769	1209.96	0.958904	0.66629	1	1267.07	2627.99
112.641	432.28	49.7002	975.558	0.932494	0.568688	1	496.147	2612.36
98.2076	344.313	37.346	1143.97	0.953428	0.630042	1	1310.8	2627.82
88.0166	557.886	64.4827	980.495	0.965194	0.758199	1	1404.12	2621.98
85.1294	504.658	55.3262	891.173	0.972114	0.800774	1	1445.24	2617.06
94.8642	454.886	40.8579	1136.62	0.920116	0.699491	1	1004.88	2617.97
89.6183	242.935	35.1291	769.374	0.954463	0.755972	1	404.86	2612.25
121.666	424.23	49.1049	929.179	0.967822	0.876517	1	594.799	2610.76
124.462	532.354	75.7354	738.408	0.948936	0.707648	1	1345.74	2627.57
96.4317	439.109	33.0346	1140.34	0.968847	0.665936	1	972.141	2614.88
87.6895	563.99	91.846	930.165	0.965168	0.716867	1	786.883	2605.84
90.6867	436.318	60.1878	1138.66	0.956311	0.63491	1	1180.17	2604.55
238.925	735.642	95.8378	594.89	0.969758	0.857719	1	1122.65	2617.3
100.819	556.942	74.5385	670.393	0.95288	0.776864	1	1370.66	2619.29
79.0359	519.988	39.1992	955.395	0.970986	0.714829	1	1479.82	2608.02
75.013	468.246	34.6216	1195.77	0.98309	0.78637	1	1552.19	2603.62
145.686	533.536	52.1777	715.316	0.930036	0.91242	1	936.983	2611.59
95.5853	478.812	47.8407	1036.46	0.971984	0.678142	1	1150.05	2603.22
101.031	493.526	61.54	642.479	0.965517	0.937506	1	731.965	2604.3
154.707	495.237	51.7596	722.302	0.96509	0.792398	1	1041.84	2609.76
94.3977	450.263	54.3344	919.077	0.970551	0.65443	1	646.99	2606.42
88.9122	416.854	75.1123	1199.76	0.959085	0.637576	1	1252.35	2600.9
122.015	456.127	47.1925	768.524	0.91179	0.464514	1	464.458	2598.33
87.4627	421.512	64.6155	1142.7	0.961096	0.671481	1	880.562	2598.02
85.4595	318.1	47.2741	883.6	0.967287	0.702594	1	434.815	2590.98
85.6256	459.232	58.3037	1077.96	0.981215	0.843107	1	1609.14	2588.85
131.163	436.805	56.8351	748.915	0.944046	0.852834	1	541.485	2596.53
114.74	571.891	48.3793	942.515	0.976043	0.942548	1	689.61	2594.6
82.6987	518.227	38.7581	1147.37	0.967297	0.699075	1	910.534	2590.67
82.4933	581.141	84.3848	910.433	0.976778	0.620822	1	1665.65	2598.67
81.9431	440.269	41.2497	1010.53	0.96973	0.908761	1	1354.79	2597.06
80.1553	354.404	112.933	1185.31	0.958777	0.847438	1	1291.88	2586.33
84.8047	352.944	94.8496	1082.46	0.968201	0.847231	1	1205.8	2585.29
75.1269	358.573	38.6771	1253.3	0.932584	0.444671	1	973.025	2584.08
72.8821	413.99	42.5546	995.456	0.968121	0.550204	1	1402.45	2591.62
95.356	445.546	45.9019	1047.9	0.954683	0.683731	1	1016.23	2583.43
68.4447	431.962	43.1077	900.792	0.980851	0.767218	1	1513.06	2579.29
102.927	416.528	54.8846	636.695	0.958585	0.784461	1	346.49	2563.32
122.136	491.493	76.0918	612.063	0.962132	0.773668	1	1327.23	2581.96
103.076	525.96	101.712	1013.93	0.974502	0.620118	1	838.373	2573.54
76.0145	394.598	41.2133	921.026	0.964618	0.76522	1	1446.98	2577
81.7872	498.843	45.0173	815.683	0.982998	0.75001	1	517.972	2561.53
102.224	396.682	46.2614	651.288	0.956278	0.867085	1	594.788	2573.27
80.6663	498.398	54.1746	892.234	0.972309	0.880459	1	652.038	2566.86
97.2417	465.568	59.1935	922.066	0.973554	0.948775	1	719.472	2563.81
81.2082	377.982	39.5347	1070.83	0.973274	0.793241	1	1370.73	2566.99
202.758	466.412	102.046	817.822	0.97392	0.740258	1	1104.21	2565.19
81.7729	434.293	40.741	827.516	0.97336	0.943833	1	398.776	2560.62
93.512	358.5	41.7679	567.421	0.954338	0.512314	1	311.734	2570.37
89.4664	391.435	70.6055	1132.26	0.966608	0.77358	1	1155.31	2564.49
110.151	470.897	42.2412	1099.97	0.965927	0.797345	1	946.509	2560.31
152.501	361.892	51.7542	1176.24	0.971642	0.767072	1	1044.35	2566.34
80.4899	325.586	45.9621	679.646	0.942857	0.838132	1	791.058	2565.91
91.5765	505.194	51.2162	958.904	0.967298	0.789701	1	1409.59	2561.53
106.49	389.743	42.7617	1099.62	0.972542	0.918143	1	886.584	2555.77
104.232	386.798	44.0151	1019.21	0.958937	0.724648	1	813.091	2556.99
79.7176	478.703	42.0882	648.356	0.947075	0.503305	1	485.826	2560.68
77.7495	418.662	80.6803	1226.48	0.96785	0.759956	1	1271.66	2553.68
87.4557	424.839	52.5945	867.848	0.963104	0.718738	1	1489.64	2558.13
83.9298	426.502	49.1374	972.464	0.970787	0.62358	1	1576.04	2545.57
81.2491	356.944	65.9915	1084.43	0.956776	0.724162	1	1317.58	2557.09
94.6128	461.391	45.0625	819.896	0.938111	0.770567	1	457.596	2553.23
105.815	472.763	55.4887	690.954	0.951228	0.774514	1	569.26	2534.79
86.6475	385.117	45.0206	1170.85	0.962867	0.654687	1	970.906	2542.79
66.4424	444.717	42.3512	957.209	0.961623	0.722918	1	1463.35	2548.44
97.8238	496.767	89.3292	1097.93	0.972222	0.62118	1	1002.18	2535.79
98.2865	393.155	38.9484	1080.15	0.957051	0.808244	1	615.338	2543.28
94.4899	533.257	44.7941	842.391	0.928437	0.557947	1	429.071	2536.73
89.9303	475.748	105.217	1202.21	0.963374	0.747239	1	1182.84	2540.44
120.089	491.622	68.5066	552.221	0.96357	0.696906	1	1124.68	2548.16
144.946	428.907	48.986	700.828	0.974981	0.885878	1	767.454	2541.76
101.688	359.97	62.5867	825.935	0.964626	0.676322	1	1233.35	2550.04
80.9648	578.905	69.8067	885.885	0.941923	0.576358	1	689.593	2535.17
289.429	367.815	112.491	715.995	0.972196	0.856053	1	1071.79	2540.33
76.8257	452.926	92.1269	986.514	0.967267	0.821933	1	1435.79	2536.5
104.675	318.509	42.7584	1145.27	0.945698	0.502243	1	857.999	2533.93
152.895	590.246	151.541	850.308	0.947001	0.704279	1	1038.09	2532.58
77.5079	363.536	39.6585	704.62	0.942244	0.44457	1	249.131	2533.49
100.36	451.095	76.8686	874.496	0.942661	0.798666	1	1300.97	2537.51
104.47	554.563	91.2055	845.723	0.935305	0.854852	1	1333.41	2535.73
101.84	416.426	67.3023	1051.77	0.963843	0.944306	1	1143.73	2529.51
94.3853	486.327	46.7701	1209.78	0.979189	0.833827	1	1364.19	2521.15
69.7475	275.45	53.4977	1050.71	0.961572	0.912209	1	1493.14	2528.68
100.044	383.573	52.1003	982.759	0.958281	0.652292	1	462.658	2523.25
95.5781	630.697	54.7231	840.439	0.964744	0.831813	1	1400.58	2523.91
84.5613	503.294	44.6741	727.294	0.969517	0.703036	1	382.655	2519.08
93.3052	407.126	71.3535	1242.8	0.977953	0.842288	1	1232.38	2520.96
93.4475	450.856	44.6757	708.575	0.975472	0.821867	1	333.507	2517.91
78.5429	398.353	50.8358	1156.32	0.965625	0.708982	1	1274.71	2518.75
259.883	400.541	74.5839	699.764	0.971631	0.851931	1	1108.8	2516.45
92.7271	557.316	225.557	1010.88	0.967375	0.747626	1	1318.95	2512.52
71.9601	538.695	47.4494	1023.62	0.909209	0.693912	1	1464.87	2517.09
120.246	355.936	56.4113	895.98	0.975169	0.605259	1	838.401	2507.66
65.188	440.389	41.0572	527.487	0.972182	0.731656	1	275.401	2504.51
81.2373	378.882	70.541	1078.82	0.966688	0.586843	1	807.765	2503.09
87.4858	471.659	53.5075	937.631	0.978763	0.68098	1	751.399	2505.46
90.7069	443.418	40.9031	867.167	0.968563	0.797214	1	495.561	2502.84
78.1272	636.623	63.9111	935.482	0.958161	0.706991	1	627.419	2503.83
95.2091	482.646	78.0984	1130.93	0.970162	0.637352	1	1186.78	2504.39
78.8838	374.247	44.7279	906.979	0.966794	0.829057	1	541.028	2504.53
82.5611	316.105	40.7185	788.944	0.968626	0.661224	1	203.69	2492.96
88.8036	451.535	34.8426	1064.55	0.942166	0.546731	1	692.406	2505.61
80.6445	320.831	41.759	675.434	0.975676	0.926734	1	1622.82	2499.01
72.0633	340.128	169.431	1114.59	0.958965	0.76978	1	1430.57	2497.02
111.837	506.65	72.3528	1065.77	0.967112	0.913005	1	1215.1	2492.38
83.4341	411.831	104.322	1015.13	0.964573	0.70317	1	1460.12	2496.48
84.1941	372.591	41.6739	1347.4	0.953222	0.807749	1	1251.35	2489.54
82.6414	607.673	50.6729	605.981	0.972595	0.602359	1	397.282	2479.36
82.1909	445.566	53.5562	849.332	0.9125	0.569131	1	574.047	2487.71
115.695	355.878	49.3679	1177.48	0.946581	0.778854	1	1277.85	2493.66
133.408	503.277	87.8389	693.31	0.956661	0.850512	1	1397.33	2488.04
88.1268	361.499	38.7985	781.484	0.96852	0.689574	1	343.312	2482.41
115.265	410.469	57.7351	821.034	0.925245	0.686117	1	1369.55	2485.37
98.7133	463.909	71.0154	956.51	0.956735	0.684836	1	1333.03	2479.19
165.995	441.132	44.9765	757.974	0.97254	0.636733	1	692.631	2486.01
85.1638	449.274	44.0971	738.608	0.963272	0.656269	1	641.68	2474.45
76.2637	244.22	51	1173.39	0.940364	0.674821	1	1425.96	2464.23
69.6541	407.074	36.1663	699.549	0.968845	0.549141	1	269.002	2458.68
92.8961	543.884	53.1581	1086.18	0.97543	0.727671	1	771.821	2467.66
108.834	361.237	50.4899	620.636	0.946589	0.803464	1	219.924	2456.33
74.5711	343.445	40.9854	1106.33	0.969249	0.918005	1	717.843	2461.41
101.205	321.809	58.2978	1219.1	0.967245	0.725419	1	1309.12	2463.44
90.2001	261.87	36.8535	1141.81	0.960261	0.687839	1	846.129	2464.87
105.602	403.481	47.9348	1234.99	0.934242	0.705923	1	1272.59	2466.93
74.8135	473.496	40.4111	736.776	0.959812	0.769316	1	411.75	2444.16
68.5453	341.276	50.0754	1038.07	0.967338	0.645469	1	579.769	2450.9
70.3088	377.394	42.8276	871.074	0.959242	0.631393	1	624.417	2447.23
81.4254	340.586	38.0954	1072.22	0.975399	0.91436	1	676.077	2447.04
70.6241	371.69	41.2199	876.432	0.969436	0.71171	1	451.109	2444.86
93.5	351.496	64.2702	1049.21	0.970213	0.908493	1	1462.36	2447.62
84.0672	460.806	48.3738	619.027	0.958517	0.762337	1	480.782	2445.78
70.5812	437.153	48.3229	830.182	0.928337	0.524604	1	513.732	2432.37
92.6395	420.025	46.1766	1144.26	0.954585	0.621121	1	1346.96	2451.36
140.685	206.799	45.5127	258.279	0.944191	0.608147	1	186.106	2446.57
102.917	362.609	37.8393	1198.47	0.978199	0.770469	1	825.642	2434.19
71.5514	291.804	34.913	1053.68	0.970642	0.720723	1	550.193	2430.77
86.8366	375.75	41.7283	1376.91	0.952847	0.567366	1	1261.65	2437.3
135.952	471.008	115.011	790.867	0.973234	0.866223	1	1504.19	2432.99
59.1373	398.586	46.0544	730.032	0.959619	0.591596	1	284.854	2427.41
89.9931	393.603	44.0692	1200	0.971429	0.825705	1	786.17	2433.58
106.513	456.209	49.0213	1167.87	0.97561	0.82343	1	1155.25	2430.12
97.0756	330.334	50.1305	1111.14	0.977254	0.727114	1	1313.04	2427.91
167.316	348.175	73.3284	602.699	0.977246	0.879682	1	1023.82	2425.28
134.306	528.989	93.4843	928.538	0.974611	0.769281	1	713.55	2419.24
141.036	296.061	71.6343	1170.49	0.938111	0.685992	1	1346.03	2419.39
99.8509	622.113	87.5018	697.709	0.916667	0.871212	1	901.544	2421.63
96.2296	455.063	53.988	1207.73	0.974947	0.946089	1	866.365	2410.76
128.809	563.117	69.0503	1161.83	0.962366	0.726249	1	1216.36	2417.76
74.0262	355.55	69.691	874.235	0.975168	0.875391	1	607.653	2412.41
102.484	449.43	49.6393	1310.52	0.971814	0.676265	1	1248.99	2414.74
67.7449	399.108	40.305	695.868	0.964672	0.853728	1	346.699	2402.82
104.411	365.871	49.9256	1552.02	0.978808	0.883489	1	1123.69	2405.7
108.369	579.391	64.7637	1117.4	0.929194	0.556636	1	1174.44	2398.07
73.5248	397.2	50.7713	766.434	0.965055	0.523273	1	428.649	2395.59
85.9934	294.722	36.3539	853.605	0.961146	0.641949	1	659.323	2404.84
82.4375	381.502	46.2431	868.362	0.966184	0.765421	1	469.672	2404.64
91.0973	427.192	58.1209	954.478	0.974138	0.738899	1	1464.51	2402.22
72.3389	457.104	69.8884	607.972	0.968729	0.748317	1	393.203	2400.9
85.4871	466.078	71.3798	1020.6	0.968937	0.863964	1	937.248	2404.89
70.9071	327.791	43.3763	1079	0.971708	0.796655	1	1521.83	2402.28
103.595	521.025	75.4823	1083.1	0.96383	0.660233	1	782.564	2403.46
79.8776	386.319	42.8602	1262.94	0.963466	0.946537	1	1280.5	2401.79
143.669	579.418	78.8798	590.139	0.973349	0.852774	1	1425.47	2403
59.7962	290.618	36.271	1052.14	0.962448	0.853218	1	536.642	2391.17
90.235	485.477	47.2836	1089.48	0.964225	0.978983	1	907.972	2392.08
460.868	689.995	99.3208	371.593	0.97005	0.783453	1	971.467	2398.08
128.926	507.015	49.6992	1124.39	0.95857	0.664055	1	1321.7	2386.3
88.3554	381.966	48.8587	1294.19	0.973759	0.680807	1	833.381	2385.22
72.7746	207.91	59.7665	272.596	0.9613	0.73694	1	1575.44	2388.79
149.478	503.445	50.3633	1409.97	0.970424	0.876477	1	1224.05	2382.88
68.8207	406.179	45.3733	760.331	0.971449	0.918453	1	500.633	2378.73
46.6212	252.899	27.8225	883.342	0.952081	0.800762	1	636.358	2380.41
112.672	541.778	69.8478	741.016	0.972665	0.928565	1	694.356	2383.55
120.037	442.43	63.2852	1132.29	0.943038	0.818885	1	1254.21	2383.51
79.2284	391.773	71.0573	547.905	0.977208	0.957984	1	598.061	2375.87
82.2563	460.82	41.2573	983.236	0.971805	0.787387	1	1545.08	2379.05
78.5754	366.029	61.474	814.495	0.966499	0.69647	1	563.155	2370.07
93.6646	345.588	40.4787	1370.95	0.963648	0.838128	1	793.315	2368.92
135.122	521.46	75.5621	632.98	0.952282	0.923561	1	762.235	2379.33
66.8079	373.138	33.2851	1069.87	0.960317	0.783611	1	1492.3	2379.25
79.7866	424.469	39.0245	1377.88	0.969719	0.776667	1	943.51	2371.49
90.9186	422.154	47.4041	1492.16	0.957552	0.797348	1	1289.36	2372.13
210.324	493.345	120.549	466.48	0.955291	0.611745	1	1376.57	2368.84
70.2703	417.126	58.0901	609.3	0.906725	0.864351	1	369.994	2366.95
99.7526	450.818	57.1581	1233.2	0.966181	0.522304	1	1134.13	2358.71
113.672	739.002	58.0661	714.499	0.969565	0.790058	1	1446.47	2366.57
63.3694	392.554	31.5759	1036.77	0.975	0.706088	1	1514.05	2355.75
89.2843	471.281	51.0565	1016.78	0.975418	0.723148	1	986.926	2362.22
75.022	405.21	38.1398	1306.35	0.969309	0.888763	1	903.43	2358.55
89.5895	369.849	35.2541	1484.22	0.964976	0.934442	1	1259.44	2357.82
94.8493	506.488	54.3797	1323.82	0.971571	0.817451	1	1190.1	2354.13
93.1292	226.391	96.4465	1018.9	0.960993	0.614125	1	339.646	2351.7
81.3306	439.04	60.6083	628.685	0.962114	0.745573	1	523.487	2353.72
95.6925	351.223	48.367	885.102	0.948183	0.801289	1	443.413	2347.84
80.5508	411.859	43.4954	1326.64	0.970149	0.859927	1	870.088	2346.29
118.837	465.185	51.2071	1065.49	0.969369	0.688789	1	1322.06	2346.66
79.4133	486.931	47.4797	789.069	0.975375	0.892858	1	402.909	2343.23
75.9567	405.279	43.1385	837.653	0.977575	0.779505	1	478.409	2344.05
76.1155	341.634	46.7888	1387.63	0.955281	0.762999	1	837.854	2343.71
83.6521	475.259	38.6397	1125.35	0.97048	0.654037	1	776.962	2339.49
82.9485	147.127	174.751	94.4724	0.967193	0.679011	1	191.906	2340.59
188.001	477.454	50.4195	864.535	0.966633	0.572488	1	748.671	2334.45
133.68	339.305	61.3164	715.668	0.969697	0.73668	1	675.611	2337.13
79.9961	437.809	61.8862	1389.5	0.96779	0.74292	1	969.734	2335.69
70.9776	334.642	41.6664	1258.04	0.961207	0.658295	1	925.624	2336.64
94.5471	518.481	65.6336	1174.06	0.976281	0.910613	1	1233.5	2334.01
65.6281	395.9	39.5139	1077.23	0.971736	0.879338	1	612.9	2325.02
86.1282	419.741	37.6633	1318.12	0.977692	0.951623	1	1274.43	2327.32
102.303	365.355	74.9715	1094.59	0.98202	0.832641	1	1451.61	2324.84
88.4646	452.288	46.0537	1421.63	0.968231	0.849854	1	1010.03	2324.55
89.9491	352.783	47.6352	1598.54	0.965539	0.70571	1	1080.5	2321.64
277.729	506.041	150.576	723.705	0.965517	0.669625	1	1375.06	2325.51
78.6431	484.318	42.7867	1229.07	0.97428	0.816793	1	809.38	2325.04
203.365	446.91	111.316	840.659	0.976169	0.557243	1	1410.23	2315.84
98.4858	431.368	52.9221	731.433	0.965394	0.740029	1	647.188	2320.29
105.48	615.58	61.6264	945.886	0.953954	0.572127	1	1178.26	2316.83
84.5309	438.851	36.7331	1483.06	0.968721	0.661088	1	1120.51	2314.4
73.3643	245.114	39.6286	1328.72	0.97561	0.863465	1	579.861	2322.57
54.3149	285.855	44.7179	1107.11	0.970883	0.872139	1	450.544	2314.4
91.0534	577.263	63.5987	552.158	0.968321	0.878282	1	885.028	2312.63
95.3276	320.678	38.589	1726.63	0.977137	0.881752	1	1043.54	2310.47
86.0962	395.756	44.9695	1233.8	0.947415	0.838004	1	1148.31	2307.26
67.0212	405.744	44.6357	1034.87	0.974227	0.80352	1	485.858	2304.92
142.223	572.788	98.5518	880.527	0.977381	0.812681	1	705.283	2309.61
79.8369	368.827	33.7957	1335.59	0.975524	0.937442	1	842.425	2307.35
77.2726	414.108	44.6152	1353.78	0.961851	0.728627	1	928.311	2308.68
99.1017	377.605	76.649	978.316	0.978805	0.678707	1	1317.63	2306.05
116.066	550.885	65.7323	783.408	0.971831	0.887109	1	1208.57	2303.71
53.9942	190.193	38.5209	740.43	0.966701	0.71371	1	353.033	2294
76.7568	379.488	36.0457	1320.34	0.955313	0.761763	1	966.083	2302.4
92.0466	306.665	47.669	849.629	0.939869	0.822518	1	420.014	2293.65
77.2179	348.435	36.9266	1295.32	0.977059	0.968115	1	767.679	2287.45
102.984	416.577	52.201	847.909	0.973105	0.85389	1	522.812	2288.6
81.4342	310.233	37.7042	1436.32	0.974817	0.802542	1	1006.81	2288.31
80.543	430.251	42.1123	1214.02	0.960404	0.851383	1	809.362	2287.64
69.5663	284.901	38.0512	1067.87	0.968254	0.684886	1	625.165	2288.41
101.765	531.272	48.1823	1199	0.981308	0.861821	1	1245.49	2284.72
110.981	471.347	72.6925	680.048	0.946535	0.813423	1	1285.8	2287.04
99.522	501.426	47.0028	966.312	0.982432	0.883624	1	1370.11	2278.7
74.5321	304.082	47.7982	989.825	0.970972	0.875206	1	458.478	2278.09
167.875	466.289	117.778	1115.31	0.952494	0.550192	1	559.112	2284.8
95.2228	490.085	49.9545	963.337	0.962441	0.750703	1	1079.37	2285.14
110.621	624.938	59.1334	1039.98	0.960928	0.6377	1	1112.84	2283.56
124.673	373.028	53.2574	969.185	0.975698	0.766298	1	1460.64	2279.19
109.645	574.667	73.5221	1146.03	0.942051	0.595296	1	1044.63	2281.45
120.3	493.732	77.0728	761.129	0.944063	0.801013	1	843.464	2275.69
56.0713	173.375	48.3587	332.447	0.963387	0.970213	1	385.463	2279.25
64.7706	300.51	53.9077	999.021	0.975914	0.740508	1	669.369	2271.49
126.379	420.475	64.6719	1097.86	0.976642	0.845071	1	969.206	2268.55
115.673	476.271	62.471	1054.19	0.954699	0.833568	1	1310.05	2263.06
135.72	567.629	75.5385	769.654	0.934641	0.874863	1	738.86	2274.6
126.402	399.259	64.7152	898.962	0.971541	0.856618	1	1176.98	2262.5
94.7523	487.794	74.1012	1288.02	0.972727	0.6415	1	490.79	2264.88
80.723	488.793	47.0906	941.111	0.964706	0.788851	1	1091.7	2263.73
79.4185	405.045	46.5012	1158.19	0.974123	0.81675	1	637.711	2249.44
109.229	447.385	47.7831	962.837	0.930165	0.59599	1	789.031	2258.02
73.706	461.328	42.8918	1076.32	0.959885	0.692268	1	1070.1	2249.74
93.8476	413.884	49.2861	994.277	0.952866	0.767832	1	1397.02	2255.14
132.162	464.264	72.0257	539.857	0.95478	0.96888	1	523.264	2255.43
113.634	495.889	81.2522	792.456	0.966539	0.703362	1	713.273	2254.87
76.1485	317.482	39.4131	1093.21	0.968697	0.806636	1	1434.22	2247.21
102.281	454.274	58.8156	830.017	0.970629	0.838867	1	1001.29	2252.09
85.7768	490.694	54.8966	945.576	0.946069	0.554476	1	825.59	2241.83
170.008	710.598	75.1458	689.651	0.964548	0.520722	1	1040.68	2247.4
136.088	477.893	67.6298	434.851	0.973978	0.863275	1	1143.11	2255.49
101.568	431.142	64.3193	476.253	0.971049	0.716753	1	1570.3	2248.57
95.396	310.714	55.8268	1384.75	0.949786	0.623955	1	1337.4	2243.39
95.9112	450.249	39.9367	1122.03	0.969753	0.683335	1	1118	2241.33
87.0288	359.096	40.9038	1130.18	0.91954	0.783424	1	1370.99	2244.52
239.164	204.226	111.426	467.04	0.963303	0.688857	1	550.212	2243.22
97.032	431.797	47.8779	1040.86	0.974684	0.787519	1	1489.44	2233.25
84.5613	376.025	109.822	846.163	0.964344	0.962921	1	673.499	2237.64
97.1309	397.088	45.377	771.033	0.953383	0.782715	1	1408.09	2231.01
88.75	108.892	89.0436	1068.63	0.965265	0.812836	1	397.301	2233.89
85.3292	384.249	56.1309	1017.48	0.971571	0.837094	1	601.699	2225.15
73.2784	231.916	47.6675	270.406	0.960396	0.718454	1	1611.46	2230.61
90.5602	313.149	42.3558	1150.4	0.981755	0.868623	1	760.982	2225.21
125.943	307.263	67.0871	791.621	0.966837	0.974377	1	1195.95	2228.6
82.6672	112.183	119.285	989.694	0.962804	0.746889	1	358.155	2228.66
97.8122	174.472	74.5895	855.738	0.864151	0.329735	1	383.275	2230.08
142.715	485.77	74.9599	454.072	0.959615	0.918322	1	1156.8	2229.43
74.9619	346.62	45.3745	1183.66	0.9656	0.70424	1	718.258	2224.02
85.8332	331.317	38.1839	1256.1	0.95059	0.871143	1	802.606	2220.52
116.832	422.568	57.5181	868.89	0.944245	0.443195	1	1105.09	2214.79
102.676	359.913	61.5954	1253.85	0.978836	0.740485	1	1287.11	2217.38
129.184	340.463	61.7206	812.331	0.906667	0.6066	1	1316.14	2228.09
100.421	476.488	54.4671	796.356	0.918879	0.581339	1	1458.55	2214.94
93.7017	390.769	59.7406	526.938	0.971143	0.646662	1	1591.38	2212.78
138.035	373.964	87.326	874.109	0.95979	0.751554	1	1028.26	2218.65
66.8671	292.142	35.1772	1106.16	0.956718	0.786061	1	1433.8	2209.89
120.636	492.937	96.0354	794.635	0.976242	0.734848	1	1078.45	2211.47
112.209	468.468	51.2283	1144.53	0.966012	0.617687	1	1238.48	2209.55
105.252	116.402	80.6408	1605.51	0.966859	0.879964	1	411.912	2212.26
81.9983	188.705	81.75	673.154	0.97	0.695282	1	474.201	2207.83
118.318	355.172	44.766	908.153	0.975259	0.847683	1	885.452	2204.2
159.817	628.512	88.2603	481.68	0.974958	0.838994	1	1363.44	2212.13
71.5072	408.542	66.9742	1103.93	0.971997	0.785567	1	679.281	2203.81
66.8757	130.76	140.576	535.8	0.956449	0.743833	1	370.487	2208.02
80.0981	389.402	35.2596	996.664	0.965877	0.773612	1	1551.05	2200.61
100.786	279.359	36.8207	1442.55	0.969831	0.772032	1	999.434	2199.24
123.596	384.389	47.89	818.469	0.958333	0.745688	1	1406.76	2196.95
83.1728	358.232	44.9405	1008.9	0.957284	0.704552	1	727.799	2198.19
101.491	547.417	105.086	715.888	0.95	0.809047	1	783.289	2200.54
97.2948	574.28	53.6684	1044.34	0.97016	0.817622	1	1489.29	2194.69
93.8918	378.951	39.0976	1282.31	0.976804	0.703185	1	1183.64	2191.31
93.9178	388.238	76.853	874.781	0.960362	0.876094	1	596.265	2179.14
64.9909	318.024	34.3805	1169.02	0.967141	0.869587	1	758.563	2189.56
118.68	424.222	42.7505	1566.28	0.975535	0.846776	1	1033.18	2183.3
82.8365	431.41	53.4327	1240.22	0.969352	0.755775	1	818.357	2189.26
93.6616	421.522	50.402	891.557	0.969174	0.668194	1	1520.99	2185.26
124.984	405.922	49.5394	1070.34	0.976405	0.677891	1	1325.31	2181.32
115.331	494.965	87.9663	812.23	0.968896	0.695492	1	849.091	2182.61
78.813	402.534	58.6586	862.191	0.937583	0.642241	1	1455.94	2181.04
91.4406	360.55	34.6526	1426.58	0.943262	0.772088	1	1258.02	2177.69
89.4569	429.063	70.2562	928.813	0.966667	0.640423	1	671.271	2176.6
74.0324	337.216	31.6343	1050.6	0.969605	0.712911	1	1433.49	2171.85
69.8038	383.795	33.6576	1395.52	0.968203	0.701801	1	786.93	2164.94
151.685	526.911	55.5071	834.426	0.966501	0.75381	1	1283.48	2168.9
107.232	424.035	50.5579	848.727	0.933934	0.443581	1	1345.78	2167.66
93.3262	460.191	75.3452	645.168	0.957014	0.85189	1	709.395	2171.27
96.7669	388.32	35.3446	874.117	0.974325	0.823586	1	1557.17	2162.99
89.0185	389.651	60.5263	923.892	0.942359	0.846343	1	731.139	2163.8
86.0628	460.533	44.0515	1328.73	0.977953	0.707327	1	880.645	2154.88
74.8629	375.264	41.3603	1036.82	0.946848	0.851814	1	756.909	2160.28
95.0319	510.616	51.7812	1112.13	0.948463	0.76102	1	1192.16	2153.67
95.2111	447.021	52.4864	747.178	0.940635	0.610562	1	1492.23	2159.75
82.8344	402.055	35.768	1222.83	0.973651	0.786112	1	1372.73	2149.94
66.9723	283.928	38.3595	1252.26	0.977332	0.923296	1	820.891	2152.45
66.8896	303.292	58.4852	1186.52	0.97133	0.729118	1	644.119	2146.55
94.4976	641.461	55.1785	1075.71	0.963486	0.887762	1	1251.56	2153.14
66.8763	118.897	153.015	306.448	0.953846	0.658118	1	363.298	2153.43
104.648	493.16	52.7246	1091.61	0.969977	0.750253	1	976.075	2142.1
97.1654	511.866	49.3373	1253.94	0.933538	0.611609	1	1056.68	2145.14
93.9609	604.43	45.9029	832.507	0.9375	0.554996	1	1228.83	2144.75
92.0097	465.967	56.4895	891.121	0.96423	0.511818	1	1420.15	2142.49
73.0458	381.879	52.2725	1006.11	0.894246	0.585378	1	696.217	2139.05
104.265	459.531	62.2403	1418.79	0.970358	0.736007	1	1016.06	2134.69
125.952	494.125	84.8019	721.454	0.957187	0.874923	1	1311.03	2148.65
88.9223	429.516	41.2201	818.661	0.945284	0.583938	1	1473.71	2136.72
85.7421	362.893	73.0092	1108.17	0.963475	0.643521	1	590.264	2137.15
100.192	572.211	66.7769	1181.27	0.939408	0.622079	1	1078.42	2119.63
82.1264	410.316	36.7835	1174.89	0.963983	0.735845	1	1283.52	2135.56
106.09	114.375	84.2378	1097.39	0.957664	0.640511	1	415.854	2135.43
110.431	528.788	47.7428	1189.95	0.966759	0.513046	1	1119.36	2118.25
89.0009	440.682	45.6809	1289.93	0.961538	0.559136	1	1159.09	2122.81
103.222	470.836	88.0931	537.015	0.967972	0.831187	1	1516.84	2132.76
107.503	287.014	77.7302	957.88	0.962517	0.883964	1	736.761	2129.46
87.5519	449.87	39.2596	1295.55	0.976463	0.686191	1	941.9	2117.36
89.8767	371.981	35.865	1133.59	0.975151	0.798671	1	1353.02	2116.23
86.091	397.741	30.7159	1127.68	0.962815	0.889877	1	1307.54	2123.88
105.525	388.956	42.1288	1154.38	0.96497	0.805675	1	895.286	2112.53
102.322	458.37	58.6633	1128.36	0.764008	0.628804	1	1146.87	2091.64
62.4171	299.83	39.9295	1305.53	0.970474	0.816972	1	677.328	2113.82
57.4	86.0417	65.4691	527.669	0.973389	0.974294	1	493.976	2119.94
79.0302	345.541	48.8164	889.113	0.952096	0.938637	1	1402.16	2118.5
116.044	219.602	86.5381	866.101	0.890095	0.764191	1	758.41	2113.52
78.571	461.776	42.8129	1102.27	0.977033	0.724145	1	1223.67	2111.43
80.1982	526.157	41.2032	1029.66	0.968481	0.684454	1	1256.65	2108.92
59.147	111.053	134.82	1135.28	0.967809	0.87993	1	393.451	2108.87
60.3277	57.7271	50.1581	2049.34	0.965412	0.660325	1	430.349	2108.2
87.3016	435.218	47.8119	771.142	0.928153	0.645656	1	1467.39	2094
91.7246	421.515	67.5274	944.304	0.915473	0.694219	1	601.628	2105.76
91.5266	500.835	53.8339	1302.31	0.946218	0.559533	1	993.264	2105.9
69.979	383.992	28.989	900.913	0.964856	0.803354	1	1428.57	2102.93
77.5224	385.032	50.5666	1243.18	0.969248	0.768363	1	639.708	2095
89.9137	321.397	47.1739	859.094	0.970096	0.643778	1	1494.47	2100.33
106.576	325.041	68.1082	805.7	0.961975	0.730777	1	576.569	2092.61
105.116	437.559	67.9025	703.131	0.975763	0.626298	1	790.154	2094.5
87.5444	388.679	40.3326	1232.33	0.972315	0.786303	1	1286.08	2098.73
86.3431	238.199	55.1789	577.287	0.971429	0.761627	1	541.748	2097.42
72.8726	323.582	44.3761	935.346	0.967474	0.937033	1	719.461	2090.76
78.3141	391.645	65.4506	1091.51	0.973783	0.72027	1	1381.79	2088.54
80.3224	437.258	43.9765	1375.61	0.970242	0.810191	1	1037.2	2083.67
88.5824	433.531	48.3151	1076.46	0.967213	0.663069	1	1189.65	2078.48
73.2229	314.24	36.2358	1416.34	0.97076	0.575654	1	984.926	2079.93
94.6017	532.406	48.0524	1123.74	0.949654	0.673616	1	922.335	2072.32
88.3124	489.971	41.311	1076.06	0.970242	0.892236	1	1105.19	2076.04
113	645.306	65	590.585	0.952224	0.874104	1	1335.83	2083.72
82.4678	365.371	73.133	1055.39	0.948997	0.734248	1	615.527	2068.62
86.8857	373.945	38.7807	1379.9	0.971429	0.713881	1	957.809	2067.97
99.9934	522.47	48.2448	1061.51	0.945624	0.654199	1	1072.04	2063.51
85.4544	358.657	42.9688	1111.94	0.96506	0.68847	1	753.255	2074.86
101.917	301.779	45.278	1175.19	0.918294	0.765197	1	1239.06	2062.21
91.3106	383.066	39.45	801.677	0.94884	0.868418	1	1305.81	2069.19
75.2065	245.415	48.6081	1186.93	0.952012	0.50846	1	664.823	2068.04
87.4051	490.449	37.5448	903.247	0.962816	0.795084	1	1438.21	2064.58
112.424	423.318	66.8103	718.816	0.968478	0.561306	1	682.226	2055.7
66.9568	295.302	34.059	1451.77	0.974737	0.695306	1	894.967	2051.11
111.276	593.675	108.521	1054.74	0.943618	0.611416	1	1023.31	2053.25
106.559	382.65	50.7532	852.638	0.919927	0.529913	1	713.199	2040.29
90.6423	439.565	47.5496	678.042	0.960396	0.681936	1	1341.94	2054.17
84.1461	334.052	43.6319	1164.43	0.951145	0.644974	1	829.887	2045.9
84.779	408.662	54.9655	1200.68	0.956592	0.630487	1	768.428	2052.24
80.956	379.625	36.6515	961.348	0.97313	0.638928	1	1393.36	2054.25
74.1967	306.443	33.703	488.608	0.963929	0.636805	1	1470.24	2049.8
67.368	281.86	45.0369	1005.98	0.972112	0.707502	1	639.852	2040.15
69.2765	323.982	63.2136	1138.11	0.964034	0.837033	1	607.399	2027.63
78.0161	430.674	34.153	1270.43	0.972585	0.805217	1	985.666	2030.26
65.4764	329.02	35.9367	1394.8	0.966839	0.710098	1	797.915	2026.67
74.3546	370.176	36.4251	1192.52	0.973684	0.833055	1	870.659	2026.45
80.4624	371.858	33.871	1028.75	0.972803	0.853128	1	1316.81	2027.18
85.1788	432.168	34.0208	968.138	0.956489	0.956065	1	1355.83	2020.36
73.5134	315.361	130.28	967.968	0.968774	0.946152	1	569.716	2017.38
83.8199	440.967	54.6807	1133.14	0.94994	0.860109	1	755.849	2011.08
82.9292	373.59	39.6328	1280.42	0.971683	0.937413	1	952.915	2009.45
70.5638	391.428	30.5928	1157.44	0.971214	0.619472	1	1171.7	2010.03
132.758	435.439	61.8933	510.289	0.956392	0.652798	1	1132.05	2007.12
90.8722	417.908	42.5965	1200.03	0.967111	0.666955	1	920.222	2006.18
76.317	375.229	52.9228	1037.85	0.957086	0.827024	1	826.412	2002.68
91.3499	425.448	41.7025	930.853	0.964481	0.745475	1	1333.95	2001.24
91.8092	221.873	57.742	419.357	0.974182	0.717217	1	1384.9	2006.05
62.8021	99.5792	103.617	1213.09	0.974293	0.789885	1	442.42	2001.49
97.2029	368.452	60.9707	735.15	0.944732	0.710811	1	1105.76	2002.73
97.6366	413.561	73.1561	421.618	0.964356	0.797319	1	647.205	2002.28
71.8193	298.514	36.2021	1368.69	0.965458	0.731716	1	789.216	1990.87
79.6152	436.057	37.7234	1078.06	0.959184	0.950705	1	888.113	1992.16
73.7785	356.23	102.064	1043.21	0.975713	0.79498	1	596.772	1988.12
75.6837	407.281	49.953	1162.1	0.969636	0.631559	1	857.753	1988.8
103.593	386.449	60.3877	553.924	0.972689	0.905953	1	1305.43	1988.75
82.5752	416.624	126.929	640.96	0.950993	0.671818	1	560.17	1984.71
85.8656	417.559	39.5979	843.652	0.953881	0.732963	1	1208.98	1984.44
70.482	270.933	59.3611	1115.82	0.956897	0.585934	1	533.87	1976.37
84.0475	506.068	50.5717	910.327	0.974849	0.871267	1	969.319	1980.09
68.5667	273.807	59.6833	944.84	0.869565	0.515659	1	506.775	1976.4
72.8506	298.944	42.664	943.803	0.972376	0.809622	1	672.328	1972.89
72.8518	338.999	37.0429	1175.11	0.971676	0.684219	1	1106.74	1975.38
88.7348	549.954	46.4606	1111.42	0.968974	0.756549	1	1160.44	1978.06
83.5108	343.349	64.8327	922.594	0.958482	0.806398	1	755.166	1969.82
66.9029	409.128	37.7528	1144.85	0.948691	0.625601	1	832.024	1971.51
70.3376	274.519	63.0438	823.07	0.977122	0.948144	1	635.92	1961.73
58.5113	222.274	29.9049	485.235	0.933559	0.783279	1	1594.5	1960.22
92.2297	413.565	69.2482	815.951	0.971809	0.72285	1	710.841	1953.63
77.6815	383.29	32.3004	1093.6	0.972778	0.852367	1	1194.49	1954.7
100.743	433.648	43.4226	784.084	0.843441	0.293135	1	1099.81	1946.61
91.5658	433.03	73.9326	660.827	0.920236	0.426817	1	745.556	1941.79
69.9378	323.764	42.768	1101.01	0.973103	0.723853	1	868.684	1953.07
70.8719	244.687	40.6947	386.874	0.935409	0.678364	1	1664.37	1945.57
62.7034	329.475	38.4046	1089.61	0.924395	0.704437	1	786.905	1948.87
75.6015	379.014	59.5492	903.492	0.855738	0.626664	1	508.391	1950.6
89.6301	452.531	39.3336	889.086	0.937969	0.485226	1	1136.75	1938.58
111.08	465.683	101.833	525.062	0.946704	0.861855	1	1225.29	1950.65
[truncated: 69,827 more rows]

## Sheet: NANOG2
GFP	SOX2	NANOG	DAPI	solidity	Aspect_Ratio	z	X	YflipV
20.6476	31.8003	60.853	397.35	0.964286	0.880126	0	2288.82	2993.69
44.6557	136.778	118.957	773.598	0.972692	0.846652	0	2227.2	2972.03
36.4278	79.3598	105.547	858.007	0.893709	0.384808	0	2187.13	2952.92
52.9142	106.508	166.871	918.008	0.944751	0.726731	0	2150.83	2952.26
30.8393	58.2559	108.785	679.216	0.891951	0.520064	0	2208.78	2940.17
46.9382	195.895	90.5467	902.064	0.957188	0.761287	0	2112.95	2931.72
34.6976	109.938	72.0826	836.157	0.971375	0.693196	0	2274.29	2930.68
44.1732	138.717	148.498	962.218	0.948898	0.920502	0	2074.54	2922.34
42.836	67.9927	153.806	440.889	0.920582	0.684931	0	2157.56	2916.38
54.2682	140.601	147.778	910.651	0.96089	0.850799	0	2046.25	2907.41
46.19	68.8927	146.98	697.715	0.896496	0.776275	0	2222.78	2909.48
50.51	100.936	106.065	895.979	0.93689	0.691952	0	2128	2898.28
38.5497	92.2718	93.0769	738.14	0.966089	0.716284	0	2259.34	2892.43
58.9129	143.578	226.937	662.628	0.946023	0.383657	0	1992.83	2898.68
41.1251	108.274	96.7131	833.047	0.890285	0.611115	0	2188.13	2896.54
42.8452	116.572	132.124	729.939	0.952636	0.705138	0	2304.39	2895.23
51.1634	105.911	93.6624	918.114	0.962218	0.814681	0	2090.81	2886.81
32.8196	136.634	172.474	615.881	0.92823	0.590492	0	1969.7	2894.81
37.1696	133.938	103.132	986.376	0.941815	0.792321	0	2154.8	2880.91
61.3998	201.183	138.59	945.701	0.912748	0.746733	0	2043.3	2874.86
42.7624	146.56	93.5587	891.865	0.967331	0.771858	0	2229.34	2869.6
44.3204	177.054	113.219	961.088	0.954865	0.870608	0	2188.09	2858.76
89.5978	122.965	90.5169	727.821	0.976674	0.869613	0	1937.25	2862.08
47.1185	200.769	79.2486	874.196	0.963335	0.720671	0	2299.39	2863.11
40.4862	145.892	119.81	1042.42	0.944444	0.613391	0	2138.27	2856.55
40.7785	83.4378	99.6364	729.498	0.929126	0.574987	0	1894.91	2860.34
48.6904	247.653	139.075	993.031	0.921717	0.668214	0	2065.27	2845.96
67.3597	147.181	258.021	381.469	0.928624	0.8334	0	2012.03	2849.05
37.2465	64.3808	95.5932	1004.69	0.936024	0.605819	0	2096.67	2846.65
31.4098	73.231	75.1788	958.962	0.931988	0.780187	0	1862.07	2841.54
41.1255	158.196	87.0273	956.024	0.966476	0.835508	0	2262.41	2840.59
44.7072	100.331	154.06	864.374	0.963063	0.777994	0	1963.96	2834.81
88.8446	113.861	87.2457	711.132	0.976948	0.805334	0	1898.96	2827.44
33.2611	92.0928	77.488	831.424	0.923258	0.51839	0	1820.02	2813.12
38.4831	92.0963	82.8932	1173.75	0.956115	0.798775	0	2228.05	2826.03
62.3452	271.912	217.372	1134.86	0.965744	0.758533	0	2035.12	2819.01
48.151	106.272	99.6609	1207.86	0.949471	0.579524	0	2128.77	2823.75
57.966	132.397	139.279	944.782	0.968045	0.755566	0	1994.79	2815.42
55.8209	204.029	120.66	1174.42	0.974684	0.896811	0	2183.45	2813
39.5484	119.465	135.595	1090.59	0.967954	0.940149	0	1782.79	2814.62
47.7879	137.541	103.421	960.107	0.934282	0.687586	0	2076.66	2798.44
46.6086	104.227	113.155	1105.21	0.964332	0.565959	0	1944.42	2798.79
45.9167	203.37	253.023	1020	0.907563	0.305659	0	1750	2816.17
46.3326	114.528	92.3046	1010.47	0.972079	0.789598	0	2266.76	2802.55
47.5586	72.9724	130.1	282.053	0.936995	0.682992	0	1866.62	2804.35
66.466	262.521	473.139	610.551	0.955626	0.674949	0	1970.88	2802.37
55.0443	156.717	139.647	1116.35	0.968447	0.799788	0	1717.46	2792.32
48.0241	151.88	93.5884	1159.7	0.97775	0.746833	0	1754.55	2786.34
52.199	237.64	99.801	961.86	0.910171	0.658128	0	2158.36	2788.38
66.0333	105.555	137.735	840.456	0.967794	0.843455	0	2219.57	2788.36
48.2916	119.343	121.673	1117.4	0.981404	0.741916	0	2116.44	2785.23
46.2474	148.261	136.031	1241.04	0.963522	0.658228	0	2031.36	2784.58
81.0955	124.118	114.303	882.879	0.961735	0.608548	0	1888.72	2778.48
42.7481	151.049	178.558	541.533	0.96171	0.773557	0	1794.05	2777.59
53.5915	126.054	181.888	1055.64	0.963087	0.799187	0	1679.51	2778.67
56.1765	151.097	170.64	977.442	0.96612	0.758986	0	1996.77	2772.98
52.1809	86.7035	230.098	1039.42	0.947619	0.550993	0	1642.07	2773.44
56.0716	187.39	151.868	1130.41	0.974884	0.701747	0	1968.63	2762.48
61.1772	273.352	116.292	1056.12	0.965775	0.95574	0	1923.17	2759.4
59.3963	168.234	195.35	841.006	0.96824	0.870792	0	2092.69	2755.73
53.46	225.956	241.516	697.552	0.972689	0.736512	0	2164.6	2760.49
46.4435	166.589	134.943	981.178	0.973146	0.824761	0	1614.17	2751.17
75.3457	267.311	82.5047	1040.61	0.974093	0.930896	0	2242.19	2750.72
58.9718	158.556	161.638	942.564	0.969396	0.839591	0	1700.44	2750.32
51.7301	150.887	125.76	995.409	0.972043	0.64496	0	1732.75	2743.73
52.1661	223.503	86.4715	1174.74	0.975527	0.761149	0	2060.89	2746.57
54.5553	265.598	177.167	1111.5	0.976027	0.735975	0	2027.78	2745.05
49.662	199.63	102.48	679.194	0.973387	0.816544	0	2284.71	2745.9
52.0216	198.101	147.464	1024.76	0.972256	0.767436	0	1658.38	2740.46
44.0526	105.98	142.366	1028.51	0.974882	0.64873	0	1776.75	2733.25
58.7041	237.319	91.2	1067.1	0.971108	0.836725	0	2131.86	2738.91
55.7994	67.9115	193.675	323.844	0.921397	0.66891	0	1584.21	2739.71
46.9291	156.404	186.468	466.961	0.96715	0.763404	0	1892.08	2737.82
59.6112	178.955	144.349	1083.55	0.968972	0.88578	0	1995.05	2733.83
41.3118	90.2571	152.185	570.007	0.968226	0.767658	0	1813.12	2732.01
65.5684	376.963	217.732	797.947	0.917874	0.326379	0	1540.15	2739.96
46.0535	159.673	116.686	1119.4	0.971822	0.769133	0	2209.74	2722.21
50.2033	114.436	153.889	840.516	0.974006	0.724355	0	1631.07	2713.85
56.6567	287.132	154.237	629.134	0.960165	0.708666	0	1932.31	2722.38
36.2595	169.037	125.436	837.558	0.974902	0.83201	0	2316.01	2713.07
65.3244	178.4	108.582	794.361	0.975093	0.676991	0	2163.93	2714.86
56.0269	203.412	94.0723	1167.53	0.972603	0.756034	0	2255.09	2709.32
49.8648	90.2705	161.861	396.52	0.945736	0.759715	0	1496.41	2720.89
64.2871	164.51	123.127	914.815	0.970991	0.70816	0	1691.63	2708.89
68.6742	347.105	143.565	348.365	0.961806	0.801113	0	2032.11	2705.39
47.89	124.377	118.257	1075.52	0.975096	0.654841	0	2075.31	2702.97
53.472	164.693	330.208	787.685	0.973154	0.783365	0	1746.41	2702.12
58.5812	158.312	235.671	555.453	0.961732	0.723308	0	1871.03	2704.28
50.8645	153.023	121.3	1228.93	0.94965	0.8285	0	1969.43	2698.66
56.4711	158.116	187.805	292.35	0.974948	0.834842	0	1566.44	2702.32
45.8273	136.067	145.347	340.221	0.972015	0.696954	0	1910.58	2707.39
55.4079	186.602	291.923	497.978	0.96878	0.625419	0	1841.1	2694.34
64.5513	126.509	141.525	386.515	0.956078	0.447905	0	1497.94	2685.59
52.9724	141.118	314.505	556.028	0.967311	0.893048	0	1658.42	2693.9
55.9365	168.016	102.663	1056.06	0.967564	0.584106	0	1776.86	2678.53
38.0738	185.241	93.5017	1101.65	0.966814	0.696437	0	2288.13	2677.79
47.1126	219.395	69.4357	1151.25	0.977983	0.852071	0	2119.73	2686.14
57.9459	208.9	116.053	880.138	0.97449	0.69859	0	2203.42	2687.04
59.9708	246.987	221.031	835.274	0.971669	0.548317	0	1809.61	2676.29
60.0271	166.965	270.777	330.191	0.94864	0.895822	0	1715.93	2684.25
54.5958	168.527	240.489	287.139	0.956005	0.658346	0	1600.51	2673.79
63.6254	127.004	98.059	867.909	0.980488	0.791746	0	2164.78	2672.26
47.0894	176.108	134.786	1090.31	0.97561	0.748031	0	1926.24	2671.59
35.4498	116.508	95.7642	883.177	0.973817	0.8516	0	2331.75	2666.49
55.9257	170.751	160.673	594.26	0.961199	0.557912	0	2248.44	2669.84
50.5452	154.178	201.45	519.316	0.97305	0.761916	0	1631.3	2671.08
60.0627	277.982	81.1083	1248.84	0.982659	0.742695	0	2041.87	2653.4
68.2849	186.788	286.203	640.552	0.975651	0.683444	0	1733.28	2655.8
54.4219	295.582	296.788	1107.43	0.950792	0.814806	0	1963.4	2656.97
50.5342	91.9056	117	692.659	0.91696	0.492812	0	1477.8	2649.25
52.3135	137.21	92.1742	1087.52	0.957973	0.668423	0	2093.88	2647.49
42.2806	104.506	115.279	715.044	0.971842	0.725389	0	1665.45	2654.19
53.5618	154.655	108.791	1196.05	0.978214	0.666436	0	1999.44	2646.24
81.6181	285.332	322.812	439.525	0.938679	0.547169	0	1340.08	2662.19
71.6102	206.339	185.538	768.814	0.977361	0.769278	0	1855.39	2651.04
82.6745	278.256	119.766	558.771	0.959547	0.926368	0	2128.55	2655.29
44.708	187.481	186.193	397.23	0.971914	0.735274	0	1360.11	2642.36
46.2401	174.146	142.068	541.151	0.972323	0.786224	0	2226.76	2649.26
68.2444	300.6	316.322	775.611	0.909091	0.334615	0	1311.74	2656.57
47.6856	162.036	148.64	485.281	0.976852	0.735638	0	1700.92	2644.24
79.774	206.098	230.781	265.087	0.948052	0.721818	0	1503.84	2642.12
58.6072	221.144	183.95	1114.17	0.981559	0.848078	0	1767.41	2636.51
67.1122	164.381	155.95	944.171	0.971963	0.915827	0	1895.88	2640.29
57.7555	165.841	179.088	1168.96	0.953125	0.664345	0	1803.82	2632.33
58.4574	221.905	121.494	1015.87	0.981273	0.996341	0	1600.13	2632.4
43.4528	106.591	117.404	753.087	0.964399	0.893661	0	2300.49	2632.67
67.5595	172.635	199.243	1086.75	0.971341	0.637804	0	1321.04	2632.52
68.4642	187.634	189.69	1124.1	0.97615	0.906529	0	1291.76	2632.75
46.6072	118.524	137.01	1328.72	0.971698	0.751259	0	1929.62	2627.43
48.359	98.1086	122.009	818.582	0.975	0.756502	0	2365.09	2624.79
62.3512	160.567	201.097	555.322	0.968579	0.69691	0	1638.5	2627.2
53.278	198.69	123.227	822.511	0.969954	0.594818	0	1561.71	2618.04
59.2206	160.039	107.369	1127.31	0.97679	0.836555	0	2137.88	2618.26
51.8845	123.59	146.243	568.222	0.972846	0.680006	0	2266.95	2620.42
93.1351	328.682	355.013	860.882	0.966114	0.627886	0	1248.67	2616.86
46.9761	74.644	188.85	923.779	0.964912	0.809979	0	1980.76	2615.42
58.5043	220.652	232.839	623.807	0.963687	0.589082	0	1432.07	2616.16
48.7796	217.829	92.1121	1301.57	0.980464	0.814158	0	1671.56	2610.9
41.8805	81.7331	121.709	338.251	0.962002	0.770228	0	2330.58	2613.87
67.8939	339.889	140.205	359.191	0.957111	0.787494	0	2108.03	2617.26
65.9885	280.169	323.285	1077.07	0.971674	0.679961	0	1831.86	2606.99
52.7243	172.652	150.029	1350.46	0.973249	0.907163	0	1869.57	2610.88
50.0139	198.78	182.185	989.07	0.974398	0.559228	0	1715.79	2601.85
62.2551	275.491	253.24	876.195	0.969396	0.612252	0	1750.31	2605.27
61.9949	327.851	166.282	549.995	0.967445	0.634432	0	1377.93	2601.46
51.8262	289.564	80.3609	967.587	0.968481	0.586419	0	1493.28	2600.61
55.0478	183.915	111.076	1092.1	0.946565	0.617656	0	1460.09	2592.42
43.5963	91.5924	127.525	740.131	0.963878	0.927212	0	2177.46	2597.93
167.927	335.67	186.864	672.61	0.954733	0.621301	0	1188.89	2605.88
82.1375	220.831	422.473	694.667	0.958256	0.859636	0	1344.38	2598.71
41.0838	162.349	109.443	1083.88	0.977543	0.747414	0	1587.42	2587.51
64.1096	276.045	250.101	935.499	0.966555	0.838233	0	1282.57	2594.74
65.9362	253.585	204.02	1069.39	0.972812	0.723065	0	1312.55	2587.39
50.3402	253.05	71.1957	1014.56	0.969634	0.74763	0	1411.88	2584.7
56.9064	216.095	234.807	1315.86	0.977984	0.751087	0	1784.22	2585.08
54.9587	262.1	183.557	1190.25	0.972222	0.602632	0	1910.01	2587.53
53.1069	253.474	167.613	1123.58	0.971311	0.680424	0	1634.5	2581.49
190.845	462.972	266.323	362.359	0.950758	0.584986	0	1153.76	2595.76
51.2754	238.85	185.749	329.796	0.96206	0.675833	0	2390.63	2579.89
60.013	99.6774	194.529	804.049	0.973818	0.689218	0	1954.27	2579.07
49.5681	140.728	179.557	963.18	0.975504	0.887467	0	2348.19	2578.66
61.4065	206.577	180.284	737.661	0.974684	0.77079	0	1251.42	2580.66
50.2905	177.674	206.609	396.231	0.968889	0.933014	0	2209.74	2582.99
87.9954	171.93	136.195	911.133	0.969947	0.79692	0	2137.7	2574.87
72.5536	205.116	156.655	846.431	0.983184	0.907146	0	2258.81	2568.4
54.5419	126.577	149.842	1331.64	0.966087	0.597662	0	1854.41	2567.98
51.0292	140.472	92.854	1113.61	0.977047	0.742584	0	2070.6	2566.3
45.6853	207.531	95.3065	1538.25	0.96369	0.73102	0	1886.53	2571.2
55.9036	238.616	158.652	695.635	0.975177	0.890655	0	2023.52	2566.5
61.2965	287.392	199.146	1654.59	0.974675	0.71679	0	1821.81	2561.3
58.5311	215.318	113.468	1231.56	0.971992	0.836282	0	1355.31	2560.42
48.8185	290.241	153.748	1435.29	0.967557	0.636333	0	1699.21	2556.99
223.301	122.376	244.759	407.916	0.972644	0.834801	0	1093.41	2563.62
212.602	139.324	241.635	307.559	0.958435	0.655077	0	1130.73	2566.75
56.2417	167.272	246.261	567.928	0.968023	0.561344	0	1730.16	2559.6
68.1118	111.425	154.254	895.411	0.96831	0.688438	0	2173.33	2555.18
52.4887	187.68	134.403	1476.18	0.974886	0.814707	0	1661.86	2553.79
50.8845	147.796	136.151	1146.82	0.966001	0.704295	0	1612.05	2551.3
64.026	208.146	300.81	1022.35	0.971491	0.772827	0	1761.23	2556.28
51.6392	234.313	161.245	606.521	0.968617	0.72823	0	1478.14	2555.65
52.3479	256.71	143.727	839.151	0.973934	0.866942	0	1435.21	2550.26
40.0447	130.325	98.8969	1379.94	0.971034	0.684445	0	1977.91	2547
56.7752	317.407	187.669	687.634	0.963432	0.763133	0	1390.82	2556.53
41.1603	172.738	113.889	1430.43	0.97046	0.641747	0	1939.78	2548.26
207.475	278.119	291.199	267.903	0.94508	0.92985	0	1053.78	2554.88
48.2652	142.363	244.92	549.029	0.972678	0.827182	0	2303.71	2543.3
69.7026	317.016	183.783	711.052	0.956764	0.626316	0	1323.85	2545.74
84.7271	305.78	226.901	1132.46	0.971132	0.741344	0	1028.85	2536.33
46.1818	179.411	200.287	298.238	0.878033	0.516251	0	2387.09	2535.44
54.2728	157.201	168.47	1259.9	0.9583	0.606642	0	1917	2531.31
45.9677	188.209	107.478	1455.39	0.973025	0.783204	0	1880.89	2536.08
61.2088	186.778	98.1761	938.914	0.97733	0.704734	0	1294.99	2538.59
62.0474	452.481	554.272	648.547	0.97584	0.636309	0	1796	2535.98
87.4725	233.086	122.218	375.075	0.960861	0.783138	0	2204.31	2539.6
47.8571	212.197	149.11	975.909	0.979742	0.856929	0	1579.54	2524.65
81.0373	276.537	97.0525	1202.41	0.962136	0.830369	0	992.827	2528.27
50.8985	183.416	122.349	935.9	0.970843	0.660307	0	1404.99	2522.48
44.8996	154.107	122.331	806.337	0.986139	0.884353	0	2040.1	2524.01
54.3401	249.254	222.465	1168.98	0.984392	0.838369	0	2356.57	2514.07
81.9877	205.975	252.617	726.017	0.975434	0.705658	0	1067.42	2518.52
43.0879	118.603	206.161	777.073	0.979305	0.60404	0	2116.09	2521.18
42.5224	134.451	122.068	491.027	0.975078	0.81491	0	2246.57	2524.84
37.4949	120.777	130.909	1033.35	0.967742	0.659385	0	1372.05	2519.72
49.3705	256.476	167.266	818.394	0.959722	0.927705	0	1344.41	2525.52
41.3031	138.238	104.214	867.797	0.971429	0.702155	0	1464.15	2516.64
57.3674	307.539	242.859	422.049	0.969274	0.753396	0	1105.82	2520.53
51.1392	311.103	258.826	671.007	0.971237	0.671891	0	1644.54	2515.65
55.7197	191.609	115.94	1132.21	0.967878	0.79933	0	1741.31	2515.03
50.1729	174.8	149.323	1071.44	0.961538	0.607407	0	1713.44	2516.99
57.3182	327.581	109.88	1082.18	0.970674	0.711542	0	1834.49	2514.55
70.527	221.763	74.6987	1301.16	0.97373	0.711633	0	958.989	2512.82
99.1664	104.934	116.434	300.392	0.964752	0.514295	0	1261.16	2512.93
54.2963	247.765	234.691	1243.62	0.97377	0.895633	0	1680.56	2510.95
47.4282	127.504	152.097	1338.5	0.981323	0.959092	0	1997.62	2513.09
42.9053	130.796	158.804	430.749	0.973475	0.771162	0	2420.26	2507.75
54.782	189.177	207.376	807.993	0.976449	0.898997	0	2166.56	2513.68
79.4579	253.111	217.106	660.787	0.968232	0.7992	0	1773.93	2513.13
58.1136	144.955	172.909	1097.8	0.897959	0.283284	0	934.182	2519.09
57.9415	158.3	193.98	621.941	0.976	0.748567	0	1430.16	2506.26
56.7633	195.924	210.981	515.925	0.971698	0.761306	0	1613.54	2507
60.0255	256.023	144.106	1206.79	0.970447	0.792298	0	1867.8	2503.89
49.4224	268.558	173.83	963.985	0.970366	0.661458	0	2293.84	2504.41
36.1396	109.883	132.898	1214.62	0.974928	0.866719	0	1951.57	2502.91
72.5813	247.723	158.44	472.464	0.980583	0.706582	0	2074.49	2502.54
199.958	538.078	175.301	351.263	0.956739	0.713029	0	1298.54	2507.6
43.6018	127.998	127.843	928.412	0.963285	0.825923	0	1903.56	2496.21
59.837	214.914	115.78	1258.55	0.962046	0.515729	0	901.816	2501.69
82.4987	236.851	83.6631	1252.84	0.965676	0.905816	0	1020.35	2490.82
55.8548	180.499	223.349	530.107	0.976077	0.794484	0	2205.28	2487.95
64.9645	201.502	110.351	1193.23	0.960434	0.632335	0	933.874	2485.43
119.866	264.47	135.014	974.438	0.971058	0.735843	0	982.282	2489.13
51.3282	119.94	103.845	982.851	0.970304	0.922203	0	1342.21	2489.56
58.9343	406.15	177.777	837.809	0.97775	0.779603	0	1803.33	2485.38
101.647	196.433	231.866	216.303	0.963855	0.762121	0	1080.82	2484.21
61.061	195.643	149.202	781.848	0.967042	0.585225	0	1373.85	2478.9
49.6508	183.245	141.156	1167.18	0.973148	0.904554	0	1758.63	2482.27
67.3303	184.173	104.148	1065.96	0.975626	0.772413	0	871.759	2476.97
66.0306	122.54	147.83	373.196	0.970297	0.827384	0	1403.26	2481.27
59.7875	246.453	223.873	1042.98	0.968643	0.595758	0	2148.72	2473.62
59.8302	224.482	112.023	1039.29	0.972924	0.951069	0	2100.31	2478.83
52.823	129.2	114.636	316.989	0.966302	0.878907	0	2029.52	2478.03
79.7248	93.0749	151.05	247.51	0.966292	0.488582	0	1114.62	2473.7
43.0303	103.836	126.644	1027.06	0.963035	0.564774	0	1699.68	2472.22
60.8338	367.495	171.607	939.245	0.940341	0.548507	0	841.148	2481.36
62.9228	395.351	216.916	251.01	0.966079	0.834052	0	1433.57	2473.79
110.344	287.104	111.291	657.966	0.979269	0.873503	0	1663.95	2472.73
37.2872	250.683	139.232	475.904	0.96741	0.743262	0	1925.85	2475.65
35.5667	121.375	169.116	471.964	0.966415	0.844154	0	2387.46	2468.48
71.1268	293.528	128.978	1146.46	0.972603	0.538723	0	904.192	2459.51
36.9264	87.4671	85.1805	1318.57	0.970046	0.89655	0	1993.61	2470.12
58.2023	185.933	208.924	596.268	0.977472	0.776994	0	1730.02	2470.5
59.3075	222.619	158.859	1172.5	0.978166	0.767757	0	2300.25	2464.53
51.8114	167.665	152.154	860.02	0.965284	0.583558	0	1827.65	2461.66
212.981	206.084	195.093	423.734	0.9631	0.606172	0	1046.84	2460.75
59.6998	204.934	104.092	1531.31	0.952681	0.353267	0	802.594	2465.2
234.666	358.686	142.02	504.988	0.958884	0.659094	0	965.104	2458
32.7996	227.714	133.59	429.146	0.931646	0.595791	0	2425.99	2450.11
51.5997	169.328	157.597	689.315	0.968526	0.931393	0	1950.41	2458.22
51.8494	407.403	180.073	766.465	0.973742	0.646175	0	1857.81	2448.98
188.026	401.638	182.657	723.286	0.956268	0.751943	0	1011.16	2454.44
50.3442	136.899	107.851	1113.69	0.978198	0.885965	0	2064.68	2444.45
40.749	161.051	111.855	1454.81	0.975837	0.744443	0	2120.78	2445.57
62.4411	199.498	196.447	436.817	0.966601	0.661227	0	1789.19	2450.82
69.3462	215.395	78.3355	983.777	0.96955	0.520276	0	811.626	2436.07
79.6472	294.979	106.565	847.159	0.912833	0.466858	0	750.833	2448.52
63.6247	187.834	112.951	1098.34	0.971943	0.638967	0	845.199	2427.18
53.0219	147.482	189.584	831.949	0.971631	0.904072	0	1772.95	2451.83
77.8223	247.876	86.306	1141.88	0.974522	0.766618	0	942.651	2429.26
63.1525	216.941	192.184	677.4	0.971995	0.801445	0	2190.29	2439.01
49.1388	174.125	160.639	583.503	0.976487	0.79292	0	1678.26	2438.61
65.5919	309.424	148.67	739.476	0.968571	0.822245	0	1917.38	2435.08
51.1901	191.773	103.614	973.336	0.971771	0.865606	0	1708.97	2432.74
59.6565	212.418	118.776	1035.03	0.973844	0.573549	0	2024.23	2419.77
47.0119	368.996	217.252	405.115	0.928044	0.95139	0	2232.37	2432.93
43.0326	324.213	85.5304	318.05	0.87619	0.656769	0	1995.05	2432.8
39.6238	121.431	181.371	1032.99	0.96255	0.545106	0	2401.66	2421.76
64.6235	251.638	55.4149	961.43	0.981439	0.621656	0	716.865	2417.31
51.4978	153.055	189.899	680.538	0.971304	0.7191	0	1750.59	2427.47
53.463	151.453	213.236	1146.14	0.979508	0.884782	0	2343.42	2420.17
69.3481	251.862	48.1266	975.011	0.98037	0.564544	0	758.025	2416.29
62.9173	235.793	217.575	1093.81	0.977955	0.745714	0	2289.93	2418.47
68.3348	235.943	141.137	673.185	0.930328	0.332914	0	681.736	2425.81
193.425	72.7459	177.615	588.897	0.959375	0.956051	0	1023.37	2417.78
75.7598	228.549	161.2	1238.05	0.981436	0.504808	0	907.723	2402.9
51.9169	187.282	203.037	719.992	0.982055	0.703875	0	2162.25	2410.68
73.3667	378.711	239.588	1162.56	0.961236	0.418347	0	879.864	2397.07
62.6941	87.6222	147.109	535.576	0.958889	0.878063	0	1963.3	2415.15
54.6562	260.863	100.134	1659.9	0.981142	0.685766	0	2107.99	2398.96
87.8075	415.594	218.27	647.101	0.973576	0.83256	0	1306.46	2406.2
44.5928	236.167	178.981	306.781	0.965377	0.826252	0	1803.41	2409.19
67.1475	251.694	79.5664	906.44	0.972867	0.806396	0	664.864	2396.27
109.309	265.981	149.362	779.871	0.958494	0.658212	0	813.855	2397.24
61.0772	187.871	214.735	389.138	0.919753	0.693305	0	2441.81	2401.68
177.971	309.276	198.739	911.266	0.978802	0.724646	0	1270.12	2394.42
44.0483	159.175	121.909	562.852	0.974068	0.67788	0	1935.04	2395.11
72.4225	322.469	204.306	516.003	0.96301	0.931153	0	1224.37	2397.91
66.4909	111.185	83.728	550.927	0.906336	0.564437	0	1485.65	2393.4
50.8811	152.493	82.1671	1229.16	0.975739	0.879627	0	1987.89	2391.75
52.8725	360.548	205.38	550.626	0.969892	0.743421	0	2055.73	2392.78
53.3611	221.683	119.096	498.551	0.96594	0.786621	0	1710.86	2396.49
36.0601	78.2656	93.4675	497.526	0.971963	0.769098	0	1772.11	2394.85
62.6821	236.687	64.6018	1026.29	0.98139	0.657651	0	776.096	2383.2
81.0392	296.68	76.2176	951.193	0.961659	0.780597	0	610.273	2384.57
61.136	206.427	261.505	1024.46	0.976217	0.96717	0	2378.27	2385.03
46.8279	115.055	142.765	506.762	0.974026	0.832097	0	1652.6	2391.5
75.3464	266.74	92.0107	1243.11	0.973349	0.700766	0	942.981	2384.31
138.855	266.958	175.1	671.787	0.958032	0.639643	0	855.615	2384.83
44.8307	86.9478	98.7983	772.903	0.979845	0.679317	0	1737.19	2381.02
54.6688	217.708	137.408	738.947	0.980156	0.751363	0	1570.35	2376.85
71.7118	249.231	154.069	427.962	0.969831	0.524077	0	1689.21	2374.58
63.5873	196.267	138.648	356.477	0.975023	0.608323	0	1532.72	2373.06
48.4191	116.381	162.948	1170.48	0.970556	0.58657	0	2340.42	2369.98
81.2096	197.379	249.938	817.442	0.968144	0.82474	0	2417.92	2371.49
61.15	258.819	84.0278	837.429	0.960186	0.510529	0	685.221	2359.51
40.255	96.1051	148.901	399.191	0.97806	0.843897	0	1846.57	2376.53
100.24	204.064	124.764	517.136	0.969152	0.646839	0	557.484	2370.33
54.2334	174.887	61.8134	1073.71	0.974727	0.569383	0	829.947	2357.53
83.4467	216.239	337.874	467.042	0.941989	0.6845	0	2294.57	2376.05
44.5232	218.788	197.602	798.317	0.9684	0.901981	0	2079.55	2370.51
63.3331	199.742	328.647	753.727	0.976227	0.733051	0	1605.42	2362.4
74.7831	261.766	95.0645	920.484	0.971954	0.682904	0	740.288	2354.16
49.8668	99.4309	132.492	248.508	0.974296	0.964261	0	1804.56	2369.28
39.3919	227.596	242.241	203.026	0.935986	0.676073	0	1912.75	2363.19
84.2282	375.644	220.346	1239.88	0.971475	0.71401	0	1248.14	2359.71
160.201	309.47	140.694	877.22	0.976658	0.743013	0	983.531	2357.5
30.6456	104.553	84.4454	1027.26	0.940107	0.548956	0	2046.74	2349.73
57.4795	61.4605	172.776	292.063	0.970859	0.866788	0	1881.51	2356.97
117.038	490.862	247.991	1122.19	0.973282	0.693354	0	1213.38	2350.8
55.2289	98.5848	205.848	631.721	0.957472	0.729017	0	1975.93	2348.48
106.47	279.613	176.768	379.75	0.970264	0.673338	0	1664.31	2354.03
114.392	146.069	179.902	301.601	0.966605	0.736397	0	1637.2	2357.34
63.7974	253.359	90.8998	1163.77	0.967161	0.942254	0	909.375	2346.8
204.84	198.495	203.844	291.355	0.958689	0.734763	0	1181.19	2354.8
43.9562	116.768	147.986	488.018	0.973214	0.715063	0	1940.69	2345.56
57.2109	171.066	96.4481	757.279	0.965024	0.577622	0	633.416	2335.46
123.757	316.237	118.291	1004.42	0.980477	0.892218	0	1027.57	2348.92
58.536	59.8598	124.057	1554.24	0.965268	0.709055	0	2286.26	2343.25
121.536	333.699	108.936	766.728	0.968523	0.708565	0	863.946	2344.65
73.5022	165.924	281.716	156.579	0.962489	0.8523	0	2163.49	2347.93
60.0535	203.387	187.66	618.594	0.970588	0.776218	0	2115.2	2344.69
98.1865	342.541	249.929	602.935	0.975238	0.967876	0	1296.32	2347.78
76.7919	221.935	113.945	1089.32	0.974641	0.716989	0	790.48	2332.49
80.9582	237.025	77.9233	1056.67	0.962322	0.842034	0	587.379	2339.11
71.0887	192.602	240.142	680.309	0.965991	0.787508	0	2384.55	2334.38
50.6378	158.921	123.443	1378.87	0.9801	0.879379	0	2437.66	2326.82
70.8876	251.804	202.805	500.673	0.953191	0.665732	0	2080.72	2328.06
64.2496	128.742	155.183	774.372	0.975117	0.759867	0	1070.62	2332.12
77.4491	122.33	155.83	396.843	0.965392	0.928584	0	1491.11	2336.82
58.3242	144.158	204.764	211.356	0.902473	0.599523	0	2002.11	2325.13
87.9935	173.073	234.138	694.498	0.92278	0.730419	0	1572.84	2318.83
58.2976	208.871	191.555	1222.97	0.975527	0.845183	0	1262.64	2327.18
84.8503	194.697	174.804	567.028	0.977658	0.732964	0	2335.45	2328.77
97.2575	72.7244	214.134	233.965	0.931614	0.892554	0	2500.82	2328.94
52.9186	112.804	114.763	1306.68	0.959483	0.549701	0	2256.44	2318.49
158.793	361.089	228.747	704.913	0.978311	0.765696	0	1393.23	2319.41
57.9565	210.596	184.77	932.649	0.974863	0.911471	0	1628.73	2320.06
78.0014	131.741	178.065	662.74	0.980296	0.824256	0	1791.46	2316.91
84.538	247.494	76.6938	1016.95	0.959481	0.701665	0	721.137	2306.73
78.5245	229.022	108.404	1073.5	0.978495	0.962549	0	997.752	2316.91
82.6564	86.9877	169.874	324.877	0.97006	0.881434	0	1434.72	2320.56
51.2974	253.145	209.639	137.474	0.952431	0.777561	0	2142.5	2315.58
130.519	303.374	99.7548	730.608	0.972105	0.87994	0	555.411	2310.47
80.5488	67.3525	249.718	547.765	0.964078	0.916832	0	1536.78	2313.22
53.7071	80.5667	125.336	134.714	0.965517	0.785774	0	1863.48	2313.56
78.1793	196.758	193.419	643.448	0.958772	0.586461	0	1663.3	2306.87
81.1883	141.798	183.626	302.484	0.910204	0.4366	0	1720.17	2310.89
41.6747	101.013	108.175	107.28	0.96875	0.798146	0	1909.58	2307.46
106.302	281.354	113.669	1128.28	0.969951	0.58163	0	827.662	2296.52
156.633	398.09	214.683	506.792	0.968274	0.648386	0	1219.56	2310.42
106.342	324.845	227.662	940.889	0.97797	0.742326	0	1294.45	2306.55
62.1856	276.425	72.787	863.055	0.968637	0.765038	0	679.89	2303.56
93.8976	223.698	137.149	1219	0.979117	0.827893	0	1116.42	2305.74
185.04	318.734	315.187	840.765	0.964218	0.46674	0	897.927	2293.83
133.862	302.941	180.334	774.863	0.976112	0.821594	0	1033.95	2302.98
113.96	299.638	101.287	1097.53	0.971881	0.553513	0	864.296	2288.58
88.1903	197.405	131.352	1238.63	0.978187	0.913527	0	2371.8	2293.85
107.498	255.994	133.444	340.051	0.974556	0.583406	0	2322.31	2296.38
111.843	265.847	84.9491	924.781	0.965924	0.710552	0	588.285	2293.99
25.7628	71.721	62.3536	1014.96	0.95439	0.601111	0	2243.12	2288.26
172.763	336.302	184.912	618.375	0.969538	0.611707	0	925.837	2290.85
113.065	347.106	146.096	854.72	0.969199	0.861177	0	1360.37	2292.5
181.005	293.232	153.739	588.813	0.973607	0.964923	0	1078.01	2291.35
85.6147	337.721	155.197	978.654	0.978228	0.835959	0	1246.3	2286.37
70.9771	307.713	250.404	327.559	0.969176	0.751296	0	2068.58	2284.51
182.075	170.842	206.714	769.907	0.971669	0.677705	0	981.064	2283.7
78.375	164.14	182.664	295.892	0.927711	0.801801	0	2014.14	2284.49
63.9643	238.679	60.9438	1097.71	0.961171	0.808238	0	654.289	2278.37
72.818	220.174	82.3587	1096.01	0.976957	0.69347	0	766.908	2276.43
108.46	255.195	188.591	756.847	0.973003	0.792452	0	1694.46	2285.29
99.3788	382.783	451.873	422.881	0.974425	0.626169	0	1759.17	2277.14
45.7415	329.956	215.757	545.631	0.969697	0.769907	0	1634.6	2284.47
97.8498	294.643	188.471	967.75	0.971492	0.798254	0	2285.68	2271.87
131.944	111.068	208.946	294.254	0.966204	0.838485	0	1844.31	2274.7
86.2154	282.838	94.9054	1069.27	0.969007	0.674756	0	616.258	2268.67
67.3911	210.702	165.023	891.74	0.979616	0.712526	0	2413.52	2268.38
72.8651	253.645	168.635	926.861	0.973346	0.756175	0	1435.76	2273.88
59.816	211.67	158.782	1296.34	0.951441	0.628887	0	1609.16	2265.24
94.8501	275.162	184.455	229.981	0.97684	0.772948	0	2125.98	2271.73
57.8805	78.1254	188.507	204.746	0.96875	0.784752	0	2163.77	2268.7
286.011	293.567	195.321	317.156	0.968894	0.800811	0	1154.72	2272.33
64.2844	198.524	161.342	1279.29	0.977814	0.738358	0	2453.95	2261.17
191.639	441.098	182.306	892.176	0.979764	0.711572	0	1401.45	2265.35
74.037	247.698	273.238	245.245	0.950781	0.704966	0	1800.61	2264.8
301.806	200.321	114.058	497.483	0.969697	0.486336	0	541.822	2267.12
66.771	152.653	197.948	805.768	0.974066	0.796894	0	1015.04	2263.45
81.4413	492.303	221.405	423.631	0.965247	0.865571	0	1474.32	2265.23
78.7594	114.385	145.07	126.224	0.969194	0.78838	0	1979.4	2255.49
107.973	317.945	129.134	1126.41	0.983272	0.950131	0	1111.53	2257.53
93.9486	408.423	155.889	1372.16	0.972748	0.736251	0	1284.7	2259.26
159.616	237.648	126.119	799.489	0.975877	0.577587	0	949.53	2253.49
82.508	270.921	123.347	1402.11	0.980445	0.845591	0	1324.85	2253.89
65.0502	215.696	44.6617	1103.45	0.970821	0.672126	0	728.557	2243.08
72.0319	165.829	85.7793	1210.87	0.978506	0.737064	0	800.04	2248.05
32.6011	90.1317	134.561	243.541	0.955377	0.864508	0	1928.71	2255.86
65.3284	216.575	123.289	1173.3	0.977178	0.679849	0	1571.1	2247.98
80.2179	337.544	119.039	1081.54	0.966027	0.762045	0	1505.49	2253.89
75.2271	252.842	214.47	177.4	0.946667	0.649588	0	1722.75	2257.24
113.092	305.585	140.102	846.274	0.973064	0.842252	0	1212.64	2255.22
85.8231	272.61	290.28	1049.67	0.977646	0.748465	0	2341.94	2247.85
103.333	209.248	82.2602	1181.1	0.951456	0.724291	0	586.026	2257.06
82.8099	55.0189	35.5544	401.309	0.977305	0.883694	0	492.761	2254.65
82.7467	289.526	153.255	885.924	0.969903	0.980656	0	1049.91	2251.57
105.512	221.24	253.251	805.592	0.967963	0.693502	0	1366.24	2250.37
62.924	604.739	220.599	941.161	0.972023	0.685155	0	1682.94	2246.98
72.4022	234.028	214.377	699.075	0.972444	0.560395	0	915.706	2239.09
127.013	137.448	252.959	161.073	0.942844	0.76641	0	2035.38	2240.66
77.4735	199.316	150.955	1312.93	0.975299	0.756214	0	2380.19	2240.08
55.1034	187.635	45.7302	1158.8	0.9436	0.616218	0	688.628	2230.04
49.1782	25.6852	75.3981	754.935	0.972973	0.75984	0	418.211	2246.99
110.557	269.704	154.256	950.362	0.980259	0.89037	0	874.18	2234.78
97.8345	89.5061	152.985	365.139	0.963093	0.815131	0	1825.78	2231.85
72.1729	271.998	82.7453	991.279	0.973246	0.852296	0	651.96	2233.63
56.9089	196.766	162.166	1516.87	0.976923	0.653005	0	1653.28	2227.69
135.503	165.951	277.958	157.666	0.955294	0.650113	0	1897.07	2225.81
68.5637	246.979	149.926	1338.15	0.976335	0.919657	0	1258.89	2229.13
216.604	317.138	303.956	806.103	0.969081	0.484507	0	973.135	2227.14
219.309	329.37	191.405	796.032	0.970838	0.769257	0	1155.97	2230.82
81.7658	299.423	281.021	916.823	0.976686	0.699747	0	1451.79	2232.96
77.5443	212.081	255.642	1091.71	0.973928	0.837867	0	1083.92	2224.64
105.691	166.414	174.752	934.618	0.975571	0.823516	0	2080.38	2228.38
125.479	279.394	140.241	1104.78	0.924628	0.476076	0	591.263	2236.65
122.323	256.932	242.449	556.057	0.964421	0.78287	0	2298.23	2226.73
90.7125	213.235	150.527	148.899	0.970874	0.881009	0	2135.51	2229.29
69.3732	93.5427	53.9342	1063.14	0.86488	0.492376	0	424.552	2216
93.0123	54.8468	167.424	694.71	0.974667	0.82034	0	472.328	2230.14
137.131	213.139	238.722	476.369	0.955857	0.549101	0	1008.82	2220.18
120.143	169.025	257.526	207.48	0.935981	0.662046	0	1862.04	2215.64
113.826	266.653	148.716	1148.08	0.976542	0.757913	0	1542.73	2217.6
52.8428	161.244	255.253	1093.9	0.979409	0.74419	0	1599.44	2223.7
109.947	126.94	231.074	558.594	0.94773	0.613727	0	1791.5	2215.74
83.0807	283.719	146.467	1217.9	0.97943	0.844083	0	2420.16	2213.45
49.6916	91.9447	172.96	797.596	0.973082	0.952829	0	1715.13	2223.56
55.6616	208.006	205.004	1346.28	0.980449	0.702126	0	1407.53	2218.21
92.4612	174.03	177.561	1135.42	0.977244	0.822742	0	1500.95	2213.44
47.4962	100.418	171.78	605.253	0.967742	0.563614	0	1744.35	2209.87
60.428	176.61	186.731	403.017	0.965229	0.827809	0	2463.78	2216.92
89.0371	255.861	133.58	1142.2	0.982282	0.819872	0	815.034	2206.82
89.6021	247.447	176.049	1178.59	0.980854	0.92897	0	1342.32	2210.47
126.099	306.406	166.437	937.554	0.975198	0.779187	0	1190.67	2210.33
66.5192	204.409	185.313	965.491	0.978157	0.721016	0	1296.86	2204.96
122.647	232.264	221.638	755.275	0.977011	0.949017	0	1044.89	2207.94
66.2922	64.4577	233.411	89.2434	0.956856	0.900699	0	1948.42	2204.47
160.332	276.327	149.27	679.766	0.949254	0.724577	0	524.901	2212.74
79.4636	302.52	189.905	834.018	0.979317	0.960059	0	1224.13	2208.06
110.765	300.151	109.883	969.562	0.974072	0.767318	0	857.152	2195.24
111.111	254.19	70.578	1248.05	0.910423	0.785046	0	581.549	2202.6
75.8581	181.119	291.395	1207.02	0.978971	0.807617	0	2366.5	2199.9
122.562	113.249	147.107	1733.12	0.963788	0.897558	0	497.184	2207.99
68.8072	176.26	75.8694	1282.9	0.908583	0.431036	0	613.1	2197.05
70.3927	122.351	186.038	220.553	0.971803	0.919311	0	1994	2197.79
101.265	216.431	148.592	983.442	0.976498	0.761152	0	1687.54	2193.4
85.4757	240.539	172.692	176.436	0.96394	0.767768	0	2040.88	2194.34
75.6155	96.8928	51.215	1242.87	0.972367	0.962493	0	447.34	2190.45
85.2549	310.575	195.859	1283.09	0.977081	0.951733	0	1123.98	2192.51
80.7297	214.063	348.593	901.262	0.979751	0.872026	0	2261.58	2196.69
45.714	120.404	102.36	1537.84	0.975405	0.737396	0	1384.46	2189.38
65.3815	215.086	47.5113	1024.78	0.967474	0.619364	0	739.755	2188.78
204.105	272.018	101.106	860.726	0.9764	0.647575	0	901.956	2187.08
63.7771	182.421	195.603	1264.65	0.975232	0.695334	0	1448.33	2191.42
73.8207	111.616	209.415	493.752	0.934426	0.727523	0	1719.71	2195.8
129.984	204.367	220.975	865.831	0.978881	0.815608	0	2313.56	2189.03
195.517	180.508	183.747	215.897	0.940154	0.882275	0	2099.84	2188.81
69.233	195.403	60.7912	1192.5	0.944444	0.567168	0	633.836	2186.87
57.4719	152.408	48.4841	999.232	0.935927	0.845072	0	656.071	2199.46
58.1278	169.073	54.6633	1084.93	0.955307	0.591239	0	697.115	2190.67
112.57	276.515	70.3953	1366.17	0.937629	0.774993	0	527.784	2183.02
63.7506	200.464	64.9825	1158.62	0.971687	0.847484	0	774.014	2183.35
65.4077	142.329	149.549	1048.55	0.939137	0.618436	0	1594.66	2190.88
51.3966	143.347	127.153	1260.57	0.975049	0.882443	0	1642.05	2185.32
50.7013	67.4641	262.276	580.839	0.974444	0.916717	0	1259.79	2187.02
69.7491	222.106	138.023	1047.75	0.974399	0.719918	0	945.492	2173.19
83.7982	221.925	226.396	241.607	0.969838	0.7217	0	1881.92	2177.84
164.312	247.872	100.84	1138.06	0.923364	0.626014	0	557.196	2181.88
160.744	180.298	109.109	953.398	0.966454	0.710914	0	485.138	2175.38
98.2787	271.368	157.441	1221.98	0.976614	0.862393	0	1172.8	2171.27
229.843	338.132	224.719	680.704	0.974333	0.83786	0	1525.03	2176.53
211.464	199.287	164.7	242.05	0.964764	0.645178	0	1837.01	2168.86
208.837	277.373	250.128	768.389	0.96679	0.460066	0	1089.03	2164.27
82.7392	184.387	189.285	940.933	0.97776	0.641968	0	1556.13	2168.61
251.989	232.051	190.973	580.952	0.978125	0.707051	0	990.879	2177.13
53.3275	91.2612	127.192	189.355	0.961598	0.840237	0	1923.59	2167.78
105.382	119.51	299.038	515.249	0.971114	0.622626	0	2457.29	2166.51
217.754	251.615	185.229	777.268	0.975347	0.791922	0	1486.21	2167.12
59.4461	266.035	235.979	442.386	0.973743	0.626844	0	1778.36	2171.07
46.251	148.326	105.789	1067.08	0.977358	0.795477	0	1218.57	2171.89
67.9354	250.603	226.816	1261.2	0.975958	0.737412	0	1350.26	2167.16
118.376	91.1598	261.159	338.313	0.960246	0.727337	0	2060.82	2161.82
351.839	138.338	264.619	190.174	0.949913	0.728813	0	2131.05	2163.78
104.821	142.887	212.985	807.976	0.92527	0.599356	0	2425.75	2168.91
153.981	219.248	309.47	470.382	0.969729	0.771328	0	1052	2165.81
74.7356	210.062	49.3985	1302.86	0.978575	0.661881	0	657.261	2154.84
50.5692	101.849	132.735	1168.38	0.953743	0.719437	0	2394.1	2152
63.6712	212.684	50.6933	1016.21	0.953893	0.693324	0	713.94	2158.22
73.8638	236.527	121.566	514.775	0.973923	0.613166	0	1016.72	2160.98
128.227	272.873	193.647	218.315	0.969981	0.815733	0	2015.97	2157.5
135.098	156.967	279.861	528.503	0.966524	0.766293	0	2221.02	2156
107.004	252.605	95.653	1366.48	0.947261	0.766635	0	610.131	2146.58
71.4043	166.76	90.2019	1136.25	0.977388	0.761876	0	809.138	2156.7
65.7668	268.618	196.825	744.959	0.967488	0.744182	0	1588.63	2162.27
102.125	206.983	264.946	720.669	0.977705	0.679847	0	2270.42	2153.01
130.87	299.298	129.766	1343.09	0.955882	0.586135	0	567.509	2144.31
70.8085	133.1	172.744	911.191	0.97156	0.662492	0	1317.99	2149.66
173.352	508.916	354.387	735.001	0.978218	0.801494	0	1281.72	2148.4
99.9694	341.387	248.746	501.052	0.969637	0.854897	0	2354.97	2149.1
64.6767	228.739	230.833	1121.32	0.972241	0.932603	0	1402.68	2149.72
77.8492	239.337	165.533	799.026	0.976151	0.817141	0	1447.54	2149.9
63.1996	203.602	175.224	937.664	0.970136	0.649672	0	1630.05	2148.26
78.7409	199.226	277.822	417.831	0.979866	0.787192	0	1718.63	2154.41
43.6798	122.129	45.4845	1117.85	0.967459	0.791754	0	749.584	2143.91
102.495	372.251	158.05	1244.42	0.977453	0.614646	0	1121.04	2144.33
81.6882	25.1586	74.1371	313.03	0.907317	0.441018	0	430.091	2150.83
74.8615	212.71	42.3296	1499.11	0.970634	0.750733	0	521.309	2143.37
47.8074	111.459	122.209	1172.51	0.981379	0.790229	0	1671.6	2145.21
127.665	85.2456	158.132	103.776	0.938106	0.774121	0	1967.88	2146.81
332.032	75.774	138.735	96.461	0.967337	0.842567	0	2156.64	2137.78
210.282	219.293	116.28	959.912	0.977095	0.799056	0	858.575	2135.49
78.5103	289.317	64.7359	1032.41	0.962896	0.745495	0	692.417	2138.17
131.55	213.641	427.582	1055.45	0.981854	0.769296	0	1234.91	2137.65
158.846	225.999	157.652	1006.06	0.963728	0.637218	0	901.708	2129.39
56.9504	276.055	213.439	1051.93	0.97409	0.755916	0	1808.51	2135.88
85.7658	218.025	193.497	974.262	0.950379	0.755929	0	2481.79	2134.83
143.186	200.889	156.386	266.669	0.971388	0.780684	0	2312.47	2137.74
285.528	243.495	176.54	708.58	0.973601	0.809215	0	977.425	2136.46
114.454	102.198	167.081	136.239	0.937768	0.825405	0	1893.44	2137.48
403.95	229.77	277.521	244.584	0.967494	0.690492	0	2081.3	2133.64
107.41	445.829	189.674	851.884	0.97504	0.797396	0	1523.43	2133.37
156.843	246.424	167.425	1417.55	0.982068	0.666703	0	1190.25	2122.49
81.8484	414.904	434.204	266.847	0.971941	0.806336	0	1765.43	2127.3
67.1753	191.766	112.366	966.842	0.977396	0.718654	0	1598.48	2124.72
194.423	209.517	158.658	174.667	0.974383	0.868413	0	1853.28	2129
225.019	304.951	82.5928	618.747	0.946396	0.683393	0	487.718	2123.94
48.9745	134.506	140.056	1149.88	0.974415	0.718269	0	1371.67	2123.18
71.1105	243.336	140.156	1134.01	0.978937	0.720609	0	944.585	2114.22
95.3761	266.818	138.134	1484.83	0.970494	0.649527	0	1148	2119.9
41.505	80.4878	246.183	1568.33	0.967967	0.738396	0	2238.39	2130.25
48.8892	134.655	56.5882	1074.86	0.950961	0.528622	0	770.157	2118.23
62.0344	121.712	68.5939	1132.47	0.96564	0.691693	0	813.337	2118.79
49.2011	99.723	203.971	215.508	0.974159	0.757959	0	1940.04	2119.91
100.195	140.523	219.089	562.131	0.97456	0.861634	0	1998.24	2119.03
198.343	198.572	189.288	465.962	0.980726	0.903507	0	1060.01	2124.17
191.931	110.24	225.786	468.826	0.955393	0.890769	0	2189.32	2117.8
116.338	276.988	145.094	801.855	0.971182	0.574364	0	1025.5	2117.56
69.9503	196.64	204.296	849.57	0.976087	0.875239	0	1475.26	2119.25
54.7865	136.48	225.122	855.117	0.973539	0.579669	0	2408.19	2107.54
129.476	304.491	151.374	1238.66	0.96	0.615259	0	626.616	2104.1
80.7826	127.541	147.266	1203.56	0.973436	0.851656	0	1334.73	2104.56
56.2224	106.411	150.154	880.276	0.975151	0.76755	0	1724.3	2111.81
189.538	158.113	200.508	769.651	0.97644	0.871105	0	1432.16	2115.33
45.9712	78.8012	276.59	1394.95	0.962696	0.869123	0	2256.02	2113.29
60.6962	69.7076	175.78	661.761	0.964632	0.806663	0	2046.17	2102.19
250.1	96.2333	165.709	235.808	0.958882	0.809616	0	2122.61	2110.7
54.0068	214.396	55.8076	1182.81	0.947539	0.799579	0	725.785	2103.4
147.101	369.221	143.076	1000.97	0.955367	0.789012	0	590.652	2108.94
90.2233	198.666	65.2819	1257.9	0.945213	0.674869	0	668.696	2106.82
89.6096	335.196	183.336	489.776	0.956332	0.520141	0	1649.45	2105.88
77.7545	190.604	253.699	501.483	0.973005	0.592219	0	2330.65	2096
48.3715	128.294	91.1875	1527.31	0.976418	0.853366	0	1682.89	2101.37
79.3187	220.205	263.417	603.036	0.97541	0.696311	0	2370.17	2100.5
172.072	281.433	265.753	1092.35	0.921729	0.747186	0	519.099	2110.64
250.251	191.822	322.42	604.205	0.979612	0.743224	0	1267.75	2105.46
54.9017	111.063	191.944	894.973	0.960556	0.657579	0	2472.62	2095.11
36.5817	135.285	57.6084	1322.76	0.962033	0.662553	0	994.743	2092.84
39.4532	63.6566	220.932	1401.67	0.955028	0.534442	0	2227.98	2094.9
38.8856	130.603	112.23	1500.97	0.949192	0.663998	0	1103.01	2103.42
90.1477	112.72	266.324	646.392	0.96778	0.519025	0	2436.92	2089.3
132.589	177.621	163.27	171.125	0.94674	0.685338	0	2288.1	2099.26
76.8341	151.883	65.8658	950.009	0.963839	0.941906	0	564.296	2102.52
290.395	124.765	221.049	236.386	0.932518	0.675098	0	2154.82	2087.83
63.4079	149.551	183.101	477.062	0.943597	0.731826	0	2513.11	2090.28
147.931	218.193	91.1748	870.329	0.956801	0.718716	0	539.719	2089.12
140.517	146.73	263.472	436.091	0.974697	0.888983	0	1517.01	2093.62
107.031	226.656	99.2322	720.464	0.96882	0.574663	0	835.127	2092
301.277	119.476	177.284	669.345	0.969723	0.698469	0	1611.11	2084.02
94.8318	230.669	268.43	1266.55	0.966693	0.73905	0	1163.06	2086.48
38.4371	89.0497	119.227	149.762	0.970308	0.734718	0	2083.18	2078.85
165.069	227.128	123.171	832.729	0.895966	0.455897	0	490.475	2091.55
103.575	232.715	59.1365	767.767	0.964993	0.958767	0	774.774	2076.24
62.3416	175.374	159.665	972.033	0.981945	0.74511	0	1808.99	2077.56
80.078	197.018	227.162	872.338	0.96247	0.851277	0	1373.21	2087.37
203.513	161.435	277.496	480.36	0.970962	0.820813	0	1413.01	2082.9
115.162	158.15	166.947	921.585	0.969244	0.755811	0	1053.38	2084.28
101.584	145.394	242.72	418.175	0.971077	0.654061	0	1769.73	2077.43
103.952	415.509	181.204	173.546	0.96511	0.712718	0	1846.3	2072.69
93.1559	270.618	64.6498	1146.64	0.947245	0.859087	0	698.984	2081.04
117.224	197.144	150.254	1204.79	0.967955	0.701055	0	1201.7	2078.11
152.305	290.975	142.422	932.486	0.973636	0.805044	0	1450.46	2078.61
82.1573	349.039	261.699	572.429	0.951941	0.87178	0	1488.9	2081.65
192.315	351.603	132.06	804.071	0.951168	0.655784	0	673.929	2082.27
212.687	347.593	354.583	906.558	0.973856	0.745013	0	1233.9	2075.7
205.415	186.104	291.484	457.73	0.97225	0.680973	0	1310.72	2074.8
106.96	204.936	96.265	1270.69	0.978084	0.830571	0	928.01	2069.68
40.0042	143.522	89.9666	1528.85	0.947826	0.585163	0	1106.62	2075.65
81.0171	93.5093	103.442	132.312	0.939971	0.901268	0	1955.18	2076.05
287.163	57.0386	196.821	466.893	0.97752	0.723175	0	2194.34	2066.75
209.579	269.373	119.447	868.24	0.973352	0.726192	0	883.261	2065.22
159.779	279.417	189.029	640.387	0.971582	0.501931	0	575.71	2064.63
69.7744	276.678	200.498	883.774	0.958615	0.723446	0	1692.76	2067.59
102.36	206.47	94.6718	1396.11	0.974702	0.836984	0	486.227	2070.88
79.2251	228.371	58.2083	904.745	0.977545	0.798228	0	819.148	2053.51
68.2761	259.55	222.196	1146.85	0.959866	0.937077	0	971.916	2057.34
77.189	227.11	171.888	1054	0.967957	0.790663	0	1475.7	2060.95
63.0035	114.084	187.466	928.055	0.97829	0.949702	0	1729.76	2058.17
178.142	301.983	106.512	784.109	0.968595	0.908363	0	628.539	2064.2
53.4504	80.3792	142.582	88.7584	0.947526	0.911977	0	2119.7	2052.94
68.0441	154.094	385.161	580.308	0.974227	0.775482	0	2412.65	2041.33
60.1438	118.283	219.638	482.207	0.913643	0.54635	0	2502.8	2052.13
120.179	189.802	95.3308	979.573	0.946623	0.388868	0	716.701	2045.64
62.8117	65.268	319.068	2300	0.956568	0.680267	0	439.063	2051.96
216.683	437.674	420.423	376.058	0.958592	0.637768	0	1249.54	2059.66
137.272	142.344	243.843	901.661	0.972171	0.895277	0	1353.92	2056.71
69.7843	179.584	142.801	612.648	0.973094	0.775014	0	1658.05	2051.15
66.3832	117.935	168.5	657.887	0.962534	0.698819	0	2470.05	2038.02
154.83	265.437	80.9587	869.486	0.958663	0.770454	0	685.393	2054.58
93.7168	165.59	200.238	1295.02	0.965027	0.748858	0	1052.69	2044.35
78.0903	232.883	202.632	991.088	0.97817	0.785917	0	1389.37	2050.27
78.0008	253.076	243.356	784.18	0.965024	0.877151	0	1506.98	2051.91
29.3211	33.4991	116.361	418.196	0.962898	0.846317	0	1575.28	2055.57
74.348	283.228	95.4523	1039.25	0.979562	0.891363	0	1015.35	2046.26
114.456	101.766	112.699	158.697	0.971705	0.875574	0	1927.72	2046.38
60.9409	168.863	174.629	1425.09	0.975798	0.752279	0	1121.97	2037.65
120.402	214.65	183.27	1374.02	0.978828	0.899591	0	1164.26	2044.28
69.6514	53.7245	136.317	68.5043	0.940015	0.873097	0	2030.01	2048.34
31.4914	144.108	118.254	377.574	0.977463	0.805742	0	2359.91	2048.88
195.959	111.496	104.118	629.41	0.926441	0.602843	0	502.416	2054.53
122.492	230.446	97.3342	809.924	0.964467	0.6137	0	647.746	2041.33
154.791	258.387	229.348	947.675	0.898897	0.537423	0	1295.31	2050.97
145.513	151.863	157.673	134.296	0.928392	0.692384	0	1886.81	2044.99
70.0843	199.769	140.526	1442.56	0.962854	0.727876	0	1086.43	2044.52
170.459	220.329	86.9713	750.018	0.958092	0.797965	0	612.584	2045.44
122.882	129.591	189.893	1979.92	0.972441	0.86362	0	470.862	2043.68
152.493	231.182	108.277	606.067	0.967472	0.595112	0	850.144	2039.4
97.8772	267.372	236.952	908.22	0.967187	0.772453	0	1202.5	2046.25
102.862	224.179	158.056	1347.09	0.969404	0.850936	0	1274.18	2039.66
70.1802	69.3597	80.4221	48.6885	0.819831	0.642683	0	2086.33	2029.19
111.046	214.278	195.87	980.425	0.974323	0.860595	0	1451.29	2037.25
154.568	217.392	57.8591	1669.15	0.970346	0.801117	0	516.211	2034.04
74.4022	182.497	161.202	301.089	0.945434	0.746979	0	1996.93	2035.09
71.3152	109.087	141.933	100.414	0.946731	0.687184	0	2156.75	2031.2
171.395	289.296	139.684	662.412	0.965139	0.633952	0	751.988	2036.6
65.9408	53.7426	86.7467	43.428	0.942252	0.692688	0	2060.12	2037.11
77.109	143.683	159.416	1107.67	0.971819	0.68854	0	1417.79	2033.74
51.3061	120.725	97.9376	1016.41	0.978068	0.767812	0	1765.49	2030.81
86.1809	173.425	171.123	355.008	0.9755	0.919817	0	2230.37	2029.65
164.518	251.928	282.085	581.94	0.956938	0.898061	0	1223.58	2042.49
136.121	195.352	246.705	1059.36	0.974283	0.933139	0	1323.88	2036.69
111.423	211.434	119.891	1450.58	0.977593	0.906259	0	917.219	2029.72
141.229	296.268	80.8636	787.439	0.948665	0.815371	0	575.732	2037.23
127.451	147.262	61.2132	485.62	0.904573	0.521542	0	591.62	2033.72
101.084	243.917	74.2074	792.165	0.962627	0.70668	0	782.702	2018.66
68.9551	119.747	152.525	1169.26	0.954516	0.694274	0	1483.77	2018.91
95.8805	203.456	107.267	1574.9	0.974985	0.862462	0	963.464	2021.19
62.6887	159.692	50.664	1186.29	0.959698	0.845226	0	873.091	2012.68
171.084	176.291	96.5785	653.384	0.965993	0.705435	0	665.725	2017.69
156.707	311.925	195.952	398.083	0.9375	0.547117	0	1705.29	2028.23
116.992	104.731	294.397	289.24	0.978306	0.647332	0	1532.69	2021.66
74.3525	154.878	148.641	189.448	0.962581	0.632724	0	2328.3	2015.73
82.0602	285.507	211.665	600.112	0.979505	0.739316	0	1581.33	2012.51
136.631	120.765	40.1048	945.829	0.958538	0.783605	0	559.898	2007.9
135.536	237.28	196.9	961.184	0.974596	0.629709	0	1351.56	2017.76
196.091	233.578	270.69	995.701	0.96875	0.669626	0	1254.75	2008.31
139.93	204.554	87.1189	1383.69	0.969831	0.732388	0	1002.29	2009.73
65.7745	141.918	191.834	389.408	0.970438	0.771759	0	2185.22	2002.7
73.8242	193.772	169.587	1544.31	0.976275	0.858038	0	1215.72	2003.29
127.427	238.455	201.982	1235.58	0.976523	0.750061	0	1389.77	2001.67
137.639	197.386	162.912	228.611	0.978577	0.877217	0	1960.77	2007.15
108.598	191.64	183.642	412.799	0.972074	0.884964	0	2445.71	1997.98
183.176	254.506	370.141	1016.86	0.975147	0.816936	0	1302.56	1997.15
85.1298	101.01	185.037	445.311	0.97809	0.618511	0	2365.55	1996.32
58.5736	157.304	99.6707	1409.35	0.973778	0.880641	0	1045.86	1996.01
74.8573	233.434	170.494	1761.11	0.978771	0.741358	0	1094.84	1997.97
50.0513	158.757	118.107	503.59	0.965894	0.615541	0	2508.75	1995.82
102.735	206.644	59.4442	935.805	0.955586	0.776455	0	819.939	1993.53
71.6884	173.437	87.035	1337.53	0.968397	0.773957	0	1178.12	1997.33
53.5266	160.571	155.154	909.954	0.856006	0.404564	0	1834.44	1989.59
141.578	83.2692	34.639	527.453	0.962963	0.559783	0	529.002	1995.38
46.4405	160.558	86.8856	1482.39	0.97449	0.921218	0	1139.63	1993.4
144.946	185.835	171.562	1160.38	0.972108	0.711467	0	1442.43	1997.47
103.645	207.272	84.2108	1481.54	0.955177	0.681431	0	944.97	1987.54
138.373	234.794	187.886	1165.6	0.984713	0.849528	0	908.328	1984.96
224.786	218.992	271.074	1085.36	0.975746	0.719094	0	1503.35	1984.27
126.221	189.262	223.509	262.272	0.974277	0.693321	0	1919.85	1985.79
256.671	85.891	57.3697	445.051	0.966942	0.859231	0	466.934	1995.53
81.5281	148.834	196.027	400.785	0.958716	0.905554	0	2402.43	1983.09
51.9346	113.05	156.477	625.765	0.958366	0.50551	0	2266.2	1968.13
117.111	92.4005	147.691	107.483	0.904922	0.736233	0	2005.69	1982.14
108.046	152.853	207.772	969.341	0.957774	0.581468	0	1354.87	1976.72
101.207	200.222	143.631	301.704	0.972248	0.684368	0	2483.42	1975
56.5687	112.434	236.739	384.651	0.970211	0.653638	0	2307.87	1964.37
144.873	109.767	55.5473	495.333	0.941392	0.722295	0	490.022	1978.46
55.6537	125.941	49.0226	1370.62	0.976783	0.77773	0	855.513	1970.39
89.0509	132.778	127.494	759.199	0.975633	0.800603	0	2213.38	1965.64
176.78	237.049	148.232	1242.11	0.971998	0.612936	0	978.816	1964.87
120.022	63.8735	97.8332	160.111	0.963235	0.774911	0	1637.1	1973.35
73.2389	102.46	121.271	1250.95	0.973944	0.677353	0	1462.38	1965.19
58.291	147.261	113.654	1426.44	0.945007	0.548413	0	1231.64	1965.19
102.347	197.995	124.778	1327.31	0.974494	0.806373	0	1422.51	1963.86
73.7326	166.821	235.127	1135.93	0.97153	0.58363	0	1323.91	1963.85
86.8203	193.277	59.2177	940.553	0.967761	0.700344	0	772.067	1963.43
77.2565	203.615	117.182	1298.1	0.966844	0.668312	0	1191.48	1953.02
60.2653	113.011	130.969	1716.1	0.974383	0.881159	0	1078.49	1949.49
32.4553	114.586	148.999	1414.15	0.930163	0.666675	0	1271.5	1948.33
64.6418	173.949	150.349	1502.64	0.975989	0.792598	0	1122.46	1955.47
172.143	281.401	122.944	1047.07	0.967638	0.674575	0	1024.45	1960.26
219.251	192.098	304.144	837.179	0.972755	0.77225	0	1384.98	1955.97
194.071	137.294	67.6246	532.882	0.949097	0.869958	0	723.841	1960.71
74.14	126.569	103.107	265.555	0.979199	0.808465	0	2125.18	1952.35
88.2959	69.664	98.8521	105.356	0.883485	0.756032	0	1720.53	1957.4
75.4284	86.6163	128.648	409.706	0.951023	0.797823	0	2526.64	1948.14
120.51	182.362	59.7038	1980.74	0.966238	0.774694	0	510.654	1952.99
99.7535	66.2592	33.7239	657.954	0.920882	0.566169	0	540.414	1952.14
118.031	129.668	158.335	376.357	0.979792	0.83926	0	1597.25	1946.44
147.116	265.538	101.188	1401.4	0.973462	0.768813	0	895.182	1945.21
126.277	166.642	41.546	1074.92	0.981083	0.740272	0	447.795	1948.01
146.218	221.019	194.39	279.044	0.960958	0.782516	0	1796.22	1946.52
67.2458	53.9967	245.453	341.281	0.963912	0.658521	0	2342	1935.73
62.5542	101.028	113.09	1665.98	0.977901	0.520325	0	1149.06	1933.26
74.1771	151.738	162.703	352.164	0.973479	0.793167	0	2452.99	1945.75
64.492	79.6974	201.93	1122.31	0.966397	0.870707	0	1544.72	1938.67
53.9567	97.6015	193.709	805.541	0.973789	0.610534	0	1947.29	1933.17
81.4663	203.398	59.4853	1297.17	0.944444	0.645802	0	823.363	1934.56
86.9077	83.4025	211.521	472.66	0.969666	0.710984	0	2380.84	1933.76
221.32	127.82	68.9726	506.005	0.920056	0.807427	0	479.575	1942.71
148.692	179.293	193.54	1055.59	0.975062	0.765634	0	1507.27	1938.79
259.539	297.504	86.0747	1029.95	0.9801	0.880678	0	939.859	1935.11
57.3649	227.935	93.2942	1023.15	0.960667	0.692651	0	1897.01	1933
118.065	213.29	58.1861	1156.33	0.950769	0.512658	0	798.521	1937.47
124.863	124.508	253.086	261.176	0.960897	0.96128	0	2240.06	1929.5
58.5062	56.8585	214.38	580.613	0.919968	0.868202	0	2419.47	1933.2
65.0866	202.464	113.183	1440.84	0.973837	0.960774	0	1331.19	1930.67
122.862	223.374	85.5687	916.828	0.958084	0.607634	0	762.555	1928.24
121.437	216.703	116.235	1619.73	0.975207	0.922773	0	1011.78	1929.76
95.8539	217.678	429.794	1170.36	0.956119	0.515517	0	1445.88	1920.22
79.4785	79.8602	103.032	120.452	0.970917	0.57577	0	1684.57	1924.06
115.178	118.477	223.24	1039.64	0.967585	0.54652	0	1363.58	1923.51
215.171	211.793	79.2441	564.765	0.936128	0.48182	0	694.549	1932.22
69.7404	69.9379	136.399	466.044	0.95296	0.501922	0	2499.21	1912.9
110.713	198.993	250.103	1433	0.977657	0.769594	0	1405.73	1921.54
66.2	83.605	110.595	2432.59	0.933642	0.569577	0	642.055	1925.01
44.6664	114.182	141.38	1970	0.966248	0.636378	0	1044.79	1913.81
54.1108	152.14	137.492	940.195	0.974234	0.734959	0	1987.8	1918
122.126	200.541	77.9527	1353.58	0.971451	0.70648	0	872.936	1919.41
83.741	173.807	130.784	1310.39	0.970588	0.750007	0	1296.07	1917.09
180.13	272.584	208.774	461.718	0.966568	0.596338	0	1852.77	1918.56
196.082	77.0088	171.35	452.234	0.972036	0.713532	0	2201.72	1911.44
111.533	219.467	158.644	1308.93	0.970815	0.874874	0	1231.45	1919.09
117.355	184.895	161.682	1484.29	0.969595	0.567667	0	1473.53	1913.02
111.836	134.115	46.1117	740.033	0.917766	0.441733	0	492.142	1919.5
69.884	145.742	216.071	468.492	0.978346	0.825886	0	2156.14	1908.71
59.0754	249.262	169.508	524.753	0.958944	0.785398	0	2082.37	1919.05
98.0236	56.4556	133.296	159.279	0.966141	0.835378	0	1732.69	1912.05
178.031	230.773	206.614	1379.5	0.973721	0.650782	0	983.42	1909.1
84.7137	69.6043	96.1921	1607.28	0.962056	0.627877	0	618.293	1914.38
97.758	95.5011	75.1242	2113.52	0.965164	0.681655	0	1107.37	1913.69
190.294	239.379	66.4701	1023.49	0.963312	0.748413	0	452.798	1915.96
105.446	121.816	41.9408	1024.17	0.968153	0.896847	0	407.651	1911.93
93.6442	72.5755	28.8227	650.954	0.963899	0.559881	0	552.101	1914.84
76.3135	169.135	112.299	1613.81	0.976625	0.676589	0	1172.08	1901.6
133.859	179.748	177.406	667.978	0.977502	0.50872	0	1821.6	1900.85
58.6826	112.546	267.338	327.192	0.968716	0.66271	0	2310.93	1898.39
130.481	173.029	53.848	2268.44	0.96991	0.787849	0	589.324	1905.53
80.9537	158.874	54.2907	1611.29	0.970417	0.820795	0	840.574	1897.11
136.91	177.564	198.21	1452.43	0.966418	0.585571	0	1201.61	1903.73
255.664	115.738	231.823	206.367	0.940507	0.58903	0	1795.96	1900.9
110.606	69.3218	213.839	610.772	0.96994	0.723363	0	2271.21	1895.43
63.1719	173.286	164.361	706.319	0.934765	0.744599	0	2009.36	1896.36
95.4013	150.162	134.31	259.881	0.969294	0.688231	0	1622.39	1903.56
130.028	253.609	98.1691	1170.8	0.977077	0.661838	0	704.023	1905.97
67.5327	164.064	211.803	1730.13	0.969657	0.685945	0	1077.19	1892.55
89.1591	209.112	201.329	1230.44	0.975866	0.661258	0	1533.4	1899.19
97.7832	177.662	44.0431	1923.5	0.966324	0.860971	0	512.208	1895.76
237.175	300.861	728.952	639.253	0.956427	0.871504	0	735.991	1905.58
50.3558	63.3707	135.054	422	0.947697	0.851082	0	2465.19	1899.09
114.804	267.899	182.062	1259.84	0.97807	0.871707	0	1263.18	1886.26
126.605	250.203	86.4896	1136.56	0.918478	0.645438	0	655.12	1898.24
57.1018	139.95	143.641	1614.4	0.961039	0.82018	0	1340.21	1893.87
60.1085	99.4156	195.664	634.851	0.971336	0.582008	0	2361.69	1879.99
69.6971	92.8212	198.766	585.795	0.977501	0.552728	0	2407.44	1879.66
153.599	186.989	180.619	452.062	0.972182	0.916268	0	1588.67	1895.34
164.143	92.1619	278.808	207.647	0.921178	0.626108	0	1770.85	1884.14
83.2185	95.9831	204.149	220.915	0.950897	0.715972	0	2121.51	1887.07
145.022	165.485	174.737	955.786	0.908257	0.743418	0	758.451	1892.4
119.774	281.909	203.666	706.379	0.973422	0.884376	0	1905.2	1886.39
115.485	148.985	202.113	1029.2	0.949675	0.87869	0	1493.94	1889.64
99.2885	101.597	107.003	252.854	0.970736	0.713803	0	1661.22	1887.15
115.776	238.942	68.3148	1836.43	0.937167	0.529811	0	443.923	1891.25
104.957	142.078	96.2366	1721.13	0.976543	0.755284	0	1308.9	1873
71.1776	50.5873	87.4727	284.172	0.958597	0.586561	0	2527	1873.33
185.836	163.151	78.7118	756.083	0.952959	0.636381	0	884.025	1889.25
103.172	219.708	123.063	1533.96	0.967406	0.708658	0	1015.32	1876.43
66.1445	150.719	204.112	695.203	0.967223	0.711077	0	1952.09	1877.07
192.98	146.602	229.837	727.656	0.975215	0.679907	0	2235.58	1872.34
150.729	256.74	115.943	1008.08	0.975397	0.652476	0	970.537	1873.65
94.0716	236.918	107.648	1222.55	0.946827	0.614436	0	686.562	1876.56
134.12	250.247	176.99	1047.4	0.947447	0.846268	0	738.298	1883.4
267.807	322.129	348.356	1174.58	0.94332	0.908441	0	1216.94	1889.42
149.372	179.184	159.684	1600.16	0.978214	0.705161	0	1397.71	1879.67
44.5385	63.8136	80.1213	168.294	0.969298	0.887826	0	1709.2	1879.34
114.456	135.398	217.547	811.768	0.967172	0.799407	0	1851.01	1878.06
137.627	368.112	86.72	1773.96	0.93511	0.550622	0	389.746	1879.78
139.394	182.646	114.947	1197.61	0.958853	0.734183	0	779.889	1872.48
80.1231	103.594	69.2696	2124.28	0.964176	0.692193	0	1119.71	1879.4
80.6267	190.231	83.6588	1674.41	0.962693	0.666647	0	811.46	1872.57
74.7726	86.0791	155.105	311.889	0.913855	0.518409	0	2445.43	1862.72
122.95	299.94	96.445	1096.45	0.939326	0.710305	0	708.928	1880.33
71.5775	47.2058	235.978	516.337	0.973551	0.90991	0	2092.82	1865.84
86.8	196.553	100.982	1758.01	0.96424	0.852802	0	1052.16	1865.44
179.892	202.306	250.405	1520.49	0.96034	0.832129	0	1447.92	1861.42
79.4721	217.45	58.1912	1521.73	0.970043	0.749674	0	657.954	1866.17
91.1837	79.1304	225.522	429.973	0.974044	0.746209	0	2043.67	1856.88
91.2835	146.908	224.635	1265.17	0.967593	0.732671	0	1482.36	1865.68
97.9184	119.441	53.2937	1455.17	0.954394	0.578728	0	531.415	1868.15
122.185	225.618	372.122	1152.41	0.977248	0.74666	0	1571.36	1859.76
77.4747	257.744	48.6688	1954.83	0.9601	0.671646	0	604.273	1865.29
82.2472	249.976	170.939	1280.42	0.967213	0.837619	0	1355.92	1858.1
111.847	175.221	237.626	408.563	0.964865	0.814425	0	1989.53	1860.38
102.414	260.416	104.401	1919.66	0.932533	0.653017	0	448.104	1861.18
56.5347	119.522	106.943	1841.44	0.952559	0.521562	0	1147.01	1854.05
91.1712	133.704	223.044	986.086	0.953613	0.642978	0	1609.7	1850.41
155.06	166.042	79.3025	619.073	0.979566	0.738306	0	943.227	1863.04
80.2146	199.161	187.575	1839.02	0.976632	0.890602	0	1199.72	1861.83
179.107	267.88	155.36	362.251	0.968872	0.779869	0	2192.82	1852.25
60.4344	94.77	114.744	351.535	0.973168	0.866695	0	2489.84	1858.09
133.969	257.951	94.5358	842.986	0.966887	0.780119	0	493.072	1856.04
115.651	184.911	272.954	1058.04	0.972447	0.749285	0	1523.22	1853.04
37.8114	101.07	136.937	498.097	0.978295	0.921012	0	1744.7	1851.14
41.8715	115.749	114.279	1083.06	0.969867	0.788691	0	1883.72	1847.56
164.288	240.353	80.0456	1271.42	0.956427	0.615943	0	342.861	1857.74
69.6568	220.19	51.791	1340.12	0.876171	0.337907	0	710.053	1856.27
121.198	178.019	176.777	375.155	0.955765	0.606259	0	2153.83	1845.25
113.536	168.992	251.259	480.319	0.971209	0.792677	0	2331.71	1846.64
120.183	242.633	162.432	2819.11	0.943534	0.631942	0	402.419	1859.13
334.38	249.394	148.72	590.398	0.911641	0.652039	0	867.165	1855.39
88.1083	196.763	378.268	677.318	0.977121	0.876606	0	1654.92	1845.39
132.07	119.7	268.55	564.291	0.980741	0.880282	0	2289.79	1845.11
52.1049	116.883	177.527	534.679	0.974047	0.646236	0	1926.25	1845.92
173.907	239.512	203.103	1079.16	0.963362	0.777487	0	829.214	1846.73
90.2824	246.95	49.5101	2115.32	0.935789	0.782676	0	365.868	1838.29
55.8328	224.269	52.3254	1428.8	0.948471	0.87149	0	632.956	1836.55
184.482	168.063	375.642	498.939	0.972855	0.776058	0	1795.23	1844.84
107.176	230.72	308.572	1352.14	0.970732	0.725669	0	1235.39	1843.05
78.6767	85.5105	28.5471	542.526	0.921592	0.754351	0	306.67	1845.07
66.1881	135.548	81.9037	1814.08	0.96561	0.747339	0	1108.72	1840.68
69.4706	276.644	65.3644	1427.8	0.941322	0.721378	0	551.797	1838.14
215.585	251.673	97.1896	1290.81	0.963622	0.780702	0	891.792	1838.36
88.3033	238.706	128.383	1961.56	0.934259	0.549058	0	1169.06	1837.68
146.608	177.981	312.95	389.463	0.831334	0.505902	0	1846.39	1835.43
206.212	366.001	624.102	832.299	0.971526	0.734532	0	994.495	1843.58
89.5832	214.368	252.799	358.025	0.965883	0.820805	0	1697.27	1836.62
57.7831	175.411	62.9339	1501.35	0.881603	0.546121	0	577.612	1845.87
73.6792	195.078	74.722	1363.5	0.97274	0.876249	0	749.243	1834.17
101.9	241.838	179.646	1440.37	0.96859	0.902401	0	1399.65	1837.43
70.8961	190.214	53.3561	1453.84	0.962857	0.586549	0	717.105	1839.77
129.168	119.628	278.022	572.46	0.975302	0.872529	0	2120.01	1829.2
68.5401	197.942	49.7911	1359.67	0.967868	0.713079	0	789.194	1835.83
86.9113	186.658	65.6887	1693.24	0.970696	0.660406	0	1066.23	1831.13
98.5443	200.985	168.231	1300.56	0.957583	0.559262	0	1273.01	1823.76
148.804	88.4654	334.228	466.588	0.968041	0.559944	0	1825.07	1827.41
65.9632	210.581	79.381	1332.54	0.928947	0.731371	0	524.579	1834.36
113.974	235.93	153.318	1302.05	0.973779	0.687906	0	1029.26	1829.55
51.0107	111.576	151.022	604.762	0.964	0.743889	0	1951.74	1822.39
83.4361	223.386	130.576	2806.88	0.958209	0.611334	0	404.05	1842.73
77.4788	244.298	109.439	1666.83	0.981499	0.960363	0	1318.79	1823.03
121.321	226.867	143.298	1695.45	0.960784	0.767861	0	452.278	1836.09
139.638	114.841	244.582	416.986	0.935065	0.644185	0	2403.79	1823.6
77.9749	223.726	70.3163	2054.95	0.8769	0.421208	0	408.828	1826.02
51.3014	290.057	43.0306	1374.18	0.972524	0.810271	0	677.81	1822.32
87.4725	198.489	141.229	1711.52	0.964286	0.890704	0	1191.46	1822.87
168.547	371.817	303.232	1258.87	0.962264	0.68593	0	1371.41	1823.16
181.323	286.236	134.985	925.397	0.963039	0.516329	0	931.558	1824.02
135.049	152.255	131.31	1408.62	0.944345	0.612808	0	1560.19	1827.5
107.782	174.136	231.081	337.935	0.964594	0.847006	0	1992.82	1821.16
138.896	87.9173	139.243	2677.53	0.965571	0.95744	0	861.16	1826.27
49.6145	195.695	72.4697	2003.13	0.962025	0.721525	0	498.228	1823.81
105.923	221.241	383.215	1079.34	0.976639	0.71114	0	1502.82	1819.22
68.1663	279.404	60.6268	2049.58	0.87038	0.774405	0	471.326	1810.23
42.5116	136.748	36.729	1928.13	0.954357	0.413113	0	578.046	1824.64
109.252	297.574	208.406	1503.68	0.981472	0.696989	0	1427.05	1807.26
126.403	101.581	283.331	416.652	0.97114	0.825767	0	2082.07	1815.88
95.1347	135.585	185.137	623.899	0.974065	0.803852	0	2440	1809.66
71.0949	179.645	194.21	1246.41	0.975812	0.504252	0	1462.45	1806.77
49.6576	209.217	46.7079	1581.68	0.890858	0.406284	0	592.872	1814.17
170.107	124.298	212.163	660.353	0.979319	0.8371	0	2223.63	1810.31
66.693	246.622	65.3681	1757.51	0.934231	0.814798	0	333.666	1807.33
73.322	103.133	325.389	521.845	0.947145	0.686506	0	1730.75	1807.18
110.677	130.59	248.779	180.641	0.941019	0.765619	0	2024.83	1817.58
109.545	164.038	165.135	748.427	0.976995	0.677558	0	2376.78	1803.88
78.107	43.6381	63.6898	178.258	0.946037	0.813477	0	2532.22	1817.62
97.8137	173.494	79.7374	732.972	0.919505	0.428812	0	297.104	1815.21
121.104	110.386	146.95	1466.84	0.956869	0.853643	0	1545.89	1813.97
135.444	254.142	103.393	1809.03	0.976976	0.903151	0	991.382	1806.38
50.5654	170.979	272.076	486.775	0.949002	0.479944	0	1763.17	1808.46
54.8415	141.599	42.8326	1684.29	0.966109	0.744644	0	728.636	1797.56
163.928	213.594	88.2142	1243.08	0.962309	0.605249	0	822.75	1800.52
67.0872	121.449	271.906	531.805	0.935308	0.793819	0	1788.39	1794.12
47.3033	99.4507	173.704	463.69	0.953387	0.715845	0	1904.89	1802.1
81.3789	149.283	80.7353	1554.28	0.968976	0.690334	0	1090.9	1805.39
138.48	145.082	117.736	1254.94	0.965655	0.571731	0	1586.21	1800.39
61.0659	205.347	48.1929	2281.69	0.923208	0.387714	0	415.914	1802
253.37	354.795	205.381	1303.67	0.969037	0.722487	0	953.554	1806.06
92.2369	190.473	93.0082	1807.91	0.962769	0.664444	0	1235.53	1797.32
146.31	157.447	169.087	1222.16	0.970822	0.719178	0	1621.47	1789.84
123.202	167.826	151.067	706.329	0.977893	0.8119	0	2274.99	1801.71
316.604	164.966	198.397	476.277	0.962045	0.567745	0	2333.7	1796.57
122.933	156.429	80.1521	1777.59	0.972644	0.771467	0	1119.65	1802.46
83.6114	151.654	180.656	355.295	0.960168	0.640789	0	2045.43	1795.94
77.0564	183.906	44.0391	1554.45	0.952685	0.765832	0	776.502	1798.81
43.8745	224.52	57.4781	1872.29	0.932895	0.643859	0	535.592	1804.69
55.8781	212.169	50.3396	2007.62	0.945535	0.763771	0	369.79	1793.91
57.6543	245.357	46.1247	1357.53	0.965082	0.821173	0	618.303	1796.79
298.26	420.988	178.786	580.986	0.968912	0.591183	0	893.214	1804.66
81.011	176.411	198.307	936.713	0.972275	0.798992	0	1660.19	1794.22
144.564	135.963	212.782	647.627	0.976629	0.679375	0	2187.03	1790.69
98.1367	147.751	172.201	266.451	0.930271	0.727274	0	2475.3	1793.82
152.01	216.296	64.6157	822.339	0.962678	0.679785	0	857.425	1794.92
115.135	192.65	76.6663	1888.71	0.973545	0.704189	0	1171.05	1798.29
149.944	99.6852	242.199	537.959	0.975377	0.874971	0	1846.1	1789.96
73.342	54.0065	107.134	259.2	0.931452	0.745131	0	2510.59	1794.19
89.114	194.507	70.8647	1528.07	0.946763	0.75911	0	1058.91	1791.25
101.424	179.223	193.933	1416.74	0.959777	0.505992	0	1395.66	1780.75
49.7165	246.546	68.0273	1880.71	0.956468	0.728032	0	506.769	1793.33
51.2041	198.524	43.1925	2498.95	0.962396	0.713925	0	293.473	1786.17
97.7856	145.106	331.246	542.171	0.962683	0.909533	0	2116.3	1782.47
80.7924	149.42	159.892	329.523	0.970736	0.850298	0	2007.56	1787.73
84.1698	85.7049	219.39	1069.13	0.957936	0.664605	0	1555.12	1775
64.7194	251.155	51.2356	2232.65	0.971582	0.8205	0	440.015	1783.79
160.281	192.085	76.4859	1712.02	0.962649	0.697958	0	1206.89	1782.39
69.6623	65.255	229.949	446.478	0.967407	0.773074	0	1939.94	1782.95
41.3802	229.211	42.9469	2033.19	0.961407	0.568962	0	556.432	1786.83
250.877	394.254	223.414	871.724	0.952596	0.574931	0	911.046	1783.2
87.9608	262.031	128.174	1586.11	0.966367	0.732271	0	1291.16	1778.45
91.2874	221.671	168.39	1291.12	0.976871	0.658935	0	1505.27	1778.97
60.1992	154.74	37.956	1691.17	0.974182	0.972498	0	687.53	1772.04
46.0806	76.9704	139.773	237.058	0.941176	0.768455	0	1976.98	1783.68
65.7349	100.898	50.2256	782.147	0.940919	0.825639	0	252.128	1785.41
154.894	319.408	121.721	1491.59	0.961886	0.602025	0	1020.54	1766.77
174.212	240.09	232.372	1189.53	0.976862	0.762466	0	1363.28	1768.41
56.254	91.3141	158.246	831.075	0.976875	0.747971	0	2076.65	1769.27
48.3816	188.205	47.0502	1701.77	0.938115	0.603981	0	637.838	1772.28
181.406	248.695	253.716	1158.37	0.960829	0.550808	0	1323.53	1761.54
61.504	81.2933	183.8	564.371	0.970664	0.771638	0	2153.08	1769.19
61.7081	288.572	49.524	2036.69	0.950311	0.611536	0	322.404	1769.31
124.33	301.046	79.4621	1403.33	0.957429	0.698216	0	933.85	1766.29
239.301	187.94	330	784.306	0.980445	0.688901	0	2317.21	1763.03
77.808	194.592	54.3824	1470.65	0.97352	0.759428	0	793.578	1774.89
91.2235	203.756	84.5803	1413.02	0.952128	0.478353	0	1138.52	1756.91
119.03	103.73	146.584	464.656	0.975033	0.825444	0	2412.62	1765.22
50.7216	40.9602	77.2585	1720.62	0.970488	0.696762	0	200.326	1768.87
54.3966	254.775	53.4372	2227.49	0.948575	0.682897	0	468.751	1763.29
165.188	360.408	210.331	1334.87	0.924528	0.56039	0	1104.2	1774.93
86.3219	88.0019	191.206	613.648	0.955414	0.585732	0	2247.97	1765.14
51.945	225.253	49.3204	2171.05	0.95053	0.676989	0	512.713	1764.9
61.3476	217.868	42.2034	1961.62	0.968782	0.81641	0	580.203	1757.14
58.7339	112.487	159.595	830.444	0.960804	0.793998	0	1687.69	1755.2
133.623	288.49	85.651	1582.99	0.956098	0.784217	0	984.279	1763.22
81.1295	212.995	56.2182	2086.72	0.951165	0.840784	0	347.434	1762.08
147.991	260.687	104.665	1497.29	0.972988	0.98422	0	1173.09	1757.97
122.889	169.643	161.979	670.24	0.89716	0.635059	0	2451.18	1765.54
130.822	281.314	92.6694	1294.21	0.945312	0.637841	0	954.62	1767.49
86.7472	148.141	247.193	528.435	0.968992	0.707317	0	1761.77	1754.94
168.65	184.89	456.391	616.199	0.943579	0.926427	0	1830.14	1750.45
193.956	182.718	162.603	748.793	0.970824	0.592238	0	2279.86	1744.92
58.8419	222.504	51.8842	2093.15	0.943482	0.841147	0	240.864	1757.23
89.1237	216.386	96.1717	1622.39	0.977746	0.766714	0	1243.08	1746.79
160.504	87.6447	350.924	540.137	0.974449	0.53965	0	1879.73	1749.51
203.894	177.496	188.555	449.822	0.972399	0.818309	0	2376.57	1750.18
48.2118	214.606	46.8531	1874.87	0.944498	0.767262	0	425.895	1754.66
69.1268	333.838	72.3768	1935.4	0.940397	0.812868	0	542.803	1765.06
109.582	252.591	72.9172	1624.14	0.96833	0.758912	0	1072.77	1748.23
175.938	158.993	60.5514	1193.98	0.955595	0.791147	0	873.546	1751.82
143.105	196.047	158.149	1327.62	0.97508	0.72848	0	1431.32	1748.64
106.011	99.1743	145.721	436.658	0.977411	0.617284	0	2498.02	1746.77
62.8945	259.242	48.2199	1856.78	0.945225	0.521073	0	372.651	1755.45
50.3766	249.156	52.0812	1884.36	0.920777	0.772419	0	656.818	1754.02
78.7977	174.858	148.486	536.074	0.96766	0.79118	0	2029.41	1751.05
47.6811	217.26	41.0778	2167.44	0.885922	0.607185	0	391.304	1739.63
89.1931	88.0693	214.521	496.337	0.95962	0.635924	0	1792.49	1744.46
70.1268	261.231	51.6414	2450.33	0.95969	0.780421	0	281.263	1752.45
102.924	271.65	213.627	1396.82	0.948276	0.764969	0	1110.51	1753.26
57.6148	105.947	160.835	585.741	0.972585	0.727665	0	1990.75	1744.05
118.56	55.1078	221.068	421.741	0.90162	0.454058	0	2230.37	1748.26
94.7563	157.196	47.9556	1331.5	0.969259	0.68471	0	821.717	1740.81
97.3075	183.015	189.56	404.876	0.964213	0.869306	0	2190.22	1746.93
54.8708	87.8693	170.536	665.659	0.975237	0.624928	0	1946.83	1743.87
93.1316	175.537	240.714	871.115	0.953975	0.770535	0	1492.86	1739.17
72.5982	208.185	65.2483	1183.04	0.967249	0.887989	0	548.165	1747.05
140.688	175.525	276.927	694.561	0.962313	0.642898	0	1624.86	1739.57
78.8881	268.224	72.0239	2141.03	0.840381	0.383601	0	295.76	1732.97
95.3935	252.995	49.274	1541.89	0.973486	0.597717	0	949.432	1724.99
73.9602	133.424	157.906	674.895	0.95428	0.664474	0	2453.3	1742.3
203.035	258.394	88.0348	1210.94	0.974533	0.774944	0	912.122	1732.48
72.4744	359.276	115.853	1058.59	0.91945	0.851201	0	485.972	1738.13
109.291	196.975	212.232	1440.46	0.967808	0.735486	0	1382.24	1727.93
49.4676	216.891	47.6419	1380.89	0.93683	0.806015	0	744.693	1731.52
127.146	194.268	327.079	896.669	0.965233	0.619838	0	1554.72	1719.39
122.912	138.638	298.277	362.036	0.952242	0.814166	0	1736.53	1721.43
124.773	171.381	92.3559	975.656	0.925656	0.44867	0	2147.51	1715.74
77.4316	143.286	56.1277	3086.74	0.929379	0.63942	0	320.52	1736.57
59.6898	219.592	64.2329	2169.31	0.974194	0.953531	0	513.338	1732.59
48.7159	169.229	46.3756	1539.37	0.950932	0.611048	0	707.268	1724.92
139.52	201.672	74.8396	770.89	0.946835	0.596341	0	2170.06	1728.46
108.501	558.095	92.9433	1517.53	0.93038	0.927519	0	261.649	1731.95
84.5552	227.909	64.028	1956.19	0.968373	0.912374	0	994.598	1727.95
93.9249	226.96	63.3592	1926.14	0.950318	0.793212	0	231.532	1731.77
60.7332	191.116	44.8329	2585.69	0.959897	0.690976	0	342.621	1720.2
94.1525	228.852	68.7103	1555.76	0.798278	0.449083	0	647.76	1735.03
199.34	279.816	367.592	1337.48	0.969072	0.641224	0	1280.53	1726
74.2934	88.0186	238.673	743.021	0.964212	0.535087	0	2117.18	1718.27
214.527	435.444	105.81	901.156	0.9447	0.623899	0	1037.37	1736.87
56.7779	101.171	190.125	738.219	0.968265	0.938956	0	2074.08	1723.22
131.784	201.537	133.155	1110.01	0.96434	0.574566	0	1517.04	1701.53
183.318	43.3826	60.349	243.57	0.955128	0.686153	0	2530.47	1726.29
50.5276	230.173	52.4669	2298.42	0.932511	0.636705	0	408.422	1712.51
51.9104	274.08	45.2266	2191.4	0.889388	0.387535	0	438.098	1701.36
55.3017	185.93	74.7947	1942.93	0.833031	0.400093	0	517.846	1704.11
203.826	274.581	106.468	1233.07	0.971545	0.660522	0	1203.87	1719.87
100.671	246.083	82.2346	1400.59	0.976992	0.702528	0	1463.25	1709.61
64.4429	151.725	40.8	1425.94	0.965005	0.667698	0	208.086	1716.48
155.028	140.914	225.862	640.317	0.957107	0.648469	0	1677.06	1710.82
208.344	128.838	184.052	451.127	0.977546	0.849144	0	2222.33	1717
81.247	354.719	87.8609	1519.52	0.949886	0.662212	0	475.77	1723.32
281.817	151.862	268.643	435.047	0.94121	0.618704	0	1858.82	1709.52
92.1216	315.441	74.3046	2073.59	0.932927	0.821017	0	309.142	1715.23
51.0174	184.097	58.8016	2029.25	0.968831	0.58858	0	573.89	1720.66
90.1922	271.408	44.1725	1844.98	0.976997	0.889227	0	658.587	1704.68
89.1142	108.452	139.377	483.818	0.964513	0.612513	0	2406.16	1703.46
87.735	179.186	71.0268	1540.12	0.970545	0.865612	0	1148.45	1706.9
139.046	295.434	214.381	1441.66	0.975978	0.794003	0	1330.66	1708.12
106.082	158.374	314.93	808.547	0.976102	0.693453	0	1595.09	1702.95
255.772	126.183	368.586	343.382	0.926877	0.89239	0	1835.39	1717.86
87.3931	231.974	170.826	599.575	0.980132	0.636046	0	2368	1704.34
49.1029	213.485	47.0402	2175.94	0.889207	0.598379	0	466.206	1706.7
66.7119	181.073	43.689	2453.93	0.960302	0.708635	0	597.529	1706.08
53.1865	101.682	148.331	679.704	0.96469	0.791233	0	2038.89	1708.79
126.504	101.475	317.615	533.289	0.965909	0.891722	0	2319.21	1706.94
130.552	334.948	82.3176	1228	0.961407	0.81833	0	1103.4	1711.27
106.103	64.0543	110.319	330.184	0.916738	0.399049	0	2433.99	1702.95
44.4209	168.537	33.6796	1427.25	0.974295	0.758116	0	776.966	1698.55
124.345	251.424	77.7414	1525.22	0.976331	0.717439	0	1043.3	1717.61
232.933	117.328	225.255	575.18	0.972973	0.857375	0	1946.47	1706.98
95.3577	237.522	156.136	287.274	0.968048	0.813109	0	2460.58	1703.69
59.7206	77.5947	199.217	607.667	0.960411	0.819371	0	2001.35	1703.85
54.7987	214.442	42.8074	1471.35	0.979545	0.768671	0	858.203	1698.36
80.7051	271.775	72.0518	2478.33	0.95749	0.709812	0	259.876	1706.63
114.241	134.037	222.368	472.404	0.94247	0.69484	0	1799.3	1699.63
157.527	174.483	252.496	558.161	0.979073	0.830298	0	2261.79	1695.81
192.479	98.1225	406.596	597.756	0.973985	0.852696	0	1899.27	1695.64
103.339	170.179	202.89	819.426	0.971414	0.797902	0	1641.61	1693.21
160.269	111.786	176.571	376.48	0.970411	0.591974	0	2496.46	1690.42
83.0691	204.505	87.9565	1098.21	0.966625	0.672642	0	541.659	1698.09
56.63	170.104	40.238	1282.71	0.973236	0.539773	0	815.463	1686.52
60.6866	199.049	55.1489	1614.21	0.947628	0.807522	0	977.256	1689.76
76.0176	291.052	68.7946	2226.81	0.911143	0.633475	0	280.171	1686.64
69.2796	334.388	48.2829	2263.8	0.9647	0.683614	0	365.555	1687.09
66.8828	230.294	52.5446	1713.43	0.970254	0.860754	0	1012.83	1697.03
99.8135	233.194	54.9061	1745.99	0.972985	0.857335	0	1061.58	1685.68
95.5228	235.656	141.245	1290.53	0.981237	0.761695	0	1419.57	1685.33
292.052	152.342	79.173	495.485	0.957955	0.742082	0	2182.17	1694.1
100.493	167.928	59.2372	2144.28	0.942265	0.519392	0	224.551	1688.1
109.782	200.551	104.642	1582.99	0.972031	0.659502	0	1244.08	1682.8
57.7984	164.068	44.5843	1424.39	0.97779	0.729437	0	893.944	1685.43
54.0365	158.739	39.6443	1691.43	0.94665	0.688141	0	718.39	1683.69
138.548	185.635	116.22	1660.6	0.973927	0.744263	0	1286.45	1683.57
60.994	265.865	56.3909	2620.34	0.969276	0.803678	0	313.438	1683.54
150.645	248.312	108.8	1647.16	0.966497	0.792187	0	1189.57	1683.2
176.008	210.81	99.7342	1049.19	0.942398	0.539731	0	1108.65	1677.56
145.548	253.804	200.762	1388.5	0.976151	0.718624	0	1356.03	1672.78
98.3646	85.3399	217.192	607.958	0.972495	0.764817	0	1723.15	1669.61
72.1225	161.471	295.912	582.388	0.915441	0.357195	0	2084.67	1665.19
53.6594	82.4288	209.2	895.047	0.977701	0.621707	0	2114.38	1666.06
304.19	146.645	301.699	481.461	0.973441	0.640343	0	1763.14	1667.12
42.5083	206.79	53.0203	2139.65	0.938222	0.868367	0	403.711	1671.42
233.553	85.2002	78.3539	472.562	0.979208	0.786339	0	2208.91	1677.06
73.9202	212.451	71.9434	2544.77	0.968689	0.854017	0	247.002	1671.43
47.1609	223.339	57.5039	2035.57	0.956441	0.634036	0	464.171	1670.13
66.6936	150.025	35.8409	1508.45	0.951883	0.553263	0	919.352	1654.13
82.6226	180.639	193.237	861.112	0.976959	0.825912	0	1553.91	1658.54
58.4203	328.396	44.9388	2522.07	0.939932	0.599526	0	332.126	1659.36
45.1069	263.057	52.2261	1904.95	0.956337	0.751001	0	614.628	1670.15
130.555	194.554	128.933	689.804	0.9683	0.668636	0	2330.1	1669.11
147.155	269.909	169.588	832.073	0.980272	0.811227	0	1467.42	1651.56
96.6293	141.751	119.051	881.797	0.973307	0.555203	0	1623.02	1659.07
73.7948	155.827	51.5059	1484.45	0.962224	0.77991	0	1021.43	1661.81
143.411	73.2538	311.918	480.032	0.95389	0.810441	0	2057.9	1667.33
70.8059	163.544	90.0007	1667.3	0.896531	0.630925	0	490.006	1655.92
171.425	99.3217	150.202	564.349	0.975801	0.707711	0	1915.51	1655.95
105.579	106.762	129.046	800.62	0.978888	0.745996	0	2394.96	1651.5
410.646	157.639	233.544	462.031	0.973397	0.779576	0	1871.88	1656.17
49.0783	201.48	38.5185	1405.83	0.978774	0.933144	0	839.238	1645.74
180.617	233.845	86.0717	1746.89	0.936788	0.549759	0	563.162	1656.63
220.368	147.821	261.08	655.249	0.96472	0.789259	0	1674.86	1649.45
125.285	80.4057	140.024	656.86	0.962702	0.59905	0	2183.1	1653.3
117.92	188.905	121.686	1564.55	0.979339	0.753875	0	1148.78	1646.99
69.0444	158.802	41.8648	1742.56	0.962571	0.695745	0	686.684	1644.71
94.8574	158.785	155.74	482.243	0.973346	0.833561	0	2233.23	1654.25
41.0948	253.088	39.3409	1853.6	0.957995	0.551937	0	634.499	1656.91
40.9166	178.801	36.036	1480.71	0.979742	0.873384	0	762.547	1642.62
160.183	232.648	193.348	355.177	0.973963	0.672152	0	2281.66	1655.42
176.964	97.5227	133.524	315.707	0.968814	0.827579	0	2470.49	1647.72
48.3539	199.017	56.5318	2167.73	0.966378	0.707928	0	430.785	1650.55
59.3508	164.273	41.3711	1441.15	0.967026	0.775931	0	979.791	1649
76.1401	152.506	96.6198	493.693	0.970453	0.589081	0	2435.28	1642.77
141.916	220.563	134.536	883.437	0.981432	0.628579	0	1406.51	1627.99
360.656	119.695	133.477	419.37	0.976135	0.895925	0	1799.13	1650.14
63.9728	283.259	61.4605	2507.47	0.947274	0.728234	0	294.053	1642.55
73.9119	123.535	229.047	695.081	0.977528	0.637264	0	2156.45	1633.2
103.716	218.101	88.7823	1562.38	0.965532	0.736778	0	1204.93	1637.31
68.1069	143.276	36.6987	1828.57	0.977051	0.669152	0	949.731	1626.4
214.348	175.938	222.506	688.905	0.963972	0.517477	0	1849.2	1628.87
73.0502	180.159	60.1373	1400.75	0.967616	0.540611	0	1057.58	1638.13
88.2689	93.9715	104.192	362.748	0.972955	0.818922	0	2510.8	1635.49
112.167	114.737	74.9477	804.354	0.973432	0.869857	0	2312.49	1636.77
79.2345	283.499	59.2737	2474.05	0.890397	0.76493	0	388.434	1630.72
116.533	187.455	70.474	1960.14	0.966545	0.713579	0	514.49	1636.18
131.862	181.967	77.621	1087	0.970238	0.94075	0	1105.81	1634.11
92.2179	177.796	131.809	1385.21	0.971396	0.80781	0	1279.97	1625.96
62.8555	62.3774	145.802	479.527	0.976903	0.739466	0	2350.76	1634.29
59.1407	233.732	60.5549	2222.22	0.951421	0.467423	0	341.5	1629.58
145.421	150.899	358.729	772.677	0.971372	0.604728	0	1606.54	1628.54
182.97	253.563	228.216	426.94	0.973387	0.618829	0	1955.9	1634.61
93.0821	248.078	64.287	2484.26	0.959635	0.710537	0	585.616	1631.21
103.75	202.556	139.817	1094.94	0.970905	0.683748	0	1335.06	1623.78
349.342	147.757	229.778	394.271	0.972803	0.862325	0	2010.11	1633.49
47.6356	244.188	62.8903	1737.08	0.965356	0.957154	0	459.755	1625.37
163.9	176.095	193.133	873.977	0.963944	0.647858	0	1503.35	1617.71
58.1621	248.162	47.7199	1722.57	0.972222	0.86263	0	638.556	1621.82
50.1493	55.1625	67.0454	2645.29	0.97155	0.844717	0	216.095	1627.04
46.3627	144.031	42.3588	1395.94	0.979277	0.711447	0	879.592	1612.79
133.692	146.958	285.471	594.347	0.948882	0.698369	0	1724.46	1629.01
250.414	96.5646	163.296	392.384	0.960254	0.901586	0	1893.1	1626.88
67.4322	171.518	59.2864	1630.04	0.960688	0.681705	0	263.219	1612.7
111.876	146.301	199.131	865.062	0.972222	0.713671	0	1570.63	1607.35
292.471	124.675	369.347	637.657	0.973813	0.712093	0	1692.06	1607.07
118.905	107.859	219.275	723.266	0.97318	0.753243	0	1742.73	1607.23
270.604	162.962	125.648	430.483	0.964141	0.631559	0	2201.03	1608.83
118.012	98.4111	247.059	617.88	0.973616	0.803011	0	2097.27	1607.22
400.549	112.981	194.809	504.044	0.975397	0.826908	0	2248.29	1609.92
184.718	69.913	187.865	305.982	0.964368	0.76491	0	2283.58	1612.1
69.0566	137.339	46.4951	1192.86	0.959627	0.858556	0	1007.52	1607.7
389.242	110.928	316.075	522.699	0.963033	0.580915	0	1933.7	1607.79
76.6322	222.472	55.6461	1782.03	0.970085	0.654947	0	554.774	1608.18
232.155	163.846	206.494	622.775	0.970056	0.902613	0	2048.84	1607.09
59.9841	265.421	48.0771	2115.27	0.931702	0.64869	0	417.079	1599.78
124.842	171.8	134.169	714.613	0.969517	0.577077	0	1785.88	1594.45
259.069	100.339	140.022	460.548	0.973379	0.656044	0	2393.2	1603.23
84.2001	149.035	51.1734	1197.9	0.973413	0.793422	0	1065.75	1599.85
82.2425	207.372	68.4256	1047.17	0.979742	0.860483	0	1251.5	1589.21
61.718	223.472	44.6114	1793.05	0.975766	0.782883	0	685.828	1601.73
76.0442	193.713	49.7389	1292.99	0.969789	0.672685	0	1128.43	1599.19
152.7	137.781	82.3183	675.23	0.972246	0.724331	0	1824.16	1598.31
148.885	119.072	53.5774	707.438	0.970751	0.827335	0	2325.55	1598.75
62.7926	138.659	71.0715	1680.76	0.952327	0.724089	0	491.207	1601.66
75.3826	185.798	68.5434	1936	0.89334	0.558433	0	515.773	1589.09
40.2762	148.406	43.6632	1411.14	0.976549	0.849516	0	728.366	1592.33
47.9808	136.191	41.0489	1328.22	0.966331	0.923062	0	833.932	1593.38
170.749	137.272	241.111	615.386	0.976818	0.69541	0	2010.04	1595.53
148.777	85.0455	101.374	354.687	0.972154	0.601512	0	2455.03	1592.53
70.5711	65.746	109.305	465.89	0.971196	0.557612	0	2504.13	1589.54
92.9601	82.9828	114.361	533.219	0.970925	0.636702	0	2361.3	1591.5
82.8506	100.487	94.5754	270.733	0.961074	0.4136	0	2480.47	1591.44
58.4286	217.454	63.7109	1930.4	0.9576	0.589309	0	613.023	1594.98
304.292	61.2167	227.285	544.322	0.920578	0.734849	0	1959.9	1594.14
53.3311	228.514	67.5148	1743.35	0.948565	0.568031	0	304.033	1585.27
58.2331	266.12	54.3893	2564.72	0.963182	0.609922	0	353.488	1582.95
69.3536	300.408	69.6128	1833.44	0.958589	0.737437	0	385.248	1598.04
31.6966	42.7848	62.4226	1997.43	0.974359	0.895488	0	222.361	1595.16
101.351	147.869	167.974	628.945	0.976959	0.763415	0	2148.81	1586.33
80.8794	225.471	66.6047	850.426	0.977169	0.866674	0	1193.77	1574.38
84.5165	345.633	54.5204	2031.99	0.940754	0.754264	0	445.401	1581.45
230.453	129.781	247.097	798.008	0.966307	0.731733	0	1667.45	1574.16
93.884	229.634	91.4489	1012.87	0.97361	0.709493	0	1348.3	1579.03
266.479	174.821	193.374	638.305	0.955153	0.584207	0	1870.96	1577.33
85.188	172.387	123.482	1072.82	0.962756	0.712326	0	1545.5	1567.26
115.851	129.935	85.058	960.789	0.955169	0.558711	0	1473.5	1568.05
261.26	121.399	237.308	523.889	0.949223	0.624958	0	1916.65	1565.32
57.1758	178.196	39.8331	1950.85	0.965688	0.74995	0	665.595	1570
63.2594	99.6109	33.34	1168.04	0.959956	0.687013	0	920.674	1576.34
168.598	158.508	195.736	808.236	0.974678	0.783969	0	1613.89	1572.33
147.349	192.469	304.518	577.614	0.967785	0.485599	0	2075.15	1567.44
158.52	144.865	316.446	579.726	0.977044	0.793229	0	2230.66	1573.31
352.327	89.7025	169.535	293.475	0.968523	0.728128	0	2275.89	1579.96
47.7846	162.039	44.1503	1656.13	0.964679	0.713723	0	767.771	1568.27
103.685	128.139	78.2065	994.127	0.9671	0.524411	0	1507.12	1569.44
60.9076	230.834	45.1162	1790.04	0.945093	0.748045	0	546.117	1564
70.7309	298.204	61.4192	1956.85	0.933962	0.718529	0	328.709	1559.81
68.0086	220.501	54.7137	2185.85	0.955206	0.707893	0	599.508	1557.11
116.448	104.226	200.966	640.712	0.971054	0.606067	0	1990.16	1562.7
89.6198	165.349	53.667	1116.1	0.970803	0.908985	0	1139.16	1553.88
66.0813	285.217	67.6626	1900.52	0.909224	0.613162	0	400.591	1559.52
75.9257	171.896	52.3374	943.339	0.964198	0.663104	0	1412.17	1555.03
74.2173	157.49	64.7557	2260.72	0.942436	0.637307	0	480.773	1563.59
224.267	154.599	155.244	727.476	0.978026	0.637012	0	1769.93	1551.53
96.6926	225.738	47.6374	2297.41	0.970492	0.844779	0	864.818	1561.01
51.4899	165.866	34.3488	1093.62	0.942064	0.623738	0	968.883	1547.46
73.1985	170.955	57.3632	1016.35	0.963855	0.605159	0	1446.77	1551.93
54.3738	167.339	37.6734	1280.22	0.970966	0.897383	0	1019.83	1555.9
100.045	183.294	56.0014	1025.65	0.969241	0.721313	0	1289.13	1551.4
107.132	121.752	176.274	496.121	0.971831	0.686669	0	2039.63	1548.79
158.258	144.076	45.2986	586.994	0.907236	0.687584	0	2344.97	1562.71
82.7661	135.648	113.469	433.945	0.966102	0.692156	0	2382.61	1556.78
208.657	200.842	89.4063	466.676	0.951904	0.834457	0	1084.1	1560.76
108.8	75.3183	162.242	735.016	0.970694	0.653943	0	2194.42	1550.09
94.6133	226.963	61.3673	985.726	0.970377	0.661696	0	1317.72	1549.35
184.804	157.031	307.345	666.653	0.981175	0.57964	0	1854.12	1542.59
68.972	258.916	47.8278	2120.23	0.921463	0.56401	0	447.22	1546.47
257.148	65.4935	207.065	562.295	0.963143	0.66996	0	2139.3	1550.79
185.073	92.6748	198.52	363.52	0.976804	0.750023	0	2288.08	1543.22
80.7954	355.829	122.669	2062.16	0.949438	0.892557	0	374.739	1541.49
222.961	157.079	199.649	675.395	0.975712	0.895207	0	1717.68	1537
98.108	45.4207	36.5701	702.811	0.960265	0.820479	0	2331.53	1551.27
142.993	174.033	98.1784	290.186	0.876221	0.625298	0	2404.09	1550.42
60.3064	214.366	55.9332	1427.78	0.965854	0.895471	0	505.185	1533.13
103.958	232.102	55.7029	2577.1	0.970909	0.743235	0	809.029	1542.7
87.7423	144.342	38.2377	1058.69	0.967156	0.930867	0	1251.07	1526.93
137.641	71.3823	113.047	297.637	0.971698	0.744661	0	2473.01	1538.34
82.9433	224.995	39.8113	1735.96	0.976538	0.842864	0	704.206	1524.92
185.629	110.391	211.511	486.421	0.945856	0.483901	0	1981.58	1526.46
53.3514	211.561	43.6486	1511.17	0.960748	0.657435	0	762.77	1526.56
53.0043	203.185	49.9607	1815.12	0.909725	0.620876	0	571.169	1522.34
63.0823	208.467	47.4054	956.009	0.972443	0.799035	0	1382.89	1527.05
47.0502	165.223	36.9098	907.531	0.978804	0.748247	0	1080.87	1512.25
58.7229	163.499	38.0625	2382.71	0.969697	0.633943	0	622.077	1523.46
76.4573	239.267	62.6176	1844.54	0.938557	0.819218	0	661.995	1530.53
95.8985	174.912	95.5454	1010.13	0.972486	0.623343	0	1633.68	1531.54
88.284	367.222	137.148	871.062	0.951852	0.585895	0	341.837	1532.12
105.525	190.602	112.727	361.65	0.930286	0.458927	0	2376.52	1519.87
58.2118	161.082	45.3112	1178.3	0.980875	0.82639	0	846.325	1512.02
59.5051	116.273	33.5417	1011.87	0.979104	0.718876	0	915.579	1517.98
189.444	83.5437	226.213	611.135	0.862179	0.685836	0	2245.33	1525.66
95.5611	183.922	81.1985	1084.62	0.965691	0.783619	0	1662.45	1522.02
172.314	84.5509	185.701	553.755	0.952475	0.694193	0	2148.95	1529.32
69.3641	282.199	63.2853	2483.39	0.973783	0.776832	0	402.735	1514.96
218.04	107.7	129.606	385.461	0.975107	0.762327	0	2351.7	1515.28
99.1604	162.279	82.1001	1207.66	0.968213	0.79416	0	1337.04	1510.09
49.3162	119.587	55.6317	991.633	0.962178	0.795126	0	1568.74	1508.63
122.918	137.267	136.587	766.898	0.962863	0.652069	0	1832.01	1502.48
68.4383	309.369	53.0146	2308.95	0.968592	0.642974	0	452.828	1519.54
368.99	123.01	214.324	431.893	0.971031	0.56574	0	2131.35	1505.52
56.5157	142.709	40.6243	814.977	0.971562	0.680579	0	1156.58	1503.73
280.483	67.2255	264.343	526.143	0.944645	0.750174	0	2092.9	1518.23
77.0052	329.208	82.8377	2094.05	0.967945	0.837965	0	354.863	1505.72
97.5006	78.8544	60.8724	1022.93	0.976438	0.648059	0	1511.51	1503.43
226.527	113.365	126.632	720.155	0.969012	0.633509	0	1948.42	1498.81
173.417	211.28	85.3392	1185.77	0.982213	0.674122	0	1447.28	1505.69
368.156	80.7169	196.354	458.145	0.97241	0.562952	0	2206.31	1502.38
170.018	119.875	188.593	447.405	0.965174	0.652952	0	2315.43	1502.13
151.711	108.303	87.636	302.576	0.928429	0.614113	0	2416.49	1502.86
62.1849	228.636	51.1597	2140.92	0.95019	0.527354	0	470.98	1485.56
214.735	140.869	156.112	776.382	0.979424	0.860677	0	1761.67	1488.03
76.6915	232.706	69.7811	1975.24	0.957143	0.866277	0	648.229	1509.6
38.4364	131.466	29.9614	1090.08	0.972898	0.606851	0	1004.31	1495.9
221.792	98.9629	178.304	351.933	0.96311	0.565041	0	2055.23	1494.26
66.2452	297.394	49.4329	2433.43	0.970256	0.941887	0	429.508	1487.31
82.0774	258.497	62.8667	1438.83	0.957811	0.717665	0	681.304	1485.83
53.4676	177.462	34.3748	931.263	0.947706	0.806386	0	1596.64	1449.09
136.395	121.048	233.907	531.96	0.927184	0.449657	0	2183.64	1471.09
61.5152	208.681	52.4312	1399.74	0.970909	0.712782	0	743.698	1486.78
150.206	84.9416	181.262	638.55	0.972022	0.746211	0	2102.7	1487.94
114.943	152.234	76.0477	727.759	0.975291	0.670493	0	1653.47	1479.3
62.9864	139.936	43.0528	958.183	0.9676	0.746096	0	1221.07	1485.22
59.6107	207.939	49.1817	1680.16	0.95367	0.727221	0	616.953	1481.19
63.9193	152.465	45.6278	1037.26	0.980802	0.740697	0	1286.18	1475.7
49.787	118.216	31.2678	969.172	0.950478	0.540894	0	1022.24	1477.42
63.5713	208.572	40.0439	1735.51	0.954208	0.613345	0	561.228	1481.67
157.008	48.0789	106.459	343.188	0.960653	0.536039	0	2450.73	1476.51
65.3616	248.006	50.9625	1852.31	0.957878	0.780203	0	649.664	1477.29
39.4645	172.907	38.6625	895.106	0.971814	0.631048	0	1704.99	1464.3
63.6095	251.469	53.6719	1761.34	0.920201	0.420921	0	489.935	1458.78
82.7918	314.23	85.2822	891.577	0.803901	0.525784	0	709.338	1472.92
104.996	153.395	75.2547	923.896	0.981369	0.684843	0	2015.86	1471.81
183.312	75.0288	101.062	369.427	0.941696	0.430589	0	2406.47	1463.13
73.3714	328.536	58.9595	2405.16	0.875544	0.471792	0	385.156	1457.13
51.2833	152.392	44.5276	1078.36	0.97107	0.939617	0	1357.69	1462.64
161.315	118.777	200.112	630.974	0.972632	0.663639	0	2299.65	1466.36
229.26	116.872	241.461	642.413	0.977114	0.760317	0	2257.8	1468.22
126.195	54.7346	110.429	368.755	0.96547	0.686823	0	2362.15	1466.79
211.136	145.261	56.6376	1075.74	0.946717	0.419303	0	1466.65	1468.13
50.4143	201.749	53.6876	3116.55	0.965028	0.634531	0	358.509	1457.38
88.5114	146.118	43.9626	1198.44	0.979417	0.852244	0	818.072	1456.94
98.5505	104.601	41.1254	934.722	0.980573	0.712115	0	1890.62	1447.56
58.3792	156.91	33.6178	799.169	0.972352	0.748487	0	1813.92	1446.34
140.347	113.003	81.0402	770.799	0.973871	0.510509	0	1949.15	1454
60.0085	206.88	49.4694	1779.97	0.969056	0.534492	0	593.51	1441.08
72.2104	245.662	67.456	694.637	0.934851	0.613155	0	1155.48	1449.36
42.3115	104.48	39.0407	890.016	0.981318	0.821975	0	1194.66	1451.98
74.1175	192.095	59.7291	1530.35	0.961035	0.601805	0	750.875	1446.55
52.1079	145.735	42.1984	899.258	0.97501	0.698139	0	1113.23	1445.12
210.438	103.779	141.252	525.059	0.976923	0.647483	0	2149.82	1449.34
77.5194	158.405	41.309	882.758	0.97187	0.60554	0	876.466	1438.38
49.3791	151.46	35.2641	837.326	0.982224	0.820327	0	1055.83	1437.49
70.8506	283.412	70.1694	1785.97	0.873815	0.701094	0	437.871	1446.83
61.1344	252.972	50.7978	1781.14	0.841864	0.506768	0	548.85	1426.21
203.974	156.126	44.485	578.926	0.964597	0.542921	0	2085.18	1447.82
65.329	205.604	58.1087	1716.24	0.967742	0.563901	0	631.462	1435.27
51.8995	171.17	34.006	1151.8	0.950888	0.826449	0	963.008	1435.34
54.9054	235.056	45.4008	1759.51	0.951621	0.766374	0	665.162	1431.3
152.064	54.5505	108.012	347.668	0.956271	0.554856	0	2388.56	1432.64
64.6339	224.954	58.2062	2469.72	0.94708	0.620362	0	409.961	1432.64
80.6662	170.028	40.835	969.051	0.975	0.621983	0	915.728	1423.6
53.1423	210.678	44.3235	2524.63	0.97146	0.848252	0	506.932	1420.37
179.243	80.7869	267.5	578.146	0.963474	0.795721	0	2237.19	1435.87
130.136	54.8564	138.862	431.43	0.955372	0.683373	0	2345.12	1433.03
57.6568	184.651	38.3337	1254.63	0.975295	0.727569	0	1430.78	1418.94
56.7573	191.395	45.4	1010.34	0.985626	0.805611	0	1479.96	1423.77
91.4364	160.021	50.9728	1085.53	0.978794	0.778476	0	1670.34	1421.13
45.3058	106.224	31.2394	886.94	0.97341	0.70219	0	2019.38	1420.38
55.5123	154.435	39.1818	859.967	0.980329	0.921624	0	1740.64	1414.7
95.6225	137.906	45.019	1277.43	0.976844	0.740882	0	1254.62	1413.89
45.7959	135.307	41.9672	949.057	0.977767	0.732209	0	1312.35	1410.49
32.7528	52.7535	27.1443	541.59	0.920103	0.63858	0	1526.76	1415.96
45.378	149.316	36.9271	1044.34	0.973401	0.882995	0	1372.6	1400.35
143.165	99.3634	151.496	441.131	0.975354	0.556818	0	2299.31	1403.82
168.078	205.825	253.87	523.968	0.965324	0.906771	0	2256.73	1412.3
79.4824	297.259	70.7371	2012.15	0.942131	0.525178	0	464.223	1402.32
66.9529	160.45	40.7434	914.837	0.977487	0.863286	0	842.572	1402.34
155.525	127.025	47.6349	1090.55	0.98082	0.707418	0	2080.89	1398.5
74.4556	320.065	75.8903	1838.02	0.959196	0.702371	0	428.639	1403.64
68.8704	264.645	42.2289	976.153	0.97762	0.730918	0	1186.57	1405.08
139.737	104.12	41.3506	938.724	0.968101	0.556714	0	1992.85	1392.95
69.8782	111.473	47.7783	1412.02	0.973404	0.905751	0	1126.98	1402.31
66.9707	182.551	52.1354	1201.19	0.966076	0.609	0	697.796	1382.17
246.687	102.243	108.745	551.415	0.936198	0.410386	0	2166.44	1385.13
58.4629	122.163	36.5407	835.152	0.980163	0.777354	0	1925.08	1395.32
57.2684	147.33	43.5343	972.957	0.97601	0.797175	0	774.039	1392.37
51.6311	134.665	60.5683	381.137	0.918381	0.637081	0	808.774	1389.1
38.5463	118.99	31.3042	1033.63	0.900132	0.82343	0	1562.2	1385.56
217.363	88.0012	288.85	432.159	0.923588	0.679209	0	2226.37	1397.55
56.3751	226.527	49.1128	1804.98	0.976399	0.733347	0	567.778	1387.3
53.7257	198.227	52.5307	1382.33	0.965306	0.601386	0	600.286	1380.5
124.435	89.4474	31.7324	1033.67	0.974095	0.592491	0	1874.89	1383.26
50.2522	173.349	37.763	961.628	0.984401	0.768338	0	997.852	1372.45
43.8427	47.5815	49.3117	538.459	0.980198	0.454252	0	2419.66	1387.11
138.496	163.385	39.731	680.677	0.975996	0.544536	0	2134.78	1376.45
60.5587	232.66	55.7695	1307.23	0.962671	0.718382	0	656.653	1381.85
344.461	135.441	130.637	526.035	0.921569	0.727735	0	2201.12	1383.71
58.7307	244.743	74.0047	1934.61	0.932522	0.813463	0	492.651	1381.27
205.911	111.549	128.785	408.471	0.949563	0.556305	0	2341.26	1375.5
31.4678	50.413	19.5806	398.908	0.974585	0.784057	0	1618.01	1379.35
72.9691	81.303	34.0448	717.333	0.969707	0.586807	0	1821.55	1365.38
182.961	67.4435	113.527	476.889	0.970322	0.645038	0	2383.95	1375.4
46.3768	79.2102	56.0381	875.606	0.888542	0.689411	0	1404.6	1366.14
43.9814	138.577	35.0938	1152.83	0.965543	0.701724	0	1514.83	1368.16
90.7405	257.163	94.0964	1415.31	0.888776	0.608149	0	454.166	1371.65
55.3679	243.953	50	1932.61	0.962264	0.82575	0	523.964	1376.11
61.643	133.836	51.6788	807.565	0.980319	0.937346	0	940.805	1368.75
56.404	192.261	42.9896	1032.17	0.967562	0.86387	0	739.332	1364.96
82.3563	96.9021	58.368	803.152	0.97252	0.721241	0	1288.68	1364.34
37.6817	77.4118	43.0268	910.369	0.905956	0.692541	0	1464.32	1369.86
48.6056	95.7674	32.8035	952.475	0.938519	0.709294	0	1700.1	1372.37
280.818	98.9624	253.094	579.364	0.964923	0.817122	0	2246.38	1364.92
49.4734	124.124	38.9611	876.423	0.934564	0.545611	0	855.443	1366.1
126.077	116.664	49.7983	1294.98	0.964856	0.754086	0	1767.4	1353.62
57.0055	204.294	48.3971	1285.64	0.973391	0.661974	0	631.832	1350.85
65.1817	177.972	57.2633	1166.61	0.945473	0.857768	0	420.596	1366.94
53.1871	160.62	43.1528	1026.91	0.976301	0.88225	0	1246.59	1356.43
42.4909	134.798	29.0293	821.642	0.960743	0.596543	0	2063.29	1356.79
75.6624	158.562	48.6692	1301.12	0.975574	0.810289	0	1071.64	1361.36
40.4616	118.209	35.9648	917.659	0.981671	0.909067	0	1191.38	1348.79
43.8055	129.581	36.1818	932.241	0.955996	0.626194	0	1671.59	1364.6
161.502	233.803	287.136	506.446	0.939952	0.775496	0	2288.93	1354.63
47.0818	108.042	26.0844	770.12	0.958926	0.894299	0	1956.87	1346.3
54.544	177.633	42.6944	916.791	0.96886	0.807642	0	792.359	1345.79
216.948	85.272	104.255	497.304	0.965228	0.756381	0	2207	1355.02
70.3851	92.2479	36.2474	654.662	0.976268	0.616327	0	2015.91	1338.68
74.2454	337.235	84.9769	1012.65	0.95858	0.479673	0	542.601	1336.27
77.5205	331.68	105.355	1148.53	0.953637	0.405004	0	518.17	1333.73
73.1106	254.691	68.0489	1542.13	0.916569	0.543809	0	493.843	1320.62
36.9675	173.534	42.566	1271.69	0.95356	0.746346	0	570.886	1338.84
107.082	158.9	69.2563	1212.82	0.967824	0.633695	0	1582.91	1341.76
71.3668	156.253	50.2896	1016.12	0.977794	0.895901	0	1108.16	1328.52
46.2444	119.587	54.0665	886.692	0.936081	0.470869	0	1652.49	1342.82
65.0319	56.1406	65.0788	462.42	0.954329	0.775565	0	1150.53	1338.92
47.277	127.897	40.228	962.371	0.933842	0.63943	0	1695.01	1342.64
46.8804	103.248	40.4688	1211.69	0.970956	0.932377	0	1484.65	1330.74
72.7812	71.0242	41.9902	840.504	0.973299	0.493041	0	2342.27	1323.35
50.8959	138.975	35.4127	958.319	0.979784	0.78832	0	847.598	1326.43
69.5946	98.9173	52.6319	877.293	0.967812	0.647826	0	1420.31	1318.53
33.5551	124.895	28.2611	800.223	0.974729	0.504584	0	2113.86	1315.58
58.6162	195.832	50.7396	1003.39	0.962156	0.6903	0	601.799	1319.14
71.6384	236.752	62.9358	1008.19	0.975162	0.696911	0	722.827	1323.97
55.6081	174.083	55.8616	897.579	0.965553	0.814284	0	677.981	1325.49
60.1036	130.352	33.0745	1075.42	0.978146	0.842292	0	1892.53	1313.81
84.1948	115.276	37.8482	1373	0.978777	0.846057	0	1312.22	1314.07
117.174	72.2778	172.392	560.281	0.962025	0.724454	0	2276.73	1328.6
127.962	130.086	66.6947	440.123	0.96767	0.469224	0	2310.48	1319.96
277.752	95.7173	68.6076	382.126	0.973504	0.663231	0	2387.24	1321.7
51.895	128.848	42.228	831.181	0.976096	0.722218	0	946.742	1321.96
234.975	149.792	121.762	537.032	0.96679	0.523137	0	2253.91	1311.37
59.1954	147.11	68.8347	1611.88	0.973415	0.885039	0	1527.47	1315.64
67.9569	130.46	35.9822	1075.8	0.98584	0.958936	0	1370.7	1308.98
41.0174	80.8962	25.4833	691.47	0.976612	0.539	0	2184.52	1307.93
37.4448	133.483	58.1856	596.799	0.916883	0.789359	0	795.931	1310.11
165.824	88.7697	76.5641	684.429	0.965066	0.377474	0	2226.68	1291.37
37.7146	58.8436	45.0134	783.385	0.974593	0.648385	0	1716.47	1298.7
143.748	158.614	73.0201	1782.66	0.954625	0.875867	0	451	1310.64
45.7179	185.468	34.0719	877.179	0.976311	0.881927	0	1042.53	1296.62
57.4928	130.031	54.3113	999.392	0.923204	0.636225	0	627.568	1288.02
62.8332	166.747	46.8354	1185.1	0.972329	0.655427	0	752.123	1292
30.4407	74.8426	44.1784	900.398	0.936149	0.554032	0	1663.9	1297.1
26.8297	64.511	40.1223	989.145	0.934594	0.487967	0	1685.15	1289.29
96.2366	300.839	85.2033	1136.99	0.904682	0.637884	0	469.085	1297.32
68.3985	141.467	34.363	1234.85	0.979546	0.667242	0	1170.15	1276.05
31.591	79.6194	36.9794	990.684	0.974096	0.812489	0	1759.43	1290.19
42.1403	141.146	36.5009	938.841	0.980634	0.982469	0	982.788	1281.16
108.611	87.1779	42.7915	1143.04	0.979325	0.812031	0	2018.86	1287.66
37.6044	87.8126	24.2149	714.106	0.974182	0.632449	0	2087.77	1277.6
61.4772	188.651	39.3922	945.367	0.973697	0.746167	0	816.41	1278.97
26.8714	67.326	34.4716	887.782	0.826141	0.598029	0	1602.68	1277.84
50.0861	148.782	42.6401	1100.5	0.976761	0.640205	0	1457.29	1281.33
65.3277	186.52	62.6883	872.77	0.947903	0.78953	0	696.518	1283.62
52.3589	107.233	49.0907	1507.69	0.966012	0.838615	0	1504.97	1283.77
20.7428	30.1953	22.8294	474.333	0.973226	0.744231	0	1564.2	1283.23
53.0316	101.683	30.1039	667.804	0.958386	0.530437	0	2282.59	1278.93
34.1233	96.5037	27.4487	761.508	0.979237	0.730703	0	2166.9	1268.71
73.1877	263.798	54.6126	1189.23	0.967543	0.698141	0	488.321	1268.13
20.281	46.6796	18.0924	419.71	0.980433	0.644235	0	2351.65	1263.53
37.0824	86.8175	27.9761	934.395	0.975694	0.537764	0	1963.76	1270.44
63.3245	178.973	48.0106	928.353	0.972751	0.763087	0	570.847	1266.49
30.0977	57.8413	29.5383	736.346	0.917761	0.515586	0	2419.63	1266.05
52.5452	120.925	49.3018	974.17	0.957704	0.78402	0	1400.91	1258.32
53.914	88.5707	35.5841	650.777	0.912005	0.607799	0	2285.5	1251.71
25.1999	73.3234	32.247	948.766	0.973399	0.757323	0	1637.06	1257.51
27.2973	72.7524	32.4155	1018.56	0.961936	0.726507	0	1786.58	1249.3
70.3127	115.035	50.6403	933.131	0.911592	0.617179	0	1271.22	1251.12
41.1387	74.874	30.8791	552.294	0.969472	0.640419	0	2212.87	1248.97
69.267	156.287	45.267	1246.26	0.934635	0.6178	0	705.504	1245.41
44.8816	133.417	34.6188	948.716	0.981768	0.758957	0	862.881	1242.23
28.7344	30.1873	38.0607	763.736	0.969309	0.741043	0	1582.41	1247.06
46.1159	53.6732	55.1173	596.978	0.950863	0.663307	0	1024.33	1252.1
40.0151	126.538	37.6681	935.782	0.955028	0.682679	0	1050.78	1236.62
27.3059	48.6041	48.7237	710.925	0.937349	0.636055	0	1754.87	1247.03
28.8077	37.2445	40.8132	863.684	0.95288	0.52914	0	1810.92	1251.81
44.5026	125.752	38.7951	914.056	0.980751	0.855985	0	920.043	1237.1
41.5513	129.846	36.8122	960.98	0.979652	0.785298	0	1102.83	1233.73
27.0629	70.4199	40.9632	813.795	0.971758	0.758157	0	1720.96	1240.32
38.083	116.79	27.2287	1223.16	0.97401	0.65664	0	1451.79	1240.44
59.1607	181.65	42.696	1047.04	0.978714	0.924239	0	786.916	1233.46
21.2513	63.7884	31.0008	560.938	0.944051	0.681621	0	1828.22	1230.47
74.7689	269.092	53.3419	1239.08	0.975434	0.740318	0	515.17	1218.09
75.9571	149.543	54.5566	1116.71	0.966031	0.830018	0	599.077	1221.9
18.5667	43.6161	25.1042	596.541	0.937446	0.545838	0	1677.98	1231.48
55.7891	103.831	48.2773	741.112	0.968193	0.804835	0	1325.95	1230.09
41.9602	123.405	32.5204	954.234	0.979503	0.799032	0	980.986	1222.79
85.2661	73.7251	44.4973	877.852	0.963665	0.619809	0	1974.71	1225.95
66.9795	172.53	48.5566	995	0.961204	0.60904	0	556.344	1218.44
36.5009	98.0212	23.4384	743.374	0.948575	0.495243	0	2150.2	1215.22
34.3368	114.462	37.6913	857.376	0.960467	0.673158	0	1212.56	1226.42
27.1415	80.9904	25.3773	757.628	0.887443	0.737817	0	2050.59	1217.94
22.725	69.9936	21.7901	781.914	0.971203	0.534384	0	2101.75	1217.58
51.2446	149.719	49.7549	1166.77	0.974531	0.863826	0	1280.81	1215.19
25.9857	45.285	26.8634	1092.93	0.975101	0.64698	0	1644.11	1218.44
23.5397	52.9393	19.8389	726.757	0.973929	0.523848	0	2194.22	1203.77
74.3704	145.533	63.5538	1154.66	0.972596	0.647634	0	745.85	1201.31
24.9473	66.2778	32.8376	1046.66	0.977594	0.745807	0	1551.87	1200.04
27.0933	81.1555	41.3158	939.465	0.957209	0.675275	0	1759.57	1209.18
23.7043	47.5862	29.1706	740.824	0.950915	0.829007	0	1865.92	1211
17.0295	28.2947	17.8229	403.966	0.948428	0.371784	0	2264.1	1187.12
45.2782	40.8508	15.75	214.786	0.953846	0.635224	0	2385.5	1217.06
73.7412	210.73	48.5518	1093.85	0.97091	0.589426	0	706.131	1187.61
73.535	62.0994	76.1706	382.378	0.942197	0.814454	0	830.967	1207.68
79.2305	183.598	57.9943	916.276	0.937046	0.686907	0	629.319	1188.94
25.1023	58.8325	34.5665	458.698	0.963054	0.677753	0	1483.21	1202.11
89.3932	49.7342	26.2753	245.151	0.972037	0.842247	0	2298.08	1200.2
20.9877	48.3288	26.9715	495.033	0.971087	0.597189	0	1910.13	1186.29
40.1619	145.769	36.8637	1145.91	0.976288	0.751953	0	1204.78	1185.04
15.2423	28.6096	13.5672	282.919	0.94884	0.504075	0	2356.14	1184.65
23.6596	51.5078	28.7408	990.479	0.920655	0.820655	0	1692.93	1178.07
42.1164	144.734	38.2867	1290.96	0.975475	0.492968	0	1316.04	1186.92
24.3557	41.9203	41.404	433.746	0.951098	0.936275	0	1511.95	1193.77
28.9042	53.1313	39.1744	877.109	0.971059	0.719682	0	1452.2	1184.25
25.1424	67.7016	28.4169	822.103	0.983255	0.738846	0	1596.58	1188.75
79.6931	193.924	63.5637	1228.79	0.967352	0.823148	0	788.742	1187.4
48.5128	150.657	35.5914	992.481	0.929265	0.691795	0	910.622	1174.99
19.7453	57.1397	25.4762	477.586	0.952044	0.578906	0	1839.31	1178.86
41.3947	118.828	34.0254	1016.02	0.978194	0.742103	0	1071.38	1171.71
26.4676	71.9424	22.5843	686.709	0.932191	0.574443	0	2052.91	1186.32
24.7613	43.1814	28.3741	749.443	0.957696	0.839871	0	1875.74	1182.78
156.418	42.8554	37.5609	891.162	0.971198	0.566435	0	1986.84	1181.94
53.555	99.653	65.7741	491.327	0.960688	0.594466	0	1032.8	1177.32
32.0338	41.7703	33.9223	357.438	0.962602	0.812421	0	1940.25	1184.91
27.0428	67.9991	26.6364	711.887	0.926507	0.822901	0	2109.63	1181.5
24.5802	79.9638	25.3085	1025.52	0.976447	0.661255	0	1797.02	1165.01
88.608	200.817	61.8599	1111.18	0.958215	0.578036	0	592.802	1161.07
28.7361	72.6919	28.078	872.549	0.952177	0.676122	0	1350.73	1167.42
89.4377	197.284	69.925	1197.02	0.95781	0.696908	0	528.177	1167.89
56.985	84.8488	64.2882	487.17	0.938336	0.774682	0	1266.85	1167.45
72.2095	159.804	38.839	1384.72	0.982359	0.784291	0	825.92	1155.35
42.0157	124.44	36.3166	1130.28	0.968616	0.601678	0	1160.53	1151.77
20.5235	34.997	22.7769	599.956	0.969118	0.859877	0	1412.01	1168.71
31.1068	25.9126	14.2583	206.072	0.948435	0.414606	0	2228.82	1164.7
161.173	194.563	38.9101	592.74	0.969668	0.803533	0	2140.75	1164.5
27.3505	53.8812	36.1046	762.294	0.960918	0.749612	0	1743.44	1158.89
28.8615	65.7397	39.063	1056.21	0.980027	0.730312	0	1490.71	1156.48
47.0295	142.017	41.0732	1010.23	0.955771	0.653071	0	998.673	1144.46
26.9316	79.7976	29.011	1087.78	0.976994	0.713836	0	1550.27	1146.76
37.8786	105.83	32.5745	1105.26	0.966439	0.621993	0	1110.81	1132.17
24.632	67.9822	27.7377	882.645	0.960309	0.614084	0	1376.92	1141.31
24.9458	60.8053	37.9631	889.412	0.97231	0.849063	0	1316.66	1139.91
19.8641	34.5043	25.6619	669.33	0.971928	0.619914	0	1945	1136.22
75.6076	52.4529	67.5807	635.15	0.912065	0.663239	0	787.043	1151.33
29.0958	61.7373	37.5119	963.084	0.974831	0.693687	0	1436.5	1135.19
27.521	56.165	30.6722	1050.62	0.969224	0.566023	0	1610.25	1130.94
75.475	147.686	47.5787	1450.98	0.969761	0.87481	0	631.343	1139.88
82.4833	102.369	41.1966	1202.03	0.960807	0.635995	0	1222.32	1129.25
15.1128	28.5638	15.2615	181.042	0.960714	0.828181	0	2044.55	1143.97
73.7331	200.444	59.6924	1293.07	0.97305	0.831299	0	755.424	1136.07
16.577	25.623	18.5713	223.379	0.90249	0.731233	0	2015.91	1137.7
59.3682	102.968	55.8318	581.862	0.948582	0.691912	0	503.424	1140.35
21.6126	36.5856	26.4235	495.848	0.948328	0.452192	0	1863.7	1120
22.312	38.6004	24.2899	683.65	0.94375	0.906906	0	1901.38	1133.43
17.2344	57.4638	17.468	535.149	0.975669	0.726386	0	1989.34	1133.12
148.605	112.909	29.3402	462.019	0.96187	0.560711	0	2161.85	1137.35
71.5565	238.671	66.6368	1058.33	0.941701	0.467628	0	575.48	1121.65
26.6097	64.5007	32.1797	812.507	0.965861	0.671639	0	1405.37	1136.62
17.6569	70.9206	19.1278	649.95	0.854157	0.499646	0	2108.58	1127.72
61.6049	216.583	48.8148	1637.46	0.960265	0.475154	0	521.903	1123.08
60.3154	223.579	54.7096	1538.61	0.92853	0.548705	0	547.08	1113.52
28.0003	86.1796	34.3289	1072.48	0.97486	0.730822	0	1678.28	1119.59
63.2845	155.47	37.5458	1258.19	0.981743	0.810976	0	875.172	1113.27
89.399	209.507	63.4294	1044.77	0.920839	0.478607	0	648.279	1108.47
26.1038	39.9334	29.9937	744.011	0.977916	0.800855	0	1750.73	1112.72
28.7451	63.1157	28.535	962.054	0.96654	0.834859	0	1279.18	1118.15
24.0482	49.0879	25.9966	720.479	0.95086	0.711276	0	1827.73	1117.23
27.8356	73.022	33.4518	1001.69	0.978437	0.914206	0	1483.05	1105.65
49.032	43.2594	18.1314	385.993	0.970067	0.504372	0	2299.72	1120.29
56.5518	109.962	37.6161	930.462	0.975333	0.839127	0	959.833	1102.74
19.0578	47.6444	25.38	463.309	0.954657	0.836891	0	2053.52	1111.11
82.6791	165.256	38.958	1496.56	0.975887	0.863824	0	727.026	1095.92
22.8783	38.6656	28.2961	798.68	0.96	0.773604	0	1918.7	1104.77
30.6764	74.6532	38.853	1087.1	0.978754	0.888735	0	1542.74	1098.15
28.0103	69.1256	39.5936	624.385	0.965821	0.728617	0	1343.58	1105.78
45.2809	39.4951	15.7069	527.813	0.907645	0.602186	0	2281.85	1093.62
74.5761	221.048	60.6646	1284.14	0.981707	0.680614	0	789.937	1090.22
33.8034	42.2817	45.3176	628.002	0.948029	0.541716	0	1452.06	1100.9
19.063	48.7037	25.0817	430.871	0.966245	0.855717	0	2014.57	1095.33
18.6567	27.303	15.2558	644.387	0.929336	0.913785	0	2105.1	1102.02
29.9832	99.1996	31.332	1039.89	0.973585	0.822218	0	1583.98	1090.34
32.8751	19.5324	13.0714	327.483	0.893456	0.326186	0	2328.52	1103.99
36.0128	124.443	28.1266	948.422	0.976295	0.526543	0	1052.38	1076.02
22.0252	38.3345	28.7218	601.613	0.925584	0.695697	0	1945.01	1088.06
35.9685	73.6113	34.0212	753.15	0.975441	0.876	0	1249.98	1090.37
26.5821	52.8156	34.5898	720.734	0.971082	0.682915	0	1635.46	1087.87
18.0911	28.5194	17.8895	503.657	0.938182	0.597661	0	2062.88	1091.84
23.7236	66.2187	24.0479	930.165	0.943221	0.815987	0	2128.77	1089.46
25.4815	64.7313	28.05	745.826	0.960029	0.825488	0	1833.71	1086.73
21.9872	44.8745	27.2368	519.524	0.962912	0.586986	0	1892.97	1076.14
64.9407	176.271	46.8143	1371.87	0.969256	0.799054	0	679.083	1073.64
24.8243	66.3139	32.2436	947.616	0.962381	0.680464	0	1291.65	1073.47
29.3536	70.8244	22.7494	790.087	0.948889	0.776494	0	1165.68	1088.84
31.2801	74.4908	36.8655	1210.71	0.952508	0.610184	0	1408.59	1073.69
57.0326	126.675	46.437	865.049	0.974001	0.705273	0	923.143	1066.99
64.6911	159.784	53.0752	1073.4	0.977697	0.784845	0	993.644	1071.93
32.0684	98.7473	33.3223	1019.33	0.979665	0.857231	0	1132.98	1066.53
25.6192	69.2923	29.6064	822.301	0.952963	0.709025	0	1774.85	1073.09
29.719	61.2989	35.7338	1045.13	0.938644	0.456457	0	1362.45	1055.22
15.7453	28.9799	18.8732	233.507	0.822612	0.355417	0	2094.44	1067.58
90.0562	166.153	53.4221	1206.04	0.964192	0.848587	0	531.351	1068.02
91.9469	181.825	54.3911	1838.43	0.961072	0.831851	0	614.096	1066.29
68.9199	133.667	38.1683	1553.59	0.942521	0.629265	0	562.966	1056.92
18.9558	28.6159	17.0972	616.216	0.948742	0.668785	0	2062.2	1066.86
31.9925	43.688	38.5506	1010.01	0.975431	0.599741	0	1451.73	1048.65
86.0871	240.538	74.5751	1060.99	0.865727	0.627774	0	641.117	1048.59
19.0521	29.3681	23.1143	341.805	0.916795	0.623425	0	1995.7	1060.89
21.621	58.9381	24.0181	806.697	0.955414	0.615552	0	2145.85	1059.83
104.064	178.341	37.9178	1567.43	0.980597	0.801096	0	843.708	1048.22
29.2	57.7474	36.3511	841.355	0.978571	0.746915	0	1604.3	1055.2
25.5126	31.6964	30.8891	819.472	0.885271	0.683573	0	1528	1051.1
20.8254	53.2132	26.4747	578.045	0.934926	0.652285	0	1964.15	1045.82
26.558	78.1219	35.7122	808.404	0.956461	0.762541	0	1803.78	1053.23
95.7283	186.052	66.7092	1680.33	0.946372	0.599913	0	591.573	1039.08
21.8889	45.5749	25.833	586.854	0.962228	0.632366	0	1864.35	1047.89
18.3576	41.8474	23.0712	575.589	0.955556	0.757542	0	2083.18	1046.43
20.354	33.302	23.172	550.186	0.953168	0.903175	0	1249.08	1050.88
16.1616	31.5044	19.0877	534.313	0.932904	0.618042	0	2051.89	1041.6
29.1292	61.5674	43.1297	964.746	0.970975	0.728218	0	1495.98	1034.6
26.2893	51.6266	25.1064	886.701	0.980243	0.610527	0	1745.5	1023.43
24.787	80.2284	31.434	711.516	0.972638	0.642292	0	1783.61	1032.32
82.1047	133.049	60.8127	1103.21	0.858716	0.880332	0	543.543	1026.81
23.4037	48.4985	26.7815	540.29	0.934256	0.492061	0	1708.48	1023.04
18.4541	50.3516	20.4762	451.907	0.966327	0.900716	0	2118.05	1033.78
40.3234	73.2499	32.6879	951.376	0.981175	0.712156	0	1069.03	1030.12
26.9931	61.4511	30.6772	1208.11	0.979012	0.909307	0	1318.66	1017.29
30.4302	85.2937	36.697	941.643	0.962189	0.74733	0	1415.49	1027.75
51.7401	143.613	42.4915	1293.54	0.967656	0.652316	0	757.421	1014.42
37.5318	105.302	32.3425	1151.9	0.959308	0.572966	0	1151.52	1013.66
17.6212	43.8835	24.7258	448.029	0.956061	0.657135	0	2000.64	1017.87
19.947	69.9603	26.42	501.457	0.974718	0.837306	0	1204.43	1017.4
20.3297	44.6899	22.0486	543.712	0.930546	0.706646	0	2176.46	1015.2
160.679	60.3868	29.7642	603.69	0.944742	0.389465	0	519.143	1005.85
50.7433	226.927	40.58	1318.58	0.983689	0.695397	0	954.561	1002.1
30.6913	41.7087	36.1675	852.123	0.980755	0.896498	0	1606.22	1013.88
28.4177	61.068	38.3216	798.297	0.97265	0.717557	0	1546.64	1006.24
22.447	47.0777	28.3825	577.36	0.96587	0.577721	0	1861.5	1019.63
17.174	24.3186	22.8333	458.277	0.96	0.641897	0	2073.53	1018.12
16.5555	35.8599	18.0947	490.816	0.955882	0.858452	0	2141.98	1009.96
16.8523	44.978	17.9501	560.416	0.920956	0.581677	0	1977.62	1006.8
44.7508	164.136	42.4006	1120.22	0.973099	0.668584	0	647.562	995.569
28.9297	50.7995	32.4431	1117.44	0.98138	0.9582	0	1256.91	996.628
14.9629	27.5073	18.0718	302.954	0.943878	0.671525	0	2030.79	999.383
14.1291	21.5107	16.5331	252.174	0.921702	0.620045	0	2098.26	984.237
28.1945	41.2934	35.1121	757.697	0.971185	0.770419	0	1467.33	1006.81
16.9798	27.261	17.261	342.223	0.931907	0.680321	0	1826.1	1004.48
95.5868	193.592	55.5769	1124.09	0.977505	0.748446	0	896.592	994.533
27.6591	60.115	37.2277	970.733	0.974381	0.723136	0	1358.73	979.45
28.3975	42.042	31.804	905.215	0.969363	0.79405	0	1581.52	980.717
17.8633	35.2629	21.339	432.323	0.97597	0.860798	0	1932.21	983.199
29.2181	52.2989	36.0958	1043.53	0.95737	0.647371	0	1504.19	993.033
28.2043	47.1003	35.1585	735.261	0.976147	0.941146	0	1400.28	987.086
46.2477	167.209	39.9444	1296.79	0.980995	0.743948	0	689.121	975.323
65.0004	120.576	35.0542	1555.38	0.953734	0.497967	0	1083.49	984.374
24.6679	33.5326	29.33	825.57	0.971488	0.720862	0	1664.23	981.365
20.2012	53.7495	22.7092	504.883	0.97198	0.69639	0	1881.67	983.765
21.0277	27.5885	25.6538	793.401	0.948365	0.534934	0	1718.57	967.533
42.8287	186.333	35.6598	1007.3	0.975894	0.817607	0	830.944	972.87
23.8834	68.2712	25.5351	973.206	0.983213	0.737083	0	1178.49	970.177
30.7507	45.5117	40.8065	632.29	0.977077	0.708363	0	1221.01	968.67
135.548	95.825	49.0052	543.475	0.963272	0.930741	0	1015.09	978.101
49.0896	152.259	40.3517	1156.31	0.9764	0.933387	0	738.508	964.767
28.9579	41.3059	35.4249	756.16	0.976149	0.573393	0	1625.66	953.641
21.1755	36.8001	23.1643	703.331	0.965054	0.820608	0	1833.85	970.79
24.4474	59.0535	31.0989	963.276	0.980084	0.843248	0	1309.61	959.878
15.5297	23.94	17.4205	373.781	0.980052	0.886728	0	2150.11	962.624
28.5698	40.2166	38.4495	804.187	0.975634	0.526222	0	1425.81	953.77
17.1481	46.3269	19.3113	492.726	0.890869	0.647949	0	1989.93	952.436
29.3952	39.5974	42.9893	891.978	0.9642	0.738124	0	1480.26	961.741
57.1115	159.206	55.9645	1025.45	0.972873	0.708608	0	965.875	953.611
23.9658	39.8024	25.6551	775.844	0.979452	0.755388	0	1758.56	944.434
72.9406	190.191	57.403	1599.38	0.964324	0.536293	0	581.309	946.647
184.314	97.6881	43.9865	1222.47	0.938703	0.545133	0	1017.24	950.999
27.7707	27.2563	34.8124	782.555	0.97136	0.599942	0	1550.49	953.645
54.1165	115.448	35.1195	1146.46	0.977722	0.874439	0	1077.61	943.615
20.746	38.1887	29.9427	866.712	0.939519	0.660637	0	1266.72	944.78
74.6123	29.5517	21.6004	522.495	0.949298	0.53969	0	2198.92	935.391
17.8831	46.2153	19.8008	458.646	0.95092	0.850358	0	1851.82	939.131
17.9042	30.9806	22.4117	508.974	0.808529	0.561101	0	1903.37	942.516
22.1736	44.2402	25.1486	662.83	0.977711	0.804347	0	1809.53	934.465
26.4329	89.5106	27.5053	431.924	0.929392	0.658734	0	1665.19	949.971
50.7314	164.034	44.2758	1339.09	0.934583	0.460191	0	607.505	924.515
15.0045	25.5574	18.9649	425.557	0.975124	0.743181	0	1955.5	934.634
50.6876	157.246	45.5429	1127.43	0.976664	0.897779	0	902.607	931.711
16.3863	31.8737	18.4874	483.8	0.938975	0.624452	0	2112.9	938.792
38.495	118.941	34.8822	1303.17	0.973218	0.624703	0	666.996	924.023
15.2997	22.3022	16.5232	391.085	0.96414	0.549967	0	2071.28	919.188
26.5186	62.7229	31.3019	1019.77	0.974183	0.719891	0	1185.18	921.788
26.121	31.9738	43.2683	693.146	0.967189	0.709788	0	1356.8	930.481
24.5457	66.0593	29.4891	844.955	0.970218	0.65976	0	1525.53	927.725
20.9077	24.1557	22.6148	574.174	0.979661	0.954026	0	1591.96	934.481
24.6334	27.2026	28.483	702.878	0.951177	0.577362	0	1228.43	923.851
15.6824	43.5451	17.7075	421.127	0.936376	0.650301	0	2039.23	933.228
62.7304	160.199	32.3201	1374.54	0.979046	0.666634	0	813.58	919.202
22.0337	42.0141	28.9082	773.806	0.719973	0.34452	0	1108.47	916.203
28.54	58.1704	32.3039	1013.66	0.979682	0.801991	0	1482.31	915.115
25.1542	32.9705	32.2546	819.602	0.976225	0.585821	0	1441.62	917.474
68.1969	174.518	48.2021	1429.78	0.987142	0.629759	0	757.9	906.269
24.2066	43.903	29.6071	715.822	0.970947	0.640695	0	1660.42	914.037
22.7288	47.5247	26.1519	880.09	0.963724	0.674918	0	1135.33	908.374
16.775	31.6917	18.4762	474.26	0.948081	0.804487	0	2003.03	916.636
16.632	33.3665	15.8997	463.572	0.85283	0.621228	0	2165.25	912.242
53.6932	129	51.6278	1398.08	0.919143	0.598825	0	558.63	902.443
21.2486	35.9334	27.0707	799.163	0.953368	0.628296	0	1277.32	916.018
15.1861	38.3893	17.9063	405.258	0.936219	0.665398	0	2026.55	912.253
21.0534	33.125	29.6201	681.801	0.963743	0.680023	0	1723.85	914.401
29.5023	60.3402	36.0234	873.352	0.972793	0.830624	0	1316.66	907.679
24.9127	40.6577	29.288	823.47	0.934826	0.700629	0	1391.97	906.141
15.742	30.6615	16.718	439.528	0.938329	0.644714	0	2117.55	907.861
59.804	155.353	54.9693	1567.69	0.875118	0.674308	0	639.52	895.227
54.2819	130.337	31.9885	1198.09	0.974891	0.758531	0	994.494	885.289
21.5285	19.434	24.4559	800.611	0.943994	0.61931	0	1560.81	896.801
17.824	31.4997	21.5806	439.935	0.967982	0.717209	0	1891.16	894.36
52.4238	140.604	42.0771	1249.25	0.970156	0.689355	0	850.929	883.22
24.6975	42.3167	28.8778	744.456	0.978295	0.795816	0	1603.25	885.863
22.2664	38.1595	28.7967	593.647	0.897003	0.712442	0	1713.75	885.622
58.8236	203.165	48.9096	1300.14	0.965517	0.675543	0	716.119	879.956
22.3825	42.3404	25.1049	961.617	0.976297	0.781106	0	1235.15	882.76
17.0749	27.248	18.497	399.01	0.97342	0.892415	0	1936.91	876.302
20.4466	47.7554	23.6223	534.86	0.966056	0.534561	0	1761.01	872.427
51.3372	144.917	38.2344	1145.34	0.94593	0.708971	0	915.563	873.493
13.667	31.1348	15.8	286.567	0.941034	0.744138	0	2138.8	880.497
15.684	29.9434	20.5708	728.575	0.959276	0.959193	0	1511.52	892.24
23.1548	35.5013	25.4402	810.007	0.960633	0.496263	0	1674.12	859.092
16.3593	31.9357	19.4183	546.468	0.918694	0.545115	0	1826.89	867.759
11.2407	12.6989	14.2616	120.461	0.880709	0.42606	0	2024.35	873.766
26.2799	64.8744	29.7025	955.212	0.970732	0.797124	0	1283.48	873.672
29.3738	46.0483	36.1474	842.879	0.952809	0.749147	0	1378.43	879.266
14.8035	21.1609	17.0301	348.682	0.931926	0.544964	0	1977.22	861.88
14.9176	24.8235	17.2613	367.907	0.954006	0.871942	0	2095.37	871.244
53.7414	198.416	85.6104	660.596	0.920327	0.690821	0	682.819	866.919
45.2615	87.779	32.8241	877.081	0.975948	0.684515	0	1067.64	858.102
24.2231	32.6207	25.7115	797.859	0.966667	0.812007	0	1175.53	868.821
63.8997	139.764	41.8572	2139.39	0.975422	0.702189	0	616.15	861.802
26.9128	49.249	27.7885	971.992	0.973466	0.807063	0	1428.4	852.131
20.5657	32.5657	22.5648	686.957	0.952813	0.563375	0	1795.55	865.203
21.9484	37.5368	27.1633	475.074	0.964088	0.642586	0	1325.26	864.879
25.2208	38.7591	29.8085	824.466	0.978836	0.842374	0	1491.12	850.161
16.3749	30.1378	20.7942	505.975	0.980742	0.776555	0	1875.27	848.905
23.2288	32.0204	27.4518	592.679	0.972538	0.538848	0	1365.31	852.078
21.8813	34.5722	27.6154	782.25	0.977716	0.725504	0	1550.69	849.586
23.6259	43.5885	28.1042	790.256	0.981841	0.786906	0	1628.15	840.998
23.9497	74.0991	29.7878	876.01	0.974597	0.716297	0	1132.13	839.379
46.2349	69.7278	66.8299	1466.63	0.93628	0.522802	0	641.809	843.998
14.2217	45.2302	15.1468	291.722	0.98	0.711766	0	2147.34	846.327
26.3538	60.7232	30.8035	843.983	0.952925	0.835737	0	1203.81	832.384
20.6579	29.7846	21.7497	263.095	0.932087	0.479002	0	1700.31	836.27
19.8361	34.1974	20.6532	494.569	0.962019	0.711732	0	1731.16	828.396
45.8181	130.249	41.0997	1424.96	0.953644	0.59489	0	771.673	816.572
24.573	49.3641	27.7472	949.137	0.98337	0.814759	0	1339.3	814.259
16.1793	31.161	20.8603	423.759	0.96538	0.541883	0	1846.02	810.759
16.251	31.2219	19.7914	411.26	0.938471	0.670025	0	1932.34	831.222
48.9465	125.886	36.8694	1434.73	0.97979	0.904983	0	707.526	821.565
26.6102	46.2045	29.2133	983.78	0.977778	0.848114	0	1281.31	815.514
93.6739	170.224	52.2658	2125.95	0.971389	0.788121	0	602.187	819.35
57.3453	118.336	38.0652	1254.67	0.970134	0.933315	0	965.173	811.929
22.4483	41.5615	24.3198	852.155	0.983124	0.848947	0	1461.44	809.44
12.1935	14.6217	14.4594	224.469	0.947222	0.526782	0	2047.68	808.653
45.7069	133.404	44.1	1525.54	0.960077	0.534001	0	835.662	794.326
40.8805	141.876	38.2706	1394.47	0.872329	0.467076	0	670.209	800.197
24.7615	43.0905	29.1783	688.593	0.977308	0.766227	0	1519.03	801.953
18.2535	28.0493	22.3088	523.742	0.978443	0.777176	0	1769.7	794.604
59.4989	144.09	57.0466	1137.45	0.981288	0.723079	0	876.208	798.315
14.8469	24.5281	18.7336	400.368	0.936357	0.694621	0	1948.86	804.038
12.3217	76.157	13.9877	314.126	0.928007	0.72004	0	2015.69	805.476
23.4273	38.9199	27.2461	734.236	0.976499	0.809501	0	1152.2	797.044
12.0824	14.8106	14.9019	248.692	0.937408	0.463122	0	1914.52	791.295
67.5097	168.505	44.4367	1092.74	0.983205	0.692388	0	1012.14	790.195
13.4482	22.7589	14.988	310.665	0.96137	0.836539	0	2081.76	788.729
12.2014	20.3268	15.6479	186.21	0.968897	0.788075	0	2154.63	800.631
56.4338	182.861	59.348	1624.83	0.970738	0.788634	0	635.254	792.395
16.6159	38.3363	23.1582	452.906	0.972799	0.687116	0	1812.42	791.968
25.5349	35.6683	34.8378	474.569	0.897621	0.525458	0	1631.87	799.904
57.8954	146.444	39.2908	1528.76	0.957463	0.510373	0	917.203	773.68
21.6116	44.4386	24.8901	852.483	0.977343	0.822533	0	1403.46	781.284
22.0346	36.7724	26.0104	782.977	0.976441	0.777387	0	1575.18	778.589
21.9925	29.5461	27.0302	442.931	0.970328	0.784173	0	1718.31	773.051
45.58	107.783	61.8999	1061.07	0.718326	0.377911	0	716.494	765.059
22.4021	80.5684	29.4989	478.655	0.936884	0.388666	0	1224.92	776.826
24.6918	33.7978	33.1268	711.345	0.978022	0.749834	0	1196.13	780.419
45.1768	157.849	44.0129	1398.6	0.974403	0.769715	0	747.589	761.446
22.013	39.5092	22.4829	655.87	0.977971	0.823327	0	1635.49	759.394
39.9384	135.403	39.8366	1540.83	0.964968	0.739743	0	664.855	756.197
19.7816	27.6885	23.0298	470.518	0.973287	0.755827	0	1469.78	769.145
32.913	50.0995	33.0329	260.323	0.972454	0.74489	0	1055.35	759.315
21.3353	39.8699	27.1189	649.007	0.97878	0.719112	0	1297.17	753.663
19.72	35.7021	24.6721	585.577	0.963299	0.563492	0	1682.66	744.307
23.0652	38.9224	28.7234	821.329	0.970686	0.68558	0	1519.32	761.127
12.0825	16.7869	15.3756	219.704	0.869001	0.737815	0	1914.04	754.61
13.1792	19.1737	16.9136	326.517	0.95563	0.580825	0	1992.13	747.352
63.2856	129.559	63.4061	1073.71	0.956914	0.671035	0	802.452	743.853
13.8057	21.4137	15.462	375.693	0.971163	0.810333	0	2038.21	748.94
15.2236	26.194	17.0133	398.483	0.972019	0.712872	0	1863.75	744.666
91.2495	76.2555	69.1871	1133.37	0.961315	0.709237	0	695.757	756.736
62.1205	183.879	38.9933	1140.57	0.958466	0.528276	0	955.335	742.838
23.6259	41.3078	26.014	911.289	0.973162	0.926218	0	1188.76	743.749
16.9553	24.3827	19.3915	407.781	0.933024	0.556437	0	1770.12	742.473
13.3462	21.4615	17.3907	232.167	0.950914	0.827662	0	1142.04	749.12
13.4039	21.7031	16.6006	302.884	0.943141	0.74403	0	1957.37	740.03
21.5964	39.9314	28.0574	492.263	0.963921	0.77731	0	1429.2	738.967
55.7633	147.315	59.8802	1068.54	0.977289	0.852428	0	869.74	733.883
20.8103	48.2146	26.3273	732.54	0.98135	0.939633	0	1247.04	728.71
20.881	29.2519	26.8992	498.99	0.755466	0.48971	0	1530.36	738.214
74.0752	65.9608	28.8801	907.072	0.978528	0.711847	0	620.617	735.742
22.6126	36.5074	27.5039	632.016	0.967769	0.784998	0	1356.24	740.283
24.7558	36.8782	37.5206	485.651	0.969272	0.892081	0	1470.45	732.629
18.2531	36.2133	25.1224	424.739	0.953307	0.634487	0	1832.76	732.399
46.9641	48.2479	48.7529	342.821	0.953822	0.934397	0	1005.18	731.277
12.53	24.5048	13.7124	235.968	0.974246	0.74029	0	2148.73	722.219
21.0968	32.5694	24.0572	521.934	0.894342	0.505625	0	1568.8	718.737
20.7879	33.5726	24.3128	556.476	0.960148	0.630489	0	1595.52	714.669
59.9269	158.337	52.7603	1659.72	0.978342	0.768597	0	724.984	703.715
18.4498	27.2449	20.43	453.754	0.976091	0.701251	0	1752.02	706.374
17.3835	23.9974	21.8363	480.696	0.958054	0.694001	0	1815.35	709.451
53.2965	99.2973	30.9368	1059.66	0.968576	0.57408	0	1031.45	697.994
13.525	16.7058	15.9852	324.511	0.967363	0.78551	0	2031.76	714.967
21.0831	40.0957	25.2976	521.603	0.973886	0.824976	0	1650.13	704.852
22.589	30.7204	27.3421	549.852	0.946053	0.588484	0	1531.34	711.385
14.1639	19.3216	18.5929	229.199	0.947251	0.534749	0	1928.69	710.838
61.3682	122.043	62.7372	1246.88	0.969154	0.786773	0	832.87	695.699
20.4318	32.77	25.8427	706.225	0.979279	0.622399	0	1286.25	687.523
21.549	38.3268	32.1127	851.436	0.932927	0.730761	0	1112.12	702.249
50.2653	106.415	37.6683	1039.1	0.973719	0.6092	0	975.793	689.149
22.342	30.2404	28.6775	515.562	0.90625	0.549935	0	1420.21	702.752
20.9846	35.4031	26.7149	399.67	0.956989	0.691423	0	1494.16	703.491
64.2163	94.8146	44.5668	1214.97	0.973483	0.480174	0	883.808	686.663
20.3052	27.3921	27.4318	481.303	0.967974	0.770868	0	1177.38	699.577
17.7162	34.9556	24.3248	217.133	0.954323	0.741523	0	1327.89	699.898
72.0878	148.192	41.9961	1664.89	0.957477	0.603846	0	788.641	683.303
19.9571	33.5127	24.7496	531.938	0.931852	0.748795	0	1474.77	686.55
20.7324	38.024	21.7763	757.642	0.945844	0.715736	0	1087.49	688.927
17.6815	28.8797	20.4136	485.751	0.982473	0.84548	0	1706.07	676.77
20.8187	36.2582	24.5086	589.743	0.982635	0.739221	0	1370.62	672.39
17.0671	20.1342	20.8879	288.308	0.891803	0.667994	0	1931.21	686.452
13.0744	17.2908	15.8192	281.807	0.913994	0.741643	0	2013.55	679.402
21.6552	71.84	23.3527	595.877	0.944474	0.752275	0	1533.7	677.652
23.1556	42.0698	22.637	889.352	0.977007	0.858528	0	1136.5	666.039
20.1848	28.8544	23.7816	445.387	0.949848	0.883114	0	1414.41	676.238
16.1839	20.8421	22.3875	308.95	0.959848	0.892405	0	1793.11	673.14
15.1389	24.89	16.1657	465.534	0.949706	0.785293	0	1844.09	673.319
15.1196	18.4221	18.8431	443.407	0.834275	0.618336	0	1896.75	677.198
67.7456	132.852	45.7954	1443.23	0.948867	0.608534	0	762.696	660.18
21.1604	31.3325	25.9348	513.76	0.895789	0.527056	0	1638.81	668.755
65.5015	92.5452	34.7615	1629.66	0.974251	0.768049	0	918.607	662.363
19.6097	31.4117	21.8838	514.445	0.942405	0.828828	0	1447.17	650.997
20.7354	30.6686	26.098	530.126	0.948702	0.856775	0	1502.2	656.957
18.7512	36.9461	23.2338	739.015	0.979578	0.701961	0	1184.6	645.941
126.236	137.732	48.617	1268.68	0.969171	0.469204	0	685.066	649.76
20.2545	41.49	25.8529	661.723	0.97964	0.754298	0	1313.61	638.807
83.1165	180.589	39.6264	1799.93	0.96646	0.649657	0	731.441	641.7
13.8956	16.8166	16.1227	388.86	0.854217	0.69004	0	1745.27	652.071
13.1033	21.2073	14.8996	327.648	0.974825	0.946327	0	1073.29	651.046
15.7919	27.8851	16.9079	562.71	0.952663	0.57341	0	1892.72	655.017
12.4573	17.0148	15.4064	326.778	0.881331	0.564341	0	1969.98	652.083
12.2016	12.259	14.9689	152.4	0.959119	0.884511	0	2057.36	653.084
13.3208	20.6465	15.0589	313.642	0.951713	0.822994	0	2016.64	643.996
62.4974	162.672	41.6834	961.529	0.978244	0.758838	0	813.811	634.037
13.2886	15.3882	17.9187	354.211	0.878571	0.587259	0	1845.88	647.094
17.2444	27.6667	20.1879	483.07	0.910764	0.638049	0	1672.2	628.165
19.9769	28.4769	25.529	543.147	0.953603	0.615253	0	1529.4	622.489
20.4653	30.2902	26.7397	474.575	0.95466	0.799726	0	1637.58	638.44
22.1062	34.8274	30.9907	464.544	0.969957	0.651957	0	1399.13	623.613
18.6968	25.5395	22.4874	445.964	0.979004	0.63074	0	1779.5	622.414
19.6908	32.7035	20.6886	538.586	0.97714	0.907358	0	1103.25	620.463
20.4334	28.396	23.7413	663.984	0.958533	0.747775	0	1597.13	631.031
14.7184	20.1282	22.5704	343.054	0.91646	0.903503	0	1863.65	626.315
16.9931	26.5382	19.7443	480.127	0.901242	0.690513	0	1728.44	625.349
14.0502	14.2714	17.0714	299.251	0.940199	0.519677	0	1927.77	622.321
11.5673	19.792	13.7864	226.463	0.898102	0.455464	0	2089.43	628.83
101.012	118.795	46.759	1046.36	0.972411	0.697038	0	895.822	614.607
16.8103	44.0627	23.3116	295.444	0.971643	0.666437	0	1266.83	618.825
11.9151	26.6376	14.3165	243.025	0.92766	0.511558	0	2041.85	625.942
18.6972	30.0574	23.0518	567.718	0.982387	0.835188	0	1221.12	607.696
18.0963	50.7148	24.3967	546.983	0.971077	0.677835	0	1348.96	612.522
40.7609	82.6972	34.8704	1061.68	0.974415	0.821247	0	1018.08	610.647
12.7132	20.9566	16.0487	288.431	0.953582	0.708123	0	2069.15	617.441
51.1635	118.707	41.7951	1064.95	0.965601	0.694749	0	972.11	596.925
18.7874	25.861	24.383	588.678	0.917695	0.771422	0	1465.69	610.499
16.1662	22.8201	17.1813	471.489	0.9066	0.694784	0	1901.3	604.448
15.186	24.767	18.5733	288.937	0.827149	0.555428	0	1487.08	598.385
14.2787	23.0063	15.7257	291.868	0.962963	0.719066	0	2018.02	606.151
83.3022	111.903	49.5414	1166.76	0.846531	0.565833	0	745.497	603.968
18.3754	23.536	24.1689	543.244	0.964789	0.756969	0	1439.81	600.958
18.093	25.5172	22.6207	390.226	0.911429	0.62912	0	1619.35	599.769
15.4285	21.3175	18.3199	437.835	0.924907	0.385358	0	1799.89	597.356
21.7919	34.8254	28.2394	562.117	0.970081	0.638545	0	1152.29	585.585
19.9194	36.0709	21.1985	591.241	0.968066	0.848294	0	1588.28	594.119
72.9111	108.459	37.2807	1506.87	0.927481	0.456424	0	841.8	575.35
12.0943	22.5954	13.4654	220.581	0.946429	0.648854	0	2057.51	599.532
21.8763	53.5377	26.0603	452.16	0.973745	0.961041	0	1063.04	593.438
16.6052	22.6556	21.8775	317.588	0.925333	0.589984	0	1823.05	587.27
17.0263	27.2962	22.7479	414.416	0.955738	0.787964	0	1652.25	585.332
21.6471	30.6275	25.427	562.41	0.939419	0.693469	0	1368.47	577.749
18.7342	27.9748	23.7023	580.159	0.876383	0.595657	0	1122.61	574.295
14.0603	20.0296	19.2994	251.411	0.952919	0.598335	0	1295.26	587.591
89.4783	129.58	67.4519	889.971	0.963422	0.62823	0	794.574	571.385
15.8283	21.459	19.4953	504.695	0.97395	0.874227	0	1857.89	578.062
113.181	119.795	51.8738	1177.57	0.962649	0.635365	0	913.46	566.699
19.5806	34.8	23.115	546.521	0.868495	0.644424	0	1524.52	578.176
17.2392	22.5448	19.6402	439.038	0.945355	0.674867	0	1697.99	572.33
12.4182	18.2368	14.8463	208.702	0.962167	0.678701	0	2015.6	571.9
19.4326	28.0085	22.0922	566.288	0.943331	0.618584	0	1568.19	565.508
19.27	21.9739	23.6938	469.013	0.930452	0.599625	0	1449.53	564.821
60.8705	83.3881	30.8811	1330.47	0.938679	0.522548	0	764.577	558.261
21.7861	30.0171	25.6445	500.114	0.976082	0.733205	0	1315.24	552.642
16.6622	29.6144	18.8444	436.783	0.936524	0.660007	0	1796.74	568.383
19.0376	28.2052	21.962	577.481	0.97924	0.802025	0	1415.82	546.854
13.3117	15.8753	14.6048	163.519	0.95202	0.649365	0	1976.63	562.368
23.7943	36.4241	36.634	343.574	0.965753	0.68349	0	1246.52	558.5
13.2427	17.1141	17.5146	509.485	0.925843	0.517795	0	1839.4	560.465
17.5067	26.5706	23.4144	421.713	0.983785	0.866735	0	1185.42	534.873
16.6773	30.1486	15.9727	297.954	0.955575	0.822421	0	2068.33	548.392
20.2705	38.2865	23.8352	669.124	0.83525	0.66083	0	1507.78	538.418
11.6207	10.0215	13.4685	144.607	0.934475	0.668336	0	1906.1	545.015
23.8348	52.9703	31.6085	429.703	0.956897	0.73018	0	1073.54	531.164
18.4621	25.3533	20.7462	571.652	0.901821	0.589017	0	1663.85	544.611
16.0997	22.0871	16.7524	422.036	0.831588	0.713202	0	1829.72	544.522
14.2363	11.876	16.0352	313.766	0.937576	0.607613	0	1861.75	541.648
43.6495	37.2772	28.0872	267.856	0.922767	0.620411	0	997.74	539.527
22.1168	23.9504	24.9136	339.906	0.958589	0.589887	0	1372.44	548.882
14.8273	19.5688	16.5551	428.284	0.870399	0.761911	0	1774.39	531.45
37.5971	92.9914	42.59	849.785	0.978083	0.850697	0	942.533	513.399
20.2331	25.0009	22.6797	489.269	0.959044	0.770199	0	1561.22	521.009
20.2906	21.8128	23.945	319.478	0.944376	0.585619	0	1740.11	536.481
15.7446	25.7496	15.6739	380.753	0.979826	0.91576	0	2041.6	523.116
16.4524	21.9201	19.7257	512.394	0.927679	0.628039	0	1708.94	531.285
28.9867	83.9765	26.4448	682.758	0.97822	0.622292	0	1028.22	497.571
20.1248	24.0954	24.7566	445.228	0.971915	0.73947	0	1238.15	517.31
130.131	91.7615	54.5317	752.95	0.790657	0.655244	0	838.374	527.831
17.1524	33.4273	20.4479	516.811	0.803037	0.551486	0	1611.53	510.852
21.5039	26.8329	27.6673	532.095	0.979045	0.822716	0	1356.18	505.878
19.0626	30.7964	22.5515	527.434	0.972456	0.718535	0	1467.76	502.064
16.1357	33.6667	17.1667	637.663	0.945946	0.783062	0	1650.49	521.601
76.2504	137.634	38.0736	1196.43	0.94461	0.480279	0	872.156	491.409
51.2081	69.3341	50.8405	989.284	0.94124	0.555763	0	899.562	509.16
16.3671	33.7214	17.8508	579.892	0.941822	0.843878	0	1676.3	508.802
15.2284	22.0787	16.5654	547.429	0.944103	0.723421	0	1721.51	504.55
15.5949	23.8046	16.3143	429.997	0.917725	0.707804	0	1817.5	498.975
16.5665	20.8052	20.1732	294.128	0.910486	0.511359	0	1432.65	495.171
20.1075	25.3263	26.0931	525.856	0.959043	0.693944	0	1400.69	487.744
14.673	16.7333	18.1496	397.779	0.949153	0.809682	0	1767.45	501.987
20.7523	29.4619	22.5203	597.74	0.947115	0.490528	0	1315.34	477.373
17.7727	32.042	20.7659	578.389	0.952614	0.624094	0	1626.64	487.602
17.7578	30.2199	21.865	606.016	0.903115	0.828243	0	1565.07	476.187
13.7378	20.9176	15.1579	375.197	0.955408	0.735963	0	1658.54	484.672
14.0164	20.9535	14.1576	346.235	0.95197	0.758339	0	1886.76	481.151
18.096	37.861	26.2409	405.117	0.810239	0.578186	0	1067.74	474.099
19.5996	33.7953	31.0084	515.52	0.974881	0.768617	0	1096.75	478.216
17.9627	25.5206	22.2567	533.427	0.977667	0.765491	0	1181.51	467.574
19.3828	41.0534	26.1357	529.464	0.95354	0.805449	0	1140.78	480.811
20.9892	25.1685	23.9718	636.169	0.942879	0.689796	0	1251.35	473.685
16.077	20.54	21.3852	511.356	0.946528	0.617966	0	1489.43	460.282
17.4274	23.3336	22.4253	519.238	0.926465	0.629212	0	1227.4	447.028
18.8777	26.9097	24.9718	468.962	0.957249	0.537161	0	1518.85	465.065
15.2285	24.1834	17.8008	401.003	0.974756	0.867542	0	1747.34	461.089
15.2332	25.7523	17.2705	279.167	0.963074	0.850845	0	1858.87	465.323
28.6964	58.7318	33.1672	776.374	0.848846	0.43726	0	987.768	453.735
21.1648	27.758	26.1018	624.033	0.92386	0.624058	0	1288.7	453.247
14.5349	20.7516	16.8571	401.638	0.952037	0.713734	0	1803.25	458.384
31.8729	39.6785	16.1137	162.016	0.948956	0.736305	0	1955.3	459.994
17.1381	32.5826	18.4069	455.86	0.961039	0.703897	0	1639.07	455.765
34.2547	69.0902	33.9764	798.049	0.948026	0.54956	0	967.714	436.367
20.1335	28.859	23.1981	497.965	0.976866	0.766158	0	1442.28	444.594
16.7076	22.8628	19.0413	471.874	0.979499	0.765721	0	1614.97	437.644
17.1313	47.6118	17.1057	312.529	0.970842	0.723883	0	1921.46	442.529
72.201	98.4472	60.7951	741.091	0.95449	0.923956	0	927.023	439.141
16.8443	25.0224	18.8974	460.598	0.97153	0.626343	0	1663.08	429.194
20.5903	37.6677	30.0516	530.897	0.903263	0.588595	0	1091.5	437.188
71.3756	71.6777	34.9968	442.764	0.962477	0.802023	0	1043.89	432.684
16.027	23.7321	18.9591	582.983	0.92354	0.786701	0	1533.72	433.772
19.2665	32.2876	20.3344	698.454	0.983751	0.818132	0	1386.91	412.999
15.1718	23.8308	18.0231	346.038	0.939759	0.834972	0	1700.01	431.032
18.3478	29.7713	27.2287	511.961	0.881228	0.460588	0	1132.82	413.505
14.5433	15.8246	15.186	325.604	0.94793	0.625552	0	1761.74	419.937
13.8367	15.6256	15.1418	270.504	0.955817	0.665736	0	1815.72	424.329
17.8554	21.7979	25.2422	407.954	0.915719	0.884509	0	1188.78	417.206
17.7619	25.5461	21.4163	473.76	0.909609	0.580082	0	1342.06	402.19
21.0587	28.5677	23.5375	459.356	0.91904	0.717259	0	1453.69	414.547
12.6132	16.1854	14.1342	167.786	0.908997	0.795773	0	1850.63	417.6
20.7212	32.4639	24.8679	628.131	0.941552	0.615699	0	1103.22	413.864
19.8332	40.5395	15.5682	382.713	0.908629	0.594888	0	1926.89	410.788
16.518	19.5976	19.0672	389.138	0.875152	0.695121	0	1522.76	406.546
17.9877	23.3923	19.6308	234.14	0.894085	0.587074	0	1426.7	402.14
73.8733	72.5795	28.3697	956.011	0.912634	0.523362	0	1049.83	400.95
15.8553	20.2043	16.628	452.676	0.975758	0.870436	0	1699.39	394.728
16.4747	38.7004	14.1171	317.887	0.917715	0.532632	0	1952.61	392.176
176.869	61.1895	47.7045	648.266	0.934853	0.882346	0	973.091	391.394
56.9546	73.2048	27.488	907.659	0.899118	0.507657	0	1062.71	377.688
18.2862	26.2312	23.9237	530.88	0.955795	0.790955	0	1298.37	394.234
18.7186	19.7598	19.9549	531.809	0.944444	0.471745	0	1607.81	394.472
11.9803	12.0073	13.7093	293.188	0.963555	0.612234	0	1820.98	388.868
15.2644	27.1034	17.5987	393.389	0.953905	0.862039	0	1270.7	395.283
15.952	18.4753	18.2351	446.379	0.943914	0.709212	0	1659.59	384.179
23.5	37.9222	24.2665	536.455	0.898078	0.612816	0	1091.7	369.935
110.305	38.8663	36.4636	440.283	0.972039	0.618699	0	1007.31	375.38
17.9333	23.9562	23.5333	546.311	0.888948	0.658054	0	1192.35	375.467
15.4425	25.8908	22.5749	433.974	0.904412	0.410287	0	1226.68	373.039
18.5905	30.0151	22.2537	445.639	0.920186	0.704127	0	1136.82	367.122
16.1828	23.8476	19.2248	562.501	0.97096	0.804947	0	1446.75	370.122
15.7055	17.3656	18.0541	471.209	0.948718	0.736539	0	1526.98	375.235
17.3235	26.7485	22.5207	483.321	0.930769	0.776504	0	1599.04	368.682
15.0317	16.7914	18.7188	327.845	0.789706	0.347652	0	1378.85	372.648
18.7196	21.3164	23.1362	279.299	0.897006	0.602002	0	1314.88	363.629
18.2623	24.1006	22.7318	473.336	0.775625	0.547944	0	1469.39	348.009
14.3016	21.0768	15.4836	554.491	0.93984	0.661333	0	1623.05	362.748
19.4967	32.4065	22.7496	614.707	0.964706	0.70308	0	1289.95	354.822
17.2372	30.8387	21.6818	583.126	0.965542	0.70118	0	1260.49	350.017
14.1699	44.8083	17.0364	317.574	0.932127	0.949441	0	1696.8	358.384
15.1962	26.1625	21.4088	257.115	0.896861	0.579154	0	1410.24	353.604
13.9568	17.6302	21.1209	592.984	0.948158	0.933432	0	1207.22	352.732
14.9956	21.6214	15.9898	416.983	0.920287	0.49611	0	1651.15	334.223
26.9694	42.1031	17.9731	471.603	0.966065	0.646968	0	979.778	348.338
18.4484	34.2153	21.3844	577.561	0.980847	0.771818	0	1367.69	330.006
13.5777	68.4478	17.8237	442.101	0.859136	0.759616	0	1234.13	330.338
13.4275	37.3975	16.2476	251.811	0.975472	0.922791	0	1723.09	342.771
10.8898	10.25	11.8609	155.958	0.969786	0.679562	0	1921.19	338.253
33.8822	36.8738	29.1373	682.667	0.872168	0.592668	0	1096.96	336.852
14.7328	27.5851	18.6059	442.238	0.972621	0.853752	0	1175.38	326.192
16.6856	21.032	18.083	476.59	0.903947	0.54289	0	1600.02	343.259
62.0223	65.3544	40.4824	273.139	0.948944	0.715941	0	1065.9	337.029
13.6797	19.9315	17.4099	374.651	0.913841	0.718519	0	1562.27	313.567
11.8914	12.9757	11.7486	173.234	0.948509	0.695648	0	1888.96	328.184
14.7969	20.7431	16.6072	527.329	0.939495	0.493665	0	1624.61	312.865
15.0589	18.6799	15.7022	356.23	0.960938	0.626899	0	1690.12	321.271
[truncated: 51,651 more rows]
