# Supplementary material for: NANOG is repurposed after implantation to repress Sox2 and begin pluripotency extinction
Source: EMBO J. 2025 Aug 18;44(19):5337–74. doi: 10.1038/s44318-025-00527-9 (PMC12488938; doi:10.1038/s44318-025-00527-9)
Supplement: Supplementary file 10 — Figure EV5F Source Data [file 44318_2025_527_MOESM10_ESM.zip]

Archive with 4 entries (4 files):
- Forebrain Epithelium.tif
- Forebrain Mesenchyme.tif
- Primitive Streak Epithelium.tif
- Primitive Streak Mesenchyme.tif
